# Supplementary material for: Growth factor signaling predicts therapy resistance mechanisms and defines neuroblastoma subtypes
Source: Oncogene. 2021 Sep 23;40(44):6258–72. doi: 10.1038/s41388-021-02018-7 (PMC8566230; doi:10.1038/s41388-021-02018-7)
Supplement: Supplementary file 2 — Table S1 [file 41388_2021_2018_MOESM2_ESM.xlsx]

## Sheet: Cell lines
Cell line	ATCC №	Expasy accession	MYCN status	ALK	TP53	NRAS	TTN	MUC17	RYR1	NF1	cell density, 103 cell/cm2
SH-SY5Y	CRL-2266	CVCL_0019	non-amplified	F1174L	wt	wt	E9988A	A4397E	wt	wt	10
SK-N-BE	CRL-2271	CVCL_0528	amplified	wt	C135F	wt	E15439	wt	wt	mut	5
LAN-1	na	CVCL_1827	amplified	F1174L	C182	wt	na	na	na	na	2.5
Kelly	na	CVCL_2092	amplified	F1174L	P177T	wt	wt	wt	G2480S	wt	1
SK-N-SH	HTB-11	CVCL_0531	non-amplified	F1174L	wt	Q61K	wt	A4397E	wt	wt	1
SK-N-AS	CRL-2137	CVCL_1700	non-amplified	wt	wt	Q61K	R25363C	wt	P2091T	wt	10

## Sheet: Drugs
Drug	Manufacturer	Catalog №	Concentrations used	IC50 range	Serum concentrations	FDA approved	Use for NB treatment	Trial #	Solvent	Stock concentrarion	storage
Vincristine	Sigma-Aldrich (USA)	v8388	0.5-100 nM	3-27 nM	10-900 nM	yes	approved	na	DMSO	1 mM	-20 C
Imatinib	Sigma-Aldrich (USA)	SML1027	10-30 uM	19-27 uM	0.5-6 uM	yes	phase 2	NCT00030667	DMSO	20 mM	-20 C
Dasatinib	Cayman Chemical Company (USA)	11498	2.5-500 nM	10-304 nM	10-200 nM	yes	phase 3	NCT01467986, NCT02559778, NCT00788125	DMSO	1 mM	-20 C
Crizotinib	Sigma-Aldrich (USA)	PZ0191	0.25-10 uM	0.8-5 uM	0.5-2 uM	yes	phase 3	NCT03126916, NCT01606878	DMSO	10 mM	-20 C
Cabozantinib	Selleckchem (USA)	S1119	0.25-10 uM	3.2- 7.6 uM	0.1-5 uM	yes	xenograft models	PMID 26407819	DMSO	25 mM	-20 C
Axitinib	Sigma-Aldrich (USA)	PZ0193	1-20 uM	2.2-12.5 uM	<80 nM	yes	xenograft models	PMID 25213669	DMSO	20.7 mM	-20 C
Ulixertinib	Selleckchem (USA)	S7854	50-1000 nM	na	na	no	phase 2	NCT03155620, NCT03698994	DMSO	1 mM	-20 C
FR180204	Sigma-Aldrich (USA)	SML0320	2.5-50 uM	na	na	no	na	na	DMSO	50 mM	-20 C
AG490	Sigma-Aldrich (USA)	T3434	2.5-10 uM	na	na	no	na	na	DMSO	34 mM	-20 C

## Sheet: Proteins
Protein	Manufacturer	Catalog №	Concentration used	Stock concentration	Solvent	Storage
EPO	Abcam	ab215737	100 ng/ml	1 ug/ul	0.1% BSA	-80 C
NGF	Abcam	ab179616	100 ng/ml	1 ug/ul	0.1% BSA	-80 C
BDNF	Abcam	ab206642	100 ng/ml	1 ug/ul	0.1% BSA	-80 C
HGF	Abcam	ab105061	100 ng/ml	1 ug/ul	0.1% BSA	-80 C
SCF	Abcam	ab9717	100 ng/ml	1 ug/ul	0.1% BSA	-80 C
IGF-1	Abcam	ab9573	100 ng/ml	5 ug/ul	0.1% BSA	-80 C

## Sheet: Primers
Primer name	Sequence
GAPDH pr1	GAGCCCGCAGCCTCCCGCT
GAPDH pr2	GCGCCCAATACGACCAAATC
KIT pr1	CATCATGGAGGATGACGAGT
KIT pr2	CGACCATGAGTAAGGAGGAT
NTRK1 pr1	CCATCCCTGACACTAACAGCA
NTRK1 pr2	GCACAAGGAGCAGCGTAGAA
NTRK2 pr1	CTGAACCAAGCACGGTTTCC
NTRK2 pr2	CAGGGGCAGAAACTCCAGAA
EPOR pr1	CATCCTGACGCTCTCCCTCA
EPOR pr2	GCCTTCAAACTCGCTCTCTG
IGF1R pr1	CATCCGACGGGGGAATAACA
IGF1R pr2	GCTGCAAGTTCTGGTTGTCG
MET pr1	GCCAACCGAGAGACAAGCAT
MET pr2	AGCGATGTTGACATGCCACT
ABCB1 pr1	GAAGGTTCTGGGAAGATCGC
ABCB1 pr2	TGCCTGGGTGAAGGAAAATGT

## Sheet: shRNA
shRNA name	Sequence
EPOR shRNA-1 sen	AACGCCAGCTTTGAGTACACTATCTTCCTGCAAATAGTGTACTCAAAGCTGGTTTTTC
EPOR shRNA-1 asen	TCGAGAAAAACCAGCTTTGAGTACACTATTTGCAGGAAGATAGTGTACTCAAAGCTGGCGTT
EPOR shRNA-2 sen	AACGTCCCGGACCCCAAGTTCGAGACTCGAGTCTCGAACTTGGGGTCCGGGATTTTTC
EPOR shRNA-2 asen	TCGAGAAAAATCCCGGACCCCAAGTTCGAGACTCGAGTCTCGAACTTGGGGTCCGGGACGTT

## Sheet: Datasets
Dataset	n	GEO	PMID	R2	Usage
Cangelosi	786	NA	32825087	ps_avgpres_dgc2102a786_dgc2102	Logistic regression model training, overall survival
Kocak	649	GSE45547	23579273	ps_avgpres_gse45547geo649_ag44kcwolf	UMAP, GPScore, overall survival
SEQC	498	GSE62564	25150839	ps_avgpres_gse62564geo498_seqcnb1	Logistic regression model verification
NRC	283	GSE85047	29510988	ps_avgpres_gse85047ageot283_huex10t	UMAP, Logistic regression model verification, GPScore, overall survival
TARGET	175	NA	NA	ps_avgpres_targetnrbl249_huex10t	Mutation status analysis, overall survival
Westermann	144	NA	33627664	ps_avgpres_2010fwr144_gencode19	UMAP, Logistic regression model verification, overall survival
Seeger	102	GSE3446	16954472	ps_avgpres_seeger102_u133a	relapse analysis, event-free survival
Maris	101	GSE3960	16778177	ps_avgpres_xtnbmaris101_u95a	UMAP, overall survival
Versteeg	88	GSE16476	22367537	ps_avgpres_gse85047ageot283_huex10t	UMAP,Logistic regression model verification, Gpscore, overall survival
CCLE	46	GSE36133	22460905		Mutation status analysis
Russel (NB cell lines)	26	GSE78061	NA	ps_avgpres_gse78061geopanelt26_hugene10t	NB cell line expression
