# Supplementary material for: Growth factor signaling predicts therapy resistance mechanisms and defines neuroblastoma subtypes
Source: Oncogene. 2021 Sep 23;40(44):6258–72. doi: 10.1038/s41388-021-02018-7 (PMC8566230; doi:10.1038/s41388-021-02018-7)
Supplement: Supplementary file 3 — Table S2 [file 41388_2021_2018_MOESM3_ESM.xlsx]

## Sheet: Growth factor-related genes
Gene	Approved Name	Type	Family	HUGO group
AATK	apoptosis associated tyrosine kinase	Receptor	RTK	321
ALK	ALK receptor tyrosine kinase	Receptor	RTK	321
AXL	AXL receptor tyrosine kinase	Receptor	RTK	321
CSF1R	colony stimulating factor 1 receptor	Receptor	RTK	321
DDR1	discoidin domain receptor tyrosine kinase 1	Receptor	RTK	321
DDR2	discoidin domain receptor tyrosine kinase 2	Receptor	RTK	321
FGFR1	fibroblast growth factor receptor 1	Receptor	RTK	321
FGFR2	fibroblast growth factor receptor 2	Receptor	RTK	321
FGFR3	fibroblast growth factor receptor 3	Receptor	RTK	321
FGFR4	fibroblast growth factor receptor 4	Receptor	RTK	321
FLT1	fms related receptor tyrosine kinase 1	Receptor	RTK	321
FLT3	fms related receptor tyrosine kinase 3	Receptor	RTK	321
FLT4	fms related receptor tyrosine kinase 4	Receptor	RTK	321
IGF1R	insulin like growth factor 1 receptor	Receptor	RTK	321
INSR	insulin receptor	Receptor	RTK	321
INSRR	insulin receptor related receptor	Receptor	RTK	321
KDR	kinase insert domain receptor	Receptor	RTK	321
KIT	KIT proto-oncogene, receptor tyrosine kinase	Receptor	RTK	321
LMTK2	lemur tyrosine kinase 2	Receptor	RTK	321
LMTK3	lemur tyrosine kinase 3	Receptor	RTK	321
LTK	leukocyte receptor tyrosine kinase	Receptor	RTK	321
MERTK	MER proto-oncogene, tyrosine kinase	Receptor	RTK	321
MET	MET proto-oncogene, receptor tyrosine kinase	Receptor	RTK	321
MST1R	macrophage stimulating 1 receptor	Receptor	RTK	321
MUSK	muscle associated receptor tyrosine kinase	Receptor	RTK	321
NTRK1	neurotrophic receptor tyrosine kinase 1	Receptor	RTK	321
NTRK2	neurotrophic receptor tyrosine kinase 2	Receptor	RTK	321
NTRK3	neurotrophic receptor tyrosine kinase 3	Receptor	RTK	321
PDGFRA	platelet derived growth factor receptor alpha	Receptor	RTK	321
PDGFRB	platelet derived growth factor receptor beta	Receptor	RTK	321
PTK7	protein tyrosine kinase 7 (inactive)	Receptor	RTK	321
RET	ret proto-oncogene	Receptor	RTK	321
ROR1	receptor tyrosine kinase like orphan receptor 1	Receptor	RTK	321
ROR2	receptor tyrosine kinase like orphan receptor 2	Receptor	RTK	321
ROS1	ROS proto-oncogene 1, receptor tyrosine kinase	Receptor	RTK	321
RYK	receptor like tyrosine kinase	Receptor	RTK	321
STYK1	serine/threonine/tyrosine kinase 1	Receptor	RTK	321
TEK	TEK receptor tyrosine kinase	Receptor	RTK	321
TIE1	tyrosine kinase with immunoglobulin like and EGF like domains 1	Receptor	RTK	321
TYRO3	TYRO3 protein tyrosine kinase	Receptor	RTK	321
EPHA1	EPH receptor A1	Receptor	RTK	321
EPHA2	EPH receptor A2	Receptor	RTK	321
EPHA3	EPH receptor A3	Receptor	RTK	321
EPHA4	EPH receptor A4	Receptor	RTK	321
EPHA5	EPH receptor A5	Receptor	RTK	321
EPHA6	EPH receptor A6	Receptor	RTK	321
EPHA7	EPH receptor A7	Receptor	RTK	321
EPHA8	EPH receptor A8	Receptor	RTK	321
EPHA10	EPH receptor A10	Receptor	RTK	321
EPHB1	EPH receptor B1	Receptor	RTK	321
EPHB2	EPH receptor B2	Receptor	RTK	321
EPHB3	EPH receptor B3	Receptor	RTK	321
EPHB4	EPH receptor B4	Receptor	RTK	321
EPHB6	EPH receptor B6	Receptor	RTK	321
EGFR	epidermal growth factor receptor	Receptor	RTK	321
ERBB2	erb-b2 receptor tyrosine kinase 2	Receptor	RTK	321
ERBB3	erb-b2 receptor tyrosine kinase 3	Receptor	RTK	321
ERBB4	erb-b2 receptor tyrosine kinase 4	Receptor	RTK	321
CNTFR	ciliary neurotrophic factor receptor	Receptor	fibronectin type III domain containing receprotrs	555
CSF2RB	colony stimulating factor 2 receptor subunit beta	Receptor	fibronectin type III domain containing receprotrs	555
CSF3R	colony stimulating factor 3 receptor	Receptor	fibronectin type III domain containing receprotrs	555
DCC	DCC netrin 1 receptor	Receptor	fibronectin type III domain containing receprotrs	555
EPOR	erythropoietin receptor	Receptor	fibronectin type III domain containing receprotrs	555
GHR	growth hormone receptor	Receptor	fibronectin type III domain containing receprotrs	555
IFNGR2	interferon gamma receptor 2	Receptor	fibronectin type III domain containing receprotrs	555
LIFR	LIF receptor subunit alpha	Receptor	fibronectin type III domain containing receprotrs	555
MPL	MPL proto-oncogene, thrombopoietin receptor	Receptor	fibronectin type III domain containing receprotrs	555
NCAM1	neural cell adhesion molecule 1	Receptor	fibronectin type III domain containing receprotrs	555
NCAM2	neural cell adhesion molecule 2	Receptor	fibronectin type III domain containing receprotrs	555
NRCAM	neuronal cell adhesion molecule	Receptor	fibronectin type III domain containing receprotrs	555
ROBO1	roundabout guidance receptor 1	Receptor	fibronectin type III domain containing receprotrs	555
ROBO2	roundabout guidance receptor 2	Receptor	fibronectin type III domain containing receprotrs	555
ROBO3	roundabout guidance receptor 3	Receptor	fibronectin type III domain containing receprotrs	555
ROBO4	roundabout guidance receptor 4	Receptor	fibronectin type III domain containing receprotrs	555
SDK1	sidekick cell adhesion molecule 1	Receptor	fibronectin type III domain containing receprotrs	555
SDK2	sidekick cell adhesion molecule 2	Receptor	fibronectin type III domain containing receprotrs	555
SNED1	sushi, nidogen and EGF like domains 1	Receptor	fibronectin type III domain containing receprotrs	555
SORL1	sortilin related receptor 1	Receptor	fibronectin type III domain containing receprotrs	555
IFG2R	insulin like growth factor 2 receptor	Receptor	MRH domain receptors	1233
MAPK1	mitogen-activated protein kinase 1	Kinase	MAPK	651
MAPK3	mitogen-activated protein kinase 3	Kinase	MAPK	651
MAPK4	mitogen-activated protein kinase 4	Kinase	MAPK	651
MAPK6	mitogen-activated protein kinase 6	Kinase	MAPK	651
MAPK7	mitogen-activated protein kinase 7	Kinase	MAPK	651
MAPK8	mitogen-activated protein kinase 8	Kinase	MAPK	651
MAPK9	mitogen-activated protein kinase 9	Kinase	MAPK	651
MAPK10	mitogen-activated protein kinase 10	Kinase	MAPK	651
MAPK11	mitogen-activated protein kinase 11	Kinase	MAPK	651
MAPK12	mitogen-activated protein kinase 12	Kinase	MAPK	651
MAPK13	mitogen-activated protein kinase 13	Kinase	MAPK	651
MAPK14	mitogen-activated protein kinase 14	Kinase	MAPK	651
MAPK15	mitogen-activated protein kinase 15	Kinase	MAPK	651
AKT1	AKT serine/threonine kinase 1	Kinase	AKT	1900
AKT2	AKT serine/threonine kinase 2	Kinase	AKT	1900
AKT3	AKT serine/threonine kinase 3	Kinase	AKT	1900
PIK3CA	phosphatidylinositol-4,5-bisphosphate 3-kinase catalytic subunit alpha	Kinase	PI3K	831
PIK3CB	phosphatidylinositol-4,5-bisphosphate 3-kinase catalytic subunit beta	Kinase	PI3K	831
PIK3CD	phosphatidylinositol-4,5-bisphosphate 3-kinase catalytic subunit delta	Kinase	PI3K	831
PIK3CG	phosphatidylinositol-4,5-bisphosphate 3-kinase catalytic subunit gamma	Kinase	PI3K	831
PIK3C2A	phosphatidylinositol-4-phosphate 3-kinase catalytic subunit type 2 alpha	Kinase	PI3K	831
PIK3C2B	phosphatidylinositol-4-phosphate 3-kinase catalytic subunit type 2 beta	Kinase	PI3K	831
PIK3C2G	phosphatidylinositol-4-phosphate 3-kinase catalytic subunit type 2 gamma	Kinase	PI3K	831
PIK3C3	phosphatidylinositol 3-kinase catalytic subunit type 3	Kinase	PI3K	831
MTOR	mechanistic target of rapamycin kinase	Kinase	MTOR	1332
JAK1	Janus kinase 1	Kinase	JAK	1459
JAK2	Janus kinase 2	Kinase	JAK	1459
JAK3	Janus kinase 3	Kinase	JAK	1459
TYK2	tyrosine kinase 2	Kinase	JAK	1459
BLK	BLK proto-oncogene, Src family tyrosine kinase	Kinase	SRC	1388
FGR	FGR proto-oncogene, Src family tyrosine kinase	Kinase	SRC	1388
FRK	fyn related Src family tyrosine kinase	Kinase	SRC	1388
FYN	FYN proto-oncogene, Src family tyrosine kinase	Kinase	SRC	1388
HCK	HCK proto-oncogene, Src family tyrosine kinase	Kinase	SRC	1388
LCK	LCK proto-oncogene, Src family tyrosine kinase	Kinase	SRC	1388
LYN	LYN proto-oncogene, Src family tyrosine kinase	Kinase	SRC	1388
SRC	SRC proto-oncogene, non-receptor tyrosine kinase	Kinase	SRC	1388
YES1	YES proto-oncogene 1, Src family tyrosine kinase	Kinase	SRC	1388
BMX	BMX non-receptor tyrosine kinase	Kinase	TEC	1457
BTK	Bruton tyrosine kinase	Kinase	TEC	1457
ITK	IL2 inducible T cell kinase	Kinase	TEC	1457
TEC	tec protein tyrosine kinase	Kinase	TEC	1457
TXK	TXK tyrosine kinase	Kinase	TEC	1457
CSK	C-terminal Src kinase	Kinase	CSK	1460
MATK	megakaryocyte-associated tyrosine kinase	Kinase	CSK	1460
SYK	spleen associated tyrosine kinase	Kinase	SYK	1464
ZAP70	zeta chain of T cell receptor associated protein kinase 70	Kinase	SYK	1464
PTK2	protein tyrosine kinase 2	Kinase	FAK	1644
PTK2B	protein tyrosine kinase 2 beta	Kinase	FAK	1644
ABL1	ABL proto-oncogene 1, non-receptor tyrosine kinase	Kinase	SH2 kinases	741
ABL2	ABL proto-oncogene 2, non-receptor tyrosine kinase	Kinase	SH2 kinases	741
CRK	CRK proto-oncogene, adaptor protein	Kinase	SH2 kinases	741
CRKL	CRK like proto-oncogene, adaptor protein	Kinase	SH2 kinases	741
FER	FER tyrosine kinase	Kinase	SH2 kinases	741
FES	FES proto-oncogene, tyrosine kinase	Kinase	SH2 kinases	741
GRB2	growth factor receptor bound protein 2	Kinase	SH2 kinases	741
GRB7	growth factor receptor bound protein 7	Kinase	SH2 kinases	741
GRB10	growth factor receptor bound protein 10	Kinase	SH2 kinases	741
GRB14	growth factor receptor bound protein 14	Kinase	SH2 kinases	741
HSH2D	hematopoietic SH2 domain containing	Kinase	SH2 kinases	741
PTK6	protein tyrosine kinase 6	Kinase	SH2 kinases	741
PTPN6	protein tyrosine phosphatase non-receptor type 6	Kinase	SH2 kinases	741
PTPN11	protein tyrosine phosphatase non-receptor type 11	Kinase	SH2 kinases	741
SHB	SH2 domain containing adaptor protein B	Kinase	SH2 kinases	741
SHC1	SHC adaptor protein 1	Kinase	SH2 kinases	741
SHC2	SHC adaptor protein 2	Kinase	SH2 kinases	741
SHC3	SHC adaptor protein 3	Kinase	SH2 kinases	741
SHC4	SHC adaptor protein 4	Kinase	SH2 kinases	741
SHD	Src homology 2 domain containing transforming protein D	Kinase	SH2 kinases	741
SHE	Src homology 2 domain containing E	Kinase	SH2 kinases	741
SHF	Src homology 2 domain containing F	Kinase	SH2 kinases	741
SH2B1	SH2B adaptor protein 1	Kinase	SH2 kinases	741
SH2B2	SH2B adaptor protein 2	Kinase	SH2 kinases	741
SH2B3	SH2B adaptor protein 3	Kinase	SH2 kinases	741
SH2D6	SH2 domain containing 6	Kinase	SH2 kinases	741
SH2D7	SH2 domain containing 7	Kinase	SH2 kinases	741
SH3BP2	SH3 domain binding protein 2	Kinase	SH2 kinases	741
SLA	Src like adaptor	Kinase	SH2 kinases	741
SLA2	Src like adaptor 2	Kinase	SH2 kinases	741
SOCS1	suppressor of cytokine signaling 1	Kinase	SH2 kinases	741
SOCS2	suppressor of cytokine signaling 2	Kinase	SH2 kinases	741
SOCS3	suppressor of cytokine signaling 3	Kinase	SH2 kinases	741
SOCS4	suppressor of cytokine signaling 4	Kinase	SH2 kinases	741
SOCS5	suppressor of cytokine signaling 5	Kinase	SH2 kinases	741
SOCS6	suppressor of cytokine signaling 6	Kinase	SH2 kinases	741
SOCS7	suppressor of cytokine signaling 7	Kinase	SH2 kinases	741
SRMS	src-related kinase lacking C-terminal regulatory tyrosine and N-terminal myristylation sites	Kinase	SH2 kinases	741
STAP1	signal transducing adaptor family member 1	Kinase	SH2 kinases	741
STAT1	signal transducer and activator of transcription 1	Kinase	SH2 kinases	741
STAT2	signal transducer and activator of transcription 2	Kinase	SH2 kinases	741
STAT3	signal transducer and activator of transcription 3	Kinase	SH2 kinases	741
STAT4	signal transducer and activator of transcription 4	Kinase	SH2 kinases	741
STAT5A	signal transducer and activator of transcription 5A	Kinase	SH2 kinases	741
STAT5B	signal transducer and activator of transcription 5B	Kinase	SH2 kinases	741
STAT6	signal transducer and activator of transcription 6	Kinase	SH2 kinases	741
VAV1	vav guanine nucleotide exchange factor 1	Kinase	SH2 kinases	741
VAV2	vav guanine nucleotide exchange factor 2	Kinase	SH2 kinases	741
VAV3	vav guanine nucleotide exchange factor 3	Kinase	SH2 kinases	741
AMH	anti-Mullerian hormone	Receptor Ligand	Receptor Ligand	542
ANGPTL1	angiopoietin like 1	Receptor Ligand	Receptor Ligand	542
ANGPTL3	angiopoietin like 3	Receptor Ligand	Receptor Ligand	542
ANGPTL7	angiopoietin like 7	Receptor Ligand	Receptor Ligand	542
ANGPT1	angiopoietin 1	Receptor Ligand	Receptor Ligand	542
ANGPT2	angiopoietin 2	Receptor Ligand	Receptor Ligand	542
ANGPT4	angiopoietin 4	Receptor Ligand	Receptor Ligand	542
ANXA1	annexin A1	Receptor Ligand	Receptor Ligand	542
APELA	apelin receptor early endogenous ligand	Receptor Ligand	Receptor Ligand	542
APP	amyloid beta precursor protein	Receptor Ligand	Receptor Ligand	542
AREG	amphiregulin	Receptor Ligand	Receptor Ligand	542
ARF1	ADP ribosylation factor 1	Receptor Ligand	Receptor Ligand	542
ARHGDIB	Rho GDP dissociation inhibitor beta	Receptor Ligand	Receptor Ligand	542
BID	BH3 interacting domain death agonist	Receptor Ligand	Receptor Ligand	542
CALM1	calmodulin 1	Receptor Ligand	Receptor Ligand	542
CALM2	calmodulin 2	Receptor Ligand	Receptor Ligand	542
CALM3	calmodulin 3	Receptor Ligand	Receptor Ligand	542
CAMP	cathelicidin antimicrobial peptide	Receptor Ligand	Receptor Ligand	542
CD274	CD274 molecule	Receptor Ligand	Receptor Ligand	542
CFLAR	CASP8 and FADD like apoptosis regulator	Receptor Ligand	Receptor Ligand	542
CGA	glycoprotein hormones, alpha polypeptide	Receptor Ligand	Receptor Ligand	542
CGB3	chorionic gonadotropin subunit beta 3	Receptor Ligand	Receptor Ligand	542
COPA	COPI coat complex subunit alpha	Receptor Ligand	Receptor Ligand	542
CORT	cortistatin	Receptor Ligand	Receptor Ligand	542
CSF3	colony stimulating factor 3	Receptor Ligand	Receptor Ligand	542
CTSG	cathepsin G	Receptor Ligand	Receptor Ligand	542
C3	complement C3	Receptor Ligand	Receptor Ligand	542
C5	complement C5	Receptor Ligand	Receptor Ligand	542
DEFB4A	defensin beta 4A	Receptor Ligand	Receptor Ligand	542
EPO	erythropoietin	Receptor Ligand	Receptor Ligand	542
FGA	fibrinogen alpha chain	Receptor Ligand	Receptor Ligand	542
FGB	fibrinogen beta chain	Receptor Ligand	Receptor Ligand	542
FGF1	fibroblast growth factor 1	Receptor Ligand	Receptor Ligand	542
FGF2	fibroblast growth factor 2	Receptor Ligand	Receptor Ligand	542
FGF3	fibroblast growth factor 3	Receptor Ligand	Receptor Ligand	542
FGF4	fibroblast growth factor 4	Receptor Ligand	Receptor Ligand	542
FGF5	fibroblast growth factor 5	Receptor Ligand	Receptor Ligand	542
FGF6	fibroblast growth factor 6	Receptor Ligand	Receptor Ligand	542
FGF7	fibroblast growth factor 7	Receptor Ligand	Receptor Ligand	542
FGF8	fibroblast growth factor 8	Receptor Ligand	Receptor Ligand	542
FGF9	fibroblast growth factor 9	Receptor Ligand	Receptor Ligand	542
FGF10	fibroblast growth factor 10	Receptor Ligand	Receptor Ligand	542
FGF23	fibroblast growth factor 23	Receptor Ligand	Receptor Ligand	542
FGG	fibrinogen gamma chain	Receptor Ligand	Receptor Ligand	542
FLT3LG	fms related receptor tyrosine kinase 3 ligand	Receptor Ligand	Receptor Ligand	542
FN1	fibronectin 1	Receptor Ligand	Receptor Ligand	542
FSHB	follicle stimulating hormone subunit beta	Receptor Ligand	Receptor Ligand	542
F2	coagulation factor II, thrombin	Receptor Ligand	Receptor Ligand	542
GCG	glucagon	Receptor Ligand	Receptor Ligand	542
GUCA2A	guanylate cyclase activator 2A	Receptor Ligand	Receptor Ligand	542
GUCA2B	guanylate cyclase activator 2B	Receptor Ligand	Receptor Ligand	542
HEBP1	heme binding protein 1	Receptor Ligand	Receptor Ligand	542
HTT	huntingtin	Receptor Ligand	Receptor Ligand	542
ICAM1	intercellular adhesion molecule 1	Receptor Ligand	Receptor Ligand	542
ICAM2	intercellular adhesion molecule 2	Receptor Ligand	Receptor Ligand	542
ICOSLG	inducible T cell costimulator ligand	Receptor Ligand	Receptor Ligand	542
INSL3	insulin like 3	Receptor Ligand	Receptor Ligand	542
INSL5	insulin like 5	Receptor Ligand	Receptor Ligand	542
LGALS1	galectin 1	Receptor Ligand	Receptor Ligand	542
LGALS3	galectin 3	Receptor Ligand	Receptor Ligand	542
LGALS3BP	galectin 3 binding protein	Receptor Ligand	Receptor Ligand	542
LGALS9	galectin 9	Receptor Ligand	Receptor Ligand	542
LHB	luteinizing hormone subunit beta	Receptor Ligand	Receptor Ligand	542
LIF	LIF interleukin 6 family cytokine	Receptor Ligand	Receptor Ligand	542
LRRC4B	leucine rich repeat containing 4B	Receptor Ligand	Receptor Ligand	542
MMP1	matrix metallopeptidase 1	Receptor Ligand	Receptor Ligand	542
MMP13	matrix metallopeptidase 13	Receptor Ligand	Receptor Ligand	542
MT-RNR2	mitochondrially encoded 16S rRNA	Receptor Ligand	Receptor Ligand	542
NCAN	neurocan	Receptor Ligand	Receptor Ligand	542
NCR3LG1	natural killer cell cytotoxicity receptor 3 ligand 1	Receptor Ligand	Receptor Ligand	542
NDP	norrin cystine knot growth factor NDP	Receptor Ligand	Receptor Ligand	542
PDCD1LG2	programmed cell death 1 ligand 2	Receptor Ligand	Receptor Ligand	542
PPBP	pro-platelet basic protein	Receptor Ligand	Receptor Ligand	542
PROC	protein C, inactivator of coagulation factors Va and VIIIa	Receptor Ligand	Receptor Ligand	542
PROK1	prokineticin 1	Receptor Ligand	Receptor Ligand	542
PROK2	prokineticin 2	Receptor Ligand	Receptor Ligand	542
PSAP	prosaposin	Receptor Ligand	Receptor Ligand	542
PTH	parathyroid hormone	Receptor Ligand	Receptor Ligand	542
PTHLH	parathyroid hormone like hormone	Receptor Ligand	Receptor Ligand	542
PTH2	parathyroid hormone 2	Receptor Ligand	Receptor Ligand	542
PTN	pleiotrophin	Receptor Ligand	Receptor Ligand	542
QRFP	pyroglutamylated RFamide peptide	Receptor Ligand	Receptor Ligand	542
RAC1	Rac family small GTPase 1	Receptor Ligand	Receptor Ligand	542
RAC2	Rac family small GTPase 2	Receptor Ligand	Receptor Ligand	542
RAC3	Rac family small GTPase 3	Receptor Ligand	Receptor Ligand	542
RARRES2	retinoic acid receptor responder 2	Receptor Ligand	Receptor Ligand	542
RB1	RB transcriptional corepressor 1	Receptor Ligand	Receptor Ligand	542
RGS2	regulator of G protein signaling 2	Receptor Ligand	Receptor Ligand	542
SAA1	serum amyloid A1	Receptor Ligand	Receptor Ligand	542
SELPLG	selectin P ligand	Receptor Ligand	Receptor Ligand	542
SPP1	secreted phosphoprotein 1	Receptor Ligand	Receptor Ligand	542
THPO	thrombopoietin	Receptor Ligand	Receptor Ligand	542
TRH	thyrotropin releasing hormone	Receptor Ligand	Receptor Ligand	542
TSHB	thyroid stimulating hormone subunit beta	Receptor Ligand	Receptor Ligand	542
UTS2	urotensin 2	Receptor Ligand	Receptor Ligand	542
UTS2B	urotensin 2B	Receptor Ligand	Receptor Ligand	542
VCAM1	vascular cell adhesion molecule 1	Receptor Ligand	Receptor Ligand	542
VTN	vitronectin	Receptor Ligand	Receptor Ligand	542
VWF	von Willebrand factor	Receptor Ligand	Receptor Ligand	542
WIF1	WNT inhibitory factor 1	Receptor Ligand	Receptor Ligand	542

## Sheet: UMAP
Patient	Dataset	#mycn	#stage	UMAP-0	UMAP-1	cluster	ICAM1	SOCS2	SPP1	THPO	DCC	LGALS3BP	NCAN	CTSG	PTH	CSF3R	AKT1	ERBB3	PTHLH	PIK3CG	LIF	BTK	FGFR4	FLT3	ARHGDIB	ERBB4	FGFR2	VCAM1	STAT2	FGR	NCAM1	MMP1	PSAP	MAPK6	SH3BP2	GHR	TYK2	JAK3	SOCS5	MAPK8	SH2B1	NRCAM	JAK2	FES	TSHB	PIK3CB	ANXA1	SHC3	MAPK13
gsm1108401	Kocak	non-amp	st4	9.02425	9.23306	0	0.286283	2.48996	0.340817	1.51676	0.694011	0.569076	3.96084	0.237525	0.516168	0.780078	1.32321	0.0305417	0.284738	0.490357	0.426484	0.371432	0.687863	0.126791	0.237164	1.22823	4.79656	0.0986619	1.15183	0.329066	1.17704	0.204386	0.552375	1.2596	1.17708	0.22003	0.628806	0.235386	0.688205	1.56826	1.28409	0.467054	0.821499	0.244729	1.14388	0.796172	0.178353	1.97649	1.36115
gsm1108402	Kocak	amp	st4	12.2594	7.4804	1	0.185094	0.302422	0.087098	1.68286	0.895942	0.466763	0.127583	0.30299	0.556918	0.673848	0.713559	0.0254706	0.775925	0.267126	0.342742	0.22188	1.10797	0.0233114	0.362392	0.164751	0.346921	0.166619	0.78904	0.351841	0.472538	2.74327	0.310246	1.44539	1.00975	1.78769	1.31399	0.11541	1.79138	0.457796	0.52989	0.184571	1.0346	0.524388	1.39394	1.79737	0.277949	0.28393	6.41326
gsm1108403	Kocak	non-amp	st4	12.4675	7.26048	1	0.769995	1.59865	0.880297	1.52127	0.723646	0.54863	1.71371	0.322687	0.529752	1.05358	0.988631	0.0643104	0.752867	0.904214	0.796556	0.754542	0.718859	0.314988	0.622733	0.112684	1.35868	1.00782	0.794365	0.632229	0.513187	0.408772	0.941681	1.1391	1.05133	0.382547	0.954349	0.497266	1.0447	1.51002	0.879665	0.544854	0.668496	1.48469	1.07499	1.29203	0.699075	2.58169	1.32476
gsm1108404	Kocak	non-amp	st4s	10.3429	10.2622	0	0.310532	1.0887	0.252834	1.44337	0.552038	1.24578	0.0148865	0.265912	18.5277	0.72617	1.15825	1.0164	2.67096	0.117886	0.178517	0.376329	0.828337	0.2985	0.526311	0.055197	0.205346	0.585903	0.774839	0.269501	2.24899	0.153432	0.983187	1.20594	0.689993	0.49888	0.739949	0.213926	1.74606	0.944927	1.07138	1.8468	1.1637	0.557468	0.859374	1.0012	1.00434	0.0428473	0.643626
gsm1108405	Kocak	non-amp	st1	12.4498	11.5624	3	0.635495	0.862502	0.710902	0.46932	2.35495	1.17092	0.148129	1.1814	0.543335	1.09322	1.00763	1.77338	1.07514	0.781311	0.337477	1.22693	1.53533	1.33557	1.01725	0.64908	0.440005	0.458612	0.726245	0.859435	1.59585	0.470401	1.29162	0.784105	0.787036	0.612598	1.26606	0.827953	1.39803	0.948826	1.34112	1.52173	1.3901	1.02429	0.686207	0.67944	1.10678	0.316821	0.660369
gsm1108406	Kocak	non-amp	st4s	10.4833	13.8721	0	1.33694	1.20767	6.00858	0.571683	0.453485	0.897863	0.0730176	11.1337	0.502585	2.32993	1.63783	0.264733	0.985055	0.83273	0.940723	1.74679	1.4153	0.272914	1.64443	0.33164	0.550552	0.94737	1.2286	2.22759	0.639214	2.82653	1.21524	0.826754	0.576957	1.50927	0.85811	0.895991	1.61426	1.17423	1.00019	0.740758	0.816199	1.80418	0.819389	0.949819	1.92335	0.291042	2.38519
gsm1108407	Kocak	non-amp	st2	11.3889	11.2457	3	0.415077	1.57645	0.90848	1.0674	1.34598	0.948998	0.251882	0.425373	0.556918	0.665127	1.63686	0.0318094	1.15397	0.622039	0.377844	0.535676	1.15809	0.698205	0.444303	1.16288	0.505024	0.247633	0.599768	0.604032	1.68842	0.282383	0.855378	1.31017	0.704502	0.239636	0.781191	0.42233	1.65253	1.01594	1.35585	1.50237	0.734794	0.486846	0.840919	0.995714	0.402213	0.129253	0.646081
gsm1108408	Kocak	non-amp	st4	14.9563	12.1351	2	1.77434	0.851841	1.1896	1.2953	0.932469	1.06151	0.164544	6.86434	0.529752	0.874416	1.03263	0.0293891	0.959852	4.34048	1.04076	7.33145	0.59883	5.89438	3.89018	3.8828	3.00177	2.77004	1.04643	3.51261	0.646113	1.27812	1.18777	0.742628	0.771668	0.857463	1.26259	5.84404	0.662622	0.446167	0.858185	0.227469	2.00357	1.02756	0.920582	1.50654	1.02685	0.22686	1.84761
gsm1108409	Kocak	non-amp	st4	10.9606	9.47085	0	0.2325	2.38982	0.0511017	1.20002	0.407998	1.09573	0.865343	0.368309	0.570502	0.4162	0.924273	0.116865	0.456868	0.496628	0.559118	0.466362	0.910775	0.371845	0.280846	0.0325991	0.442812	0.283089	1.0826	0.225537	0.520571	0.104755	0.489929	1.04517	0.820112	0.306299	0.75248	0.41711	0.756317	0.75563	0.833092	0.871394	1.04418	0.378356	0.960567	0.639033	0.181338	2.59253	1.97062
gsm1108410	Kocak	non-amp	st4	11.6268	9.57198	0	0.818408	1.73038	0.236775	1.44273	0.492079	0.60002	0.120168	0.87363	0.584085	0.854597	0.446628	0.0251248	0.290637	0.836492	0.693257	0.615161	0.741282	0.459405	0.710429	0.0173302	6.0344	0.519862	0.782383	0.75065	0.732058	0.265161	0.707501	1.03461	0.839068	0.250529	1.04985	0.628427	0.956727	1.27263	0.750591	0.265369	1.11645	0.342881	1.01409	1.31947	0.304803	1.12932	1.28569
gsm1108411	Kocak	non-amp	st2	12.1756	9.91813	0	1.88048	0.367454	13.3046	1.25216	0.689186	1.03822	0.0779986	0.326308	0.556918	1.65687	0.885115	0.200883	0.761447	2.00156	1.12551	2.8818	0.883076	0.568003	1.89219	0.0866509	0.241675	0.473785	1.75293	9.46066	1.28325	0.885578	2.24829	0.941908	0.905064	0.771194	1.10906	0.47273	1.34974	0.905063	0.684723	1.1777	1.41569	1.62442	1.05807	1.92059	3.30183	0.26544	5.38453
gsm1108412	Kocak	non-amp	st4s	13.3523	11.5386	0	1.02238	0.836758	1.55608	0.213093	0.991739	1.12217	0.123677	1.7532	0.516168	1.0187	0.761246	0.0927775	3.63993	1.65041	0.310148	1.31357	1.01168	1.08768	1.82998	0.101691	0.360486	2.23612	1.53304	1.01815	1.01892	0.442077	1.47357	1.07889	0.504876	1.45438	1.18883	1.43052	0.978387	0.500137	1.21205	1.33716	1.26044	0.922439	0.198388	1.00819	1.13006	0.206414	0.720423
gsm1108413	Kocak	amp	st4	10.4582	7.7063	1	1.20714	2.06606	1.44424	0.288416	0.944875	0.761247	4.43381	0.103555	0.760669	0.698423	1.122	0.0802151	0.756621	1.17761	1.37322	0.885259	0.919348	0.150671	0.416877	0.0817648	0.696805	0.386742	1.9888	0.952369	1.42746	0.788651	0.507624	1.40132	0.688354	0.155982	0.722544	0.62118	0.59977	1.07782	0.883657	0.681379	1.37296	2.02845	0.387856	1.19476	0.47516	1.4193	0.961532
gsm1108414	Kocak	non-amp	st3	13.2538	11.2094	0	1.44946	0.803759	2.00339	0.265884	1.11235	1.00069	0.0789043	1.10797	0.516168	1.09163	0.831419	0.329158	0.923925	1.07728	0.558617	0.992997	1.07565	0.921085	1.43753	0.639003	0.324157	1.46875	1.0289	1.65029	0.942105	0.284233	1.68637	0.624925	0.754584	0.923254	1.34344	1.05034	1.17738	0.623606	0.893162	0.700027	1.05963	1.03332	0.354638	1.09898	1.4107	0.390604	0.613264
gsm1108415	Kocak	amp	st4s	12.1643	8.60433	1	1.11098	1.08897	2.04262	0.429406	0.425917	1.01055	1.73165	0.217104	2.60801	0.825265	1.22959	0.165155	0.720693	0.874115	1.21677	0.521738	1.34407	0.0886971	1.27703	0.598311	0.261945	1.08253	0.965442	0.538085	0.801458	8.62122	0.884477	0.726481	0.818318	1.53411	1.18725	1.4266	1.13076	0.963231	0.932132	0.235239	1.177	1.16891	0.452755	1.02565	1.06216	0.824945	1.08945
gsm1108416	Kocak	non-amp	st2	12.1203	11.337	3	0.640781	0.682973	0.650312	0.290348	1.63613	0.836611	0.0456784	0.245636	0.529752	1.02425	1.03244	0.058202	0.734099	0.691015	0.535049	0.541327	0.862631	0.547534	0.529595	0.0648164	0.402273	0.551684	0.889778	0.702055	1.78744	0.439088	0.744988	1.69655	0.563461	0.311527	0.608645	0.583572	0.878224	1.26918	1.02727	1.22	1.59497	0.325688	0.376168	0.941838	0.253206	0.254062	0.717298
gsm1108417	Kocak	non-amp	st1	14.1887	12.4343	2	1.02582	0.914092	0.12795	0.316743	0.286702	0.545272	0.0522444	0.120356	5.29752	0.642137	0.626714	0.718363	0.664389	2.42545	0.220137	1.2597	0.601468	6.57325	2.4448	0.0674121	0.316205	1.51882	0.723582	1.69789	1.32955	0.279536	0.784199	1.09623	0.600438	0.771194	1.12822	1.91858	0.993245	1.04762	0.779105	3.04263	1.95306	0.832121	0.390317	1.04011	1.00008	0.164811	0.560801
gsm1108418	Kocak	non-amp	st4s	10.5617	13.5046	0	0.344178	0.484802	0.234431	0.272966	0.341836	0.342007	0.0640177	2.25215	4.48251	0.92436	1.33504	0.214829	0.604868	0.56435	0.306888	0.439993	1.02025	0.349671	0.44382	0.252166	0.727365	0.324295	0.6599	0.474057	0.867775	0.270854	0.398217	1.51549	0.51455	0.402154	0.785376	0.239091	1.51789	1.37862	0.745553	1.3667	0.678531	0.505997	0.334338	0.972767	0.320229	0.382426	1.59466
gsm1108419	Kocak	non-amp	st3	14.031	12.3483	2	0.844754	0.809788	1.57072	0.249145	1.66094	0.552456	0.0470369	0.174668	2.34992	0.935459	0.537544	0.0626968	0.667607	1.33939	0.328952	1.05214	0.86461	2.30385	1.42593	0.324387	0.299522	1.35735	1.13563	1.04685	1.82391	0.208656	0.491235	1.25253	0.525939	0.5333	0.995412	1.1499	1.31719	1.17053	0.690236	1.06494	1.30678	0.489784	0.34541	0.950318	0.523009	0.342245	0.898129
gsm1108420	Kocak	non-amp	st3	12.0402	8.62151	1	1.00686	0.523088	1.33911	1.27277	0.417647	0.844262	2.8401	0.323846	0.502585	0.725377	0.611982	0.637687	0.445071	0.531743	0.620546	0.468622	0.765684	0.617468	0.842017	0.0567239	0.984165	1.15915	0.833862	0.636526	0.412088	3.25352	0.634357	0.897455	0.879165	0.973795	1.02752	0.705576	0.863408	0.727922	1.15473	0.896208	0.930077	0.322206	1.06637	0.774721	0.614543	0.463676	0.583349
gsm1108421	Kocak	non-amp	st1	12.0475	13.4088	0	0.99981	1.18293	0.202733	1.2541	1.23778	0.893442	0.938587	0.829601	0.529752	0.589815	0.850998	0.0915097	0.331927	0.633326	0.519002	0.647558	0.804595	0.905734	0.764641	1.71851	2.47507	3.37798	0.927721	0.524279	0.98042	0.120838	0.635392	0.852811	0.915986	2.43906	0.844559	0.723308	1.36193	0.711889	0.755438	1.7845	1.01182	0.441687	1.06207	0.865014	0.681473	2.65156	1.50492
gsm1108422	Kocak	non-amp	st2	9.03345	9.27178	0	0.489249	0.762379	0.151894	1.47492	1.72297	0.259119	1.78055	0.302845	4.15651	0.504989	0.744575	0.678025	1.02259	0.712335	0.498944	0.282153	0.693139	1.55788	0.529439	0.0331335	0.127854	1.19484	1.2113	0.454703	1.62252	0.10077	0.477151	1.09184	1.03136	0.305863	0.430714	0.644388	1.51702	0.919513	0.975378	2.91462	1.83298	0.307625	1.27891	1.65221	0.435055	0.25584	0.723102
gsm1108423	Kocak	non-amp	st1	9.01524	9.25884	0	0.707402	0.61274	0.740266	1.36612	0.982091	0.45095	2.47694	0.265188	0.502585	0.733305	0.741085	1.48847	0.479926	0.997018	0.714819	0.765843	0.854717	2.42325	0.703027	0.0817648	0.468539	1.85138	1.19443	0.872157	0.948588	0.121835	0.531398	1.1084	1.02489	0.762915	0.548058	0.987355	1.20592	1.51757	1.16348	2.22893	1.567	0.51677	1.10328	1.33344	1.1168	0.242683	0.444711
gsm1108424	Kocak	non-amp	st3	13.1958	12.4397	0	1.16879	1.05196	0.270275	0.828553	0.57616	0.800098	0.0343579	0.443622	0.489001	0.921189	0.789741	0.899884	0.654737	1.60526	0.298614	1.19416	0.741942	3.43133	1.94447	0.073596	0.308097	1.92552	1.2488	1.31914	0.985158	0.318819	0.976147	1.38114	0.656917	0.75638	1.0586	1.1499	1.09971	0.952772	0.845543	1.82495	1.25604	0.881306	1.01101	1.08251	1.346	0.35718	0.526643
gsm1108425	Kocak	non-amp	st2	12.7613	10.4446	0	1.34793	1.19129	0.780708	0.419749	0.816686	0.8778	0.0914135	0.169744	3.00193	0.747574	0.854681	0.172993	0.781287	1.00329	0.761955	0.803137	0.679289	0.891519	1.06334	0.162766	0.660008	1.31938	1.07306	0.693421	0.769702	1.55937	0.85785	1.17135	0.475701	1.00124	0.961929	0.898182	1.34319	0.859098	0.814653	0.998842	0.951951	0.512744	0.642839	1.03113	0.770664	0.705648	2.13805
gsm1108426	Kocak	non-amp	st4	15.0479	12.0497	2	1.05141	1.28422	0.2892	0.614172	1.52241	0.805496	0.0964511	0.162068	0.556918	1.74011	1.02314	0.294122	0.609694	1.68678	0.441027	2.26626	0.953643	2.4767	1.65241	0.0548153	0.587661	1.85262	1.06441	1.45917	0.700378	0.283379	0.594968	1.16872	0.518762	0.705838	0.995412	1.50506	0.750974	1.61996	1.01739	0.990003	1.22221	1.08044	0.5398	1.08102	0.555972	0.287308	0.898129
gsm1108427	Kocak	non-amp	st4	11.2964	11.3636	3	0.481614	1.39392	0.114418	0.399148	1.84978	0.743905	0.0566594	0.469402	0.529752	0.879173	1.19838	0.286976	0.589853	0.839	0.483399	0.454307	1.14556	0.0915399	0.430991	0.0466464	0.474464	0.422358	0.421147	0.175149	0.670728	0.674217	0.658271	1.22014	0.544583	0.206087	0.652642	0.492582	0.664166	1.21242	0.943728	1.06001	0.994345	0.443428	0.447526	0.851545	0.655131	0.190591	1.07941
gsm1108428	Kocak	non-amp	st4	10.6603	11.1169	0	0.559477	0.573504	0.306946	0.265884	0.768443	1.11146	0.0333956	0.107755	0.529752	0.826058	0.781018	0.291471	0.604331	0.771278	0.446041	0.47578	0.978044	1.09962	0.653051	0.253005	0.565521	0.402953	0.81611	0.408069	1.02487	0.347855	0.509004	0.893449	0.577269	0.666189	0.797141	0.527068	2.0624	0.82772	0.803342	1.27594	1.29009	0.400663	0.439529	0.913902	0.440997	0.462965	0.687606
gsm1108430	Kocak	non-amp	st4	11.8716	10.861	3	0.389235	1.2307	2.1742	0.309018	0.957969	0.821096	0.0838853	0.134115	0.543335	0.78087	0.677697	0.18325	1.02205	0.630818	0.220889	0.430952	1.03938	0.333183	0.325975	0.0575637	0.402896	0.2218	0.632386	0.337575	1.84729	0.522778	0.635893	1.27686	0.556285	0.370347	0.535477	0.476108	1.04779	1.11597	0.955418	0.678241	1.20372	0.3209	0.441067	1.09648	0.278358	0.369447	0.754357
gsm1108431	Kocak	non-amp	st4	13.2382	12.5428	0	0.501835	0.47974	0.0878994	0.429406	0.281877	0.463022	0.0676969	0.2158	0.529752	0.728548	0.831419	0.403611	0.757693	0.776295	0.169491	0.778275	1.32033	2.5182	0.861858	0.0977208	0.342088	0.649109	0.298442	0.464547	0.835181	1.6331	0.65062	1.00765	0.607537	0.197809	0.585625	0.734702	1.14119	1.28611	0.935268	1.56802	1.20868	0.336026	0.736342	0.622571	0.566015	0.303132	0.591609
gsm1108432	Kocak	amp	st1	13.7915	9.74358	1	2.12069	1.64138	1.02429	0.305155	0.682295	0.942792	3.74292	0.0782096	0.516168	1.38813	0.973704	0.272916	0.699244	0.748704	3.77819	1.45974	0.848122	0.811351	1.12669	1.72714	0.717698	1.54741	0.895103	2.0836	0.694644	0.344012	1.00978	0.649891	0.63718	0.985124	1.03045	1.49951	0.727645	0.678264	0.912552	0.217225	0.86705	2.54631	0.465058	0.772227	1.84137	3.93342	2.03536
gsm1108433	Kocak	non-amp	st4	12.0323	6.70178	1	0.44931	0.650405	0.84248	0.401079	6.16339	0.556366	0.0937908	0.522121	0.502585	1.06389	0.945984	1.2121	1.2714	0.813918	0.342491	0.759063	0.849441	0.263248	0.817693	0.418902	1.02361	0.3992	0.425363	0.261242	1.19091	0.184317	0.689502	0.486832	0.718778	0.814764	0.938985	0.456792	2.42316	0.38637	1.05493	0.425482	0.766476	0.674881	0.506274	0.849051	1.71349	3.04856	1.44576
gsm1108434	Kocak	amp	st2	13.4139	7.97978	0	1.99408	0.605588	7.48198	0.338632	0.128189	1.57882	0.0689422	0.132232	0.556918	2.06752	0.783344	1.86373	4.61587	1.79714	3.40586	1.70836	1.10137	0.906871	1.16241	0.11612	0.678562	1.77536	0.892884	0.611415	0.375303	0.735989	1.98333	0.607306	0.433186	1.81949	0.909152	1.13751	1.31014	0.58264	0.837654	0.631462	1.29449	1.16379	0.523806	2.08172	1.74932	3.16075	1.73799
gsm1108435	Kocak	non-amp	st4s	12.0493	13.4259	0	0.667966	0.279219	0.413096	0.938641	0.458309	0.543827	0.0905078	4.3961	0.543335	1.05041	1.1943	0.0704187	0.427376	1.46229	0.506967	0.439616	0.906158	0.17512	0.654159	0.0308431	1.1722	0.184387	0.574473	0.781558	0.566837	0.862235	0.810904	1.28633	0.75513	9.56193	0.813704	0.409444	0.863116	1.31506	0.730346	0.223629	0.76377	0.842894	0.716965	0.924378	1.38218	5.25831	2.44122
gsm1108436	Kocak	non-amp	st2	12.8163	11.1477	0	1.2423	0.73287	0.240524	0.822116	1.12406	1.86412	0.0638479	0.41929	0.516168	0.772943	1.13828	0.555628	0.66707	1.25662	0.472618	1.83795	0.992553	0.739142	1.45322	0.142993	0.254461	1.40906	1.41344	0.626431	0.827617	0.867786	1.48063	1.10209	0.639599	0.873148	0.637994	0.856799	1.6731	1.24288	0.625508	1.45102	1.37747	1.1281	0.706815	1.27807	1.60378	0.160189	0.880939
gsm1108437	Kocak	amp	st4	15.0263	11.9751	2	1.04277	0.821209	0.197483	0.968899	0.384566	0.456051	0.629706	0.910562	0.584085	0.767393	0.857201	0.00507107	0.360883	3.20551	0.368065	1.90576	0.863291	2.64442	1.2763	2.30675	0.608866	0.849627	0.564266	1.05886	0.444931	0.266727	0.641281	0.867772	0.743429	1.43695	0.766771	1.28749	0.958646	0.7857	0.633682	0.182482	0.880467	0.849532	0.891362	1.18877	0.619062	0.508123	1.02583
gsm1108438	Kocak	non-amp	st4	12.1335	7.62423	1	0.22755	0.42694	0.555505	0.927697	1.08478	1.65762	2.5482	0.276051	0.570502	0.484377	1.21156	0.0356127	2.41089	0.457751	0.549841	0.397048	1.2247	0.223448	0.205002	24.459	0.744516	0.318146	0.402064	0.185035	1.02577	0.77883	0.602013	1.0632	0.628989	0.101954	0.609283	0.322485	2.27659	1.2223	0.947339	1.29929	0.886104	0.157567	0.739111	1.06954	0.177879	0.546881	0.699438
gsm1108439	Kocak	non-amp	st4	14.9545	12.1393	2	0.889056	1.07116	2.23327	0.359877	0.456241	0.57949	0.0274523	0.198276	0.543335	0.812581	1.141	0.0958893	0.697099	1.44348	0.310148	1.37046	0.922646	1.80578	1.40575	1.40252	0.444995	0.960347	0.667222	1.37128	0.583065	3.85629	0.903667	0.822448	0.499338	0.580792	0.911117	1.56657	1.03498	1.22315	0.789655	0.551406	0.929739	0.349737	0.552718	1.13789	0.578223	5.43201	1.5297
gsm1108440	Kocak	non-amp	st4	12.1339	8.6257	1	1.28173	1.02823	3.34579	0.292279	0.824267	2.9071	0.224543	0.2074	3.57243	1.77816	1.1945	0.00507107	4.70006	1.6316	0.447295	2.08921	0.964195	0.396294	1.83435	0.18002	0.319791	1.47314	1.27143	1.04701	1.16514	2.39485	1.48524	0.913634	0.430534	0.646147	0.686636	0.741949	1.1987	0.843088	0.767985	0.743955	1.26844	1.35161	0.371862	1.58486	2.02475	0.353624	0.883171
gsm1108442	Kocak	non-amp	st1	12.0095	13.3844	0	1.32083	1.37835	0.5672	0.316743	0.7967	1.07456	0.0775458	0.613511	0.556918	0.732512	0.953738	0.615097	0.658491	0.566858	0.599736	0.399685	1.3533	0.55322	0.546693	0.129556	2.06859	2.63888	0.904866	0.410697	1.56263	0.132652	0.761993	1.18107	0.734224	3.19893	0.949041	0.519518	1.18481	1.13528	1.14057	2.88154	0.947328	0.378029	0.37463	0.902428	0.723716	1.41396	1.28658
gsm1108443	Kocak	non-amp	st4s	12.287	8.07102	1	0.891153	0.493665	0.120885	0.806665	1.24122	0.938881	0.0633385	0.294879	0.502585	0.852219	0.842468	0.384133	0.689592	0.619531	1.94312	0.394034	1.0862	0.0272914	1.25354	0.284001	0.907764	0.925849	1.0502	0.202846	0.574566	0.522778	0.574811	0.652455	0.797021	0.942425	1.80955	0.681203	1.14604	0.546148	1.15815	0.350404	0.656207	0.824939	0.895668	0.285345	1.46605	3.28716	1.44219
gsm1108444	Kocak	non-amp	st4	9.24869	9.42647	0	0.742558	0.950374	0.743819	0.727479	1.08478	1.37317	0.238581	0.0738646	0.516168	1.06785	0.855069	0.662351	1.58081	1.42592	0.33497	1.01183	1.02487	0.582785	1.24795	0.06474	0.430806	0.756395	1.03267	0.801205	1.55965	0.206236	1.03611	1.55401	0.472347	0.553342	0.581822	1.09806	1.17316	1.04156	1.09609	1.02217	1.21466	0.776516	0.682516	1.10347	0.949826	0.267396	0.826466
gsm1108445	Kocak	non-amp	st4	11.8727	10.3644	3	0.25054	1.20572	4.8463	0.815034	0.861483	0.668413	0.0660554	0.256498	0.475418	0.899785	1.53974	0.212063	0.922852	0.958141	0.416957	0.995257	1.01959	1.37253	0.617572	2.87284	0.822008	0.235176	0.782827	1.04797	0.85127	1.58968	0.966678	1.19691	0.494969	0.116768	0.456617	0.294384	1.76513	0.978415	0.672272	1.31424	0.956235	0.324818	0.649605	1.49706	0.794003	0.388826	1.2013
gsm1108446	Kocak	non-amp	st4	11.9433	8.82874	1	1.50878	1.10167	5.10729	1.36096	0.609241	0.742884	0.28624	2.73502	0.624835	0.959242	1.35365	0.0631578	0.616665	0.601973	0.994378	1.47782	0.969471	0.372983	0.837905	0.0977208	0.36111	0.532359	0.747325	1.78749	1.21184	7.10526	1.11716	1.24007	0.828771	0.517615	0.803368	0.688403	0.737703	0.949033	0.952282	0.618179	0.840892	0.897085	0.993785	1.28904	0.726041	1.2047	2.14787
gsm1108447	Kocak	non-amp	st3	10.3947	8.21458	1	1.67055	1.27692	0.424576	1.25925	0.512066	0.539449	3.65507	0.345426	0.502585	0.857768	1.87433	0.397618	1.74811	1.10989	1.81024	1.12522	0.829656	0.835231	0.92525	0.0368743	0.451232	1.04667	0.774617	0.663889	0.869555	0.74709	1.07187	0.794665	0.797567	0.782522	0.893456	1.18588	0.896253	1.20203	0.940591	0.394253	0.714499	0.819825	0.943343	1.12442	1.17977	0.172101	1.1542
gsm1108448	Kocak	non-amp	st3	12.6242	7.11454	1	0.476663	0.791993	1.32894	0.963105	0.738808	1.03983	0.208411	0.426097	0.584085	0.919604	1.4938	0.00610833	1.32717	0.936821	0.30739	1.17043	0.790086	0.570277	1.04781	1.13402	0.380288	0.827387	1.4445	0.863648	0.792045	0.266015	2.30502	0.827909	0.667916	0.736337	0.78729	1.34379	1.02446	0.70744	1.11082	1.73918	0.880467	1.07696	0.758796	1.67665	0.838998	3.03096	0.723325
gsm1108449	Kocak	non-amp	st3	10.0872	9.85975	0	0.512491	0.469321	2.63198	1.57599	0.595457	0.983981	0.0914135	0.456657	0.502585	0.986196	1.70141	0.934921	2.47417	1.04969	1.80171	1.11731	1.23723	0.243348	0.683024	1.2196	0.457312	0.560908	0.824542	0.355303	0.484804	1.16241	1.63401	0.770063	0.808645	1.99726	0.476855	0.806073	1.62974	0.66636	0.838605	1.01853	1.22875	0.601756	1.18141	2.50176	1.9779	0.672223	1.10396
gsm1108450	Kocak	amp	st4	11.601	7.85474	1	0.378495	1.35415	1.57297	1.12341	0.732605	0.871679	3.71258	0.180896	14.0724	0.583473	1.65702	0.091164	0.570549	0.460259	0.755687	0.414377	0.964854	0.0267228	0.592597	0.213154	0.301705	0.296106	0.748434	0.38642	0.647165	7.06555	0.819684	1.00503	0.876747	0.734595	0.997198	0.446633	0.774513	0.734849	0.913597	0.323313	0.644706	1.24639	0.874753	1.24115	0.617621	8.29638	2.02933
gsm1108452	Kocak	non-amp	st1	10.4632	13.8531	0	4.74314	1.56685	0.12068	1.18585	1.11648	1.02955	0.0786779	13.805	0.489001	0.668298	1.38059	0.0222435	0.755012	0.731147	4.68105	0.655845	0.54541	0.246191	0.306525	23.2082	0.202072	0.29946	1.60404	1.7426	0.587761	0.439231	0.859486	0.841461	0.770732	3.57886	3.55349	1.75132	0.922421	0.534657	1.03697	0.456503	1.57726	0.278571	1.07068	2.44738	0.23751	0.0430251	0.285312
gsm1108453	Kocak	non-amp	st1	11.9656	13.1721	0	0.525999	1.08953	0.273063	1.1865	1.20952	0.90985	0.10364	0.274892	0.489001	0.406687	1.45755	0.599654	0.428448	0.911739	0.600739	0.440369	1.00442	1.0945	0.664871	0.51166	1.25765	1.7956	1.02691	0.32598	1.69189	0.146173	0.546391	1.22713	0.868868	1.1703	0.822585	0.441833	1.75148	0.730491	0.829861	1.85577	1.34331	0.518403	0.899666	0.873993	0.555972	0.912951	1.06668
gsm1108454	Kocak	non-amp	st1	13.3257	6.41322	0	0.924631	1.10451	0.0211748	1.04293	0.643011	1.06402	0.0800363	1.10507	0.516168	0.630246	1.56843	1.17649	0.883171	0.703556	0.668435	0.592935	0.86461	0.199568	0.92641	0.078024	0.140951	1.33323	0.910857	0.294904	1.37315	0.351413	0.928491	1.93406	0.759967	0.826964	0.709503	0.521429	1.30918	2.04849	0.741846	2.14203	1.33519	0.929512	0.921197	0.92338	1.50326	0.189346	0.544727
gsm1108455	Kocak	non-amp	st4	12.1633	7.70743	1	0.291653	0.556157	0.035103	2.03437	0.706416	0.608267	0.101885	0.742991	0.611252	0.656407	1.10126	0.00564733	0.543201	0.558079	0.709804	0.297974	0.989915	0.299637	0.237255	0.101004	0.674976	0.367537	0.916405	0.254902	0.925822	0.256906	0.759866	1.36231	0.964897	0.288871	0.411599	0.346905	0.785823	1.70728	0.963307	0.815004	0.743363	0.293805	1.38502	1.59833	0.341113	0.196813	0.578214
gsm1108456	Kocak	non-amp	st4	13.9945	9.81588	1	1.2704	1.14875	0.657569	1.93007	0.662997	1.57231	2.80099	0.936777	0.611252	1.26604	1.85921	2.61517	1.5363	0.754975	3.2998	0.950429	0.798	0.797705	0.917125	0.0448905	0.775388	1.71706	0.84429	0.9424	0.56043	0.770006	1.58331	0.819962	1.08729	1.10581	0.741812	1.07273	0.657781	0.973736	0.89953	0.606638	0.9011	1.40417	1.38441	0.881975	2.52903	0.401272	1.63284
gsm1108457	Kocak	non-amp	st4	11.2662	10.1024	0	0.500157	1.34592	2.31329	2.16377	1.63613	0.574007	2.76454	0.389744	3.06984	0.708729	1.25091	0.197541	0.482071	2.11318	0.523265	1.20019	0.78415	0.948945	0.758021	0.00992477	0.361734	0.343899	0.7491	0.822978	0.62494	0.711508	0.786341	0.854822	1.19963	0.26665	0.78091	1.28202	0.681987	0.896966	1.13278	0.597759	0.730284	0.529284	1.45546	0.756264	0.493766	0.192546	1.20599
gsm1108458	Kocak	non-amp	st4	10.278	10.2127	0	0.622406	0.678429	0.720702	1.22126	0.549282	0.535326	0.0946398	0.387427	11.8855	0.468522	1.36858	0.583864	0.46652	0.914247	0.418712	0.978305	0.822401	0.679442	0.722217	0.0719164	0.223589	0.610219	0.627504	0.691002	0.620126	0.456737	0.957778	1.01229	0.76613	0.315013	0.684594	0.819261	0.981517	1.144	0.883277	1.46857	0.790379	0.971406	0.7671	1.51602	1.03749	0.119653	1.36673
gsm1108459	Kocak	amp	st4	9.01467	9.2142	0	0.3034	1.25312	0.235251	1.31075	1.74295	1.02015	3.34692	0.281699	0.706335	0.865696	1.62891	0.0564733	0.756085	0.482833	0.452309	0.641907	0.841527	0.232546	0.331077	0.0622207	0.308565	0.916985	0.593999	0.207976	0.837425	0.179478	0.640022	1.16737	0.836104	0.246608	0.72946	0.412264	0.980348	1.508	1.00703	1.06569	0.966157	0.677493	1.0513	1.31348	0.414422	0.3218	0.847452
gsm1108460	Kocak	non-amp	st3	13.2758	6.48706	0	0.474566	0.374503	4.64309	1.09444	0.890429	0.695277	0.112753	0.348322	2.29559	0.474864	0.719956	0.00507107	0.467593	0.603227	0.428992	0.472013	0.62455	0.02388	0.551619	2.37523	0.237933	0.409062	0.92639	0.464964	1.36461	3.19574	0.928966	0.742312	0.896951	0.303685	0.642409	0.872388	1.39932	1.27446	0.866929	1.81211	0.916547	0.316656	0.842764	1.48808	0.422242	1.08007	0.671309
gsm1108461	Kocak	non-amp	st1	14.0596	9.08971	0	1.24464	0.73363	0.439374	1.12598	0.485876	1.67454	0.185374	2.56701	0.543335	2.64782	0.743024	15.0781	1.12716	1.42592	1.22956	2.21013	0.563216	1.00637	1.10221	0.0838261	1.20479	0.623395	1.25656	1.59761	0.244103	0.0661835	2.85328	0.602683	0.830643	2.15194	1.28193	1.88651	0.711702	0.372654	1.06662	1.18276	1.33282	2.08852	1.14019	2.15106	7.24012	0.263484	0.486905
gsm1108462	Kocak	non-amp	st4	14.5587	12.1108	2	2.14612	1.13149	0.713529	1.34487	0.761551	0.779355	0.247637	2.37902	0.570502	1.08925	0.645324	0.726085	1.01884	1.23781	0.953008	3.2634	1.02883	4.28703	2.90347	0.0443561	0.36797	2.19684	0.925946	2.33604	0.346886	0.217623	2.14785	0.822844	1.11015	1.23783	1.71622	6.61726	0.560998	0.997177	0.935458	0.799513	1.01058	1.5181	1.06637	1.44119	1.51597	0.113252	1.26113
gsm1108463	Kocak	non-amp	st2	11.972	13.3186	0	0.729636	1.45093	0.140917	1.09766	0.700903	0.618426	0.0736968	2.41103	0.611252	0.758673	0.75543	0.273838	0.791476	0.319798	0.273542	0.887896	1.10137	0.459405	0.73289	0.0820702	1.5238	2.11299	0.663672	0.45658	0.999031	0.192288	1.00648	1.24225	1.12528	1.49228	0.922397	0.591192	0.763829	1.30992	0.884038	1.49217	0.892193	0.558229	1.03346	1.14437	0.588182	1.09359	1.66566
gsm1108464	Kocak	non-amp	st2	14.1556	9.45097	1	0.860696	0.876703	0.502378	1.11053	1.33564	1.24514	0.073244	0.603372	0.543335	0.93863	0.664127	10.8628	1.55131	0.186863	2.06748	0.573723	0.747218	0.673757	0.459204	2.86368	1.11826	0.422238	0.678095	1.27493	0.679884	0.137349	2.20349	0.846637	1.6499	2.60245	1.11043	1.48082	1.1018	0.62645	0.814463	1.10078	1.07823	1.3144	1.465	1.50405	8.67363	2.09916	0.542494
gsm1108465	Kocak	amp	st3	11.0887	6.91763	1	0.475321	2.14666	0.0868221	0.572326	0.500349	1.12531	1.16568	0.474037	3.53168	0.755502	0.998517	0.0134844	2.83773	0.376233	3.87797	0.206435	0.965514	0.0244486	0.245041	0.575866	0.903087	0.230065	0.439564	0.231418	0.395652	0.470116	0.470948	0.837186	0.743585	0.218287	0.873397	0.6017	0.928931	0.841918	0.889931	0.16426	0.675261	1.98144	0.656372	1.27407	0.526375	9.91623	0.448283
gsm1108466	Kocak	non-amp	st3	13.2977	6.44625	0	0.366245	1.25452	0.0531511	1.27083	0.633362	0.486783	1.07177	0.49301	5.35185	0.480414	0.813003	0.274183	0.317448	0.756229	0.658155	0.800124	0.760408	1.10587	0.554003	0.175516	5.39388	0.743338	0.625063	0.601237	0.618762	0.184744	0.823974	1.98836	0.767612	0.472737	0.87891	1.7221	0.774513	0.561103	0.925954	0.511507	1.18591	1.41255	0.63884	1.22818	0.336008	0.446075	0.397829
gsm1108467	Kocak	non-amp	st2	12.8601	7.08089	0	0.650682	1.11796	4.25276	1.05388	1.77672	1.1691	0.121922	1.18415	0.489001	0.922775	1.18655	0.11237	0.66707	0.675966	0.499195	0.982073	0.613339	0.07164	0.978185	1.24854	0.950486	0.575322	1.22128	0.594563	0.55223	1.80161	2.13143	1.14755	0.896171	0.44311	0.89435	0.651145	1.10547	0.792558	0.955799	0.82994	0.862427	0.773034	0.749261	1.38332	0.983496	1.0278	0.794988
gsm1108468	Kocak	non-amp	st2	12.0951	9.59413	0	1.46917	0.831575	10.2841	1.23478	4.02898	0.625057	0.0973002	0.799765	0.543335	1.07816	0.935128	0.0260468	1.258	1.2353	0.341739	1.71138	1.04334	0.180806	1.23407	3.09813	0.850386	0.522537	0.934378	2.15009	0.845487	5.65876	2.67343	1.20594	1.20766	0.283642	1.05947	1.29059	1.04078	1.25345	0.904758	1.01284	1.16302	0.53516	1.1039	1.16433	0.623981	0.746184	1.41383
gsm1108469	Kocak	non-amp	st2	14.2804	12.0989	2	3.51679	1.33849	0.325147	0.439062	0.215715	0.687456	0.0429615	0.14686	0.543335	0.862525	0.616246	0.824394	0.885316	2.08559	1.74104	1.51247	0.869886	6.55278	2.62944	0.121311	0.4425	2.32504	1.14673	1.96309	0.832196	0.563769	1.12544	0.821688	0.843905	2.19725	1.20552	2.13789	0.855854	1.699	0.894208	1.2308	1.86579	0.871948	0.567174	1.20424	1.41002	0.139209	0.480878
gsm1108470	Kocak	non-amp	st4	11.3539	6.75016	1	0.306085	0.201851	0.289513	0.357945	0.230877	1.60951	3.24526	1.51929	0.502585	0.872038	1.16368	0.187053	0.604868	0.637088	0.304381	0.581257	1.36979	0.212077	0.587352	0.336908	0.966546	0.281332	1.37749	0.392635	0.806652	0.71777	1.52019	0.314639	0.729777	0.393004	0.791067	0.782726	0.615963	1.25581	1.52932	0.6715	0.486179	1.79134	0.578555	0.398585	0.499168	4.1329	0.961755
gsm1108471	Kocak	non-amp	st4	10.7071	8.6136	0	1.99652	1.34513	1.98814	0.465458	0.197107	1.61631	2.81808	0.105728	3.19209	0.820508	0.922334	0.236842	0.60594	0.6559	0.622552	0.768857	1.13105	0.387765	0.91433	0.0575637	0.448425	0.671628	1.0329	1.05102	0.644444	1.71365	0.956769	1.336	0.791405	0.451388	0.816588	0.929941	0.987902	1.33141	1.03393	0.804987	1.32921	2.3759	0.528112	0.924877	0.477865	0.397182	0.926705
gsm1108472	Kocak	amp	st1	11.0297	6.92422	1	0.154301	1.21035	0.499535	0.351507	0.579606	0.753979	2.61392	0.106307	0.543335	0.728548	0.914968	0.0168267	1.04565	0.448972	0.486659	0.212839	1.3256	0.0574257	0.201444	2.15803	1.06384	0.156358	0.743553	0.241304	1.00754	0.818825	0.530123	0.704792	0.793979	0.386904	0.910913	1.24641	1.14462	0.65574	1.18714	0.343209	0.781021	0.354198	0.522883	0.604113	0.218904	13.6395	0.406312
gsm1108473	Kocak	amp	st4	10.5674	7.9323	1	0.359281	2.27751	0.900003	0.307086	1.89182	0.332145	6.31087	2.15699	0.543335	0.782456	0.759501	0.0301959	0.918026	0.269634	0.679216	0.304002	1.20689	0.0886971	0.340284	0.183685	0.79597	0.267797	0.665447	0.339661	0.86123	0.280533	0.378619	1.38796	0.72182	0.90539	0.920789	0.53033	0.514756	1.43181	0.97766	0.38391	0.750804	1.9414	0.453063	0.493367	0.50126	0.279663	0.403633
gsm1108474	Kocak	non-amp	st4	12.0256	11.0293	3	0.193736	0.963643	0.883587	0.240776	1.01448	1.21692	2.03266	0.0938515	1.31759	0.70318	0.541615	0.810449	1.00382	0.886657	0.419213	0.278009	1.13105	0.158063	0.458338	0.166507	0.582048	0.364542	0.866479	0.28164	0.850937	0.136779	0.872154	0.930161	0.784852	0.647454	1.00291	0.238066	1.0311	0.848432	1.17479	0.40038	1.16618	0.413503	0.43307	1.01218	0.825934	0.384915	0.653225
gsm1108475	Kocak	non-amp	st4	10.4955	11.5418	0	0.0755144	1.07382	0.0622789	0.31288	0.294283	0.552456	0.163469	0.234629	0.516168	0.652443	0.498774	0.0237418	0.841345	0.455242	0.395144	0.181196	1.3566	0.0227428	0.232388	0.12009	0.556633	0.0861246	1.05886	0.163344	0.795099	0.144038	0.553948	1.01076	0.867074	0.15816	0.56748	0.164109	0.883399	1.33529	1.29417	1.56353	1.67378	1.16804	0.466596	0.911906	0.189967	0.171923	0.697652
gsm1108476	Kocak	non-amp	st1	12.5775	7.15838	1	0.528433	0.424107	5.0525	1.12791	0.667822	1.18049	0.125771	0.381344	0.543335	0.635002	0.662576	0.0945063	0.59736	0.772532	0.590961	0.509683	0.567173	0.212646	0.576034	0.106577	0.476179	0.494388	0.994954	0.318471	0.644243	0.988055	1.00093	1.03623	1.05344	1.26702	0.419791	0.290679	1.36297	0.92667	1.10749	2.38837	1.29663	0.302402	0.950417	3.01757	0.517626	2.23055	1.88221
gsm1108477	Kocak	non-amp	st4	14.9629	12.11	2	1.33627	0.857871	0.401533	1.02684	0.816686	0.855399	3.01772	0.615538	0.556918	0.91564	0.774234	0.353361	0.665998	2.28248	0.690499	4.86855	0.854058	3.63033	2.55606	0.0309195	0.44172	2.16721	1.18289	2.46159	0.392639	0.204955	1.23273	0.770412	0.952338	1.02521	1.22939	2.8118	0.523395	0.922174	1.05227	0.609825	1.38367	1.4835	1.06976	0.866012	0.97682	0.118408	1.12227
gsm1108478	Kocak	non-amp	st2	12.3682	6.92859	1	0.865311	0.944171	0.242728	1.29981	1.40663	1.61142	0.131771	0.248533	1.98317	0.665127	0.770163	0.804456	0.848316	0.622039	0.565637	0.331501	0.74392	0.18308	0.466802	4.74862	0.471345	0.479215	0.770845	0.402021	1.19827	0.303448	1.09338	0.863956	1.33552	0.648326	0.711544	0.265421	1.48354	1.15338	0.591766	0.637985	1.12457	0.355939	1.32013	0.970272	0.761914	4.19335	0.473064
gsm1108480	Kocak	non-amp	st4	14.1579	9.9266	0	5.52807	2.37128	1.07986	0.519536	0.311512	0.69974	0.0528104	3.40805	0.502585	1.75359	0.568753	2.52608	1.35345	2.58598	12.1401	3.77384	0.967492	8.48649	3.70821	0.201244	0.670143	3.5478	1.13341	3.98237	0.0728554	0.415461	1.16697	0.783203	0.659491	7.51936	1.52326	3.42631	0.928305	0.435983	0.760096	0.115373	1.9711	2.80312	2.07246	1.6098	5.32062	0.0919173	1.58596
gsm1108481	Kocak	non-amp	st4	14.9947	12.0665	2	2.83993	0.809788	0.101967	0.466102	0.217783	0.3497	0.0933946	1.88775	0.556918	2.53446	0.778692	0.0254706	0.774316	7.06441	0.747413	18.7969	1.21217	9.50708	4.97599	0.0924531	1.05791	4.52499	1.39391	8.61224	0.0779322	0.796337	1.16697	0.456944	0.63367	0.915847	2.25328	7.40679	0.356957	0.366301	1.2591	0.0699007	3.05001	1.33714	0.609928	1.6557	0.641648	0.237883	2.74663
gsm1108482	Kocak	non-amp	st1	11.1999	11.5061	3	1.13011	1.05727	1.59779	0.50151	0.382498	1.47357	0.0932248	0.118328	0.543335	0.822887	0.689715	0.0267384	0.763056	0.685999	0.434758	0.428315	1.05125	0.02786	0.762328	24.6132	0.424881	0.392013	0.858048	0.472305	1.05027	1.60591	1.03379	0.664376	0.845777	0.369476	0.694088	0.340543	2.27492	1.01232	0.858565	1.49284	1.09605	0.440055	0.68959	1.0451	0.57031	0.286064	0.658807
gsm1108483	Kocak	non-amp	st2	12.2941	11.3387	3	0.798271	0.757041	1.50774	0.40301	3.12822	1.5429	0.12379	0.217973	0.516168	0.824472	0.629428	0.0330772	1.42744	0.59194	0.356031	0.697283	1.10599	0.466228	0.811862	0.108485	0.569419	1.18027	0.93704	0.650666	2.37691	0.255909	1.14085	1.34473	0.872066	0.336798	0.767027	0.653592	1.02288	1.54576	1.02956	1.25636	1.3919	0.454962	1.59879	0.822113	0.387354	0.139921	0.538476
gsm1108484	Kocak	non-amp	st4s	12.2228	11.5333	3	1.4946	0.638587	0.127892	0.388847	0.351485	1.02874	0.0517915	1.12767	0.529752	0.91564	0.698245	0.521398	1.23065	1.0823	0.52502	0.844198	0.976066	0.362748	0.969832	0.16979	0.449049	1.21417	1.23282	0.938646	1.32955	0.281814	0.857066	1.01126	0.63757	0.786879	0.925077	0.914376	1.24666	0.523624	0.821496	1.03308	1.30971	0.637013	0.385088	0.898437	0.929704	0.170856	0.586474
gsm1108485	Kocak	non-amp	st2	14.8566	12.1672	2	1.60644	0.324831	0.342338	0.369534	0.318404	0.933356	0.223072	0.10819	0.529752	0.801482	0.691654	0.531194	0.846171	4.1323	0.703787	4.22513	0.924624	5.80056	3.26714	2.28247	0.848203	2.6576	1.4212	2.11372	1.04262	0.19485	1.10894	0.470764	0.72182	0.788186	1.59757	3.90035	0.756901	0.452612	1.08145	0.605707	2.01	1.01199	0.485666	1.28305	0.647153	0.255662	1.35936
gsm1108486	Kocak	non-amp	st2	13.3042	6.43402	0	0.918003	0.86727	0.478457	0.285197	0.503795	1.69205	1.33549	0.280396	0.516168	0.90137	1.01461	2.1627	1.5926	0.855304	0.530034	0.843821	1.27944	0.7164	0.855668	0.253234	0.454194	1.24527	1.78377	0.753862	0.936059	0.521497	1.24538	0.61378	0.702942	0.553778	0.752888	1.70628	0.671428	0.649157	1.62921	0.774233	0.886555	0.90024	0.769561	1.06106	1.09458	0.184368	1.01176
gsm1108487	Kocak	non-amp	st4s	11.2022	12.668	3	0.430767	0.802912	0.0397878	1.25538	0.399728	0.688646	0.0880739	0.662609	1.91526	0.562068	1.30247	0.509873	1.06334	0.751213	0.655146	0.468622	1.04729	0.744828	0.801495	0.0883305	0.440317	0.545456	0.702725	0.606743	1.33754	0.32864	0.617576	1.28865	1.03495	2.22339	1.02435	0.605033	0.858233	0.844395	0.94829	1.00268	0.96052	0.648656	0.955338	1.13689	1.49528	0.161611	0.398945
gsm1108488	Kocak	non-amp	st1	13.1836	12.381	0	0.906172	0.747987	0.0672055	1.56955	0.578227	0.895822	0.124639	0.418276	1.26325	0.747574	0.786058	1.23169	0.47081	3.16788	0.803074	0.565812	0.681268	2.49375	1.14671	0.104745	0.419424	1.2285	1.00094	1.0398	1.05747	0.340453	0.911083	1.03355	1.22264	0.680568	1.04268	0.747215	0.920125	0.85701	0.958365	1.94111	1.10788	0.724066	1.45638	0.711367	1.71531	0.217615	0.464804
gsm1108489	Kocak	amp	st3	10.6631	7.71824	1	0.472384	1.65011	0.944841	1.52256	1.25018	0.45061	2.1183	0.365702	0.543335	1.35721	0.756593	0.348866	0.346405	0.618277	0.498443	0.644544	0.503861	0.25074	0.67312	0.0877197	1.11124	0.506326	0.678095	0.676527	0.684989	0.23883	0.734635	0.934926	1.14728	0.796029	0.793109	0.254423	0.623183	1.09069	1.61115	0.32949	0.585738	1.228	1.5625	0.617083	0.678972	0.211392	1.03275
gsm1108491	Kocak	non-amp	st1	10.5315	13.8466	0	0.71596	0.598158	0.186761	1.78586	0.945564	1.55654	0.106243	11.4726	1.04592	1.03297	1.71246	0.31625	0.24613	0.818935	0.552349	0.847212	0.75711	0.274051	0.760595	2.19391	0.566612	0.649109	1.12764	0.752819	1.39903	0.678914	1.43787	1.01359	1.20244	0.505415	0.948275	0.952776	0.82689	0.555116	0.868925	1.26239	0.776398	0.610353	1.46838	0.884469	0.748627	0.227038	0.769538
gsm1108492	Kocak	non-amp	st4s	11.2558	13.0378	3	0.423636	0.514882	0.253514	1.69573	1.85874	1.01318	0.369503	1.16807	1.49417	0.807032	1.13421	0.545255	0.219854	0.376233	0.761203	0.382357	1.10467	0.419605	0.473657	0.112913	0.461522	0.441643	1.07461	0.33282	2.19387	0.182894	0.57064	1.13509	1.57883	0.544628	0.819038	0.844124	1.03928	1.22203	0.99895	1.66843	0.924101	0.405777	1.68799	0.678442	0.457837	0.27753	0.666844
gsm1108493	Kocak	non-amp	st1	11.7249	11.5967	3	0.616449	1.14343	0.377155	1.48135	1.10408	0.821096	0.141054	0.581213	0.529752	0.70318	0.774427	0.0286976	0.771099	0.619531	0.582687	0.519101	0.736666	1.85127	0.669562	0.513721	0.379976	1.46096	1.45049	0.45391	1.02487	0.191292	0.641281	1.52037	1.2022	0.389954	0.907187	0.798174	1.29624	0.776502	0.611156	3.0166	1.10755	0.40371	1.45115	1.03013	0.346869	0.201969	0.62264
gsm1108494	Kocak	non-amp	st3	10.713	13.4764	0	1.16947	0.828482	2.34115	1.24251	0.759483	1.06245	0.120847	2.37453	1.2225	0.994916	0.934353	0.596772	1.07085	1.61906	0.435009	1.2744	0.946388	0.275757	1.5971	0.504636	0.23996	1.42239	1.24036	1.4278	1.1582	0.675641	2.1791	0.836806	1.37164	0.886219	1.15693	0.701102	0.856981	0.572411	0.879095	1.1528	0.941014	0.816234	1.07376	0.870003	1.26646	1.2047	0.594734
gsm1108495	Kocak	non-amp	st2	11.9284	11.0718	3	1.5389	0.329824	0.192457	0.490565	0.688497	1.52764	0.0563198	0.144398	0.570502	1.07736	1.00569	0.33665	0.726056	0.756229	0.574162	0.573347	1.12182	0.229703	0.839248	0.301026	0.517653	1.10984	1.78843	0.399268	1.90271	0.299462	1.48524	0.972636	0.885328	0.223951	1.03923	0.635394	0.947336	0.886461	1.16034	1.0406	0.753848	0.69153	0.489972	0.829595	0.686057	0.192013	0.836959
gsm1108496	Kocak	non-amp	st2	12.3934	12.2892	0	0.419608	1.0369	0.255046	0.42168	0.547903	0.692089	0.0787345	1.13158	0.543335	0.690496	0.873484	0.201921	0.785041	1.145	0.275046	0.728173	0.875821	1.47942	0.749733	0.253387	0.856934	1.52253	0.763745	0.650541	0.987326	0.11728	0.546209	1.51839	0.730089	1.05876	0.833942	0.479464	1.18055	1.12356	0.785378	0.933881	0.956912	0.387387	0.530573	0.759257	0.523642	0.355046	0.910631
gsm1108497	Kocak	non-amp	st1	12.3233	12.4465	0	0.604199	1.39352	0.105101	0.562026	0.729848	0.857609	0.105564	0.421607	1.52134	0.77215	0.69902	0.515405	1.16201	0.737417	0.377342	0.437356	1.07829	1.42427	0.788717	0.635949	0.842434	1.8166	1.00605	0.64712	1.31755	0.137918	0.541981	1.19286	0.798036	0.711502	0.811867	0.521335	0.873633	0.769644	0.885844	0.900207	0.915871	0.429282	0.716657	0.66198	0.48297	0.940508	0.951039
gsm1108498	Kocak	non-amp	st4s	10.7502	13.1399	0	0.474146	0.600422	0.361214	0.61031	0.807727	1.98484	0.0699044	1.24643	4.52326	0.916433	1.18868	0.169305	0.866548	0.461513	0.372077	0.250133	1.62436	0.233683	0.361258	0.119021	1.07444	0.708242	1.17269	0.34646	1.46966	0.330917	0.677597	0.664677	0.766052	1.02913	0.813704	0.277072	1.45233	0.81327	1.22193	1.01748	0.737951	0.316765	0.560715	0.853042	0.395323	0.494433	1.02114
gsm1108499	Kocak	non-amp	st4	11.9814	7.53537	1	0.480943	0.342713	0.0402739	0.377903	0.159891	0.388168	0.085923	0.231587	0.502585	0.72617	1.37827	0.074222	0.775925	0.648375	0.543072	0.34657	0.934517	0.166591	0.50967	0.201549	1.13759	0.277978	0.894438	0.235214	0.717001	0.573305	0.531225	0.535512	0.739763	0.5394	0.685437	0.231658	1.24799	1.64861	1.01017	0.152164	0.490013	0.644412	0.461675	0.886964	0.453225	1.39369	0.854372
gsm1108500	Kocak	non-amp	st2	12.0451	11.4039	3	0.852557	1.01465	0.164976	1.21611	1.02275	1.14002	0.147394	0.305886	0.516168	0.593779	0.724608	0.764233	0.439709	0.497882	0.873779	0.427938	1.05455	0.390608	0.66072	0.0874907	0.459339	0.612295	0.964777	0.327064	1.67697	0.301455	0.898127	1.20728	1.16179	0.417403	0.801913	0.769234	0.777601	1.12911	1.10749	1.3661	1.24848	0.561276	1.08021	0.661481	0.660933	0.193969	0.534457
gsm1108501	Kocak	non-amp	st4s	11.2186	12.4582	3	0.653619	0.669859	0.0490864	1.53028	0.509309	0.79946	0.132394	0.444491	0.584085	0.544627	0.973317	0.477026	0.379115	0.278413	0.442029	0.180065	0.767663	0.162043	0.388162	0.0862692	0.554606	0.453581	0.80191	0.16372	0.971029	0.142615	0.321493	1.31131	1.11772	0.635254	0.727903	0.112427	1.06398	0.944927	0.939926	1.15979	0.542667	0.480317	1.32505	0.773724	0.541578	0.235927	0.778691
gsm1108502	Kocak	non-amp	st4	11.282	6.74064	1	0.831916	0.204235	0.395716	1.83286	0.820132	1.08816	0.0859796	0.34166	0.570502	0.987781	0.987661	0.177833	0.683157	0.724876	0.572156	0.812932	0.974747	0.206391	0.806988	0.616176	0.79098	0.503891	0.786821	0.524279	0.714729	0.766732	1.06552	0.948683	1.23676	0.556828	0.764398	0.418462	0.930851	0.786916	0.622087	0.432955	0.69691	0.442122	1.54004	0.867009	0.748627	4.53328	1.41607
gsm1108503	Kocak	non-amp	st4	11.0061	9.57379	0	0.207664	0.668132	0.0488447	1.97578	1.43764	1.0111	0.121866	0.675064	1.88809	0.861732	1.5946	0.0666154	0.325492	0.531743	0.456321	0.386124	1.18051	0.254151	0.233215	0.0839788	3.05618	0.0631261	0.476619	0.405858	0.640253	0.231998	0.416314	0.788712	1.28302	0.0169924	0.779328	0.402454	0.453531	0.770057	1.25738	0.506617	0.671879	0.721563	1.68245	0.830094	0.0767214	0.954376	1.75607
gsm1108504	Kocak	non-amp	st4s	10.851	13.1703	0	0.402156	0.961794	0.0582484	0.268459	0.452106	0.832998	0.0364522	1.19313	0.529752	0.711107	0.951993	0.478179	0.800592	0.667187	0.240446	0.494615	1.15743	0.685697	0.517228	0.0871089	0.740462	0.694267	0.554059	0.373782	1.28743	0.147596	0.595412	1.08211	0.660349	0.900597	0.803547	0.293662	1.47002	1.07876	1.02214	2.12105	1.17948	0.4727	0.397084	0.772726	0.540927	0.662089	0.636035
gsm1108505	Kocak	non-amp	st3	10.4684	13.8932	0	0.930589	0.574039	0.127892	0.401723	0.279121	0.685756	0.195732	2.4161	0.529752	1.28665	1.32787	0.0495582	0.785577	0.541776	0.989364	0.628722	1.17392	0.405391	0.569166	0.468144	0.373272	0.397563	0.238531	0.898561	1.43002	0.458872	0.621093	0.90898	1.25556	0.255757	1.08479	0.585716	0.803352	1.00718	1.03668	0.534728	0.863103	0.624172	0.583168	1.4821	0.32167	2.43714	0.65903
gsm1108506	Kocak	non-amp	st2	10.5585	13.894	0	0.9592	1.01815	2.45092	0.276828	1.89802	0.955884	0.0576782	11.6024	0.529752	1.05358	1.04465	0.40096	0.817215	0.865337	0.454566	0.869814	1.28405	0.575394	1.06756	0.0832917	0.514067	0.716707	1.00094	0.875619	1.81735	1.04954	1.21368	1.00765	0.626415	0.811278	0.796095	0.765133	1.09499	0.990893	1.02994	1.9179	1.18952	0.833536	0.508427	0.939842	1.10003	0.290509	0.823564
gsm1108507	Kocak	non-amp	st3	9.38194	9.08748	0	1.1396	0.832283	0.247308	0.327687	0.27981	0.922261	4.5263	0.231732	0.475418	1.10749	1.07044	0.26577	0.952345	2.09938	0.378847	1.63641	0.751175	1.20594	1.40056	0.0753519	0.3951	1.01181	0.2818	0.981693	0.341878	1.11259	1.69698	0.523117	1.00772	0.406511	0.872044	1.25086	0.981016	0.655969	1.35852	0.408101	1.37397	0.678145	0.544414	1.16682	0.861482	0.301532	0.739399
gsm1108508	Kocak	amp	st3	10.6242	7.50069	1	0.121494	2.38156	0.206661	1.39122	0.640254	0.274039	4.49188	0.237525	0.556918	0.474864	1.05086	0.0194775	0.456868	0.520456	0.67721	0.12695	0.713583	0.02388	0.140996	0.380424	1.59085	0.529804	0.699396	0.144032	0.805447	0.264022	0.267058	1.41524	0.997427	0.173845	0.822279	0.225903	0.784028	0.822078	0.899055	0.296093	0.429804	0.168557	1.19463	0.647015	0.140574	1.14817	0.710824
gsm1108509	Kocak	non-amp	st4	14.1086	9.98207	0	4.77351	1.32391	1.83983	0.83306	0.44039	1.75186	0.412578	1.33565	0.570502	3.31137	0.911866	1.04752	2.45486	2.3941	15.4901	4.45078	0.685884	1.16045	2.92638	0.842308	0.343491	2.59719	2.57392	2.9973	0.183652	1.22076	2.18141	0.768227	0.751932	2.57544	1.40614	2.95757	1.06415	0.590233	0.98878	0.382544	1.71087	1.60385	0.927041	1.2636	3.76452	0.347579	1.94583
gsm1108510	Kocak	non-amp	st2	10.7216	13.4147	0	0.612757	0.378615	0.09796	1.08092	0.758794	1.10623	0.104149	2.40393	0.665585	0.727755	1.09564	1.00315	0.600578	0.619531	0.592214	0.646051	1.00047	0.506597	0.777067	0.424704	0.492706	0.690194	1.56499	0.417996	1.01396	0.129947	0.976147	0.636735	0.844217	1.59424	0.936408	0.631968	1.47628	0.774851	0.966824	1.05963	0.90189	0.895452	0.800626	0.767239	1.77082	0.228638	0.869553
gsm1108511	Kocak	amp	st4	10.8647	7.45251	1	0.266733	2.38455	0.299702	1.20839	1.35218	0.562317	4.5773	0.21189	0.556918	0.830814	1.62523	0.00553207	0.454723	0.489103	0.635339	0.291194	1.15941	0.196157	0.292829	12.2769	8.22274	0.228667	0.632608	0.311088	0.758495	0.323659	0.43471	1.05789	1.04595	0.240072	0.747299	0.334858	0.577442	1.06938	1.03659	0.197429	0.775835	0.450827	1.2583	0.960794	0.322163	3.27258	0.527983
gsm1108512	Kocak	non-amp	st2	13.6155	11.8398	0	2.26451	0.862864	0.495696	0.245283	1.46935	0.322624	0.0353201	0.246215	0.570502	1.23512	0.873678	1.04499	1.51271	1.12995	0.819121	1.90576	0.71754	2.42041	1.88159	0.0729852	0.287516	3.15906	0.580907	2.3048	0.537186	1.60449	1.52519	1.40933	0.470396	0.513693	1.14374	3.5318	0.64309	0.914307	0.810376	0.790823	1.32865	0.786853	0.225762	1.86372	0.975072	0.233616	0.592502
gsm1108513	Kocak	non-amp	st1	13.8374	11.9137	2	1.58798	0.896572	1.15888	0.263309	2.326	0.587226	0.0429615	0.438263	1.80659	1.03455	0.951218	0.0473684	2.99216	1.66922	0.746661	1.46388	0.687863	2.92871	1.86074	3.64796	0.338346	3.24626	1.01248	1.27847	0.713226	0.277259	1.85922	0.834685	0.578907	1.4705	1.25858	1.68471	1.70052	0.670053	1.04571	1.65942	1.29201	1.08643	0.255905	1.93057	0.930327	0.175656	0.480878
gsm1108514	Kocak	amp	st4	11.0778	7.67891	1	0.480523	3.34968	0.143221	0.37404	0.167472	0.256654	1.36447	0.583965	0.597668	0.650857	1.07741	1.47776	1.13305	0.553063	0.999643	0.974538	0.904839	0.538437	0.54954	0.523646	0.988687	0.510998	0.695846	0.620049	0.425316	0.272847	0.678961	0.969739	0.452844	0.596041	1.20374	1.06243	0.451444	0.699389	0.791937	0.0875887	0.681575	2.96003	0.327571	1.33494	0.927222	1.60438	0.774003
gsm1108515	Kocak	amp	st4	15.0379	12.1242	2	1.18356	1.12296	0.216278	0.258158	0.102689	0.831425	4.47185	0.928232	0.774252	0.9529	1.43274	0.02063	0.700317	2.9597	0.466099	4.35698	0.827677	4.11247	2.03383	0.130549	0.468227	1.63944	0.959673	2.12669	0.593239	0.626537	0.883578	1.17101	0.360403	0.532864	0.940848	3.05734	0.52448	1.01422	0.913693	0.17881	0.995923	2.82608	0.445988	1.8737	0.337924	7.5902	1.208
gsm1108516	Kocak	non-amp	st2	13.3134	12.4799	0	1.41497	0.668944	0.612214	0.304511	0.913861	1.00838	0.0470369	0.720252	0.570502	1.05754	0.748452	0.468498	0.936258	1.08731	0.406928	1.24501	1.05521	2.84399	1.05755	0.0962703	0.299522	1.18925	1.19199	1.66473	0.6771	1.37007	1.31168	0.874959	0.436462	0.800386	1.17268	2.58848	1.04779	1.39976	0.80781	2.96872	0.734343	1.10656	0.35556	1.71756	0.67781	0.210859	0.367914
gsm1108517	Kocak	non-amp	st3	12.8341	10.5317	0	2.40513	1.06898	0.576803	0.271034	0.538255	0.841627	0.0751685	0.22956	3.83051	1.15268	0.82192	0.392432	1.13145	1.06223	0.61829	1.45748	0.854058	0.115988	1.44398	0.135664	0.401025	1.39077	1.40833	0.75065	0.680113	2.48224	1.97696	0.853223	0.411187	0.95506	1.10275	2.37933	1.24708	1.52867	0.624843	1.40113	0.864569	1.16945	0.347563	1.6133	1.07353	0.181168	0.922017
gsm1108518	Kocak	non-amp	st1	12.795	12.4161	0	0.8466	0.550784	0.0891159	0.715247	1.03998	0.621656	0.0752251	0.111956	0.543335	0.876795	1.06113	2.00434	0.702998	0.699794	0.577421	1.46087	1.31835	2.74734	0.99035	0.148566	0.495513	1.99448	0.952573	0.909823	1.61708	0.169942	0.589794	1.25139	0.575631	0.716731	1.16564	0.716271	1.60165	1.28091	1.27402	1.52029	1.42099	0.924833	0.681593	1.14886	0.67211	0.205703	0.638491
gsm1108519	Kocak	non-amp	st3	10.3019	10.2499	0	0.435718	0.919206	0.29935	0.600653	0.851834	1.01684	0.0549047	0.198421	29.8834	0.994916	1.3393	0.0286976	0.877809	0.279667	0.503959	0.51345	1.30648	0.0938142	0.414636	0.395617	0.47805	0.174445	0.464637	0.317429	1.63373	1.12782	0.788928	0.941211	0.68266	0.0784265	0.723718	0.414384	1.35179	0.703013	1.17298	0.941829	0.93797	0.242988	0.635457	1.45416	0.168934	1.81399	0.895897
gsm1108520	Kocak	non-amp	st1	11.1811	12.5527	3	0.450066	0.778309	0.0806949	1.22963	0.882848	0.603123	0.0980926	0.218118	0.570502	0.657992	1.20594	0.535689	0.4751	0.526727	0.464344	0.495745	0.853398	0.885834	0.494957	0.0610755	0.297027	0.507245	0.947247	0.278094	1.09771	0.203817	0.721596	1.66252	0.950232	0.501929	0.834708	0.311347	1.37908	2.43818	1.0076	2.37189	0.741897	0.400445	0.801857	1.01567	0.536762	0.237883	0.612371
gsm1108521	Kocak	non-amp	st1	11.3889	12.3804	3	0.403414	1.17973	0.20999	0.929628	1.3191	1.11771	0.125036	0.230429	0.516168	0.571581	0.960135	1.13212	0.544274	0.501644	0.314911	0.285166	1.36056	0.04378	0.304994	0.073825	0.672326	0.59265	1.09214	0.220198	1.93416	0.10874	0.505079	1.33809	0.763243	1.09928	1.01259	0.432885	1.11302	1.45243	1.28191	3.06595	1.13596	0.514376	0.738803	0.854039	0.897169	0.668667	0.630454
gsm1108522	Kocak	amp	st4	11.351	6.77353	1	1.08078	1.34748	0.0900723	1.22448	0.959348	1.13203	1.78055	1.22195	0.597668	0.633417	1.3837	0.136688	0.669215	0.445209	1.58133	0.302495	1.11984	0.105754	0.445762	0.751381	0.214857	0.309282	0.9346	0.235298	0.446891	1.23215	0.653207	0.732465	0.899682	0.57992	1.52479	0.729063	1.18668	0.592182	1.20653	0.125855	0.630612	1.68383	0.783094	1.00868	1.22207	8.37106	0.590493
gsm1108523	Kocak	amp	st2	14.3773	11.3227	0	4.07962	1.0189	0.565469	1.14079	0.434877	1.81545	0.992643	0.205952	0.529752	3.76879	1.40289	0.0222435	0.560897	1.95516	0.578173	6.24277	0.908796	1.59996	3.04114	0.223994	0.838848	1.26041	3.92834	4.53794	0.580218	0.193427	2.75578	0.837012	0.741167	1.05745	1.22806	3.55284	0.593259	1.16099	1.00171	0.115076	2.5662	3.39127	0.806778	1.45217	2.20071	0.0691602	1.90677
gsm1108524	Kocak	amp	st4	8.96667	9.26136	0	0.109496	2.46185	0.029806	1.69702	0.882159	0.230215	2.35122	0.267216	1.35834	0.626282	0.980877	0.126546	0.38126	0.302241	0.505964	0.161984	0.763046	0.0398	0.105746	0.261632	0.751377	0.0511477	0.889334	0.0976896	1.12804	0.442219	0.207569	1.26483	0.927921	0.160774	0.930359	0.622275	0.888949	0.847102	1.16794	0.392808	0.501175	0.096738	1.24815	0.794676	0.0662607	0.271663	0.798337
gsm1108525	Kocak	non-amp	st1	12.1833	11.6371	3	0.572315	1.01171	1.77013	1.26375	1.57893	1.39468	0.672894	0.295748	1.24967	0.752331	0.789354	1.08821	0.539984	0.86032	0.468606	1.00618	0.599489	0.991588	0.928443	0.375767	0.408042	0.388698	1.66129	0.916956	1.18846	0.454175	0.604526	0.811366	1.06896	0.428296	1.00845	1.03538	1.07246	1.08253	1.00922	1.14712	1.00866	0.519164	1.00793	0.842067	0.620197	0.262596	0.63291
gsm1108526	Kocak	non-amp	st1	14.3645	12.1934	2	1.08472	0.82539	0.127979	1.53672	0.98278	0.646777	0.331522	1.38561	2.30917	0.82368	0.916519	1.00638	0.545882	1.17009	0.96053	2.23537	0.832953	2.14294	2.20352	0.0584798	0.454818	1.27805	1.24325	1.42009	1.05512	0.456025	0.790721	0.820928	1.2189	0.828706	1.40382	2.98301	0.765206	0.751318	1.08982	1.09024	1.0399	0.673466	1.05407	0.769234	1.00647	0.141343	0.816643
gsm1108527	Kocak	non-amp	st1	14.2771	12.1033	2	1.54066	0.544875	0.364241	1.32105	1.04412	0.786666	0.106526	0.238539	0.516168	0.840328	0.801954	0.847329	1.04887	1.17385	1.87242	1.69066	0.619934	3.20958	1.759	2.01939	0.292038	1.70105	1.0917	1.75758	1.23691	0.185456	1.69394	0.925855	0.892427	1.13936	0.900296	2.09573	1.01641	0.641198	0.930516	0.855487	1.83095	0.819389	0.93473	0.963288	1.97671	0.212281	0.765966
gsm1108528	Kocak	non-amp	st4	12.582	8.94473	1	0.711345	1.32856	1.24986	1.1498	1.05997	0.745307	0.134884	1.70729	0.747086	0.692874	1.36276	0.076527	0.324419	0.605736	0.382858	0.915019	0.634443	0.189903	0.687461	0.163301	0.19755	0.296106	0.746437	0.859435	0.802372	3.33835	0.649324	1.06575	0.968798	0.32242	0.845197	0.538928	0.836489	1.24139	0.674933	0.335785	0.871221	0.430588	0.955031	1.03762	0.458143	0.244105	1.02851
gsm1108529	Kocak	non-amp	st4	11.1015	12.3413	3	0.323621	1.73637	0.179456	1.30689	0.616133	1.06623	0.0920927	0.451443	0.556918	0.872038	0.881626	0.528774	0.496013	0.446464	0.416706	0.712351	1.05257	0.243348	0.462749	0.0913842	0.312775	0.43749	0.976537	0.263912	1.42235	0.4166	0.877432	0.946309	0.814808	0.48363	0.682885	0.238089	2.10435	1.08392	1.12955	1.16882	0.835705	0.751923	1.03531	0.894945	0.46468	0.133342	0.913757
gsm1108530	Kocak	amp	st4	13.3719	7.92282	0	0.183416	0.149034	1.13422	1.84896	5.41425	0.457199	0.859004	0.429718	0.923669	0.696838	0.645712	0.0152132	0.61452	0.294716	0.494682	0.398555	1.13501	0.0864228	0.119084	0.092224	1.07709	0.00590934	0.515672	0.545218	0.422781	5.33553	0.371365	0.821118	1.24815	0.559006	1.20397	0.287231	0.748345	0.57358	0.833853	0.271229	0.44153	0.105879	1.465	0.60112	0.0776513	4.12526	2.57941
gsm1108531	Kocak	amp	st4	11.3531	6.74972	1	0.209846	1.49608	0.307748	1.89016	1.19918	1.09556	4.48509	0.327177	0.556918	0.67464	1.31391	0.0275451	0.800056	0.455242	1.19371	0.269721	1.53401	0.0221743	0.32649	3.74309	0.725182	0.136554	0.741999	0.167265	0.413182	0.41902	0.539498	0.684212	1.01451	0.172538	0.957845	0.317382	1.992	2.1517	0.983553	0.213978	0.775835	1.1231	1.33981	0.771728	0.506728	6.94838	0.668406
gsm1108532	Kocak	non-amp	st4	10.6479	8.2322	1	0.200281	3.31469	0.683502	1.99767	0.798078	0.336396	1.85442	0.905058	0.611252	0.654821	0.982815	0.123089	0.743751	0.40257	0.487411	0.571086	1.30846	0.166023	0.185812	0.166812	0.667492	0.069275	0.349698	0.17273	1.08843	0.373901	0.309849	1.34601	0.86801	1.29752	0.466647	0.170144	0.644467	1.46291	0.75829	0.391205	0.776849	0.604041	1.44777	1.2202	0.263081	0.665112	0.521732
gsm1108533	Kocak	amp	st4	11.7969	6.5361	1	0.280158	1.56985	0.401533	2.03952	2.20471	1.12553	0.0945832	0.262002	1.53492	0.413029	1.36179	0.0820591	0.855823	1.05345	0.292346	0.308522	1.63095	0.0216057	0.278807	0.159102	0.514379	0.111159	0.645033	0.334948	0.602354	4.24542	0.614701	0.69246	0.761917	2.64036	0.891874	0.321996	0.885736	1.04378	1.10417	0.174425	0.409284	3.75048	1.55019	1.05608	0.16515	0.744762	2.52807
gsm1108534	Kocak	non-amp	st4	14.2067	10.7702	0	2.54248	0.771847	0.0611123	1.61075	0.670578	1.61724	1.47773	0.421752	0.896503	1.33501	0.950249	1.8151	0.665462	1.55259	1.15409	2.18263	1.48454	1.8598	1.97233	0.0448142	0.200045	1.67118	1.73695	2.28273	0.475607	0.349705	2.52878	0.42848	1.09751	0.508029	1.36809	1.77204	0.702896	0.656658	1.42695	1.39201	1.21579	1.60385	1.41578	1.09598	3.08471	0.180279	1.36963
gsm1108535	Kocak	non-amp	st2	10.3875	8.3773	1	1.65997	1.14848	0.145005	0.981131	0.373539	0.679465	4.05508	0.359909	0.638419	1.00364	0.793618	4.26315	1.13091	0.707319	0.650132	1.08303	1.03674	0.562317	0.88897	0.0487841	0.572537	1.06336	0.357908	1.08727	0.418792	0.333479	1.04389	0.641928	0.944147	0.15816	1.17268	1.24881	0.398733	1.20907	1.19941	0.623712	0.724195	0.89567	1.1325	0.514818	1.4249	0.153077	0.415242
gsm1108536	Kocak	non-amp	st2	8.97326	9.23905	0	0.461141	0.669721	0.136655	0.449363	1.75743	0.747858	1.95432	0.0897962	2.15976	0.881551	1.28057	0.579831	0.851534	0.502899	0.582436	0.475026	1.18183	0.15124	0.394378	11.7371	0.50518	0.145098	1.07417	0.340495	1.14459	0.560496	0.94269	0.757446	0.691397	1.29099	0.600299	1.04001	1.08143	1.10688	1.48075	0.965703	0.653501	0.449848	0.494278	0.706378	0.517263	0.491055	0.639161
gsm1108537	Kocak	non-amp	st3	11.3236	12.2098	3	0.325131	1.65769	0.178395	0.71911	0.576849	0.676234	0.0952059	0.0744439	0.543335	0.960035	1.03671	1.63208	0.825258	1.12494	0.22791	0.698413	0.99651	0.603254	0.49944	0.0519905	0.384966	0.176841	0.350808	0.344792	1.61591	0.253632	0.617121	1.01671	1.04829	0.167746	0.741557	0.328683	1.36402	1.04651	1.3301	1.07453	0.880918	0.588263	0.912585	0.719348	0.513664	0.131209	0.491147
gsm1108538	Kocak	non-amp	st4	10.7245	8.37009	1	0.575755	0.569392	0.337191	0.451294	0.19504	0.592029	3.69248	0.260699	0.516168	0.937837	1.41045	0.119631	1.11536	0.583162	0.859488	0.756802	1.17721	0.574257	0.556571	0.0788638	1.14149	0.371529	0.198148	0.383	0.67095	0.270996	0.828657	0.871223	0.802638	0.561621	0.82427	0.516302	0.754647	1.16388	1.18781	0.443883	1.29279	0.494136	0.617925	1.13589	0.501028	0.533725	0.971355
gsm1108539	Kocak	non-amp	st4	14.0288	9.06254	0	0.739621	1.51146	0.16896	0.338632	0.341836	1.11146	0.0526406	0.656671	1.42625	1.05913	0.708131	1.39996	2.36746	0.914247	0.270784	0.864164	1.26823	0.128497	1.07314	0.0787111	0.732511	0.485723	0.403396	0.535124	0.659944	0.518366	1.27916	1.11901	0.750762	0.274928	0.872376	0.945576	0.925509	1.25964	1.3608	1.41343	0.686198	1.01863	0.558255	0.83608	1.13185	0.459231	0.644295
gsm1108540	Kocak	non-amp	st4	10.9784	9.2091	0	0.624504	1.17907	0.446302	2.41356	0.816686	1.63161	1.31115	3.65948	0.570502	0.995709	1.20361	0.0443718	0.520143	0.477816	0.645619	0.757932	1.21085	0.341711	0.482648	0.059625	1.18296	0.229386	0.665669	0.572289	0.531036	0.727307	0.923604	1.02358	1.99602	0.577742	0.809927	0.843308	0.733029	1.50135	1.21794	0.589653	0.544358	0.747462	1.73351	0.89744	0.699847	0.367847	0.878037
gsm1108541	Kocak	non-amp	st3	12.1162	8.71205	1	1.17979	1.01171	3.49822	1.90818	2.1985	1.02734	1.01494	0.442608	1.88809	1.56333	0.732362	1.78605	1.79905	0.663425	0.736381	1.49515	1.00179	0.157494	1.52541	0.0435926	0.258203	0.441443	0.537195	0.781183	0.610921	3.51883	1.71043	0.736628	1.24893	0.434396	1.19065	0.978966	0.726476	1.05186	1.1438	0.2945	0.597126	1.31875	1.56096	0.720845	1.00255	0.132987	1.00507
gsm1108542	Kocak	amp	st4	15.0526	12.0647	2	1.79951	1.00825	0.494879	1.88372	0.7202	1.17696	3.75582	2.11875	1.2225	1.63943	1.43138	0.0412601	0.384477	1.35319	0.623053	3.81113	1.20755	1.96328	1.97071	0.0429055	1.14632	0.93619	2.01187	3.52892	0.175181	0.330206	1.45714	0.217675	1.49286	0.48363	2.21127	4.8081	0.191562	0.546423	1.51896	0.0717913	0.40996	3.28082	1.62094	0.511825	0.487415	0.682535	1.9695
gsm1108543	Kocak	non-amp	st1	11.974	8.70376	1	2.19806	0.499418	9.15231	2.13287	3.86082	0.36734	0.832061	4.32397	0.950836	1.40715	0.130267	1.79527	0.909446	1.28923	0.809343	0.823856	0.912094	1.28497	1.57435	1.07836	0.336007	0.77592	0.701172	5.43474	1.29087	29.2104	0.730788	0.798052	1.88182	1.00124	1.66658	2.45839	1.4795	0.810862	0.126603	1.411	1.4131	1.02549	2.08938	0.745788	3.8007	0.336201	3.19134
gsm1108544	Kocak	non-amp	st4	12.2189	7.66793	1	3.20005	2.96761	0.717946	0.439706	0.267404	0.701441	1.89359	2.20044	1.07309	1.16219	0.775784	0.0632731	1.52397	0.428906	1.77138	0.780158	1.04136	0.13134	0.713824	0.0477152	0.352846	0.363903	1.01404	0.676319	0.672993	0.375467	1.06681	0.703447	0.746705	5.62536	0.854282	0.668761	0.788244	1.27168	0.870256	0.165824	0.65102	2.17535	0.44199	0.71436	1.90149	0.227927	1.49197
gsm1108545	Kocak	amp	st3	11.7264	8.05089	1	0.592956	0.923352	1.60021	0.448719	0.603727	0.449378	0.531953	0.121225	1.42625	0.84112	0.632142	0.0547445	0.979156	0.491612	1.04327	0.405712	0.943091	0.0255857	0.54754	0.499674	0.691348	0.211538	0.964999	0.622385	0.40645	8.6383	0.626173	0.775826	0.705282	0.405639	0.980942	0.518213	0.93298	0.432588	0.91835	0.277891	0.590473	0.408389	0.743109	0.949819	1.12166	3.5101	1.7016
gsm1108546	Kocak	non-amp	st4	11.9886	8.7233	1	0.639019	0.978761	4.36687	0.390135	0.809105	0.660762	0.0665649	0.169164	0.543335	0.759466	0.626908	0.103496	0.701925	0.486595	0.328451	0.492355	0.85076	0.0454857	1.0874	1.4636	1.01566	0.446913	1.00339	0.838328	0.6123	4.64466	0.805286	0.583623	0.57212	0.594734	0.849714	0.510384	0.988028	1.06592	0.90856	0.286423	0.569051	2.42781	0.441067	1.11344	0.575313	0.556838	1.14504
gsm1108547	Kocak	non-amp	st1	13.9254	9.69417	1	1.17131	0.529153	0.292314	0.361808	1.35976	0.68329	1.17236	0.37613	0.679169	0.899785	0.575732	2.32647	1.04672	0.568112	1.51188	1.43939	0.868567	0.899479	0.974276	0.703514	0.454506	0.563184	0.816776	1.09215	1.71784	0.435388	0.742411	0.713452	0.709963	0.687103	1.35681	1.64169	0.907021	1.18067	0.950286	0.804264	1.59846	0.916236	0.437376	1.03662	0.899289	0.181879	0.761278
gsm1108548	Kocak	non-amp	st4s	12.6086	12.1274	0	0.741048	1.32621	0.0982122	1.19229	1.35425	0.674959	0.217468	0.399303	0.584085	0.56841	0.855456	0.325009	0.372144	1.27794	1.09492	0.810295	0.501882	2.52957	1.03615	0.0929111	0.331017	2.04036	1.12609	0.996	0.585232	0.45261	0.693014	1.15927	1.08105	0.522407	0.816741	1.22001	0.966451	0.613215	0.789941	0.942156	1.14904	0.539948	1.30536	0.753769	0.855912	0.107029	0.408768
gsm1108549	Kocak	amp	st4	11.8289	7.04724	1	1.4998	1.1096	0.381354	1.31526	0.617511	1.07031	0.276505	2.17698	0.516168	0.70318	0.622837	0.0184402	0.565723	1.01207	2.02712	0.759816	0.50518	0.192746	1.06543	0.651981	1.47516	2.40107	0.94525	0.876036	0.25348	1.45632	1.13163	0.805319	1.09314	0.966388	1.12799	0.767324	0.87597	0.765309	0.626459	0.254927	1.02434	3.59574	1.31213	0.859028	1.90492	0.178145	0.892994
gsm1108552	Kocak	non-amp	st4	13.5027	10.2658	1	4.47976	1.46899	0.443333	0.464814	0.589944	0.696212	0.0915833	0.316604	0.529752	0.788005	0.43461	0.0263926	0.961997	0.821443	2.03313	0.515334	0.714902	0.701617	0.999909	0.132228	0.746543	0.610698	0.676542	0.720784	0.461602	0.868213	0.822433	0.691732	0.774165	0.261422	0.984719	1.06609	0.695426	1.70877	0.900196	0.422829	0.804812	0.509044	0.605314	0.484388	0.717458	0.157166	0.988768
gsm1108553	Kocak	non-amp	st3	13.5068	12.3163	2	1.19833	0.707213	0.184724	2.11741	1.122	0.836314	0.414672	1.20921	0.529752	0.810995	0.716854	0.0417211	0.48797	1.03464	0.733122	1.09056	0.546729	2.58074	1.27256	0.130931	0.48491	1.85465	1.59006	1.4681	1.31537	0.30544	0.83509	0.95033	1.41751	0.650068	0.989644	1.46568	1.11657	0.937496	0.933653	1.86538	1.28253	0.536466	2.07677	0.915897	0.392199	0.126053	0.594734
gsm1108554	Kocak	amp	st3	10.513	7.60033	1	0.87261	2.26411	0.527938	2.90412	0.783605	0.798653	4.29711	0.515169	0.516168	0.723792	0.736239	0.0176335	0.929823	0.554317	5.3219	0.121299	0.537496	1.65113	0.301351	10.0172	0.688229	0.216928	0.783049	0.328232	1.26322	0.229009	0.405334	0.95291	1.68219	0.245301	0.682527	0.527836	0.634076	1.67627	1.16623	0.230092	0.377488	0.315242	2.69039	0.447972	0.530271	1.50517	0.530439
gsm1108555	Kocak	non-amp	st4s	13.0496	12.3191	0	0.611498	0.582695	0.0593808	2.00604	0.966239	0.928255	0.143205	0.983702	0.747086	0.937837	0.674789	0.261736	0.526042	1.07101	0.691	1.02502	0.586958	2.34365	1.09999	0.09001	0.506271	1.30009	1.01226	1.08309	1.18907	0.442219	0.623027	0.881497	1.38467	1.65393	0.87891	1.29346	1.20897	0.750905	1.3397	1.2881	1.31557	0.612964	2.12875	0.7403	0.869971	0.137965	0.823118
gsm1108556	Kocak	non-amp	st1	11.814	11.1132	3	0.558974	0.52606	1.13923	0.275541	1.47141	0.961495	0.0524142	0.333115	0.556918	0.873624	1.22203	0.306915	1.36578	0.689761	0.221892	1.00731	0.728092	0.806234	1.07949	1.05798	0.287672	1.08784	1.51972	0.939564	1.52528	0.408487	1.24035	0.838896	0.661675	0.928482	0.949041	0.652054	1.97359	0.324372	0.973002	1.94328	1.04677	0.642236	0.410002	1.13889	1.17927	0.161255	0.690508
gsm1108557	Kocak	non-amp	st4	14.5639	11.5135	2	2.52092	1.67939	2.36995	0.593571	0.335634	0.607757	0.534896	3.2777	0.543335	1.54113	0.620123	0.189474	1.16791	1.93509	2.63889	2.71793	0.783491	2.4983	2.43992	0.0553497	0.475555	1.83469	1.30804	2.73522	0.293236	0.600491	1.40125	1.03973	0.721352	1.41255	1.1747	1.86939	0.584286	0.545047	0.782812	0.2556	1.28817	1.3774	0.504736	1.14637	1.80981	0.0782275	1.50023
gsm1108558	Kocak	amp	st2	12.3641	7.09128	1	0.343255	0.661048	0.639185	0.431981	0.656106	1.13105	1.72316	3.31391	0.543335	0.916433	0.900817	0.109258	0.832229	0.594449	0.683228	0.521361	0.798659	0.199568	0.621449	0.108562	0.427532	0.826149	0.817664	0.4137	1.20369	0.207375	0.55491	1.08416	1.07193	1.10015	0.952027	0.640077	1.20789	0.986993	0.743272	0.37323	1.03437	1.33714	0.90305	0.974762	0.77324	4.04792	0.371262
gsm1108559	Kocak	non-amp	st3	11.6286	12.2681	3	0.549493	1.2247	0.660825	1.58114	0.942807	0.714873	0.132224	0.482582	0.489001	0.914847	0.674789	0.342758	0.616129	0.712335	0.55611	0.565812	0.761727	0.434388	0.892762	0.186204	0.412563	1.16166	1.3249	0.412073	1.36692	0.413753	0.759866	1.26183	1.27397	0.848313	0.812326	0.434004	1.52202	0.689503	0.845448	0.912619	0.743475	0.645392	1.34658	0.721344	0.955164	0.140987	0.609692
gsm1108560	Kocak	na	st1	12.3744	11.7476	3	2.42443	0.871157	2.51196	1.20388	0.997942	0.835123	0.606499	0.357447	0.502585	0.872831	0.613726	0.894582	0.414506	1.05596	0.427237	0.521361	0.742601	1.8018	1.01338	0.0734433	0.212986	1.40087	1.48555	0.963923	1.57308	0.169515	0.764031	0.99453	1.29542	1.02913	0.873729	0.923207	1.63275	0.708334	0.672557	1.41648	0.908767	0.3752	1.07283	0.986236	0.925334	0.0967177	0.401401
gsm1108561	Kocak	non-amp	st4s	10.5337	13.7979	0	0.520126	1.44779	0.195686	1.7099	1.64784	0.876355	0.381276	4.57772	0.842169	0.90692	0.937455	0.607837	0.505665	0.378742	0.677962	0.25164	0.693139	0.32238	0.537792	0.165515	1.01987	1.18905	1.42409	0.46901	1.09667	0.108456	0.768824	1.00113	1.44817	1.81252	1.09818	0.841025	1.11674	1.18941	0.739375	1.65105	0.885428	0.504365	1.58434	0.907417	0.8024	0.354513	0.882948
gsm1108562	Kocak	non-amp	st4	14.7114	11.6963	2	1.97629	0.887709	0.442886	0.91804	0.299796	1.60534	0.0742062	0.568033	0.529752	2.27523	0.677503	0.0593545	0.816679	1.35444	2.27283	2.09147	0.803276	2.56369	2.06954	0.0487077	2.11739	0.9086	1.54812	4.4654	0.296547	0.390554	0.984321	1.06012	0.68188	0.166003	1.1053	2.57222	0.982853	1.07551	0.82815	0.26527	1.68652	1.23812	0.803394	1.42373	1.5018	0.798632	1.48527
gsm1108563	Kocak	non-amp	st4	11.0015	12.8927	3	2.5085	1.57186	0.649379	1.06418	0.7202	0.97667	0.135281	1.09001	0.543335	0.717449	0.925436	0.419746	0.92607	0.440193	1.66031	0.561292	0.800638	0.263248	0.654843	0.10818	0.302796	0.882647	1.95906	0.426339	0.645053	0.25776	1.21283	1.21135	1.11717	0.656604	0.66035	0.291145	1.21573	1.23132	0.864173	1.39813	0.599832	0.475964	0.954723	0.655994	0.919616	0.403227	0.38555
gsm1108564	Kocak	non-amp	st2	12.4585	11.5873	3	1.1667	0.905436	1.00628	1.05323	1.40663	0.627947	0.238015	0.258671	0.556918	0.824472	0.44973	1.32712	0.5861	0.527981	0.675455	1.20659	0.710945	1.50842	1.08854	0.148948	0.524982	0.832018	0.951463	1.27751	1.45262	0.182609	0.497778	0.981248	1.21835	0.73503	1.17365	1.20468	0.693798	0.801572	0.86883	1.09187	1.11612	0.654532	0.953493	0.710868	1.34482	0.166767	0.628222
gsm1108565	Kocak	non-amp	st4	12.8873	9.11213	0	2.69989	1.58367	0.925821	1.135	0.537565	0.699655	0.436973	1.56202	0.543335	1.66084	0.975255	0.193046	1.02903	1.32434	1.38075	2.02555	0.716221	2.01104	1.87439	0.0464937	0.364228	1.5268	0.986744	3.82837	0.302053	4.4871	1.04823	0.804765	0.950778	0.734595	1.11276	2.69837	0.543887	0.908779	0.825774	0.279593	1.32425	1.42006	0.922427	1.18927	0.833903	0.163389	1.4788
gsm1108566	Kocak	non-amp	st1	10.8795	13.174	0	0.779728	1.47804	0.0987719	1.23671	0.893875	0.624207	0.112809	2.44666	0.543335	1.02504	0.855069	0.745216	0.541056	0.76877	0.813856	0.528142	0.715562	0.571414	0.767026	0.0903918	0.301549	0.666198	1.41765	0.534832	1.30146	0.428129	0.683419	1.36149	1.15048	0.561621	0.896264	0.360722	1.79476	1.26799	0.695938	1.58945	0.924891	0.585107	1.36965	0.895943	1.10465	0.107563	0.435558
gsm1108567	Kocak	amp	st3	11.579	7.84279	1	0.143393	1.97431	1.11291	0.484128	0.294972	0.412312	6.23231	0.128032	0.529752	0.69763	0.983203	0.0601613	0.987736	0.341118	0.815109	0.183833	0.867248	0.0233114	0.184614	0.878342	0.459339	0.156917	0.477951	0.237633	1.18478	1.00528	0.336235	1.25441	0.679305	0.216109	0.653663	0.540023	0.752727	1.8121	0.988495	0.363183	1.001	1.68742	0.732959	0.897938	0.222214	7.2652	0.306744
gsm1108568	Kocak	non-amp	st1	13.9258	9.63523	1	0.978834	0.683267	0.819403	0.296786	0.776713	0.673174	0.154469	0.322108	0.556918	0.648479	0.719762	3.37537	0.864403	0.756229	0.368567	0.811048	0.662142	1.70344	0.826718	0.685573	0.317608	1.02783	1.15538	1.18287	1.55757	0.292204	0.815498	0.89261	0.937204	2.35105	0.792803	0.836434	1.33418	0.83256	0.875483	1.24372	1.17215	0.788268	0.392162	1.06905	1.56576	0.157877	0.408322
gsm1108569	Kocak	non-amp	st1	12.3572	6.65341	1	0.202378	0.199415	5.77227	0.513098	4.23298	0.996308	0.0812816	0.109638	0.556918	0.977475	1.07179	0.0360737	1.53147	0.644613	0.181024	0.686735	0.950345	0.0864228	0.369996	1.95953	1.04232	0.0802552	1.10679	0.501087	1.27008	1.54158	0.750846	0.880468	0.778377	0.296713	0.896085	0.288419	1.82631	1.77898	0.905613	0.835325	1.04824	0.321553	0.540415	1.091	0.338054	2.27962	0.598306
gsm1108570	Kocak	non-amp	st3	10.3956	8.31339	1	0.273194	0.560148	1.97233	0.660525	1.03378	0.666118	5.69809	0.158447	0.570502	0.787212	0.837816	0.0478294	1.54971	0.453988	0.266521	0.310406	1.32956	0.25074	0.423615	0.057869	0.596237	0.325413	0.82077	0.544008	0.97871	0.805303	0.575422	1.18276	0.693347	0.167746	0.805308	0.671137	0.64309	0.723358	1.11196	1.08828	1.48458	0.232868	0.742186	0.796172	0.232638	0.41425	0.865088
gsm1108571	Kocak	non-amp	st1	13.6482	10.0403	1	1.90657	1.40173	0.717394	0.452582	0.660241	1.09173	0.0686026	0.200014	0.529752	0.872038	0.551307	3.70856	1.64676	0.874115	6.29798	0.719508	0.77096	0.56516	0.987627	0.141466	0.530127	2.34313	1.28763	1.21224	0.766259	0.258329	1.18455	1.00295	0.631486	1.5023	0.993217	0.682159	1.4017	0.602504	0.93907	0.71144	1.10969	1.33105	0.488127	1.05308	6.03917	0.28393	0.822894
gsm1108572	Kocak	non-amp	st3	13.3055	6.42771	0	0.785517	1.05701	0.288467	0.847223	0.776713	1.13441	2.56648	0.0980516	0.543335	0.849048	1.72196	0.0705339	0.830621	0.358676	0.11759	0.537559	0.827018	0.216057	0.676684	32.6963	0.414123	0.41026	1.23548	0.3757	1.11055	0.135641	0.921127	0.804955	0.867074	0.450952	0.647845	0.377918	1.70937	1.31348	1.01996	1.75483	0.786433	0.416768	0.829539	0.961293	0.275206	0.0748495	0.168329
gsm1108573	Kocak	non-amp	st4s	12.2488	8.96575	1	0.526587	0.661998	0.250942	0.744861	1.41214	0.360752	0.0757345	0.144108	1.94242	0.860147	0.957033	0.942066	0.868693	0.822697	0.267775	0.511943	0.858015	0.906871	1.5172	0.177043	0.501438	1.08824	0.779277	0.31989	0.66669	0.804449	0.586491	1.01568	0.838678	1.29491	1.13766	0.943269	1.25989	1.25581	0.777109	0.933564	0.982957	0.680322	0.897513	0.70987	1.48801	0.261707	0.581116
gsm1108574	Kocak	non-amp	st1	14.0925	9.88057	1	3.0611	1.89418	2.69924	1.23929	1.00346	0.853741	0.194204	1.61199	0.570502	2.10003	0.847702	0.836035	1.72988	0.864083	6.18189	0.982449	0.663461	1.00296	1.54214	0.0991714	0.355653	1.49738	1.20087	2.14412	1.14517	1.15173	1.07123	1.24478	1.0273	0.736773	0.927654	0.829397	1.35988	1.05303	0.68995	0.863812	1.0019	0.792729	0.880904	1.04759	3.2332	0.579239	0.461008
gsm1108575	Kocak	non-amp	st4	14.0861	10.9753	0	1.13255	1.23647	0.159348	0.461595	1.35563	1.38477	0.061414	0.267795	0.529752	1.49832	0.590077	6.43127	1.19418	1.66044	0.630324	1.59836	0.768322	1.08256	1.76948	0.0602357	0.682772	0.919301	1.05154	1.15617	0.568042	0.132652	1.14156	0.685083	0.92012	1.12193	1.30978	1.64083	0.669258	0.591976	0.8694	0.361817	1.44591	1.06978	0.498584	0.838575	3.1677	0.645377	0.721093
gsm1108576	Kocak	non-amp	st2	12.5392	12.1301	3	1.24599	0.843272	0.453754	0.578764	1.07513	1.03308	0.126677	1.56796	0.543335	0.962413	0.714528	0.52912	0.645621	1.24909	0.616284	1.10865	0.732049	1.22413	1.53696	0.136656	0.277693	1.75663	1.01315	1.29578	1.51385	0.362372	1.13232	1.22325	0.850614	0.552907	1.03106	1.04584	1.04833	0.959813	0.674363	1.05332	1.10867	0.698059	1.08852	0.895943	1.29241	0.200191	0.524857
gsm1108577	Kocak	non-amp	st4s	10.9769	12.8033	3	0.693893	0.825563	0.0472708	0.712672	1.03171	0.671814	0.145865	0.636684	0.529752	0.867281	1.20012	0.545947	0.727128	0.936821	0.495183	0.645297	0.863291	0.811351	0.911548	0.0926821	0.312775	1.60231	1.25501	0.490492	1.34127	0.145177	0.464206	1.12089	1.19643	0.937632	1.34089	0.528908	1.84972	1.06402	0.714853	1.90424	0.942931	0.52602	0.944265	0.872996	0.830444	0.161611	0.374165
gsm1108578	Kocak	non-amp	st1	11.7002	11.1474	3	0.465252	0.63394	1.66049	0.492497	1.33495	1.47302	0.066112	0.201752	0.570502	0.600121	0.640284	0.883173	1.13413	0.482833	0.697268	0.514204	0.734687	0.168866	0.685018	1.94197	0.323066	0.566817	1.30804	0.623845	1.61591	0.519505	0.746592	0.836426	0.787036	0.463152	0.793109	0.722935	1.95051	0.946464	0.658205	0.940621	1.43339	0.345928	0.639148	1.09449	1.04199	0.146499	0.644072
gsm1108579	Kocak	non-amp	st1	11.7953	11.3223	3	0.659492	0.553427	0.208382	1.73758	0.979334	1.04162	0.172525	0.442029	0.543335	0.972719	0.502069	1.99673	0.642404	0.604482	0.561375	0.622695	0.523646	0.888677	0.816377	0.253616	0.483039	0.711236	1.47978	0.759034	1.32578	0.126389	1.428	0.993517	1.37211	1.45394	0.780195	0.493374	0.964114	0.535804	0.755914	0.802562	1.33214	0.92603	1.50221	0.916396	1.74627	0.17459	0.711717
gsm1108580	Kocak	non-amp	st4s	11.3606	12.5537	3	0.503597	1.29597	0.042883	2.13029	0.636119	1.36492	0.193751	0.400462	0.543335	0.744403	0.864567	0.476219	0.339434	0.551809	0.785022	0.275749	0.940453	0.703891	0.573075	0.0580981	0.635373	0.713273	1.29051	0.45658	1.41384	0.150158	0.471089	1.01932	1.61152	0.867048	1.07223	0.418392	1.21531	0.768199	0.924053	1.72737	1.02332	0.716667	1.88822	0.642026	0.710903	0.34189	0.54428
gsm1108581	Kocak	amp	st3	11.1144	7.03942	1	0.468944	1.49884	0.273654	2.03887	0.802213	0.757294	4.08202	0.854657	0.502585	0.840328	0.982621	0.0318094	0.415042	0.496628	0.904618	0.386124	0.66478	0.181943	0.641791	0.197198	1.05885	0.421559	0.660566	0.343874	0.613449	0.108313	0.533838	0.768543	1.46572	0.707145	1.0796	0.315751	0.962027	0.798315	0.829195	0.159835	0.442432	0.65475	1.76427	0.877485	0.943857	11.1211	0.808383
gsm1108582	Kocak	non-amp	st4s	11.7048	12.2111	3	0.396115	0.791319	1.61592	2.19853	1.02689	0.642782	0.216619	0.571219	0.489001	0.58268	0.90702	0.352554	0.560361	0.516694	0.767722	0.299105	1.29856	0.380943	0.467193	0.066725	0.410381	0.463444	0.884674	0.576669	1.00986	0.674502	0.398217	1.61654	1.37429	0.388211	0.820441	0.408932	1.12517	1.34444	0.764943	1.55621	0.637941	0.281618	1.89099	0.815627	0.647488	0.246239	0.69408
gsm1108583	Kocak	non-amp	st3	11.9864	10.2432	0	0.706982	0.535442	8.34168	0.423612	2.25295	1.04391	0.0627725	0.136143	1.23609	1.09243	0.52223	0.234537	1.05852	0.618277	0.410939	1.09094	0.583661	0.146691	1.03221	0.0745121	0.456689	0.545336	1.22838	1.22316	1.92059	1.39967	1.04389	1.30505	0.86879	0.180817	0.865588	0.282431	1.21573	1.32598	0.895348	0.96309	1.2177	0.646262	0.334645	1.33294	0.633177	0.0839168	1.07427
gsm1108584	Kocak	non-amp	st4	10.0758	9.88011	0	0.728378	1.55842	1.29193	0.330263	1.20332	0.817016	0.0825834	1.01643	5.70502	0.986988	0.625939	0.744179	1.47142	0.7625	0.871773	0.609887	0.89033	0.734594	1.27331	0.0861165	2.41816	1.32637	1.38792	0.643116	0.669377	0.456025	0.913894	0.717505	0.656917	2.71094	1.25378	0.914958	0.634618	0.803132	0.937074	0.898218	0.552251	0.796756	0.383858	0.625065	2.05671	0.121786	0.574642
gsm1108585	Kocak	non-amp	st4	8.99028	9.22634	0	0.455519	0.895726	1.65804	0.48799	0.363201	1.1336	3.83999	0.11239	0.502585	0.927531	0.656373	0.635843	0.864403	0.782565	0.469359	0.706324	0.902201	1.57608	0.713824	0.0820702	0.479765	0.859888	1.12143	0.854554	1.16864	0.207802	0.492908	0.765172	0.806773	0.365555	0.659125	0.876628	1.06657	1.0203	1.24199	2.19769	1.60861	0.421773	0.397084	1.22319	0.604984	0.100096	0.339115
gsm1108586	Kocak	non-amp	st2	11.7601	12.4748	3	0.472636	1.47307	0.0403842	0.389491	1.18058	1.17551	0.0750553	0.439567	0.502585	1.12493	0.669361	0.276258	1.0049	0.699794	0.538057	0.682968	1.12511	0.606097	0.99308	0.137725	0.526697	0.608662	1.56809	0.691669	1.47786	0.338603	0.875227	0.969248	0.600672	0.961596	1.02126	0.493374	1.073	1.27717	1.04315	1.51335	1.16246	0.608938	0.35433	0.640529	0.909025	0.144188	0.4907
gsm1108587	Kocak	non-amp	st4s	11.8851	12.8523	0	1.03933	1.03353	0.00915411	0.287129	0.459687	0.623229	0.0557537	0.144253	0.543335	0.781663	0.989212	0.12378	0.822041	0.668441	0.358036	0.635503	0.968152	1.32534	0.807952	0.103905	1.12309	1.12417	1.22483	0.584678	0.843076	0.475667	0.703858	0.764317	0.716282	1.66046	0.930359	0.586438	1.4911	1.40398	0.789941	1.44185	1.46767	0.485758	0.470595	0.886465	0.585179	0.558971	0.98274
gsm1108588	Kocak	non-amp	st2	13.315	10.2291	0	1.18969	0.929175	1.73157	0.352795	1.37286	0.559767	0.882947	0.187558	0.529752	2.10003	0.720537	0.156857	1.26121	0.640851	3.7847	0.6679	0.931879	0.372414	0.669562	0.0680992	0.428467	0.523735	1.10989	1.05665	0.665824	0.641766	0.912023	1.17804	0.610813	0.46838	0.88825	0.909203	0.753353	1.71703	0.960741	0.911729	1.65743	0.582387	0.385396	0.815129	0.91307	0.0684491	0.70234
gsm1108589	Kocak	non-amp	st4	11.0703	9.38668	0	0.238541	0.724628	1.3192	0.436487	1.15301	0.41329	0.723723	0.509376	0.570502	1.02425	1.16755	0.036189	1.06924	0.40884	0.577672	0.441123	1.28867	0.108029	0.304798	0.557772	0.621652	0.126132	0.659678	0.402605	1.69525	0.772141	0.376466	0.836806	1.06202	0.15206	1.33777	0.407277	0.587249	0.717509	1.17355	0.75124	0.528912	0.302293	0.636687	0.618081	0.187726	0.178145	0.882278
gsm1108590	Kocak	non-amp	st2	11.7368	11.5314	3	0.723847	0.749698	1.50156	1.38672	1.83048	0.711982	0.193242	0.349191	0.556918	0.931495	0.71414	0.037111	0.498694	0.638343	0.860491	0.580127	0.825699	0.63282	0.754848	6.09236	0.475555	1.08935	1.16159	0.700554	1.07468	0.967417	0.692445	0.824696	1.23559	0.348126	0.834708	0.901607	1.89922	0.883067	0.600606	1.40554	1.45019	0.371935	1.30567	0.868007	0.448622	0.160189	0.747883
gsm1108591	Kocak	non-amp	st1	11.7427	10.9771	3	0.628447	0.246046	1.79117	0.386916	2.79189	0.887576	0.124356	0.237236	0.529752	1.02821	0.940168	0.152708	1.83605	0.580653	0.502705	0.650571	1.24251	0.311577	0.762895	10.1324	0.62898	0.366379	1.70833	0.572164	1.22076	0.354971	0.837547	0.776696	0.950076	0.330263	1.19511	0.614935	1.24753	0.546928	0.999711	1.24676	1.2177	0.502298	0.5398	0.885467	0.560696	0.248728	0.300716
gsm1108592	Kocak	non-amp	st1	12.7388	6.96581	1	1.15134	0.881714	1.82877	0.335413	0.404552	0.961325	2.8774	0.521542	0.556918	1.00998	1.10339	3.05981	0.669752	0.703556	0.381354	0.918786	0.625869	0.683422	1.14191	1.99282	0.376858	1.62994	1.13563	0.856765	1.07468	0.698698	1.1394	0.770918	0.750372	2.39026	1.18309	0.604939	1.10822	0.980227	0.816269	0.957607	1.0691	0.970209	0.437376	1.51303	1.67815	1.37307	0.480208
gsm1108593	Kocak	non-amp	st2	13.8668	11.8506	2	1.48763	0.603929	0.726333	0.46417	1.09787	1.19677	0.151073	0.753129	0.529752	0.972719	0.693398	0.390242	1.35023	1.04593	0.62531	1.70007	0.861972	2.8349	1.79001	0.12864	0.335071	2.79555	1.34554	2.37934	1.15419	0.421297	1.31711	0.72789	0.923631	1.33281	1.36291	1.50186	1.1225	0.664915	0.853052	2.5972	1.36033	1.02592	0.409694	1.23018	1.50254	0.0666712	0.468599
gsm1108594	Kocak	non-amp	st2	11.9572	10.8307	3	0.64355	0.724784	2.34115	0.24142	1.7402	0.905812	0.137884	0.294589	0.529752	1.61406	1.18112	0.0848251	0.942693	0.586924	0.698271	1.09923	1.15347	0.528771	0.849673	0.0739777	0.495669	0.783985	1.48555	0.879081	1.85706	0.990617	1.2532	1.19419	0.727671	0.5211	0.983545	0.833335	0.707111	0.689618	1.63548	1.09793	1.02693	0.409368	0.30358	0.98424	0.512074	0.213348	0.645412
gsm1108596	Kocak	non-amp	st2	12.2106	7.61112	1	0.557799	0.88529	0.0087705	0.374684	0.356999	0.339541	1.74925	0.343108	0.529752	0.776114	0.871934	0.18083	1.07407	0.810156	0.498443	0.866424	0.67797	0.994999	0.958957	0.0788638	0.567548	0.485604	0.896878	0.872699	1.0915	0.211787	0.594743	1.15466	0.583276	0.544628	0.626331	3.68241	0.604986	1.89424	0.982982	0.185769	0.834803	0.410565	0.394008	1.37385	0.617779	0.323044	1.04659
gsm1108597	Kocak	non-amp	st2	12.0038	8.75659	1	1.10528	0.615608	8.02302	0.40301	0.638876	0.964513	0.0886965	0.20349	0.543335	1.20262	0.903919	0.36869	0.97433	0.872861	1.02622	0.879608	0.936496	0.221174	1.27043	0.0589379	0.826374	0.864001	0.876243	1.42805	0.684275	15.1515	1.00263	1.12737	0.678135	0.70061	1.05707	1.06763	0.965449	0.993393	0.923482	0.548239	1.19831	0.867051	0.487204	0.975261	1.22472	0.280908	1.9349
gsm1108598	Kocak	amp	st4	10.3251	7.25815	1	0.525999	1.36056	0.163471	1.34165	0.97382	1.25649	7.8023	0.360054	0.516168	0.553348	0.918263	0.0446023	0.852606	0.842763	0.571905	0.814815	0.921327	0.270071	1.43494	0.502881	2.09307	0.902092	0.833196	0.551808	0.456082	0.901803	0.588258	0.77896	1.23146	0.75028	1.48	1.2442	0.439842	0.978208	0.851912	0.188837	0.605469	2.46622	1.2337	0.730323	0.823079	2.18699	1.29127
gsm1108599	Kocak	non-amp	st1	11.5187	12.2749	3	0.488074	1.20867	0.0948175	1.41182	1.6892	0.459707	0.247524	0.282858	0.597668	0.464558	0.737208	0.641605	0.989881	0.254585	1.00466	0.226024	1.10071	0.0807371	0.247472	0.149406	0.222809	0.250188	1.05442	0.211605	1.15878	1.38573	0.368898	1.17972	1.13527	0.391261	1.10467	0.315448	1.18952	2.13831	0.716374	0.880342	0.855662	0.253978	1.04238	0.577175	0.6061	0.284464	1.21514
gsm1108600	Kocak	non-amp	st3	11.0258	13.1709	0	1.26965	0.998301	0.131891	1.48779	1.65267	2.56832	0.214808	1.13809	0.489001	0.692874	0.728291	0.351171	0.456868	0.985731	1.48354	1.01259	0.700393	0.805665	1.03615	0.0429819	0.162624	1.71526	2.66756	0.530786	1.66542	0.374613	0.78492	1.20899	1.37866	0.752894	0.833789	0.671976	1.21723	1.88745	0.664573	1.92549	1.36856	0.920371	1.08575	1.25612	1.04665	0.137076	0.517937
gsm1108601	Kocak	non-amp	st1	12.6132	12.4001	0	0.990916	1.38695	0.342625	0.596146	0.552038	0.662207	0.175242	0.378592	0.529752	0.864903	0.848672	0.819208	1.20169	1.02461	0.576669	1.04272	0.764365	2.28907	1.08528	0.118257	0.368906	1.62994	1.19377	0.999712	1.42054	0.374186	0.642076	1.3197	0.781498	0.761173	0.996382	0.871852	0.97509	0.720032	0.905423	1.44576	1.20192	0.969665	0.5398	0.903925	0.870269	0.0823167	0.427744
gsm1108602	Kocak	non-amp	st2	11.464	12.5172	3	0.719904	1.24711	0.0330641	1.4762	0.99932	1.24	0.299825	0.376709	0.543335	0.535114	1.14293	0.480138	0.481535	0.718606	0.647123	0.524375	0.689182	1.04845	0.736714	0.100698	0.31106	0.615529	1.49709	0.488782	1.23881	0.749795	0.603131	1.19553	1.21554	0.535914	0.936765	0.751316	1.46627	1.44642	0.649745	1.74839	0.937293	0.46073	1.05592	0.910909	0.732234	0.097251	0.812625
gsm1108603	Kocak	non-amp	st1	11.4304	12.1601	3	0.720575	0.972022	0.491027	1.44916	1.59685	0.865643	0.161205	0.770943	0.516168	0.675433	0.822308	0.040338	0.760374	0.440193	0.596978	0.617798	0.610701	0.227428	0.572176	2.35599	0.4425	0.388698	1.08726	0.396389	0.873122	0.738551	0.860311	1.47636	1.14588	0.38429	0.854588	0.373771	1.35613	0.740125	0.670086	1.07998	1.12965	0.260834	1.20448	0.831092	0.358632	0.438963	0.573526
gsm1108604	Kocak	non-amp	st1	11.7752	12.467	3	1.26982	1.24048	2.13104	1.63908	1.5424	0.690177	0.421974	0.571509	0.543335	0.746782	0.668586	0.267153	0.576448	1.06098	0.514489	0.77074	0.445825	0.937005	1.38685	0.0422184	0.300301	1.53998	1.26411	0.725539	1.48874	0.719763	0.931344	1.40398	1.26406	1.67441	0.887587	0.824388	0.901929	1.54862	0.695273	1.98649	1.01971	1.11374	1.35119	1.12891	1.65972	0.0851613	0.550754
gsm1108605	Kocak	amp	st4	11.8258	6.40543	1	0.254399	1.02797	0.485478	1.94939	2.06411	1.14406	4.01772	0.344846	0.502585	0.677019	0.91962	0.053592	0.351767	0.371217	0.638598	0.349583	0.799319	0.03184	0.232212	4.52638	1.27667	0.102295	0.807013	0.2149	0.860863	0.299462	0.417428	0.964641	1.02824	0.205216	0.892231	0.253584	1.36243	1.25611	0.70896	0.223035	0.490915	0.924506	1.38964	1.33144	0.321354	0.40625	1.73286
gsm1108606	Kocak	non-amp	st2	11.1921	12.6937	3	0.415161	0.584216	0.885276	0.3264	0.53412	1.03129	0.0695648	0.16902	0.570502	0.921982	0.875617	2.24153	0.774853	0.806393	0.380602	0.53982	0.838229	0.882422	0.739536	0.113448	0.380132	0.869311	1.26877	0.437935	1.48786	0.241676	0.740457	0.803308	0.786568	1.00734	0.845656	0.517002	1.58571	1.05645	1.02699	2.57281	1.25829	0.688157	0.366018	0.800662	1.50473	0.206947	0.359877
gsm1108607	Kocak	non-amp	st1	12.5058	12.2819	0	1.16804	0.481709	0.0931255	0.305799	0.586498	1.11295	0.0623763	1.24179	0.516168	1.00047	0.986692	0.404418	0.715867	1.16632	0.642359	0.957587	0.73139	0.976805	1.20855	0.0718401	0.330082	1.13551	1.43918	1.08727	1.33389	0.43126	0.836318	1.42618	0.566738	0.738952	0.948275	1.06835	0.796966	1.12255	0.810376	1.91467	1.4467	0.807855	0.396776	1.01068	1.35756	0.131742	0.492263
gsm1108608	Kocak	amp	st4	10.9359	7.15327	1	0.0776959	1.16003	0.16922	1.25281	0.578917	0.617151	4.74178	0.163516	0.475418	0.608841	1.0621	0.0512869	0.915345	0.364946	0.465848	0.219996	1.02025	0.0471914	0.0791219	0.579759	1.40827	0.0168097	0.628836	0.19417	0.92542	0.321381	0.252028	1.1912	0.929169	0.0191709	0.814317	0.546058	0.648265	0.91082	1.08117	0.174791	0.757682	1.78155	1.33427	0.796172	0.0480357	6.87673	0.577544
gsm1108609	Kocak	non-amp	st3	11.992	8.75716	1	1.07423	0.973681	7.48198	0.281979	0.470714	0.355524	0.0583575	0.729811	0.570502	0.761844	0.857395	0.499731	0.877809	0.497882	0.630575	0.504786	0.730071	0.117694	0.86002	0.124823	0.394009	0.498021	0.996285	1.02899	1.3074	9.16207	0.92604	1.43479	0.621032	0.606934	0.77333	0.373165	1.18414	1.4238	0.826344	1.23963	0.993781	0.648003	0.380782	1.06655	1.01903	0.235394	1.32498
gsm1108610	Kocak	amp	st3	11.1851	7.5685	1	0.757409	1.95132	0.510547	0.896795	0.563755	12.9651	3.60282	0.634511	0.529752	1.03138	0.823471	0.096235	0.805418	1.07603	0.862747	1.0043	0.540134	4.38368	1.08854	1.8257	0.402117	0.433218	1.31603	0.942567	0.573368	0.362799	0.782464	0.988704	0.750918	1.20123	1.09364	0.704178	0.642965	0.383411	0.852292	0.0773739	1.08173	1.76185	0.75695	1.02565	1.10766	0.797565	1.05306
gsm1108611	Kocak	non-amp	st1	12.2092	8.40259	1	0.88679	1.13441	0.779471	0.83821	2.24675	0.504381	0.132677	0.345281	0.597668	0.518466	0.861078	0.267153	1.2285	0.214453	0.855476	0.405336	0.801297	0.138731	0.70379	0.417604	1.06103	0.9863	0.812338	0.274257	0.795099	1.94722	0.552762	0.971211	0.967628	1.11845	0.831288	0.377382	1.47031	1.07505	0.640431	0.529472	0.626779	0.3715	0.780019	0.867508	0.971176	0.807877	0.653895
gsm1108612	Kocak	non-amp	st1	12.3679	11.1182	3	0.883266	0.897402	1.04065	0.892932	2.21436	0.766773	1.47388	0.464478	0.570502	0.882344	0.761827	0.484056	1.88163	0.81141	0.373331	1.06005	0.941772	1.11269	1.09613	0.132458	0.233568	2.1163	0.998504	0.816013	1.30811	0.224597	1.09084	1.16542	0.93658	0.897547	0.862959	0.889048	1.05451	0.977796	0.672177	0.655931	1.12942	0.817104	0.682824	0.977256	1.19573	0.241616	0.616613
gsm1108613	Kocak	non-amp	st1	14.0473	9.13488	1	1.81629	1.68504	0.141374	0.949585	1.7402	0.596662	2.36956	0.203924	0.652002	0.575545	0.676921	5.12996	0.78665	1.15504	1.22454	0.932347	0.753813	2.4875	1.79844	0.171775	0.188195	2.61955	1.07838	1.09177	0.42542	0.106036	0.709027	0.967807	0.898043	1.7768	0.815082	1.46864	0.971042	1.042	0.744413	0.743312	1.43385	0.892188	0.830769	0.930364	2.76071	0.173523	0.590269
gsm1108614	Kocak	non-amp	st2	13.9025	10.4474	0	2.23682	0.973422	0.320213	0.413955	0.862172	0.757379	0.0826401	0.36353	0.543335	1.0409	0.75795	1.64176	0.649375	1.4949	1.55475	1.37761	0.619274	2.03207	2.2116	0.0467228	0.253058	4.49101	1.73562	1.44849	0.781046	0.807581	1.11447	1.06097	0.758095	1.83431	0.983749	1.52085	0.959439	1.00328	0.747074	1.19583	1.61346	1.47294	0.444758	1.29503	3.75648	0.131387	0.516597
gsm1108615	Kocak	non-amp	st2	11.7941	11.5278	3	0.297275	0.679673	0.254531	0.523399	3.52519	0.480365	0.134375	0.0776302	0.556918	0.780078	0.548787	0.0818286	0.759302	0.35993	0.160715	0.299481	1.33022	1.534	0.482648	1.14753	0.563026	0.293311	0.687414	0.346001	1.39577	0.151724	0.383542	0.83277	0.727203	0.237894	1.03647	0.808077	1.08443	1.36095	1.09913	1.93769	1.4803	0.214478	0.725885	0.920387	0.171863	0.182946	0.467259
gsm1108616	Kocak	non-amp	st3	12.2045	12.2395	3	0.703123	0.829018	1.13923	0.286485	1.27293	0.593559	0.0641309	0.503148	0.584085	0.844291	0.796332	0.292969	0.662781	0.901706	0.62205	0.64266	0.671375	0.928477	0.650405	0.101309	0.268961	0.727048	1.1698	0.802373	1.76923	0.575013	0.627202	1.56143	0.605352	0.398668	0.747299	0.619572	1.26197	1.78051	0.912267	1.15193	1.1328	0.418835	0.330954	1.21222	0.361951	0.125875	0.482887
gsm1108617	Kocak	non-amp	st2	13.1106	7.8221	0	0.543452	0.139186	1.01782	0.434556	1.30463	0.548885	0.625234	0.277065	0.543335	0.851426	0.894808	0.0451786	0.734635	0.510423	0.412444	0.362391	0.856696	0.175688	0.480752	3.18226	1.83081	0.209342	1.02557	0.630394	0.846158	3.75879	0.470342	1.32864	0.697091	0.528072	1.62442	0.312606	1.25621	0.719504	0.765418	0.369755	0.866824	0.428302	0.510888	1.41874	0.451411	2.77761	2.14921
gsm1108618	Kocak	amp	st4	11.8651	7.20496	1	1.4946	0.312219	0.314695	0.366315	0.53343	0.631305	2.66039	0.739949	0.529752	1.17329	1.03729	0.0773338	1.46766	0.743688	4.55669	0.948546	0.792064	0.406528	0.896965	2.94163	0.357836	0.754838	1.06019	0.746187	0.40557	0.746236	0.979821	0.666909	0.703254	1.04438	1.20501	0.697025	0.698848	0.573305	0.750876	0.150076	0.730171	0.81569	0.486589	0.794177	1.62184	3.35792	0.961085
gsm1108619	Kocak	amp	st4	11.0522	7.26377	1	0.300128	1.4617	0.603443	0.363096	1.9504	0.616555	5.05361	0.150771	0.529752	0.879173	1.01616	0.0705339	1.23494	0.516694	0.807588	0.466739	0.809871	0.1194	0.370517	2.48677	0.358771	0.213095	0.824099	0.258281	1.28184	0.646321	0.662797	0.966826	0.826587	1.39991	0.945493	0.418462	0.512168	0.756043	0.963022	0.218185	0.774594	0.799585	0.592088	0.785696	0.897467	4.1617	0.438907
gsm1108620	Kocak	non-amp	st4	12.0379	7.53939	1	0.261615	0.92857	0.075679	0.357302	0.214337	0.389954	1.32717	0.555288	0.543335	0.631038	1.38544	0.0653476	0.73678	0.299733	0.324188	0.54321	0.969471	0.176257	0.315706	6.82046	1.12699	0.239807	1.02557	0.355845	0.971444	0.366215	0.355969	1.06377	0.649428	0.244865	1.08639	0.592403	0.893916	1.24905	1.02518	0.175356	0.573222	1.50722	0.334338	1.03762	0.163653	0.971444	0.814857
gsm1108621	Kocak	non-amp	st2	10.6836	13.5026	0	0.72519	0.851081	0.022704	1.34036	1.83806	0.696765	0.260033	4.18494	0.529752	1.07419	1.01674	1.04061	0.581274	0.683491	0.666429	0.838548	0.774917	0.599842	1.10441	0.0725272	0.269273	0.767335	1.14628	0.672106	1.33025	0.160833	1.02307	1.20152	1.42819	0.906261	1.05505	0.859176	0.780064	0.950638	0.781862	1.44321	0.842132	0.845614	1.01132	0.857032	0.889582	0.188457	0.566605
gsm1108622	Kocak	non-amp	st1	10.7141	13.7123	0	0.79181	1.23137	1.04614	1.22963	1.63544	0.797038	0.2216	4.10282	0.529752	0.883929	0.707356	0.350249	0.397347	0.961903	0.571153	1.00656	0.552664	2.27599	1.23064	0.0522959	0.245106	1.22016	1.44251	1.28319	1.80827	0.451898	1.02187	1.39016	0.990875	0.51805	1.18518	1.10337	0.839869	0.767786	0.830811	1.11249	1.41265	0.660735	0.993478	1.01617	0.564211	0.252817	0.690285
gsm1108623	Kocak	non-amp	st3	12.4123	6.75094	1	1.33006	0.595947	0.0521868	0.823403	1.12682	1.06772	0.203544	0.282423	0.516168	0.547798	0.406308	0.0232808	0.537839	0.610752	1.38551	0.367665	0.449782	0.241074	0.761194	5.44717	1.58742	0.610538	0.907973	0.401979	1.48417	0.373332	0.894908	0.740697	1.2416	0.459231	1.00003	0.718671	1.2179	0.905774	0.761426	1.1515	1.55686	0.705458	1.24323	0.880977	0.632498	0.642177	0.635142
gsm1108624	Kocak	non-amp	st3	13.3457	12.3406	0	1.2798	0.935757	0.0609468	1.38994	0.873199	0.848088	0.14728	1.20399	0.543335	1.14396	0.800597	0.802612	0.853679	1.13497	1.48555	1.08868	0.928582	1.17069	1.36739	0.0757336	0.0938636	1.01601	1.45782	1.46176	0.763752	0.255767	1.53762	0.751636	1.38264	2.19551	1.1221	1.06516	0.786199	1.1812	0.871206	1.39564	0.922974	0.911122	1.25769	1.06755	1.27887	0.144721	0.495165
gsm1108625	Kocak	non-amp	st4	13.8956	9.20234	1	2.43626	0.717994	0.241073	0.744861	0.43212	0.53218	0.904682	7.25886	0.556918	1.2161	0.736239	2.16477	1.21992	1.145	3.56031	1.37385	0.745239	1.66932	1.6513	0.130014	0.453414	1.26272	1.27542	2.3569	0.20425	0.390696	0.940683	0.781082	0.782512	3.18934	0.925281	2.95757	0.966117	0.872493	0.487499	0.477022	1.82644	1.33834	0.749876	1.10696	3.42067	0.278241	1.5748
gsm1108626	Kocak	non-amp	st4	11.0066	12.387	3	0.502506	1.16682	0.068866	0.800227	0.650592	1.00188	0.201902	0.808021	0.556918	0.526394	0.856232	0.122397	0.552317	0.594449	0.300369	0.388384	0.934517	0.127928	0.412277	0.0909262	0.465264	0.368455	1.29295	0.452492	0.555166	0.53388	0.635135	1.18007	0.884314	0.490601	0.892946	0.660652	0.987694	1.30898	0.955133	1.17364	0.78181	0.868139	0.744647	1.16782	0.391632	0.162678	0.893441
gsm1108627	Kocak	non-amp	st1	11.4855	12.4301	3	0.496801	0.614624	0.834527	0.916108	1.74571	0.897395	0.123507	0.400896	0.556918	0.58268	1.23734	0.241682	0.587708	0.580653	0.672446	0.727419	0.965514	0.415625	0.544171	0.0745121	0.553827	0.641363	1.21174	0.543758	1.60412	0.494028	0.751536	1.38839	0.942275	0.860513	0.921887	0.303658	1.28343	2.05174	0.903047	1.88924	0.999982	0.340487	0.789246	1.31648	0.360156	0.34829	0.620631
gsm1108628	Kocak	non-amp	st4	12.1683	7.43238	1	1.32242	1.84959	0.082634	1.1601	0.722957	0.790789	1.40833	0.222897	0.543335	0.465351	1.07334	0.0277756	0.518535	0.40884	1.85286	0.37972	0.786129	0.462248	0.566331	0.136351	0.219067	0.324055	0.893106	0.372488	0.37824	1.65729	0.363913	0.771092	0.790625	0.291049	1.03923	0.579332	1.45287	0.38832	1.43978	0.425927	0.795679	0.918086	0.851684	0.942337	0.394263	1.04167	1.2234
gsm1108629	Kocak	amp	st4	10.7272	7.77976	1	0.223606	1.2351	0.732597	1.13757	1.66094	0.295632	5.18323	0.276775	0.855753	0.552555	0.562163	0.0635036	1.147	0.322307	0.86024	0.310029	1.06774	0.0562885	0.109668	0.0970337	0.355809	0.130684	0.688302	0.322976	0.883705	0.825941	0.315524	1.47163	1.14276	0.293664	0.839633	0.257266	0.864952	1.30744	0.762377	0.296252	0.742235	2.13466	1.05069	0.843064	0.275559	1.33876	0.548968
gsm1108630	Kocak	non-amp	st1	11.8184	11.2507	3	0.825791	0.458126	0.155743	0.341851	1.68161	0.552541	0.0577348	0.197552	0.556918	0.876002	0.773264	0.126085	0.883707	0.724876	0.394642	0.70331	0.766344	1.75347	1.04325	6.20886	0.760888	1.49311	0.948579	0.70485	0.984341	0.177343	0.782809	0.749974	0.662923	1.74281	0.878221	1.27279	1.54285	0.474746	0.730346	2.63214	1.47827	0.665849	0.424766	1.11694	1.01795	0.233971	0.574865
gsm1108631	Kocak	amp	st3	10.4093	7.21269	1	0.371447	1.15362	0.448097	0.428118	0.392147	1.16434	5.03425	0.0977619	0.584085	0.729341	1.11347	0.152824	3.05598	0.420127	0.828147	0.501772	1.02355	0.318968	0.407579	0.354467	0.431586	0.339547	0.923727	0.260116	0.976147	0.171365	0.54901	0.984176	1.01006	0.298456	0.914332	0.773894	0.739122	0.802536	1.16576	0.382702	0.800753	1.01112	0.625307	0.860026	0.390665	2.12085	0.621524
gsm1108632	Kocak	non-amp	st1	12.0154	13.3648	0	1.19657	1.20672	0.616796	0.352795	1.13991	0.836186	0.103074	0.115576	0.543335	0.706351	0.895777	0.436919	0.883171	0.418873	0.42824	0.366535	1.42651	0.739142	0.565973	0.103141	2.12534	2.16669	0.738227	0.487238	1.09406	0.290211	0.61803	1.38881	0.68461	3.31831	1.17931	0.648605	0.877389	1.06447	0.948955	1.27389	1.177	0.592616	0.403543	0.868007	0.689749	0.652489	1.21626
gsm1108633	Kocak	non-amp	st2	10.8079	13.3171	3	0.458708	0.4805	0.043214	0.349576	1.58375	0.758952	0.0747723	2.38307	0.543335	0.773736	0.673626	1.42981	0.831157	0.58567	0.181024	0.424924	0.793383	0.66466	0.744305	0.171088	0.335383	0.62591	0.791259	0.665432	1.51098	0.239968	0.520778	1.033	0.649818	1.4291	1.03045	0.272155	1.35408	0.845748	0.690996	1.25533	1.27047	0.617099	0.555179	0.943833	1.24766	0.120897	0.39448
gsm1108634	Kocak	non-amp	st4s	12.3368	9.451	1	1.58488	0.876513	4.8132	0.354726	1.23916	0.801926	2.85923	1.08291	0.556918	1.33263	1.09312	0.475528	0.911591	0.989494	0.833412	1.54186	0.747877	0.779511	1.417	1.80127	0.432833	1.55487	1.2945	1.82686	0.41188	2.0181	1.63264	0.931064	0.756144	1.33979	1.0952	1.14422	0.929599	0.846758	0.792507	0.583021	1.139	0.931688	0.439837	1.49656	1.68081	2.92038	0.989884
gsm1108635	Kocak	non-amp	st1	11.0631	6.92056	1	0.459631	1.85755	0.0397274	1.26762	0.665754	0.551351	0.128092	0.148888	0.529752	0.678604	0.791292	0.0511717	0.785041	0.844017	0.436012	0.595572	0.70435	0.831251	0.835195	0.0535174	1.36305	0.638088	0.913742	0.583093	1.39001	0.177059	1.12267	0.733573	1.02715	2.90047	0.579296	0.63078	1.07772	0.851781	1.10997	0.978581	1.93761	0.392828	0.949187	1.22718	0.366833	8.49533	0.480431
gsm1108636	Kocak	non-amp	st2	12.2193	11.5802	3	0.56577	0.829554	0.241386	1.2483	3.65889	0.891572	0.617932	0.145702	0.516168	0.753916	0.69902	0.491663	0.757157	0.499136	0.299116	0.530402	0.792064	0.987608	0.826718	0.0444324	0.34926	0.840483	0.930162	0.483651	2.63122	0.428129	0.658	1.4225	0.878307	0.551164	0.852955	0.743091	0.957812	1.28983	0.822542	1.4221	1.90819	0.485322	1.22416	1.11544	0.534679	0.188102	0.821108
gsm1108637	Kocak	non-amp	st4	12.7131	8.9038	1	1.15101	0.545687	0.140152	0.300005	0.210202	2.83445	0.367182	2.33991	0.543335	0.971133	0.482878	0.661313	3.42866	0.731147	1.10971	1.17344	0.659504	0.58108	1.00353	0.117876	0.455753	1.52896	1.32446	0.88538	0.792329	0.325936	1.68182	0.94167	0.632734	1.22607	1.1629	1.18884	1.12834	0.660993	0.875388	0.969326	1.87763	0.849749	0.51181	1.68912	0.64838	0.136187	0.935412
gsm1108638	Kocak	amp	st4	12.5148	7.10981	1	0.633901	1.37427	1.75962	0.927697	0.55066	1.34427	2.9871	0.407414	0.556918	0.774528	1.04523	0.017403	0.683157	0.749958	0.792043	0.531532	1.10797	0.467365	0.681734	0.101691	0.379197	0.485524	1.12787	0.529367	0.546543	0.45261	0.96777	1.54397	1.14307	0.342898	0.816741	0.941941	1.42169	0.758474	0.821306	0.902563	0.931656	2.18308	0.969179	1.35539	0.528616	5.81177	0.762617
gsm1108639	Kocak	non-amp	st1	10.865	13.2602	0	0.614351	1.13059	0.824282	0.361808	0.503795	1.14304	0.147054	1.18067	0.543335	0.860147	0.986305	0.848712	1.43549	0.842763	0.223146	0.671667	0.8778	0.457131	1.01869	0.339045	0.256644	2.43233	1.82016	0.310129	1.79009	0.233991	1.00149	1.34181	0.788518	1.14721	0.791348	0.440714	1.49494	0.69698	1.07651	1.81116	0.98679	0.712967	0.445681	1.33494	0.963969	0.175123	0.33465
gsm1108640	Kocak	non-amp	st4s	11.5238	6.94696	1	0.376145	0.198741	4.35408	0.298073	3.04896	0.537493	0.0788477	0.392786	0.543335	0.79514	1.35384	0.27499	0.734635	0.475308	0.613024	0.499889	0.794043	0.133614	0.599386	0.506545	2.77646	0.412216	1.14695	0.494246	0.596203	4.29823	0.923124	1.37767	0.773931	0.675775	1.29411	0.301235	1.19441	1.0797	0.883657	0.314365	0.705028	0.448651	0.380474	1.27956	0.564638	10.5436	2.28651
gsm1108641	Kocak	amp	st1	12.0123	7.40235	1	0.425733	2.46822	1.04065	0.414599	2.58996	1.53809	0.145582	0.0654643	2.68951	0.600121	0.725384	0.0762965	0.588781	0.38752	0.95351	0.41513	1.60457	0.0233114	0.541193	1.43955	0.474931	0.367058	0.732236	0.431261	0.568374	3.46801	0.966139	0.626208	0.468212	0.37209	1.01425	0.490322	0.773136	1.32788	0.785854	0.51994	0.406352	1.93269	0.593934	0.826602	0.59046	1.57931	1.23881
gsm1108642	Kocak	non-amp	st1	11.5619	11.3677	3	0.2398	0.585667	1.95721	0.48284	1.05583	1.58349	0.149601	0.999344	0.570502	0.695252	1.14778	0.462504	0.707824	0.376233	0.333716	0.241845	0.932539	0.0233114	0.490559	1.59789	0.644884	0.536352	0.951241	0.236632	1.43174	0.603906	0.71269	1.23611	0.700524	0.831756	0.858621	0.480326	1.07605	0.712807	0.907134	2.47556	0.967961	0.324709	0.540107	1.0905	0.478182	0.451764	0.653225
gsm1108643	Kocak	non-amp	st1	10.5708	13.818	0	0.73509	0.528755	0.124448	0.382409	0.426606	0.85999	0.0503199	4.94125	0.543335	1.7409	0.622643	1.07034	0.548027	1.09358	0.512233	0.821219	0.87714	2.61998	0.997101	0.0660379	0.363916	2.22379	0.837412	0.878914	1.96532	0.21321	0.667621	1.19907	0.739138	0.599091	0.86398	0.70031	1.03147	0.817743	0.777679	2.35551	1.94438	0.644521	0.564406	0.959796	0.757116	0.201791	0.654788
gsm1108644	Kocak	non-amp	st1	11.7482	11.7554	3	0.348037	0.735772	0.332299	1.43822	1.0517	1.06279	0.138733	0.269823	0.529752	0.866489	0.934547	0.0509412	1.12179	1.11992	0.61829	0.505539	1.23261	0.313283	0.508034	1.77417	0.361422	0.270991	1.03467	0.341788	1.46966	0.303732	0.840003	0.853619	1.2948	0.348562	1.57353	0.64998	1.61684	0.65574	1.27963	1.84979	1.25469	0.39359	1.36657	0.886964	0.232926	0.250861	0.768645
gsm1108645	Kocak	non-amp	st4	10.8097	12.7414	3	0.522056	0.796122	0.0787558	0.319318	0.159202	1.41041	0.0467539	1.03324	0.556918	1.20183	0.712202	2.14587	0.975403	0.864083	0.526023	1.07098	0.968811	0.434957	1.23267	0.0736723	0.274886	0.532878	1.34776	0.777053	0.658185	0.268007	1.87184	0.636213	1.11772	0.873584	0.905094	1.05059	0.882981	1.43692	1.23533	1.25276	1.1443	2.1253	0.420767	1.17031	1.38088	0.119297	0.995912
gsm1108646	Kocak	non-amp	st4s	11.6964	11.5861	3	0.767226	1.37671	0.0868379	0.808596	1.35976	1.41716	0.149941	0.245346	0.950836	0.639759	1.32128	0.865654	2.41196	0.362438	0.739641	0.635503	0.839548	0.594725	0.720601	0.13032	0.349884	1.49398	1.47801	0.399726	1.67697	0.244238	0.890361	0.96366	0.90015	1.00037	1.03545	0.854446	1.38664	0.909329	1.00731	2.21854	1.06899	0.573573	0.644992	1.29652	0.817305	0.171745	0.734041
gsm1108647	Kocak	non-amp	st4s	11.9782	8.72249	1	1.98569	0.355861	7.67944	0.786063	1.08547	0.926852	0.640177	0.19002	0.570502	0.673848	0.827348	0.125509	0.886925	0.734909	0.975072	1.2081	0.765684	0.20298	1.06176	0.06474	0.265999	1.0519	1.11921	2.409	1.76923	19.4433	1.14296	1.13107	0.647243	0.597784	0.970223	1.0861	0.760323	0.763979	0.683962	0.589069	1.27295	0.652574	0.708968	1.81533	1.19765	0.313266	2.00187
gsm1108648	Kocak	non-amp	st2	12.0596	10.0853	0	0.528097	1.28161	7.34286	0.527261	0.735362	0.534901	0.113545	0.109059	0.529752	1.08371	1.01868	0.202727	0.779679	0.862828	0.468105	1.15008	0.920667	0.625428	0.702291	0.0651218	0.297807	0.438449	0.884231	1.35385	1.28258	0.82466	1.24538	1.05233	1.05406	0.338541	1.06401	0.413266	1.00297	1.31731	1.12337	1.50169	0.958265	0.503495	0.672674	1.20523	0.622503	0.337978	1.74268
gsm1108649	Kocak	non-amp	st3	10.898	12.8462	3	0.463658	1.51717	0.38844	0.755162	0.68643	0.607544	0.0855834	0.248677	0.611252	0.470108	1.31953	1.56385	0.315303	0.674712	0.61854	0.489718	0.591575	0.32636	0.716404	0.0731379	0.121305	0.405788	1.34199	0.24802	1.39577	0.642763	0.568979	0.952467	0.607927	0.886655	0.966522	0.378151	1.34924	1.29875	0.794978	1.90108	1.12378	0.639951	0.583168	0.961792	0.710308	0.267574	0.757036
gsm1108650	Kocak	non-amp	st3	12.1567	9.7547	0	1.25715	0.802169	8.27681	0.639924	0.827713	1.20884	0.0845079	1.53653	0.475418	1.34056	1.15922	2.5693	0.723911	0.874115	0.475627	2.14722	0.659504	0.403117	1.50034	1.3913	0.385745	0.465799	1.40922	2.25754	1.31465	0.580707	3.09096	0.645838	0.666512	0.981202	1.1321	0.95909	1.3116	0.59599	0.926714	0.665631	1.13765	1.38719	0.612388	1.68264	1.78295	0.505634	2.82588
gsm1108651	Kocak	amp	st4	11.4221	6.73547	1	0.224865	0.382382	0.0499745	0.874262	1.56376	0.692557	0.145979	0.177565	0.556918	0.415407	1.34434	0.0759508	0.759302	0.376233	0.73588	0.212839	0.873843	0.169434	0.252574	23.5881	0.296247	0.228148	0.638377	0.241346	0.320532	1.03588	0.273695	0.940736	0.959593	1.02608	0.9887	0.14633	1.17233	0.36559	0.872917	0.134516	0.533309	0.87815	0.772021	1.21521	0.377712	8.36732	0.457213
gsm1108652	Kocak	non-amp	st4s	12.3824	11.5129	3	0.829483	1.63649	0.996106	0.752587	3.57826	0.936204	0.183619	0.428849	0.570502	0.5914	0.906633	0.508259	0.600042	1.17259	0.401161	0.739474	0.660823	1.27872	0.995758	0.0948197	0.15093	2.15343	1.44739	0.49996	2.56793	0.342588	0.655303	1.49455	0.797255	1.08534	1.05138	0.723052	1.43263	1.20512	0.764658	2.02778	1.34973	0.660082	0.655449	1.08551	0.888373	0.342601	0.419261
gsm1108653	Kocak	non-amp	st1	12.3437	11.4095	3	0.932434	1.14343	0.298328	0.309018	3.11512	0.887024	0.137658	0.0677816	0.516168	0.831607	0.595505	0.696235	0.641868	1.02085	0.752679	0.844198	0.858674	0.859679	1.11183	0.0696261	0.335695	1.19245	1.0005	0.427256	2.08592	0.349278	0.918263	1.24478	0.587956	0.913668	1.17492	0.78643	1.18101	1.08301	0.868545	2.68004	1.62315	0.691748	0.331569	0.79268	1.15761	0.274507	0.634026
gsm1108654	Kocak	non-amp	st1	10.9794	12.7612	3	0.469867	1.18609	0.0272495	0.238845	2.61064	0.751811	0.0728478	0.23767	0.543335	0.68019	0.987468	0.560584	0.567868	1.01708	0.353022	0.57071	0.852739	0.246191	0.843431	0.212695	0.275198	1.10461	1.31248	0.419915	1.54471	0.113437	0.86409	1.37169	0.572276	1.28358	0.695058	0.329872	1.82397	1.05438	0.7082	2.1042	1.18557	0.490328	0.33403	1.2636	0.947781	0.318422	0.57866
gsm1108655	Kocak	non-amp	st4	12.0628	8.2197	1	0.759926	1.44115	0.718471	0.533699	0.241215	1.53333	3.4063	0.227532	0.978003	0.876795	0.581547	0.108682	0.797911	1.11616	4.50203	0.500266	0.646973	0.646465	1.28002	0.138412	0.555854	0.739306	0.767295	1.30655	1.48151	1.71408	0.890361	1.18615	1.4484	0.466638	1.12136	1.295	0.587374	0.596838	1.02205	0.65695	0.527446	2.45719	1.4613	0.926373	0.747957	0.0556482	0.873125
gsm1108656	Kocak	non-amp	st2	12.5396	11.9829	3	0.97531	0.553134	1.79908	0.686277	0.935915	1.20824	0.0800363	0.265333	1.10025	0.849048	0.474737	0.0624663	0.676723	1.23781	0.381605	0.86341	0.730071	1.49364	1.07108	0.415924	0.634749	1.89071	1.05975	1.66143	1.39001	0.339742	1.40669	1.16671	1.20166	0.159031	0.800995	0.812434	1.0995	0.876209	0.840316	1.70371	1.29099	0.415788	0.879674	0.70987	0.432294	0.0867614	0.338222
gsm1108657	Kocak	non-amp	st4	10.9944	9.8981	0	0.668218	2.0023	1.06811	0.703659	1.98486	0.521171	0.133526	0.254036	0.882919	0.65165	0.529014	0.120899	0.88049	0.974444	0.529533	0.315303	0.943091	0.191608	0.403357	0.137115	1.32095	0.661885	1.18423	0.556147	0.723394	0.583553	0.696808	0.945137	0.98245	0.0797336	0.787851	0.529001	0.45879	1.43876	1.24997	0.728247	0.413568	0.643868	1.20909	0.51382	0.230127	0.510968	1.04815
gsm1108658	Kocak	non-amp	st4	11.0349	11.1758	3	0.228137	1.02461	0.721267	0.224038	0.23708	0.716275	0.155035	0.196248	1.00517	0.712693	0.491408	0.0863234	1.08694	0.752467	0.335972	0.265578	0.790086	0.173414	0.319179	0.159178	0.782405	0.141545	0.498808	0.209061	0.79814	0.462146	0.3175	0.73438	1.11429	0.0906261	1.01259	0.326819	0.513295	0.38348	1.1131	0.8795	0.35381	0.111319	0.419229	0.531779	0.213474	0.157877	0.52776
gsm1108659	Kocak	non-amp	st3	12.5496	6.57318	1	0.160846	0.459819	0.0509677	0.41138	1.21641	1.04425	0.517576	0.216235	1.3855	1.10194	0.613533	0.0896657	0.888534	0.851541	0.320177	0.446773	0.695117	0.305323	0.376583	0.749244	1.66943	0.318266	0.484385	0.209895	0.838041	0.230432	0.602013	1.04166	0.942041	0.403896	1.17804	1.01706	0.892873	0.654433	0.915118	0.358303	0.618661	0.781521	0.427226	0.929366	0.357125	2.62276	0.642956
gsm1108660	Kocak	non-amp	st4s	13.2965	6.4411	0	1.06257	0.867667	0.403561	1.05195	0.266715	1.00664	1.36118	1.76522	0.815002	1.03773	0.446241	1.4373	3.53644	0.986985	1.35618	0.594442	0.622572	0.369003	2.02695	0.372026	0.631942	1.52868	0.968549	0.834157	1.28464	0.25719	1.60507	0.64101	1.23068	3.93396	0.880288	0.896527	0.871337	0.740125	0.877765	1.10595	1.21252	0.944746	1.41671	1.31249	2.3516	1.46019	0.629784
gsm1108661	Kocak	non-amp	st4s	11.2142	12.7145	3	0.745662	1.14158	0.136313	0.260734	0.497593	1.09267	0.0899984	1.91628	1.12742	0.746782	0.663546	1.0035	1.18668	1.04342	0.476379	0.453177	0.74392	0.78406	0.83584	0.136198	0.648158	0.639765	0.982972	1.07988	1.7468	0.193996	0.865809	0.999327	0.872846	2.5432	0.839786	0.751735	1.09988	1.48649	0.744793	1.45809	0.779443	0.527108	1.10605	0.84955	1.45912	0.124097	0.687159
gsm1108662	Kocak	non-amp	st2	13.8988	9.70416	1	1.0108	0.640972	1.14178	0.360521	0.303931	1.56394	1.44631	0.773695	0.896503	1.029	0.454189	4.19907	1.28159	1.0058	0.902362	0.832897	0.609382	1.25142	1.04171	0.200709	0.564741	1.07446	1.02047	1.64258	1.40648	0.274412	1.38354	0.571639	1.02434	1.28619	0.933269	0.891005	0.665084	0.66886	0.963022	0.815736	1.15873	1.20057	0.494893	1.16532	2.41692	0.528747	1.32141
gsm1108663	Kocak	non-amp	st4s	11.0228	12.7278	3	0.511316	0.908217	1.78579	0.583271	0.427985	0.862795	0.102281	1.2654	0.937253	0.754709	0.625745	1.01952	0.953417	1.08104	0.377844	0.576737	0.939793	0.284286	1.43579	0.289727	0.461366	1.16937	0.999391	0.509387	1.14859	0.400232	0.843264	0.966588	1.07879	0.845263	0.905451	0.632062	1.53492	0.718174	0.871777	2.73828	0.760952	0.698059	1.15772	0.890955	1.05738	0.209259	0.778691
gsm1108664	Kocak	non-amp	st4	9.55239	9.53085	0	0.248442	1.38283	0.382925	0.426187	1.69747	1.18929	0.0703572	0.131073	0.937253	0.677811	0.586006	0.795351	0.894968	0.763754	0.630074	0.339035	0.736006	0.207528	0.39546	0.126503	0.765098	0.103573	1.07794	0.280472	0.734143	0.164249	0.607286	0.797878	0.865904	0.181688	1.05924	0.2112	0.870085	0.717669	0.943062	0.408526	0.733779	0.83408	0.505966	1.09948	0.562239	0.838457	1.55761
gsm1108665	Kocak	non-amp	st3	11.2873	12.629	3	0.50989	0.645809	0.0157543	0.665675	0.556173	1.74642	0.110319	0.387282	0.828586	0.684153	0.667035	0.786016	0.944301	1.21398	0.269279	0.347323	0.916051	0.843191	0.713055	0.127342	0.552891	1.02144	1.12121	0.472806	1.80694	0.142188	0.868318	0.937222	0.85428	0.915411	0.724509	0.354431	1.25071	1.2479	0.960266	2.20056	0.842696	0.470197	1.18971	0.567697	1.04547	0.142943	0.250708
gsm1108666	Kocak	non-amp	st4	11.04	11.1427	3	0.663184	0.953968	1.49733	0.699152	0.949699	0.776847	1.68133	0.227532	0.896503	0.836364	0.677309	0.0399923	0.802737	0.978207	0.371576	0.406089	0.708307	0.220606	0.559509	0.0979499	0.870499	0.493429	0.605315	0.997168	1.51571	1.58243	0.664647	0.880658	1.18863	0.136811	0.781037	0.547339	0.403408	2.00848	0.778345	0.525859	0.576718	0.176392	0.861527	0.726332	0.279111	0.75454	0.974257
gsm1108667	Kocak	non-amp	st3	12.1848	8.68598	1	1.47161	1.24082	1.73157	0.514386	1.02689	2.34202	0.069395	0.100224	0.787836	0.975097	0.603452	0.580061	0.720157	1.05722	0.555107	1.28193	0.57113	0.283717	1.56248	0.220101	0.541977	1.10732	1.83281	1.71024	1.28743	4.75696	1.58598	0.811904	0.891413	0.836985	0.930895	1.12196	0.627899	0.692278	0.701926	1.00441	0.874491	0.612855	1.03623	0.976259	1.32319	0.918996	1.23211
gsm1108668	Kocak	non-amp	st3	14.3085	11.9937	2	1.84423	0.577667	0.930319	0.475758	0.886294	1.17738	1.19738	0.232167	0.882919	0.867281	0.382077	1.76231	1.21295	1.33814	0.301372	1.80141	0.665439	2.15375	2.31374	0.385386	0.55523	1.85465	0.768182	2.45204	1.61164	0.285087	1.55284	0.548605	1.00258	0.968131	1.03209	2.0372	0.689541	0.913389	0.861226	0.776708	1.02873	0.817431	0.671443	0.777216	1.26101	0.1577	0.745204
gsm1108669	Kocak	non-amp	st1	11.7574	10.5122	3	0.719652	0.469408	2.11026	0.433268	2.34737	1.03877	4.12725	0.294879	0.910086	0.744403	0.978163	2.56619	1.10249	1.20896	0.17977	0.7067	1.11456	1.01604	1.02344	0.107569	0.538079	0.855776	1.0826	1.1105	1.69765	0.28039	1.17757	0.745209	1.3182	0.538528	0.890853	0.918687	0.921043	0.885383	1.03184	1.04917	1.01554	0.516335	0.828001	0.999206	1.07721	0.160544	0.476636
gsm1108670	Kocak	non-amp	st4	12.5598	11.5224	3	1.0275	0.371704	0.20869	0.238201	3.25641	0.919074	0.0914135	0.164385	1.08667	0.811788	0.388668	0.0247791	1.45747	1.44474	0.285827	0.988853	0.841527	1.53855	1.04681	0.247585	0.843369	1.57971	0.528098	1.07096	4.04587	0.328355	0.898127	1.06545	0.983776	0.120254	0.743547	1.06835	0.64117	1.70925	0.650791	1.42963	0.973035	0.282706	0.744647	1.11195	0.341643	0.136898	0.515035
gsm1108671	Kocak	non-amp	st4	14.162	11.9562	2	1.0431	1.09801	0.224433	0.627692	0.962104	0.922261	3.09396	0.145557	1.08667	0.826058	0.445659	0.326623	1.04458	1.68553	0.6218	0.739474	0.647633	1.69036	1.98414	0.163759	0.616662	2.33746	0.523216	2.11038	1.04312	0.270427	0.999795	0.974345	1.44606	0.464023	1.05794	2.02457	0.733696	0.957634	0.814083	0.841838	0.925229	0.551592	1.44593	0.947325	1.14377	0.0602707	0.864865
gsm1108672	Kocak	non-amp	st2	13.4187	7.99865	0	1.26436	0.449245	1.34927	0.428118	0.654038	3.68522	0.0988284	1.00079	0.923669	1.20817	0.354162	0.0379178	7.81395	1.33187	0.21061	1.29738	0.710945	0.548671	1.25421	0.910712	0.698052	1.64252	0.881124	0.926716	1.10409	0.976669	1.78533	0.652709	0.968252	0.596913	0.80324	0.65033	0.80619	0.792558	0.591006	1.66268	1.24882	0.485649	1.10728	1.7849	0.896528	1.10621	1.90074
gsm1108673	Kocak	non-amp	st4	13.6506	10.1264	1	2.3657	1.78229	0.787385	0.410092	0.829091	0.784923	0.133583	0.264464	1.3855	1.64894	0.725384	0.393008	1.31216	1.78962	2.07952	1.0495	0.720178	0.66466	1.53487	0.267282	1.05589	2.17328	1.00649	1.40703	0.315462	0.251213	1.74626	0.955095	0.76808	0.615212	1.23434	1.44133	1.0957	0.651038	1.33456	0.54523	1.05354	1.70102	0.429072	0.561212	2.06855	0.0640043	1.27296
gsm1108674	Kocak	non-amp	st4	11.3135	10.1205	0	0.813961	0.171771	2.13459	2.41999	0.856659	0.707859	1.54078	0.507059	2.41784	0.456631	0.219437	0.0217825	0.340506	1.14751	0.79806	0.472013	0.482757	0.631682	0.84377	0.11612	0.725962	0.865758	0.736452	0.885546	0.693667	1.28851	1.00093	1.0534	1.50691	0.202166	0.795942	0.856124	0.671512	1.09145	0.929851	1.09267	2.16785	1.04518	2.79312	0.519807	0.526003	0.116275	0.787398
gsm1108675	Kocak	non-amp	st1	11.4673	12.3192	3	0.839468	1.07576	2.93812	0.187342	0.392147	0.520491	0.0990549	0.160619	0.692752	1.06785	0.764929	0.0757203	0.821505	1.26665	0.792293	0.760193	0.748537	0.571982	1.20724	0.107111	0.577682	0.627667	0.526766	0.732505	0.36551	0.637212	1.25062	1.13878	1.01108	0.35684	0.779174	0.70483	1.2366	1.11159	0.857995	1.70105	1.02118	0.573464	0.205155	0.465431	0.713962	0.157877	0.488245
gsm1108676	Kocak	non-amp	st2	11.157	12.5921	3	0.755227	1.01541	0.0497748	0.451294	0.161959	0.923027	0.16211	0.525163	1.00517	0.730134	0.634468	1.9912	0.787186	0.810156	1.01619	0.485197	0.602127	0.416194	0.650184	0.198114	0.462302	1.17404	1.04599	0.693838	1.72749	0.111729	0.823196	1.02597	0.951792	0.409125	0.742501	0.567471	1.34974	1.18746	0.897059	1.69151	0.766927	0.574878	0.475208	0.929366	0.944852	0.144899	0.800123
gsm1108677	Kocak	non-amp	st4	10.4932	7.99467	1	1.0739	0.782888	1.03956	0.496359	0.419715	1.05322	4.6116	0.11717	0.733502	0.833193	0.842856	0.0796388	0.944301	1.07854	0.591713	0.899197	0.658844	0.556063	1.06704	0.11131	0.754027	0.619642	0.66345	0.971181	0.858134	0.780538	1.24451	1.16151	0.783214	0.222208	0.864133	0.906081	0.614168	0.82772	0.937549	1.30537	1.0196	0.601321	0.583168	0.887463	0.522005	3.10225	0.682917
gsm1108678	Kocak	non-amp	st3	11.1628	12.7458	3	0.83737	0.944621	0.0276883	0.414599	0.39008	1.46562	0.0666781	0.510679	0.842169	0.677019	1.00317	0.93031	0.995243	0.802631	1.05731	0.278386	0.693139	0.359337	0.622733	0.141084	0.473684	0.663962	1.07727	0.526906	2.59621	0.337607	0.726702	1.34558	0.891569	0.633947	0.899607	0.41273	1.30726	1.042	0.727399	1.82692	0.885766	0.665305	0.830154	0.963787	1.20362	0.0931619	0.560354
gsm1108679	Kocak	non-amp	st4	10.5374	13.7359	0	0.56082	0.685513	0.302551	2.03694	1.6761	0.900626	0.179997	1.20892	0.801419	1.31281	0.779467	0.115252	0.405926	1.1149	0.62531	0.807658	0.761727	0.496363	1.07524	0.261938	1.00007	0.639845	1.59317	1.03692	0.508305	0.367069	1.45037	0.617596	1.45152	0.43396	0.970223	0.637025	0.556783	0.691292	1.30111	0.528987	0.808983	0.525584	2.02479	0.522301	0.860654	0.176367	1.15152
gsm1108680	Kocak	non-amp	st3	11.9355	11.9244	3	0.823778	0.45797	1.4307	2.18759	1.92283	1.25513	0.26009	0.487796	0.543335	0.556519	1.07741	0.0845946	0.469738	0.61326	0.897849	0.414377	0.581682	0.442917	0.797331	0.0548153	0.436107	0.685283	0.979199	0.824981	2.13994	0.325936	0.757483	1.33113	1.51276	0.222208	0.873065	0.639728	0.715959	1.40011	0.984123	1.06265	0.809096	0.555291	2.13675	0.559216	0.483723	0.205881	0.55455
gsm1108681	Kocak	amp	st4	10.4577	13.8175	0	0.293247	0.945277	0.539583	1.96677	0.853902	0.722949	3.46471	10.4156	0.556918	0.917225	0.852549	0.021091	0.822041	0.866591	0.320678	0.506293	0.699074	0.281443	0.711205	1.41787	0.613388	0.224794	0.7491	0.829027	0.612881	0.389984	0.83797	0.839276	1.07489	0.244429	1.17268	0.490485	0.835153	0.578351	0.711146	0.301646	0.59893	1.87709	2.68147	0.693408	0.599647	1.46125	0.534904
gsm1108682	Kocak	non-amp	st4s	11.7294	12.1333	3	0.317748	0.537031	0.323978	2.37815	1.03516	0.914653	0.168337	0.472733	1.00517	0.335338	0.644742	0.0288129	0.342115	0.981969	0.714318	0.383863	0.510456	0.460543	0.538756	0.100011	0.350819	0.579155	0.986966	0.398976	2.03111	0.344012	0.711797	1.52946	1.6357	0.528507	0.64417	0.378105	1.05981	0.672851	0.998855	0.978581	1.12423	0.20871	2.95429	0.462937	0.447924	0.148277	0.431986
gsm1108683	Kocak	amp	st4	10.6689	8.18819	1	0.394437	1.97882	0.45853	3.08309	0.800835	0.903134	5.06968	0.602069	1.08667	0.577923	0.709876	0.00668459	0.23326	0.911739	1.00014	0.213592	0.400978	0.39402	0.317374	2.1965	0.471813	0.330843	0.906642	0.373239	1.0757	0.159837	0.396293	0.979031	1.80186	0.460973	0.906293	0.474687	0.602858	0.775745	0.921011	0.245385	0.873476	1.64226	3.42273	0.431509	0.36051	0.520391	0.471948
gsm1108684	Kocak	amp	st4s	10.5779	7.75971	1	0.400226	0.928777	1.9388	2.8127	1.05239	1.1291	3.1187	0.520528	1.48059	0.540664	0.491408	0.0236266	0.845635	0.798869	1.04728	0.35109	0.832294	0.227997	0.386318	0.289956	1.56824	0.443799	0.733789	0.566157	1.08632	0.869921	0.594288	1.27686	1.86614	0.194323	0.868063	0.558943	0.573101	0.90988	0.957795	0.296143	0.344903	1.06238	3.4498	0.343711	0.476238	1.52188	0.707698
gsm1108685	Kocak	non-amp	st4s	10.524	13.8404	0	0.528349	1.2127	1.21635	1.55346	2.49485	1.04893	0.738893	4.52978	1.12742	1.12255	0.760276	0.279715	1.50788	1.33939	0.788282	0.667146	0.785469	0.565728	0.92641	0.602205	0.260542	0.798319	1.01315	0.749732	1.34353	0.286368	1.78698	1.12954	1.7155	0.614341	0.774172	0.712194	0.889367	1.11204	0.778535	1.34518	1.06121	0.436028	2.28377	0.611097	1.06416	0.227927	0.629561
gsm1108686	Kocak	non-amp	st4s	14.4258	11.7128	2	7.01377	0.985775	0.573204	2.02664	1.12268	0.981345	0.148469	1.80085	1.50775	0.373391	0.560999	0.0845946	0.305651	1.35068	4.80115	0.916902	0.861312	1.40096	1.47594	3.79836	0.2331	4.86418	1.63799	5.47537	0.884425	0.45019	0.732361	0.944188	1.15649	0.330698	0.87891	3.37295	0.973963	0.745859	0.634538	1.05217	2.88641	0.79175	1.60679	0.552731	1.0764	0.178679	0.680908
gsm1108687	Kocak	non-amp	st4	11.356	10.247	0	0.395024	1.49701	1.48107	2.18051	1.87597	0.644992	2.21934	0.366716	0.910086	0.206911	0.505365	0.821744	0.419332	1.13497	0.667432	0.278009	0.615317	0.304186	0.546178	0.141695	0.972471	0.98646	1.1809	0.491827	1.47509	0.200116	1.05938	1.35389	1.32085	0.901033	0.69738	0.467324	0.720133	0.507293	1.04011	0.55011	0.502415	0.316439	2.77036	0.471917	1.13964	0.334778	0.918222
gsm1108688	Kocak	non-amp	st3	13.9741	12.3046	2	0.85197	0.636687	0.0776549	1.53929	0.92351	1.10665	0.146431	0.711272	0.692752	0.527979	0.71511	0.120323	0.474028	1.10487	0.50772	1.20546	0.834932	3.58768	1.22862	0.108562	0.246197	1.8828	0.922618	1.65534	1.64604	0.279821	1.2532	1.17399	1.40003	0.606934	1.00169	0.828582	0.637039	1.03392	1.01378	0.927308	1.37646	0.640604	1.09221	0.821115	0.684523	0.122142	0.554103
gsm1108689	Kocak	non-amp	st4	11.7675	10.5923	3	0.435047	0.506934	3.86316	1.43243	1.04067	1.18512	2.78888	0.417118	0.706335	0.416993	0.954901	0.0489819	6.3125	0.964411	0.625561	0.263317	0.407573	0.39402	0.413763	0.0972628	0.563338	0.761825	1.11344	0.254068	0.85947	0.0966421	0.893095	1.73743	1.30627	0.590377	0.785376	0.385468	0.88632	1.10009	1.13021	1.03234	0.845965	0.252563	0.796628	0.644021	0.327519	0.28962	0.407429
gsm1108690	Kocak	non-amp	st1	12.1862	6.30694	0	0.421706	0.509785	0.196417	1.10474	0.97382	0.928425	1.49482	0.426966	1.23609	0.680982	0.522617	3.93596	0.481535	0.792598	0.783016	0.418897	1.02289	0.548671	0.591092	1.57964	9.44187	0.346016	1.21285	0.413491	2.23681	0.0540854	0.88537	0.49964	1.58421	0.653554	0.88654	0.681809	1.02167	0.958024	1.21442	0.72602	0.67684	0.469	1.06207	0.673953	1.10379	0.256017	0.402294
gsm1108691	Kocak	non-amp	st1	12.6302	12.1425	0	0.88679	0.727237	0.0270183	2.31441	1.37906	1.00464	0.181582	0.390179	0.489001	0.541456	0.705611	0.566577	0.693346	1.01834	0.998641	0.53982	0.617296	1.41858	1.11918	0.157193	0.610737	1.54254	1.1525	1.02829	1.46706	0.226589	0.819684	1.02841	1.39442	0.262293	0.827868	1.26592	0.653524	1.16308	0.856474	0.853359	0.994796	0.587501	2.57689	0.591143	0.976494	0.140632	0.342017
gsm1108692	Kocak	amp	st4	10.6457	8.03649	1	0.260944	1.19388	0.293683	0.604516	0.297039	0.360964	4.57871	0.409007	0.991586	0.871245	0.817656	0.076988	0.970577	0.72613	0.315162	0.235441	0.70501	0.751651	0.295187	1.03638	0.712865	0.224435	0.633273	0.27776	1.21697	0.231713	0.406876	1.076	0.976365	0.460102	0.651392	0.47005	0.569595	1.22985	0.848775	0.432589	0.661731	1.18817	0.68713	0.711367	0.374755	0.714893	0.490477
gsm1108693	Kocak	non-amp	st3	13.3919	12.6031	0	0.439829	0.817771	0.045492	0.500866	1.7402	0.883751	0.110658	0.119632	0.489001	0.804653	0.772295	0.666154	0.918026	0.934313	0.315162	0.580881	0.773598	1.73812	0.897167	0.141466	0.391047	0.651265	1.26211	0.92534	1.23367	0.193427	0.652946	1.23324	0.738046	0.404768	0.919003	0.938912	0.879851	1.28366	1.06872	1.96013	1.07158	0.829292	0.68836	0.860524	0.64321	0.132098	0.749892
gsm1108694	Kocak	non-amp	st3	11.3074	12.6002	3	0.950055	0.823023	0.147685	0.732629	0.359066	1.32471	0.15662	0.422332	0.543335	1.49198	0.898685	0.624894	1.18668	0.714843	1.1388	0.69879	0.772939	0.291108	0.833123	0.461502	0.466823	0.719342	0.988519	0.382291	1.15707	0.47524	0.722547	0.897882	0.78493	0.708017	1.04487	0.778042	1.05998	0.758772	0.932132	1.1012	1.00167	0.513615	0.713274	0.733815	1.22364	0.140987	0.388676
gsm1108695	Kocak	non-amp	st4s	13.4505	11.3137	0	1.11837	1.26088	0.0709259	1.66998	0.674024	0.795762	0.0866588	0.42769	0.638419	0.900577	0.882789	2.26193	0.996316	1.11365	0.778503	0.79372	0.668077	1.733	1.32547	1.2435	0.62477	2.13032	1.04044	1.21682	0.97276	0.169373	1.08613	1.01722	1.13597	2.13189	1.27675	1.39806	0.675602	0.690145	1.02918	0.908769	1.06132	1.0553	1.46284	0.51831	1.17172	0.11823	0.823118
gsm1108697	Kocak	non-amp	st1	12.0187	12.5105	3	0.797432	1.86018	0.088798	0.399148	0.380431	0.609669	0.431709	1.01223	0.570502	1.02663	0.867863	0.0658086	1.00865	0.892927	0.460834	0.553004	0.887033	0.398	0.781042	0.254914	0.477894	0.848229	0.903535	0.889718	1.01489	0.526621	0.677305	2.00527	0.684298	0.327213	0.847136	0.470959	1.13543	2.04913	0.760191	2.78872	1.16573	1.17979	0.421075	0.861522	0.52075	0.149166	0.363225
gsm1108698	Kocak	amp	st3	10.7688	7.76839	1	0.244583	0.367281	0.174343	1.26118	0.623714	0.82828	1.74925	0.395538	0.937253	0.735683	1.4215	0.223242	0.444535	0.803885	0.708049	0.112635	0.963535	0.207528	0.439474	3.00392	0.90028	0.101217	0.607756	0.327523	0.452647	1.05182	0.741444	0.673336	1.41751	0.293228	1.03231	0.308528	0.654818	0.635212	1.10749	0.103159	0.538721	1.1935	1.45638	0.590644	0.329834	1.32916	0.505658
gsm1108699	Kocak	non-amp	st1	13.9548	9.54988	1	0.918171	1.22094	0.121492	0.532412	0.210891	0.491119	0.188997	0.160619	1.95601	0.874416	0.756206	3.96765	1.02903	1.34942	0.530536	0.459205	0.976066	0.774962	1.21769	0.0621443	0.595301	0.972884	0.961226	0.872866	1.25992	0.0964998	0.873068	0.830205	0.953898	1.20167	1.53775	0.920155	0.824094	0.705857	1.34863	1.02868	0.856226	1.13833	0.632381	0.536269	2.3978	0.159477	0.282856
gsm1108700	Kocak	non-amp	st1	14.0414	9.27745	1	1.67491	0.727998	0.164976	0.515029	0.611998	1.28178	0.200317	1.35665	0.502585	1.06309	0.608493	5.5988	2.47149	1.07979	0.875785	0.73081	0.674673	0.956905	0.889746	2.86536	1.25656	1.07837	1.25479	1.00038	1.48417	0.152862	1.43349	0.615728	0.671036	3.4634	0.805767	1.29092	1.00589	1.10613	0.771216	0.796435	0.852167	1.28948	0.546567	1.1763	3.66733	0.166056	0.567721
gsm1108701	Kocak	non-amp	st1	12.8476	7.18334	0	0.786776	0.596171	3.87296	1.02233	0.603727	1.62604	0.179261	0.175972	0.516168	0.848255	0.772877	1.02286	2.09452	0.986985	0.606255	0.575607	0.789426	0.195588	0.713322	6.37987	0.806728	0.768812	1.0167	1.06216	0.793867	0.377744	2.09161	0.839482	0.701538	0.644404	0.755899	0.468838	1.61588	0.854648	1.03668	0.744588	0.8728	0.559209	1.41486	1.72704	1.52493	0.354868	0.397383
gsm1108702	Kocak	non-amp	st1	14.2128	9.94837	0	5.60526	1.15148	3.66397	1.65839	0.480363	0.888001	0.0726214	1.87862	0.706335	0.856183	0.487724	0.295966	0.949664	1.21022	8.41761	1.48309	0.813168	2.54947	1.75386	0.470816	0.624614	1.52928	0.761969	2.14075	1.06331	1.43953	1.19393	0.755277	1.04829	1.03872	1.15742	2.4778	1.37361	0.722578	0.762377	0.562057	1.11905	1.40493	1.84116	0.633047	2.9897	0.0924507	1.39999
gsm1108703	Kocak	non-amp	st2	13.0934	10.4359	0	2.63109	1.10336	1.57736	0.62898	1.52379	1.07639	0.170035	0.0853064	0.502585	0.90137	0.684481	0.330541	1.80012	2.33892	1.79469	0.939881	0.898904	0.591882	1.31541	0.182539	0.54759	1.4493	0.817442	1.37804	1.14237	1.273	2.06118	0.96852	0.917234	0.263164	0.924898	1.30653	0.868416	1.26198	0.898295	1.17098	1.19008	0.542125	0.489049	0.761252	1.36549	0.112897	0.376844
gsm1108704	Kocak	non-amp	st1	13.8692	11.7204	2	1.09294	0.961362	0.874054	0.215025	0.257067	0.776507	0.189336	0.431022	0.597668	0.80386	0.540451	4.26742	1.06871	1.36322	0.220639	1.19303	0.832953	2.96567	1.3734	0.167118	1.17236	3.22514	1.28474	2.06412	1.21949	0.105751	1.18065	0.761784	0.602232	3.48301	1.26973	1.06059	1.02567	0.378342	1.03564	1.13453	1.16133	1.2984	0.340182	1.26909	1.67455	0.396827	1.72482
gsm1108705	Kocak	non-amp	st4s	10.8939	12.9444	3	0.572902	1.05995	0.700786	0.614816	0.319093	0.964513	0.11179	2.90708	2.79817	0.860939	1.15457	1.28298	0.906765	0.939329	0.230668	0.584648	1.02421	0.316694	1.24726	0.211703	0.513288	3.02945	0.976759	0.438268	1.35041	0.343442	0.891746	0.716428	0.892739	2.31794	1.26001	0.822291	1.09591	0.911187	1.27193	1.13847	1.05162	1.26663	1.13835	0.608104	1.91421	0.302243	0.460562
gsm1108706	Kocak	non-amp	st3	12.0027	12.1706	3	1.02414	0.519564	0.167796	1.26247	1.26672	1.3398	0.0624329	0.223332	1.42625	0.658785	0.480358	0.130465	0.87191	0.87537	0.583689	0.510813	0.74458	1.2446	0.941547	0.13574	0.91899	0.885442	0.91352	1.17169	0.894662	0.402936	0.768474	1.15563	0.881896	0.529814	0.805461	0.694508	1.05944	0.676773	0.694893	0.789437	1.04982	0.388149	0.777865	0.872996	0.565875	0.25584	0.323934
gsm1108707	Kocak	amp	st4	11.8204	6.44774	1	0.373125	0.255895	0.225193	2.75541	5.37772	1.13339	4.02219	0.438698	2.03751	0.750745	0.607136	0.0127929	0.208057	0.926788	0.98109	0.0821219	0.668077	0.188197	0.463505	6.50714	0.836665	0.208144	0.519444	0.228665	0.903534	2.64463	0.457914	0.512368	1.43264	0.298021	0.722059	1.08019	1.61839	0.702875	0.752112	0.177513	1.01588	0.485214	0.917198	0.810639	0.549687	0.29762	0.781817
gsm1108708	Kocak	non-amp	st2	13.9378	8.99311	0	0.763702	0.496153	0.452955	2.11999	1.45212	0.975394	0.247581	0.431746	2.03751	0.657992	0.453025	1.05951	0.447752	0.885402	1.40532	0.25616	0.62521	0.574825	0.587352	6.19206	0.91899	0.410659	0.861376	0.464797	1.57622	0.167949	0.51006	1.22644	1.243	0.37819	0.692378	0.612186	1.08201	1.04	0.78918	1.55396	0.918013	0.243096	2.62087	0.410059	0.918054	0.264907	0.642063
gsm1108709	Kocak	amp	st3	10.6008	7.7135	1	0.265223	1.78986	0.391254	2.81142	0.6437	1.44224	6.41225	0.446519	2.10542	0.712693	1.07218	0.0177487	0.437028	0.777549	0.526524	0.147292	0.856036	0.171708	0.294223	0.182158	0.590156	0.130285	0.50724	0.331736	0.863314	2.00429	0.303139	0.941433	1.43288	0.160774	0.750004	0.451852	0.681653	0.369925	0.770931	0.199646	0.558678	1.20971	2.82234	0.639033	0.258097	0.447675	0.319469
gsm1108710	Kocak	non-amp	st4	11.7242	12.1937	3	0.271097	0.732265	0.097382	2.00282	0.523093	0.712322	0.715968	0.375261	0.978003	0.585851	0.323147	0.188321	0.726592	0.920518	0.454064	0.211332	0.602787	0.611214	0.557926	0.0936746	0.451387	0.531401	0.60709	0.369694	0.486799	0.0575013	0.273245	1.10688	1.4569	0.475352	0.768022	0.385538	1.07843	0.673218	0.44967	2.24811	1.15851	0.821457	2.29423	0.614589	0.546739	0.347579	0.355412
gsm1108711	Kocak	non-amp	st4	12.2862	8.8547	1	1.42798	0.637447	0.361372	1.91333	0.413512	0.839757	0.638876	0.909693	0.733502	0.718242	0.601708	0.0328467	0.232724	2.60981	0.853721	0.447903	0.363387	1.45384	1.67655	0.0206893	1.24938	1.31083	0.739337	0.747438	0.441184	2.74242	0.695638	0.81602	1.14767	0.720652	1.02024	1.404	0.624351	0.44791	0.669135	0.614121	1.75439	1.40036	1.59079	0.612594	0.918983	0.750095	1.15397
gsm1108712	Kocak	non-amp	st3	11.8944	10.4223	3	0.497975	0.457158	3.70622	0.636705	2.02069	0.953291	0.249392	0.167426	2.52651	0.654821	0.731393	0.347138	0.694418	0.869099	0.291343	0.593689	0.809871	0.0835799	0.608039	0.818183	0.647067	0.251586	0.697621	1.30942	1.46432	0.433253	0.975081	1.00503	0.824247	0.530686	0.822738	0.600023	1.1568	1.30244	0.815603	0.915866	1.20508	0.289126	1.39518	0.838575	0.526375	0.192546	0.724888
gsm1108713	Kocak	non-amp	st2	12.7171	9.6563	1	3.8738	2.89349	2.96098	1.19487	0.492768	1.83904	0.196129	0.959371	0.570502	3.0553	0.687195	7.39996	1.37275	1.15002	7.74291	1.67785	19.5338	0.262111	1.54755	3.78821	0.500034	1.11379	1.53969	3.0406	0.69607	2.76277	3.16443	0.95986	1.11733	0.574692	0.714045	1.41982	0.862281	0.909696	0.68957	1.56876	1.58437	2.11148	1.18448	1.25163	1.7859	1.52455	1.27051
gsm1108714	Kocak	non-amp	st1	14.0608	9.05416	0	1.47463	0.841181	0.640091	1.02555	0.697457	1.54898	0.105394	1.69237	0.543335	0.966377	0.479195	12.7555	0.702998	1.77331	0.840182	1.35576	0.800638	1.72959	1.50419	0.303164	0.360018	1.18646	1.95019	1.74944	0.920385	0.149874	1.39601	0.893877	0.912475	1.99334	0.865103	0.812108	1.16544	0.797856	0.531411	0.786626	2.03424	1.55553	1.10759	0.680937	5.38057	0.265262	0.444265
gsm1108715	Kocak	non-amp	st2	12.2646	11.7329	3	0.755227	0.577011	0.399709	0.867824	0.840118	0.870829	1.68563	0.565136	0.570502	0.712693	0.710457	0.220246	0.37268	1.08982	0.769226	1.00882	0.943091	1.01092	0.762615	0.232316	0.304199	0.711356	1.16226	1.1744	1.67346	0.200685	1.12054	1.25811	1.11015	0.203037	0.656394	0.731463	0.913072	0.860359	1.02727	1.61131	1.24657	0.490001	1.02362	0.912405	0.50922	0.143476	0.473734
gsm1108716	Kocak	non-amp	st1	12.5247	11.6413	3	0.569714	0.93073	0.818055	1.92814	3.1992	0.754106	0.403182	0.256354	0.502585	0.35595	0.464463	0.148213	0.977548	1.94136	0.489417	0.562799	1.02223	1.4942	0.856358	0.269877	0.350351	1.2632	0.961892	0.675693	1.58869	0.203247	0.702081	1.54085	1.0401	0.600398	0.834095	0.889048	1.13389	0.793476	0.856094	2.4414	1.24713	0.510459	2.29976	0.655994	0.604668	0.144721	0.406089
gsm1108717	Kocak	non-amp	st4	12.1631	11.0059	3	0.857256	1.13179	3.53069	0.206656	0.467268	0.716488	0.175638	0.61858	1.82017	0.902956	0.315586	0.0306569	1.18453	1.13497	0.402916	0.400815	0.974087	1.10473	0.819394	0.0732906	1.09128	1.48508	1.04954	0.522151	1.08632	0.210364	0.657712	1.83605	0.866216	0.63874	0.719303	0.982811	1.15129	1.06264	1.03887	1.60099	1.24217	0.617317	0.314037	0.53577	0.649617	0.0652489	0.397383
gsm1108718	Kocak	non-amp	st1	11.8567	11.8775	3	0.574161	1.24744	0.471931	0.812459	0.776024	0.792489	0.250071	0.0984861	2.10542	0.849841	0.668004	0.817594	1.11321	1.55259	0.519754	0.38537	1.13105	0.390608	0.626388	0.110394	0.443124	0.342342	1.16403	0.392469	1.10999	0.191719	0.768474	0.89451	1.37039	0.575127	0.927093	0.615052	1.32817	1.15521	1.17526	1.52242	1.24386	0.424276	1.52989	0.572685	0.963616	0.0720049	0.223472
gsm1108719	Kocak	non-amp	st3	11.6316	11.6352	3	0.683657	0.682282	1.7065	0.455157	0.852524	0.985128	0.123903	0.129625	0.475418	0.952107	0.677309	0.0905877	0.726592	1.06599	0.243705	0.737967	1.10599	0.52536	0.80633	2.2375	0.486469	1.10517	1.17535	0.716112	1.2324	0.243384	1.46064	0.802754	1.01373	0.303685	0.798927	0.428132	0.989572	0.873204	1.05018	1.29549	0.82646	0.365298	0.893822	0.664973	0.391306	0.235216	0.381532
gsm1108720	Kocak	non-amp	st4	10.3389	9.16516	0	0.202127	0.648332	0.342764	0.472539	1.63682	0.340434	1.39079	0.156709	0.896503	0.579509	0.420653	0.018325	0.757693	1.63662	0.121101	0.184963	1.1139	0.264954	0.227625	0.142306	0.553671	0.477418	0.876465	0.261785	1.7468	0.162399	0.628681	0.947259	1.13628	0.180817	0.312629	1.02666	1.04596	2.31941	1.00171	0.96405	1.27464	0.151146	0.773559	1.63026	0.120777	0.398427	0.309869
gsm1108721	Kocak	non-amp	st1	14.0339	9.75688	1	1.57808	0.851081	0.6414	0.174466	0.502417	0.822159	0.0554707	0.35064	1.11384	1.17012	0.719568	2.05159	1.38884	0.879132	5.50443	0.741357	1.74505	0.275757	1.40921	0.199183	0.750597	1.29718	0.988075	1.0989	1.04602	2.76732	1.35456	0.892373	1.18301	0.612162	1.05707	1.12774	0.60724	0.884305	0.90951	0.459462	0.657672	1.37098	0.609313	0.537765	3.42384	0.0611597	0.716628
gsm1108722	Kocak	non-amp	st4	12.2039	11.0886	3	0.913136	0.712344	0.651224	0.444857	1.48726	1.14763	0.308825	0.336736	0.516168	0.879966	1.02469	0.0945063	1.18721	0.884148	0.68072	0.648688	1.28933	0.440643	0.81839	0.140703	0.683708	0.916226	0.897988	0.543842	0.889218	0.395678	1.11855	1.06659	1.21812	0.765094	0.949041	1.04379	0.645177	1.04534	1.37971	1.56574	0.875957	0.580972	0.863987	0.646516	0.459083	0.0940508	0.514811
gsm1108723	Kocak	non-amp	st4	14.4139	11.3837	0	2.39825	0.831748	4.87878	0.413311	0.218472	0.923919	1.51378	0.233036	1.304	2.55666	0.72519	1.5582	1.01079	1.65543	0.582436	3.32556	1.15215	2.00137	2.98827	0.0921477	0.573317	1.65929	1.2843	5.05312	0.281981	0.439942	3.51571	0.583844	0.666278	1.45568	1.21249	2.43367	0.572851	0.428505	0.990206	0.240763	1.14036	2.02606	0.689283	1.09548	2.08016	0.0881837	2.41912
gsm1108724	Kocak	non-amp	st4s	11.6294	6.86503	1	0.366664	0.221945	0.0409281	0.259446	0.345972	0.410739	0.101489	0.192193	1.00517	0.773736	0.898491	0.202497	1.46766	0.600719	1.52491	0.264448	1.20491	0.260974	0.520121	0.213764	1.2907	0.16598	0.784158	0.177568	0.558789	1.18461	0.560261	1.15145	0.88447	0.478837	1.24761	0.30445	0.840704	0.503554	1.29521	0.441052	0.404886	0.416333	0.69728	0.549239	0.708718	2.06823	0.805034
gsm1108725	Kocak	non-amp	st1	11.74	12.2456	3	1.1453	0.921348	0.0677677	2.24038	1.00208	0.698083	0.127073	0.484175	1.41267	0.656407	0.545879	1.08463	0.219854	0.906722	1.1072	0.339412	0.834932	0.793157	0.796041	0.048555	0.23232	0.912713	1.13186	0.633522	0.948969	0.192288	0.984321	1.01747	1.95312	0.397797	0.778613	0.700566	1.22875	1.03303	0.753918	2.38008	0.749677	0.45431	2.74698	0.449967	0.746655	0.113074	0.261201
gsm1108727	Kocak	non-amp	st4s	10.5435	13.8681	0	0.849872	0.6894	0.0379486	2.06398	0.767065	1.05182	0.152488	3.29813	0.611252	0.78642	0.436548	2.15278	0.526042	0.821443	1.2436	0.365405	0.66478	1.22243	0.833123	0.157117	0.376546	0.921617	0.879793	0.741557	1.19948	0.176774	0.546015	1.07023	1.30853	0.884912	0.907697	0.569335	1.12049	0.906692	0.554127	1.34289	0.872462	0.468673	2.65071	0.539761	1.21106	0.10294	0.480208
gsm1108728	Kocak	non-amp	st1	14.5195	11.5847	2	3.10305	0.506468	1.62299	2.23973	0.787051	0.757167	0.107545	5.56693	0.719919	1.12651	0.280306	2.15002	0.332999	1.22777	3.30632	1.16176	0.663461	1.39755	1.97739	0.417757	0.619001	1.44312	0.99917	1.64291	0.999031	0.729584	1.34564	0.779134	1.4232	0.559878	1.13641	1.77947	0.624894	0.569406	0.880141	0.879203	1.05647	0.987729	2.41633	0.498855	2.34835	0.186146	0.749892
gsm1108729	Kocak	non-amp	st1	14.5523	12.3006	2	1.03564	0.421204	0.494582	1.7202	0.525849	1.42788	0.0748855	0.314576	1.33117	0.704765	0.581547	0.179908	4.89525	1.73318	0.602243	2.61396	1.00376	4.09087	2.7473	0.259571	0.33476	2.18406	1.35264	2.05061	0.512024	0.22844	1.71653	0.724312	1.13348	0.882734	1.01935	3.09248	0.843125	0.541813	0.917399	0.875313	1.70896	0.862046	2.1878	1.3484	1.00042	0.129253	1.50916
gsm1108730	Kocak	non-amp	st1	10.3948	10.2576	0	1.23038	0.906714	2.62745	2.05304	1.16955	1.3665	1.65388	0.679699	8.44886	0.544627	0.995609	1.88482	0.88907	0.976953	1.5209	0.846082	0.804595	0.462248	1.04523	0.229797	0.293285	0.942858	0.925724	0.72045	1.41554	0.397243	1.73214	0.853413	1.67119	0.466638	0.804695	0.649864	0.733822	0.538074	1.33314	0.932604	0.648878	0.515356	2.22164	0.633047	1.70412	0.106852	0.466813
gsm1108731	Kocak	non-amp	st4	12.6769	7.06905	1	0.517693	0.400955	0.129458	1.28693	0.366647	0.697233	0.119771	2.13107	1.60284	1.24701	0.899654	1.23146	0.48368	0.949362	1.01644	0.461465	0.615977	0.325791	0.895773	0.403709	0.406483	0.479375	2.29367	0.91366	0.369963	0.242103	1.54143	0.578683	1.21702	0.591684	1.16888	0.574019	1.30872	0.419537	1.31289	0.373447	0.510533	0.710029	1.05038	0.54874	1.60871	1.9068	0.557005
gsm1108732	Kocak	non-amp	st1	12.4629	11.3001	3	1.02641	0.916389	0.4309	1.91011	1.20194	0.740844	0.398257	0.332825	0.529752	0.684946	0.650558	1.19931	0.502448	1.7984	1.58734	0.855123	0.617955	1.3532	0.961563	0.0881778	0.312931	0.931958	1.13186	0.86907	1.29855	0.229578	1.04945	1.14622	1.32702	0.508901	0.877557	0.923207	0.949256	1.37862	1.00579	1.66427	0.758922	1.59699	1.79472	0.881975	1.59554	0.373003	0.391355
gsm1108733	Kocak	non-amp	st2	14.0772	9.06925	0	0.662345	0.546292	0.15072	1.80453	0.60166	1.21823	0.126111	1.60865	0.910086	0.824472	0.520679	8.35216	0.646694	2.07932	0.529783	1.242	1.15479	0.875031	1.74318	12.592	0.722999	1.31187	1.02269	1.05248	0.782826	0.13194	0.840405	0.848046	1.09369	1.81165	1.07083	2.0341	0.990073	0.64129	0.757339	0.000356333	0.985776	0.854646	2.03309	0.578173	2.24052	0.163033	0.53535
gsm1108734	Kocak	non-amp	st1	9.14678	9.45959	0	0.207664	1.59812	2.76435	0.289704	1.15645	0.772001	0.0325466	0.215221	1.80659	0.836364	0.547042	0.547906	1.09069	1.14751	0.758696	0.563552	1.26559	0.0983628	0.737861	0.203305	0.746699	0.936989	1.18445	0.749232	2.28933	0.536015	0.778905	1.30896	1.25891	0.338105	0.71892	0.403619	1.06161	0.87692	1.18819	1.18695	0.835367	0.530699	0.639763	0.794676	0.608471	0.112541	0.393587
gsm1108735	Kocak	non-amp	st2	12.2675	11.09	3	0.592872	0.509232	0.0603425	0.323181	0.768443	0.871934	0.490859	0.113549	1.141	0.913262	0.550532	0.174145	1.70682	0.802631	0.264265	0.518347	1.1693	0.307028	0.93204	0.201091	0.677939	0.878654	0.702503	0.333112	2.05971	0.289499	1.16697	1.33849	0.723927	0.487987	0.881487	0.893708	0.882564	1.12533	1.1324	1.17322	1.40464	0.629178	0.956568	0.639033	0.615715	0.0748495	0.536913
gsm1108736	Kocak	non-amp	st4	14.4763	11.8891	2	1.48906	0.90566	2.22545	0.595503	0.222607	1.09497	0.473482	0.414366	1.63	0.794347	0.47241	0.31602	0.939475	0.925534	0.762457	1.18662	1.02025	2.05766	2.76587	0.182692	0.632878	3.18537	1.05109	1.32331	0.349704	0.509399	0.821273	0.819788	0.839302	0.758123	1.1922	2.56557	0.529029	0.349006	0.933938	0.647052	1.19684	1.50145	0.999014	0.821115	1.19619	0.0970732	1.23702
gsm1108737	Kocak	non-amp	st2	13.3069	6.4314	0	0.918255	1.09151	3.76023	0.718466	0.894564	1.16208	0.139696	2.2268	0.815002	0.932288	0.545104	0.0224741	1.10356	0.96692	4.43534	0.520984	0.846144	0.340006	0.834165	0.793142	0.652368	0.555837	0.707606	1.12418	1.46615	0.539573	1.19393	1.2802	1.20891	0.827835	0.90933	0.37151	0.944498	0.715353	0.840316	1.21801	0.578409	0.354525	1.51113	0.701889	0.626817	0.615331	0.459222
gsm1108738	Kocak	non-amp	st3	11.751	10.5368	3	0.530362	1.34513	2.75913	0.310305	0.636119	1.03257	0.0778854	0.112969	1.2225	0.87838	0.610819	0.0610833	1.50144	1.03715	1.13504	0.302118	0.578385	0.599842	0.61434	6.0906	1.64745	0.722656	1.09125	0.514393	0.807553	0.172504	1.47011	1.39192	0.836962	0.247479	1.03607	0.457025	1.34244	0.697623	1.21262	1.67098	0.843034	0.403275	0.897206	0.941838	0.54567	0.254773	0.269461
gsm1108739	Kocak	amp	st3	10.5615	7.78051	1	0.399219	1.45185	0.15582	0.415242	0.212269	0.229365	4.11225	0.50141	1.37192	1.23909	0.731974	0.0303112	1.01455	0.800123	0.940974	0.334892	0.943091	0.237663	0.392026	0.13116	0.861612	0.151566	0.470406	0.424795	0.497417	0.277117	0.48279	1.26668	0.95265	0.38429	0.716878	0.301561	0.44581	0.880773	0.945533	0.322888	0.447731	2.78135	1.58587	0.548241	0.468744	0.168723	1.25801
gsm1108740	Kocak	non-amp	st4	14.3739	12.1272	2	1.7813	0.94507	1.32578	1.07963	1.45763	0.783266	0.110262	0.994855	1.16817	1.05041	0.57515	0.85701	1.2714	1.50243	0.88456	1.70987	1.15545	5.52765	1.98414	0.183303	0.793475	2.40047	0.805682	2.30371	0.672072	0.25719	1.03794	0.998313	1.38888	1.01649	1.16612	2.35055	0.507703	0.742349	1.17526	0.601926	1.25615	1.18534	1.90083	0.648012	1.40041	0.157166	0.617729
gsm1108741	Kocak	non-amp	st4	12.1364	11.1687	3	0.378243	0.771502	0.365523	0.919327	2.03379	1.09101	0.136696	0.0857408	0.489001	0.656407	0.610431	0.195697	0.742679	0.852796	0.249723	0.307392	0.842846	0.434388	0.486388	0.0761154	0.52311	0.677258	0.593333	0.244933	1.78473	0.285372	0.619196	1.64583	0.980031	0.273186	0.564621	0.427572	0.889367	0.641198	1.10417	1.27489	0.769972	0.271715	1.25307	0.650507	0.405784	0.0560038	0.428861
gsm1108742	Kocak	non-amp	st4s	11.2367	12.5041	3	0.664442	0.70647	0.0109355	0.479621	0.421093	0.776592	0.085074	0.749363	0.502585	0.73489	0.694368	0.223588	0.822577	0.627056	0.559118	0.25277	1.07301	0.311008	0.584537	0.934074	0.763227	1.04092	0.559828	0.33378	1.13144	0.190722	0.717268	0.846637	0.834076	0.850927	0.936025	0.313025	1.16027	0.986787	0.79802	0.960467	0.807969	0.305122	0.712659	0.426022	0.859278	0.488566	0.660593
gsm1108743	Kocak	non-amp	st1	13.4746	11.6156	0	1.31815	0.547812	2.13459	0.442281	0.49966	1.53899	0.0599989	0.270113	0.882919	1.06626	0.549562	0.759277	0.823113	1.40335	0.212866	1.24991	0.973428	1.82398	1.65018	0.708552	0.53574	2.37679	1.32268	1.66406	1.46079	0.333622	2.01395	0.955095	1.04345	0.773808	0.732471	1.26289	0.841121	0.558694	1.02433	1.15498	1.07598	0.82298	0.830154	0.819618	1.19815	0.169078	0.428861
gsm1108744	Kocak	non-amp	st1	11.8139	11.9389	3	0.450653	0.487497	0.429224	1.75496	1.27224	0.996308	0.149205	0.350784	1.07309	0.191848	0.455352	0.144064	0.366245	0.92428	0.607007	0.375953	0.522987	0.641917	0.506262	0.580752	0.190222	0.683047	0.692296	0.392552	1.04072	0.153574	0.804178	1.13107	1.45737	0.311963	0.680256	0.627681	1.62356	0.979814	0.734243	0.927308	1.2486	0.206534	2.12936	0.488878	0.418513	0.260284	0.415242
gsm1108745	Kocak	non-amp	st3	12.2517	7.40899	1	0.487655	0.263617	0.582642	1.2689	0.535498	0.961155	0.214638	1.36823	0.950836	0.34168	0.894226	0.0276604	0.477245	0.884148	0.85698	0.3865	0.751175	0.170571	0.985867	1.20907	0.65689	0.528686	0.837412	0.301787	0.918841	5.60595	0.898603	0.624799	1.31883	0.519358	1.14106	0.336536	0.762034	0.466947	0.810471	0.556613	0.655981	1.56794	1.25923	0.502846	0.882208	1.42765	0.767082
gsm1108746	Kocak	non-amp	st4	14.979	12.1209	2	0.803808	1.01319	0.0759208	1.9114	0.894564	1.29704	1.99293	0.455788	0.489001	0.415407	0.606554	1.06619	0.13513	2.07681	0.499446	2.61735	0.497925	2.23505	1.73402	0.111768	0.616195	1.21441	0.969658	1.5212	0.473688	0.270996	0.624239	0.769224	1.16125	0.339848	0.977854	1.56405	0.465259	0.949033	0.745838	0.464025	1.25784	0.709485	2.03309	0.826602	0.43685	0.111652	1.24461
gsm1108747	Kocak	non-amp	st4	11.8185	6.43605	1	1.55031	0.655934	0.549404	1.42277	1.11993	1.20476	3.47671	0.57484	0.692752	0.386868	0.906826	0.223473	0.253637	0.699794	2.6083	0.209072	0.822401	0.229703	0.454976	2.87337	1.13276	0.339308	0.637489	0.354886	1.45262	0.391123	0.704762	0.468468	1.4892	0.210444	0.823045	1.56405	0.665919	1.47346	0.821401	0.723377	0.305441	0.158981	1.67938	0.271377	1.29412	2.77708	0.308083
gsm1108748	Kocak	non-amp	st1	11.8192	10.2106	0	1.02297	0.488983	5.01725	1.57406	0.809105	0.929488	1.06906	0.702293	1.52134	0.788798	0.474349	0.0341145	0.708896	1.33563	0.796054	0.66677	0.85076	0.263248	0.832751	0.191624	0.400246	0.453222	0.819439	1.29553	0.806971	1.5403	1.58737	0.919808	1.90569	0.290614	0.871202	0.844613	0.532994	0.903962	0.88803	1.1963	0.854985	0.282597	1.72305	0.577175	0.695495	0.13352	0.484003
gsm1108749	Kocak	non-amp	st3	11.8467	12.0758	3	0.510645	1.33614	1.72419	1.54959	0.932469	0.575367	0.163582	0.541818	0.910086	0.363085	0.659281	1.07806	0.457941	0.943092	0.786276	0.534169	0.512435	0.685697	0.594532	0.175516	0.36797	0.597881	0.910857	0.663889	1.28743	0.739689	0.694174	1.60421	1.4562	0.32242	0.683752	0.462431	1.20505	0.975158	0.941827	1.64459	0.639632	0.276503	1.70983	0.691413	0.674825	1.23422	0.348938
gsm1108750	Kocak	non-amp	st1	13.9559	9.06831	0	0.758584	0.38931	2.42951	1.50324	1.43006	1.24357	0.313183	0.48461	0.489001	0.383697	0.844213	1.68083	1.32824	1.04969	0.928437	0.389137	0.959578	0.564591	0.793474	1.53834	0.531062	0.805985	0.73978	0.574124	1.21949	0.344866	1.3584	1.15501	1.47126	0.41566	0.656496	0.559689	0.792626	1.0633	1.02699	0.973899	1.05512	0.407954	1.9605	0.53577	1.30934	0.153433	0.485789
gsm1108751	Kocak	non-amp	st1	9.15811	9.3336	0	0.512742	0.759805	0.579328	2.01376	0.663687	0.955204	4.23723	0.387282	0.855753	0.314726	0.666066	3.72101	0.492259	0.979461	0.608511	0.468622	0.702372	0.394588	0.693632	0.264228	0.416617	0.74238	0.820105	0.279596	2.05305	0.147169	1.83977	0.759124	1.54263	0.599527	0.860075	0.541304	0.673097	0.619271	1.01083	1.02868	1.18455	0.546368	2.93983	0.470919	2.26987	0.685913	0.870446
gsm1108752	Kocak	non-amp	st2	13.3046	6.43548	0	1.07121	0.627012	3.22225	1.95325	0.564444	2.02267	0.0948663	0.741687	0.475418	0.810203	0.465626	6.35462	0.423086	1.12494	0.686738	1.13351	0.544091	0.856837	1.1929	0.0855821	0.456377	0.845314	1.01736	1.2079	0.586521	0.0947918	2.66351	0.753615	1.35175	1.02042	0.894681	0.764248	1.06949	0.31295	0.83832	1.69236	1.15997	1.2416	2.42864	1.38981	2.27914	0.967354	0.592055
gsm1108753	Kocak	non-amp	st2	11.9096	11.8674	3	0.75808	0.440917	2.08864	2.18887	1.06204	1.66527	0.127752	0.509521	1.29042	0.815752	0.975061	0.0699577	0.439173	1.16507	0.631829	0.869814	0.716221	0.683422	0.968118	3.481	0.607307	0.633337	0.961448	1.43623	0.763752	0.251782	1.43679	0.81621	1.58765	0.281464	0.648508	0.593429	1.84313	0.556768	0.816744	0.747914	1.32019	0.399466	2.55997	0.706877	0.585923	0.206947	0.505435
gsm1108754	Kocak	non-amp	st1	14.2423	11.9726	2	1.37285	0.541575	0.798735	2.2333	0.980023	0.972759	0.236543	0.440291	0.96442	0.535114	0.388086	0.898962	0.506201	1.68803	0.949498	1.98072	0.855377	2.68877	1.77906	0.227506	0.55024	1.51766	1.0187	1.71553	1.0638	0.345435	1.2532	1.11117	1.50402	0.772501	0.898561	2.15257	1.05434	0.405568	0.768935	0.990003	1.23597	0.859869	3.00842	0.66198	1.65024	0.120719	0.60612
gsm1108755	Kocak	non-amp	st1	12.5443	7.0261	1	0.223019	0.391919	0.429628	0.427474	1.80636	0.852636	0.118073	0.113259	1.23609	0.752331	0.425887	0.64391	1.0553	1.03464	0.186791	0.304002	1.22997	0.29452	0.486955	0.400655	0.792072	0.263085	0.565819	0.252149	1.26869	0.182894	0.833481	0.966351	0.809503	0.459231	0.676351	0.262066	0.805438	1.85921	0.78785	0.740352	1.03302	0.294131	0.778481	0.631051	0.634209	2.82632	0.565265
gsm1108756	Kocak	non-amp	st2	11.1248	11.5049	3	0.419105	0.898801	0.695069	0.574901	0.631984	1.51331	0.0928852	0.433918	1.07309	0.761051	0.509242	0.324433	1.13091	1.09735	0.254487	0.233558	1.09082	0.150671	0.828001	1.03157	1.18452	0.542541	1.45626	0.483734	2.41735	0.161687	0.901383	0.71627	1.83314	0.239636	0.627198	0.454042	1.6633	0.656543	1.14504	1.37037	1.0806	0.492178	1.06145	1.03213	0.779181	0.109874	0.726897
gsm1108757	Kocak	non-amp	st2	13.2577	12.1813	2	0.700354	0.33074	0.0646831	0.338632	0.349418	0.902113	0.0447728	0.101672	1.08667	0.8324	0.404563	0.0666154	0.877809	1.24032	0.347004	0.589168	0.989915	2.04288	1.09346	0.206512	0.626485	0.907882	0.725136	1.00126	1.35427	0.298324	0.775382	1.27873	1.0635	0.19563	0.774045	0.860038	1.02617	0.904169	0.825488	1.93882	1.16775	0.622214	0.74803	0.616584	0.750189	0.0535147	0.435558
gsm1108758	Kocak	non-amp	st1	13.981	11.8288	2	1.26528	0.504723	0.0713227	0.595503	0.374917	1.09764	0.0774892	0.212324	1.10025	0.708729	0.482297	1.85186	0.782896	1.55635	0.215875	1.23522	0.941772	2.46362	1.91395	0.146047	0.491147	4.50786	0.856938	2.26292	1.24209	0.162826	0.963046	1.02624	0.622905	1.68225	0.826286	1.88929	0.78069	0.814692	0.817219	1.32974	2.01699	0.78163	1.15526	1.11893	1.49242	0.059204	0.45699
gsm1108759	Kocak	non-amp	st1	11.2678	12.7016	3	0.266733	0.52936	0.450385	0.282622	0.479674	0.743565	0.487463	0.205373	0.624835	0.704765	0.479389	1.01675	1.13305	1.8009	0.327949	0.311913	1.36847	0.405391	0.596474	0.175974	0.637244	0.799477	0.787043	0.311547	0.77642	0.15514	0.815074	1.10934	0.837976	1.05919	0.956289	0.585506	1.06728	0.722027	0.980986	0.896782	1.4184	0.518076	0.536109	0.826103	1.22573	0.254595	0.541155
gsm1108760	Kocak	non-amp	st4s	11.0503	11.1249	3	0.505023	1.56885	2.18858	0.544643	0.445904	0.949593	0.164261	0.340501	1.15459	0.702387	0.674789	0.0284671	0.828476	0.985731	0.335722	0.152943	1.20887	0.321811	0.372035	0.137802	1.33888	0.313554	0.798581	0.685704	1.20684	2.48266	0.60543	1.20394	1.1575	0.138989	0.770702	0.442904	0.867581	0.914123	0.886889	0.848875	0.626102	0.175739	1.22078	0.465431	0.471608	1.54286	0.499184
gsm1108761	Kocak	non-amp	st2	14.0547	11.9284	2	0.993853	0.999528	0.0646174	0.332838	0.682295	0.948998	0.265863	0.123977	1.01875	0.856976	0.459229	1.60937	0.722302	3.13528	0.434508	1.23673	0.78415	2.06334	1.85044	0.0879487	0.648158	1.51523	0.824764	0.963131	0.929715	0.0986347	0.800097	1.08798	0.960763	0.996452	1.10507	2.03161	1.0662	0.534565	0.914643	0.949995	1.18433	0.775536	0.674519	0.651504	1.1115	0.109163	0.450739
gsm1108762	Kocak	non-amp	st2	11.9465	10.1697	0	0.69104	0.549125	7.84536	0.640568	0.328742	0.980963	0.172355	1.2922	2.05109	1.02821	0.571273	0.0333077	4.46144	1.37576	0.345249	0.725159	1.14688	0.5373	0.88783	0.0855057	0.736097	0.541543	0.766851	1.45688	1.20066	0.509399	1.05938	1.09066	1.06108	0.215673	0.846804	0.598974	0.79851	1.00137	1.10341	1.34345	1.2106	0.444625	1.24477	0.890456	0.609262	0.0984956	0.672871
gsm1108763	Kocak	non-amp	st4	11.4474	6.50266	1	0.333606	1.5381	1.91795	1.78715	0.388701	0.705861	5.01495	0.368454	1.34475	0.742025	0.932996	0.182328	0.964678	1.19642	0.163724	0.535299	0.964195	0.432683	0.59072	0.203	6.88728	0.347613	0.683864	0.495497	1.01304	0.312414	0.805647	0.870605	0.967004	0.151625	0.768609	0.542866	0.600145	0.815472	1.0748	0.301329	0.756554	0.210343	1.24016	0.539761	0.308941	0.34509	0.94769
gsm1108764	Kocak	non-amp	st1	13.4488	11.8154	0	0.923457	0.541264	0.542173	0.231763	0.439012	1.06623	0.802344	0.137012	1.95601	0.902956	0.616634	1.6844	1.1175	1.831	0.962536	1.22354	1.0895	1.40892	1.42593	0.159483	0.796282	1.70249	0.980309	1.1012	1.3361	0.280248	1.24796	1.1317	1.14291	0.524586	0.923826	1.3138	0.775348	0.666704	1.28656	1.56503	0.984084	0.725698	0.408772	0.41804	1.53823	0.12143	0.263433
gsm1108765	Kocak	non-amp	st2	11.4677	11.0114	3	0.44931	0.911984	1.57736	0.433268	0.678159	0.622591	0.0850174	0.165833	1.64359	0.834778	0.593178	0.0328467	0.915345	1.71939	0.930945	0.262187	1.01696	0.611214	0.51025	1.23586	0.805481	0.511557	0.805016	0.27701	0.976576	0.285372	0.727674	1.36868	1.18059	0.151625	0.776214	0.830889	1.17295	1.15677	1.00807	0.864871	0.705253	0.184444	0.562253	0.468923	0.341309	0.069338	0.311878
gsm1108766	Kocak	amp	st3	11.8955	6.6985	1	0.555198	0.207449	1.14688	0.670826	1.64853	0.739101	1.92529	0.195089	2.11901	0.730134	0.936291	0.0208605	1.07085	1.12745	0.830404	0.278762	0.981342	0.332046	0.772597	3.21349	0.767125	0.429026	0.435126	0.422001	0.533813	1.74283	0.647756	0.77809	1.53561	0.44616	0.788132	0.309413	1.09441	1.06798	1.05246	0.184888	0.675261	0.339943	1.66769	1.35389	0.88867	0.381715	1.28569
gsm1108767	Kocak	non-amp	st1	11.3254	12.3745	3	0.826798	0.996643	0.206235	0.688208	0.259134	1.26219	0.0704139	0.31588	1.73867	0.684153	0.808351	1.5544	0.942693	1.21523	0.406426	0.346193	0.889671	0.492951	0.749733	0.188494	0.811874	0.915907	1.02003	0.704767	0.916908	0.175351	1.45714	1.07715	1.59506	0.277978	0.622171	0.369134	0.980891	1.4174	1.06054	1.36076	0.737838	0.496966	1.09098	0.990725	0.869116	0.967177	0.250038
gsm1108768	Kocak	non-amp	st4	12.2753	7.72051	1	1.10326	0.727376	0.0738582	0.183479	0.0640943	1.54447	3.12838	0.119052	0.869336	0.910091	0.563326	0.019247	0.902475	1.26791	0.658155	0.827623	1.37704	2.18843	1.26899	6.4569	1.69298	1.67785	1.14539	0.886422	0.265747	0.288218	0.735899	0.970973	0.557533	0.940682	1.00884	1.98664	0.741	1.04628	1.29959	0.687248	1.19741	2.04042	0.280204	0.593637	0.734614	0.163922	0.375058
gsm1108769	Kocak	non-amp	st1	13.3568	10.7231	0	1.29222	1.09374	0.923209	0.308374	1.05239	0.770641	0.0974134	0.0861753	1.0595	0.756295	0.777335	0.769996	0.804882	1.1124	0.756439	0.745878	0.875162	0.938711	0.96329	1.82173	0.454038	2.25553	1.33933	0.848089	1.29576	0.216057	1.15159	0.874737	1.10609	1.03567	0.762458	0.823083	1.90206	0.637115	0.842027	1.59096	1.02975	0.624608	0.697588	0.960295	1.26101	0.136543	0.374834
gsm1108770	Kocak	non-amp	st1	12.1914	11.1886	3	0.843663	0.806938	1.28077	0.224038	1.40801	0.559767	0.145016	0.0952998	0.489001	0.917225	0.497611	0.948635	1.37007	1.10111	0.509976	0.554135	0.869226	0.62884	0.795728	0.203229	0.510949	1.01461	0.814113	0.674192	1.89979	0.244523	1.13367	1.36149	0.757939	0.504979	0.781344	0.98591	1.22854	0.916142	0.945914	1.11416	1.12818	0.461709	0.444143	1.02515	1.27943	0.118941	0.527313
gsm1108771	Kocak	non-amp	st1	13.3241	11.5978	0	0.861451	0.482297	1.39936	0.654731	0.833226	0.755934	0.157809	1.68643	1.26325	0.945765	0.643192	0.0298501	0.799519	1.18263	0.241198	0.992997	0.899563	0.75222	1.48668	0.126426	0.486313	2.36553	0.914186	1.26417	1.80566	0.53388	1.28902	1.41072	0.649428	0.687539	0.82552	1.46197	0.747636	1.31474	0.795358	1.36317	0.956686	0.665305	0.748646	0.864515	0.970153	0.150232	0.707698
gsm1108772	Kocak	amp	st4	11.8179	6.38206	1	0.105888	1.97359	0.115102	0.281335	3.34049	1.25628	3.92687	0.118473	0.896503	0.627075	0.846539	0.0222435	0.903548	0.807648	0.149182	0.149552	1.59534	0.160337	0.290463	0.258655	0.583919	0.0833296	0.499918	0.268083	1.69647	0.350844	0.475458	0.869402	1.38755	0.205216	0.675994	0.486081	0.688205	1.13168	1.08497	0.367429	0.814395	0.239832	0.768638	0.513321	0.137254	0.241083	0.124573
gsm1108773	Kocak	non-amp	st2	14.3803	12.1509	2	1.06719	0.420409	0.428583	0.275541	0.811172	1.6566	0.446936	0.495617	2.87968	0.909298	0.571661	2.73273	1.07407	2.01661	0.267524	1.97432	0.867248	4.27111	1.94104	0.172157	0.543692	1.76298	2.00699	1.82686	1.5709	0.131228	1.18065	0.847635	0.822296	0.742437	0.802628	2.14203	0.682321	0.965846	0.841171	0.663552	1.70422	0.813731	0.878444	0.874492	1.73209	0.261707	0.573079
gsm1108774	Kocak	non-amp	st2	11.6879	11.8646	3	0.4869	0.574143	0.24895	0.269747	1.22468	1.11448	0.0795835	0.247808	0.96442	0.673055	0.910509	0.037572	0.797911	0.896689	0.184033	0.322837	1.11258	0.785765	0.54954	0.104668	0.705848	0.673025	0.646365	0.496749	1.17759	0.180475	1.01952	1.12954	0.975351	0.27885	0.64662	0.581289	1.19653	1.28366	0.981652	1.46138	0.675374	0.21796	1.00055	0.865014	0.256823	0.723249	0.330854
gsm1108775	Kocak	non-amp	st3	12.7253	7.09317	1	1.05586	0.886707	1.79652	0.254939	0.507241	1.26057	0.093338	0.28503	1.10025	0.70318	0.577477	0.21068	0.779679	0.936821	0.318923	0.681838	1.21217	0.149534	0.687207	3.21479	0.645663	0.749048	0.900207	0.942567	0.955473	0.731719	1.51157	1.07023	0.709027	0.19563	0.75738	0.640869	1.25296	0.761937	0.894873	1.29021	0.861412	0.353545	0.724962	1.2646	0.464773	0.782275	0.389346
gsm1108776	Kocak	non-amp	st1	14.5815	12.2608	2	2.34346	0.508765	0.144495	1.52256	0.462444	0.948063	0.114281	0.555288	0.556918	1.16932	1.15767	0.658547	0.343724	2.20598	1.54447	1.28155	0.70501	3.85719	3.66807	8.13541	0.511728	1.8632	1.05642	1.60754	1.11864	0.209083	1.00321	0.749974	1.01084	0.840906	1.28022	3.26248	1.37124	0.652804	1.17479	1.16654	1.23168	0.718408	1.11067	1.04161	2.03871	0.113785	1.07048
gsm1108777	Kocak	non-amp	st4s	11.2095	12.4803	3	0.628112	1.08512	0.160867	1.99188	0.7967	1.01752	0.127979	0.516183	0.638419	0.37022	1.03709	0.113292	1.0124	0.496628	0.247466	0.497252	1.26031	0.461111	0.9021	0.146734	0.136118	1.07199	1.08016	0.345125	0.643183	0.279394	0.921127	0.902156	1.34761	0.528943	1.12064	0.289118	1.90502	0.809302	0.984693	1.27747	0.602425	1.04257	1.5708	0.660982	0.620197	0.188635	0.554773
gsm1108778	Kocak	non-amp	st4	14.7342	12.2067	2	1.9867	0.789626	0.244791	3.1964	0.871821	1.07754	0.0623197	1.59519	0.502585	0.982232	1.01868	0.166884	1.46337	2.16083	0.741647	4.99474	1.7035	9.25349	3.88492	0.116273	0.188975	1.47925	1.51928	3.55962	0.159251	0.85882	1.28096	0.361578	2.02949	0.21698	2.18662	4.82262	0.350029	0.712142	1.17232	0.250651	0.891742	3.1744	2.2567	0.569692	0.912437	0.0632932	4.64156
gsm1108779	Kocak	non-amp	st3	13.2978	6.42891	0	1.28534	1.60859	0.0801904	0.455801	0.215026	0.631645	0.586801	0.167137	0.516168	1.17012	1.6987	0.596772	2.19533	0.693523	1.13403	0.502902	1.22668	0.02388	0.58322	0.0939799	0.565053	0.224595	1.44339	0.431261	0.58596	0.452183	1.71809	0.678117	0.813637	0.0801693	0.847774	0.778322	0.862406	0.971327	1.34644	1.08828	0.503317	0.608503	0.601623	0.768735	0.773909	2.05045	0.998145
gsm1108780	Kocak	non-amp	st2	13.1052	12.1136	0	1.37453	1.21137	0.035061	0.352151	0.418336	0.773489	0.149884	0.492286	0.475418	1.21372	1.26157	1.08221	0.727664	1.17259	0.458577	1.65412	0.847463	1.34581	1.52642	0.0907735	0.392762	1.43022	1.17247	1.31184	1.30074	0.339884	1.24122	0.702259	0.686404	1.73845	1.04724	1.05786	0.83795	0.515711	1.03203	0.61029	0.559241	1.48328	0.301427	0.948323	1.27887	0.14081	0.505212
gsm1108781	Kocak	non-amp	st1	14.5589	12.1799	2	0.875379	0.547311	0.635294	0.341851	0.968996	0.430675	1.46567	0.0777751	0.529752	0.987781	1.14158	0.791202	2.52779	1.23781	0.327949	2.29339	1.68899	2.28736	1.30376	2.60464	1.15053	1.37456	0.820548	1.36536	1.40648	0.217196	0.735586	0.491423	1.0323	0.581227	1.50356	1.50303	0.768086	1.18313	1.10455	1.03163	1.06752	0.789683	0.209461	0.991224	0.617463	0.366247	1.03677
gsm1108782	Kocak	amp	st4	10.091	9.86383	0	2.68521	0.59047	0.0796912	0.417818	0.699524	1.1855	0.134998	0.604096	0.529752	1.97556	1.39474	0.175067	1.25317	1.23279	0.294101	2.29376	1.07961	0.917105	1.26753	14.523	0.506115	1.0737	1.09436	3.49434	0.684989	1.8046	2.12913	0.691732	0.700446	0.181252	1.47816	1.53558	0.323402	0.633996	1.03079	0.210375	0.670751	1.14388	0.357714	1.06755	0.944526	0.148099	0.905943
gsm1108783	Kocak	non-amp	st1	11.0445	12.7478	3	0.280662	0.893877	0.239586	0.405586	2.02138	1.122	0.0476595	0.236222	0.502585	1.00839	1.29433	1.01733	0.751259	0.665933	0.352019	0.558655	2.00951	0.299068	0.815719	0.423711	0.33055	0.583307	1.9726	0.352759	1.09667	0.20766	0.642609	0.695452	0.634138	1.29622	1.31399	0.562858	1.38822	0.822078	1.33105	1.79587	1.01148	0.997414	0.489357	0.9583	1.14285	0.108096	0.507444
gsm1108784	Kocak	non-amp	st4	14.9798	11.9856	2	2.78354	0.972264	0.323849	0.410736	0.136459	0.451886	0.0409238	0.199434	0.584085	1.30964	0.993283	0.0674222	0.668143	1.66295	0.550844	3.38357	0.734028	1.72448	2.24885	0.0680229	0.472748	1.38917	1.01026	1.55202	0.49714	0.616716	1.00648	0.66607	0.995633	0.908876	1.4224	2.82275	0.439842	0.852263	1.06729	0.511992	0.91993	1.50211	0.317421	1.14637	1.02758	0.173523	0.87893
gsm1108785	Kocak	amp	st4	10.8377	7.80798	1	0.466847	2.09887	0.517677	0.367602	0.7712	0.329085	3.69543	0.836842	0.529752	1.02663	1.06346	0.0946215	0.914273	0.872861	0.529533	0.589168	0.998489	0.329203	0.522753	0.219566	3.91047	0.532439	0.72913	0.655296	0.866029	2.22248	0.531764	1.1912	0.765194	0.656604	0.90734	0.461522	0.881688	1.33433	0.997905	0.203575	0.497229	0.864222	0.477669	0.74928	0.573314	1.05749	1.20018
gsm1108786	Kocak	non-amp	st4s	13.8088	12.2532	2	1.11468	0.810842	0.0465167	0.476402	0.547903	0.369253	0.22409	0.265333	0.611252	0.958449	0.890931	0.367076	1.01562	1.31055	0.452058	0.976422	1.05257	3.47852	1.57323	0.664349	0.534337	2.1585	0.886228	1.50326	1.1407	0.927992	0.835508	0.538568	0.793979	0.542885	1.26001	2.00887	0.690334	1.03126	0.968535	0.496858	1.30531	0.821783	0.545029	1.00419	0.584742	0.184012	1.0486
gsm1108787	Kocak	non-amp	st4s	11.6039	10.238	0	0.877729	0.182379	3.96206	0.485415	1.61821	0.973907	0.0459049	0.305886	5.40618	0.957656	0.652302	0.0239723	1.57813	0.40257	0.489918	0.836287	0.777555	0.0750514	0.841672	0.160094	0.303887	0.822555	0.901982	1.08631	2.27697	2.507	1.16482	1.0763	0.666824	0.245736	1.00108	0.86379	0.729398	0.898411	0.773307	0.902563	1.24048	0.449522	0.463828	0.926872	0.609885	0.129431	0.939877
gsm1108788	Kocak	non-amp	st4	12.2644	11.0232	3	0.367084	1.10336	0.0810391	1.74659	1.7657	0.377329	1.72061	0.477802	0.475418	0.242585	0.677115	0.0402228	0.833838	0.507915	0.447295	0.562799	0.813828	0.500343	0.700799	0.447454	1.75721	0.352644	0.61175	0.480648	1.14517	0.185314	0.394119	1.81949	1.23317	0.299328	0.861198	0.85596	0.723388	0.951992	1.00323	0.41594	0.645834	0.893385	1.68799	0.94084	0.260998	1.63318	0.830931
gsm1108789	Kocak	amp	st4	10.4948	7.82831	1	0.390745	2.42118	0.28178	2.36012	1.01517	0.57949	7.33895	1.12303	0.665585	0.482792	1.42518	0.0154437	0.399492	0.872861	0.781011	0.354104	0.859334	0.371845	0.355759	0.328434	0.519992	0.140107	1.27232	0.357848	0.888844	0.105894	0.451543	0.699141	1.82448	0.301942	1.19511	0.732023	0.437046	0.588902	1.4011	0.28084	0.189871	3.2312	2.06447	0.504841	0.139346	0.439674	0.568614
gsm1108790	Kocak	non-amp	st1	13.4197	7.96373	0	1.36857	1.15511	1.94485	2.09681	0.852524	1.54927	0.0759609	0.112535	0.543335	0.908505	1.02081	0.700153	7.00907	0.519202	1.38827	0.637387	0.615977	0.269503	0.80633	1.09669	0.459807	1.00491	1.21352	0.344917	0.657769	1.49916	1.93764	1.03515	1.14221	0.500187	0.770548	0.664264	1.11089	0.446304	1.00294	1.35905	0.889938	0.956934	2.06754	1.43121	1.07112	2.65689	0.630008
gsm1108791	Kocak	non-amp	st1	10.5024	13.8618	0	1.05124	0.988436	0.0595201	1.96419	1.45763	0.778717	0.790628	30.2309	0.570502	1.09005	0.65017	1.18075	0.919635	0.997018	0.586447	2.39359	0.772279	3.21356	1.79983	0.151925	0.276757	3.50064	1.09281	2.31489	0.694644	0.295904	1.17988	0.772327	1.27873	1.11278	1.42005	2.29183	1.0712	0.88325	0.883943	1.12216	1.09683	1.74433	1.83963	0.793179	1.17458	0.140454	0.668853
gsm1108792	Kocak	non-amp	st2	13.3299	6.40473	0	0.449982	0.614503	0.0362144	1.04422	0.860794	0.587736	2.1774	1.57071	0.747086	0.86966	0.944045	0.0946215	0.818824	0.884148	0.543072	1.03104	1.13039	0.983059	0.607055	0.696872	0.751377	0.624353	1.08127	0.819391	1.05606	0.132652	1.32169	0.998313	0.83353	0.144653	0.440999	0.900535	0.994956	1.17157	1.32924	0.300884	1.04948	0.439184	1.3841	0.981746	0.430322	0.688402	0.41368
gsm1108793	Kocak	non-amp	st3	12.2227	6.81948	1	0.232081	0.353442	0.130725	2.54746	6.71199	1.16191	0.552103	0.388586	1.01875	0.478828	0.917876	0.312216	1.10517	0.457751	0.598482	0.378213	1.38562	0.1592	0.434835	0.638392	2.72189	0.298421	0.58712	0.222158	0.65903	0.134644	0.862402	2.43603	1.58476	0.323727	1.60691	0.603984	0.512711	1.13244	0.75848	0.210623	0.52147	0.770422	2.34405	1.17979	0.428937	3.23115	0.901255
gsm1108794	Kocak	amp	st4	11.1556	7.35086	1	1.13993	1.15637	0.123016	0.784132	0.483809	0.613622	4.14836	0.9992	0.815002	1.11304	0.726159	0.127814	1.10303	0.74118	1.15986	0.79598	0.881757	0.413351	0.837573	0.529525	0.639427	0.507604	0.644368	1.12994	0.768538	0.168519	0.910121	0.6453	1.30837	2.89437	1.24646	1.32217	0.370896	0.536446	1.28333	0.28186	0.813944	3.12706	1.26261	0.555225	0.605459	5.36907	1.07159
gsm1108795	Kocak	non-amp	st2	14.0643	12.1052	2	1.85698	1.1096	0.126074	1.98673	0.764997	0.61239	0.2006	0.401041	0.489001	0.718242	0.648425	0.123895	0.664389	1.70183	0.689496	1.9826	0.557281	3.23915	2.31374	0.184524	0.272548	2.6142	0.997394	1.75683	0.40645	1.07701	0.891746	0.841239	1.33412	0.672289	1.19246	2.0214	0.801014	0.743909	0.8694	1.47932	1.27498	0.945943	1.78057	0.713362	1.22006	0.220637	0.47351
gsm1108796	Kocak	non-amp	st2	14.3376	11.8271	2	1.99719	0.852446	2.91585	1.4659	0.578227	0.725074	1.01002	0.9123	0.787836	1.11462	0.680992	0.589857	0.706215	2.34393	0.66317	4.46736	0.608063	3.90665	3.34604	0.997363	0.315581	4.20226	1.27653	4.61302	0.743306	0.75193	1.86112	0.434337	0.964975	1.74281	1.70405	3.14225	0.93853	0.869901	1.14865	0.425927	1.60128	2.26861	1.36657	1.07753	2.40831	0.1625	0.952379
gsm1108797	Kocak	non-amp	st1	12.2376	11.7965	3	1.24422	1.03612	0.453872	1.77234	1.55067	0.988486	0.183733	0.452457	0.910086	0.539871	1.19082	0.0912792	0.41826	1.21273	0.742399	0.657729	0.724795	1.5414	0.94657	0.332862	0.197082	1.04723	1.5235	1.01531	1.20926	0.252636	1.08481	1.32579	1.01724	0.276671	0.868548	0.761545	0.941786	0.879557	0.766654	1.31089	1.08071	0.942244	1.7695	0.697399	0.501967	0.169611	0.419261
gsm1108798	Kocak	non-amp	st1	12.3539	11.0162	3	1.02943	0.839505	0.0433979	1.67578	1.18954	0.642187	1.75582	0.282134	0.923669	0.47645	1.39203	0.0356127	1.11911	1.09358	0.879295	0.705947	0.980023	0.985902	1.07841	0.280947	0.363449	1.73331	1.28075	0.547721	1.31609	0.816548	0.558667	1.38199	1.01069	0.701481	0.914332	0.684139	1.09929	1.04674	0.772927	1.27489	1.01058	0.511765	1.62248	0.644021	0.703018	0.163211	0.670862
gsm1108799	Kocak	non-amp	st1	11.3916	12.9331	3	0.571728	0.819585	0.148147	2.15926	1.10477	0.789089	0.13013	1.87095	0.719919	0.837949	0.941719	0.546062	0.634897	0.9456	0.721338	0.433965	0.881097	1.05811	0.739536	0.274687	0.550085	0.878215	0.850503	0.454453	1.52619	0.209368	0.60658	1.36868	1.3771	0.608677	0.80786	0.508846	1.53133	1.12104	0.733197	1.95798	0.859495	0.390761	2.17581	0.620076	0.816273	0.136543	0.361886
gsm1108800	Kocak	non-amp	st1	11.6864	12.2611	3	1.21612	1.28274	1.11412	1.75303	0.688497	0.747178	0.106243	0.450429	0.692752	1.04169	0.767255	3.73369	0.522824	1.05095	1.04628	0.977552	0.633783	1.50387	1.39203	0.155895	0.444995	1.43976	1.15826	1.15864	1.5214	0.651587	1.23359	1.02733	1.06803	0.423939	0.716598	0.695021	1.59527	0.764713	0.752112	0.866742	0.865697	0.663782	1.64462	0.704383	2.10625	0.422962	0.523295
gsm1108801	Kocak	non-amp	st1	10.5122	13.8417	0	0.951565	0.604275	0.895965	1.99252	1.45832	1.16638	0.125262	5.19601	0.692752	1.27793	1.11017	0.0548597	0.552853	1.04342	0.845698	0.921046	1.65404	0.722654	1.07524	0.220177	0.510169	0.571369	1.25035	1.27964	1.17704	0.957312	1.23946	0.568726	1.59264	0.235715	1.28946	1.09948	0.810363	0.81694	1.0997	0.992369	0.465997	1.17272	2.11983	0.630053	0.705101	0.200725	0.7106
gsm1108802	Kocak	non-amp	st2	12.0774	11.6854	3	1.35473	0.848991	0.289736	0.365027	0.648524	0.846005	0.0464143	0.094286	0.556918	0.822887	0.942495	1.42451	1.2462	0.702302	1.14757	0.782418	0.672694	0.514557	0.816038	0.314768	0.219379	1.40582	1.71232	0.322976	3.00632	0.527191	0.889442	1.25848	0.682582	2.47828	0.721778	0.496054	1.84622	1.03216	1.15711	1.18136	1.11127	0.58576	0.231606	1.28355	2.26833	0.168723	0.310316
gsm1108803	Kocak	non-amp	st2	12.2705	11.2677	3	1.13095	0.804985	1.28241	0.32125	2.44661	0.753511	0.052867	1.0538	0.543335	1.06468	0.951606	0.120784	0.894968	1.16758	0.444035	1.08793	0.855377	0.583922	1.01294	0.0663433	0.22889	1.40251	0.935265	1.00021	0.989023	1.13152	0.969327	1.60313	0.52001	0.670982	0.637994	0.766019	1.1957	1.99864	0.775493	1.01493	0.958377	0.43494	0.418306	1.23117	0.695105	0.258506	0.661262
gsm1108804	Kocak	non-amp	st2	11.1792	10.8209	3	0.516266	1.52935	1.23362	0.339276	1.27362	0.621656	0.0894324	0.676078	0.516168	0.687324	0.863598	0.384018	1.06388	0.74118	0.613777	0.659612	0.855377	0.665228	0.541506	2.08718	0.246197	0.520501	1.20752	0.43101	2.0378	0.534449	0.477151	1.06604	0.646385	0.641354	0.816001	0.453833	2.14433	0.74446	0.790321	1.40853	0.901777	0.356701	0.372785	1.47212	0.506849	0.142943	0.411447
gsm1108805	Kocak	non-amp	st4	12.5096	12.5014	0	0.571392	1.24991	0.00522604	0.23627	0.565133	0.402111	0.0358862	0.305886	0.516168	0.872831	0.829674	0.218286	0.632752	1.61655	0.255239	0.95947	0.781512	1.17865	1.20326	0.184372	0.212363	1.84307	1.21729	0.761745	1.1958	0.368208	0.663074	1.25739	0.380218	0.921947	0.938603	0.699285	1.57014	1.09021	0.723787	0.95917	0.760388	0.734621	0.273745	1.62976	0.819146	0.216548	0.710824
gsm1108806	Kocak	non-amp	st2	13.9641	8.7392	0	0.271097	0.712068	0.2574	1.13821	3.09789	0.535241	0.105111	0.491996	0.543335	0.692874	1.40037	1.03104	0.379651	1.34692	0.262259	0.311159	0.819104	0.0835799	0.312787	1.41947	1.56294	0.252983	1.20886	0.296948	1.08433	0.126531	0.389337	1.72983	0.753414	0.781651	0.813398	0.489623	1.71684	0.905247	0.770741	0.669699	0.681688	0.425691	0.832614	1.09399	0.761217	1.95747	0.930947
gsm1108807	Kocak	non-amp	st1	12.7985	7.1554	0	2.48828	1.57393	7.53207	0.829197	1.60925	0.781013	0.133696	0.266202	0.543335	1.10987	0.742248	3.31775	1.85911	1.12118	0.963037	1.58518	0.501882	0.57312	1.4049	1.07195	0.136274	1.04631	1.02646	0.885838	0.969353	0.878319	2.06988	1.07831	0.773697	1.71231	0.991813	0.691502	1.44181	0.924812	0.742607	0.864079	1.0028	0.906008	0.691128	1.37634	3.85588	1.50161	0.821555
gsm1108808	Kocak	non-amp	st2	13.8536	12.137	2	1.22384	0.763019	0.334293	0.935422	1.23089	0.575452	0.0545085	1.33507	0.543335	0.70318	0.649201	0.188897	0.973258	2.14704	0.388876	1.38967	0.663461	2.96794	1.54855	0.236973	0.415994	2.07434	0.878905	1.44603	1.60301	0.361945	0.796506	0.7198	0.623685	1.80468	0.995004	1.28141	0.840287	0.835679	0.789085	1.15408	1.56588	0.547021	0.759103	1.08551	0.858162	0.164456	0.586697
gsm1108809	Kocak	non-amp	st2	13.3195	12.5973	0	0.749774	0.677859	0.0444962	1.08478	0.531363	0.726477	0.0878475	0.243463	0.543335	0.440776	0.847509	0.222551	0.808635	1.32685	0.357284	0.858513	1.2247	2.5165	1.11295	0.0564948	0.13986	0.848229	0.990294	0.748064	1.06923	0.340027	0.468528	1.39103	1.14767	0.681875	1.29916	0.821219	1.12012	1.29419	0.802962	3.24818	1.23834	0.521014	0.911047	0.949819	0.523772	0.266507	0.50164
gsm1108810	Kocak	non-amp	st2	11.7539	12.5143	3	0.731902	1.37227	0.766192	0.382409	0.718821	0.763628	0.053433	0.301686	0.543335	0.963206	1.24199	0.0564733	0.922852	0.717352	0.517749	0.744748	1.20359	0.247328	0.603289	0.258655	0.227019	0.352524	0.84074	1.21052	0.639838	0.559072	0.782809	1.12705	0.764101	0.374704	0.766337	0.380225	1.68683	1.8869	1.01321	1.55248	0.981153	1.3453	0.32511	1.00868	0.565457	0.354157	0.468599
gsm1108811	Kocak	non-amp	st1	14.2114	11.7653	2	1.79355	0.713087	0.98388	0.365671	0.90628	0.701016	0.0339617	0.637408	0.556918	1.30251	0.832582	0.279715	1.591	2.49694	0.650383	2.4727	0.666099	2.30783	1.87867	0.0975681	0.273015	1.60954	1.17513	1.76563	1.16514	0.197839	1.88677	1.03055	0.494579	1.59162	0.971193	1.69382	0.94767	0.980846	0.790891	0.592107	1.7182	0.881306	0.231914	1.44668	1.67991	0.154855	1.16313
gsm1108812	Kocak	non-amp	st2	14.0644	9.15342	1	1.51213	0.901911	0.275425	0.341207	0.994496	0.711642	0.358409	0.20291	0.529752	1.13206	0.582129	2.81168	0.802737	0.85405	0.842188	1.31546	0.846144	1.10815	1.17719	0.13574	0.191002	1.93543	1.00449	1.85035	1.03884	0.196415	1.24538	0.838896	1.0472	1.45917	1.34025	1.3203	1.02062	1.1276	0.997049	1.38411	0.980138	1.04725	0.287278	0.899435	2.05403	0.162144	0.704349
gsm1108813	Kocak	non-amp	st1	9.03694	9.30707	0	0.796257	0.841181	1.57297	0.318031	1.14612	0.76112	0.253014	0.117459	0.556918	0.871245	0.753879	0.267845	0.730346	1.00078	0.356532	0.947416	0.989256	1.03651	0.723018	0.28904	0.233412	0.705766	1.17513	1.42092	1.34889	1.04228	0.761277	1.3205	0.905844	0.228744	1.38754	1.08804	0.832983	0.605325	1.28713	0.751883	0.848559	0.61612	0.366633	1.308	0.412999	0.161967	0.760385
gsm1108814	Kocak	non-amp	st4s	14.0032	10.6127	0	3.32028	1.73098	0.124941	0.290348	0.759483	0.513052	0.0421691	0.319935	0.597668	1.89946	1.02856	0.597003	0.792548	2.74525	3.54802	3.00423	1.10467	2.4983	3.1603	0.14933	0.337254	7.03391	1.24813	2.56725	0.439023	2.08912	1.81552	0.908758	0.431782	2.79721	1.53469	2.54234	1.12917	0.734849	0.838985	0.561393	1.32606	2.01126	0.233144	1.66019	3.30799	0.186679	1.1888
gsm1108817	Kocak	non-amp	st2	12.0585	10.459	3	1.07767	0.857111	5.0525	1.42148	3.79466	1.71037	0.0605084	0.373233	0.489001	0.771357	1.17124	0.768728	0.754476	0.736163	0.68423	1.18361	0.951664	0.359337	0.760008	0.134595	0.428155	0.590015	1.48999	0.703891	1.49153	0.613585	2.07415	1.0027	1.03682	0.304556	0.771544	0.531588	0.903849	1.29478	1.13382	0.884004	0.955559	0.860631	1.02946	1.37185	0.720555	0.255306	0.847675
gsm1108818	Kocak	amp	st4s	10.7093	7.73679	1	0.2888	0.959531	0.420881	1.55024	0.662308	0.624122	1.8478	0.415669	0.570502	0.533529	1.42634	0.0946215	0.935722	0.17683	0.732871	0.345816	1.08554	0.0960885	0.37212	1.80959	0.749038	0.271071	0.750209	0.204764	0.967268	0.136352	0.633359	1.14755	1.193	0.532429	1.16112	0.237996	0.697638	0.762809	1.2591	0.400291	0.557099	1.85249	1.24077	0.882973	0.289674	0.347401	0.624873
gsm1108819	Kocak	non-amp	st3	12.6075	11.7841	3	0.639019	1.06898	3.2424	1.44466	3.23504	0.64546	0.120564	0.807731	0.556918	0.436812	0.830837	0.128275	0.912128	0.885402	0.279058	0.862657	1.21283	2.616	1.11635	0.145665	0.235906	1.30125	1.20442	0.775552	1.24668	0.333764	0.736877	0.962947	1.18644	0.740259	1.13039	1.0861	1.46134	1.2281	0.739375	2.68004	0.852843	0.528305	1.1851	1.15385	0.541708	0.201614	0.560131
gsm1108820	Kocak	non-amp	st2	10.5152	11.5457	0	0.167642	0.382123	0.856921	1.78973	1.44178	1.20956	1.20836	0.288651	0.489001	0.335338	1.32632	0.530272	1.16791	0.400061	0.561375	0.243352	1.07103	0.114851	0.313614	0.0805433	0.371089	0.161149	1.02691	0.206057	1.37483	0.421297	1.19954	0.912763	1.03651	0.216109	0.480224	0.545499	1.01052	1.12659	1.12774	3.17114	1.63781	0.409151	1.36657	1.61928	0.418876	0.170678	0.943672
gsm1108821	Kocak	non-amp	st4s	11.1801	13.6394	0	0.530614	1.57794	1.58876	0.390778	1.5548	0.72941	0.0874513	2.07922	0.516168	0.977475	0.737208	0.997848	1.00972	1.07854	0.385616	1.00618	0.924624	1.76769	1.08687	0.153529	1.54454	2.76784	0.983193	1.03638	0.843076	0.18389	0.895823	0.951992	0.648414	2.14976	0.953941	0.850252	1.24307	1.02468	0.823778	1.36195	1.14667	0.666176	0.478899	0.934355	1.28389	0.776764	1.05396
gsm1108822	Kocak	non-amp	st2	11.5981	12.0589	3	1.04545	1.1142	0.268204	0.483484	0.882848	1.24378	0.0539424	0.0889272	0.679169	0.838742	0.895002	1.47119	2.13634	0.609498	0.63584	0.740981	0.740623	0.391177	0.643974	0.108333	0.485066	0.636691	1.14384	0.4366	1.01256	0.222177	1.64811	1.06604	0.804432	0.530686	0.824908	0.43638	1.36218	0.805036	1.03811	1.77227	0.560482	1.40352	0.414616	1.45516	0.836051	0.446075	1.54622
gsm1108823	Kocak	non-amp	st4s	12.4821	12.3242	0	0.764877	1.10566	0.957019	0.271034	1.65198	0.586843	0.250694	1.32985	0.502585	0.897406	0.921753	0.52451	0.692809	1.01458	0.457574	1.12635	0.929241	1.7512	0.980863	0.128335	0.419892	1.67889	1.39591	1.10157	1.56163	0.247939	1.08229	1.15176	0.632968	0.897983	1.03525	1.03293	0.97509	1.21242	0.824443	1.70014	1.29697	0.852796	0.334338	1.20324	0.740286	0.127475	0.536243
gsm1108824	Kocak	non-amp	st1	13.3842	12.489	0	1.24725	0.6064	0.0362486	0.20408	0.538255	0.565973	0.065829	0.228546	0.815002	0.92991	1.49051	0.140376	1.3025	0.943092	0.652639	1.03255	1.35264	1.86491	0.86954	0.210329	0.475399	1.25294	1.20819	0.942233	0.948193	0.419447	1.31349	0.9026	0.691085	0.505415	1.3304	1.14345	0.799971	1.48153	1.40414	1.82888	0.962887	0.74942	0.239911	0.988231	0.387429	0.306687	0.484226
gsm1108825	Kocak	non-amp	st1	12.7039	7.04724	1	0.646067	0.658681	1.02539	0.245926	1.19436	0.751811	0.0344145	0.0766164	0.529752	1.15664	1.04756	2.48367	0.93733	1.05722	0.368316	1.11919	0.787448	0.812488	0.827356	1.24678	0.561779	1.5268	1.79775	0.538711	0.55928	0.187164	1.51514	1.38492	0.464	1.35286	0.729205	0.478695	1.36631	0.901967	1.18657	0.863544	0.768506	0.779236	0.343873	1.48359	1.91752	1.36987	0.63358
gsm1108826	Kocak	amp	st4	10.0823	9.85927	0	0.408281	1.65769	1.61827	1.55925	1.6506	0.961962	0.139696	0.301686	0.529752	0.646894	1.23327	0.0156742	0.952345	0.654646	0.77725	0.47465	0.732709	0.0824428	0.844825	0.683817	0.504556	1.67118	0.854941	0.61788	0.555665	10.6306	0.53988	0.823952	1.28201	0.645276	1.03313	0.383697	1.03306	1.74969	0.536639	0.0929337	0.829278	0.767702	1.17403	1.27757	1.26205	5.34258	1.7967
gsm1108827	Kocak	non-amp	st4	14.2322	12.201	2	0.88033	1.68565	0.442224	1.14401	1.1027	0.363005	0.108677	1.24324	0.529752	0.72062	0.68642	0.0796388	0.693346	1.53127	0.391132	1.99843	0.764365	3.28805	1.75121	0.0429819	0.242923	1.17256	0.710713	1.59661	1.68146	1.4391	0.625932	1.26036	0.922538	0.593863	1.16765	1.91448	0.687371	1.17902	0.670181	0.490374	1.03245	0.680322	0.792937	1.20723	0.634395	0.187568	0.711717
gsm1108829	Kocak	non-amp	st1	12.0229	13.3832	0	0.228389	1.34355	0.20122	1.35324	0.975199	0.786921	0.0961681	0.214497	0.529752	0.533529	1.03593	1.20599	0.389839	0.282175	0.348258	0.236571	1.4852	0.0989314	0.356247	0.102989	3.93292	1.85098	1.01803	0.167307	1.13086	0.163537	0.322951	1.35983	1.08534	3.70434	1.06968	0.188598	1.1144	1.20879	0.886224	2.22145	0.930077	0.372371	0.989172	0.863518	0.651579	1.50001	1.03007
gsm1108830	Kocak	non-amp	st2	12.176	12.0934	3	0.695403	0.399072	1.29664	1.30431	1.94351	0.433013	0.258675	0.286189	0.529752	0.525601	1.19353	0.638955	0.517462	0.742434	0.374835	0.621188	0.838889	1.65625	0.822398	0.0893993	0.339749	0.644956	0.594665	1.11379	1.5948	1.56549	0.439293	1.473	0.884626	0.206087	0.974715	0.754718	0.833234	1.80779	0.742892	1.24321	0.998178	0.351151	0.905203	0.962291	0.485602	0.180634	0.763064
gsm1108831	Kocak	non-amp	st4s	10.7712	12.9407	3	0.897698	1.02745	0.317798	0.804733	0.632673	0.49962	0.0885267	1.14316	0.529752	0.762637	1.10649	0.293776	0.952345	0.601973	1.70168	0.698036	0.97013	0.270071	1.11978	0.258197	0.552423	1.4047	1.00228	0.50847	1.10618	0.324513	0.486569	1.34974	0.810049	1.22607	1.02188	0.513134	1.53254	1.05968	0.771691	1.92877	0.93143	0.686307	0.917506	0.770232	1.6415	1.76385	0.671085
gsm1108833	Kocak	non-amp	st4s	10.7135	12.8045	3	0.384368	0.413101	0.0879993	0.911602	1.30601	0.579872	0.06198	0.533708	0.502585	0.714278	0.977194	0.519554	0.730882	0.920518	0.9154	0.432082	1.11522	0.0898342	0.764348	0.285375	0.461054	0.497502	1.41011	0.290149	0.687122	0.750649	0.617121	0.907206	1.08846	0.70671	1.2117	0.292264	1.15497	1.49156	0.896299	0.993388	0.884075	0.55268	0.895053	0.943833	0.883631	0.970377	0.60545
gsm1108834	Kocak	non-amp	st4s	11.2578	12.4589	3	0.379669	0.7125	0.100191	1.57792	0.775335	0.479472	0.158148	0.27663	0.543335	0.427299	1.12413	0.313945	0.293318	0.413857	0.68749	0.394411	0.641038	0.341143	0.40094	0.0656562	0.267714	0.247074	0.584679	0.24656	1.37079	0.412188	0.440093	1.31091	1.31282	0.544193	0.917931	0.451922	0.7155	1.77028	0.838225	1.79304	1.01543	0.544627	1.13527	0.933856	0.286736	0.0782275	0.458776
gsm1108835	Kocak	non-amp	st1	11.5582	12.4657	3	0.698927	1.38322	0.0239573	1.04808	1.72572	0.428762	0.0978096	0.234194	0.529752	0.587436	1.05435	0.758816	0.493868	0.594449	0.672697	0.389891	0.749856	0.470208	0.530866	0.0474099	0.604656	0.933835	0.675654	0.288981	0.952585	0.23883	0.556901	2.02325	0.845309	1.16986	1.08142	0.323883	1.44819	2.10787	0.573612	1.86538	1.17734	0.455071	0.899359	0.894945	0.714371	0.368558	0.694526
gsm1108836	Kocak	non-amp	st1	12.1863	11.5984	3	0.816646	0.553324	0.142172	0.939928	1.20745	1.19677	0.104432	1.06336	0.543335	0.726963	0.621287	0.674337	0.53623	1.03464	0.566139	0.83026	0.628507	1.07744	0.927218	0.0380195	0.270832	0.960027	1.55234	0.664514	2.00477	0.369916	0.912023	1.18509	1.03199	0.537657	0.694445	0.751595	0.871755	1.44094	0.82815	1.5294	2.05442	0.49011	0.804317	1.27058	0.853708	0.169256	0.564149
gsm1108837	Kocak	amp	st4	10.4434	7.16076	1	0.521133	0.891994	0.0435267	1.61269	1.79257	0.544762	4.12968	0.354115	0.556918	0.910091	0.934547	0.015559	0.636505	0.565604	1.02121	0.418144	0.929901	0.142143	0.482257	3.72362	0.190222	0.477578	0.695181	0.277886	0.687614	0.471397	0.466286	0.791989	1.16125	0.510208	0.911474	0.889584	1.18977	1.10789	0.732722	0.254749	1.31478	0.687721	1.30567	0.804653	0.427161	0.310243	0.589153
gsm1108838	Kocak	non-amp	st3	14.0202	9.15319	1	1.15277	0.483834	1.61827	1.30689	0.929713	0.685331	0.106526	0.449415	0.570502	0.704765	0.719956	4.35432	0.850461	0.499136	2.70884	0.522868	0.700393	0.245054	1.05649	3.14646	0.383874	1.35555	0.687193	0.723203	0.654292	1.63993	0.83427	0.831772	1.13207	1.27574	1.03168	0.767324	1.04316	0.813453	0.736239	0.817934	1.02253	0.829401	1.20448	0.641527	2.1507	0.176723	0.522402
gsm1108839	Kocak	non-amp	st4s	14.1511	12.0515	2	1.43284	1.07221	0.107616	1.0777	0.966239	0.493244	0.214638	0.644505	0.516168	1.10194	0.779274	0.345755	1.04243	1.55134	0.478886	1.75206	0.703031	2.52161	2.14211	0.140245	0.241208	2.03393	1.12321	1.4102	0.654715	0.442789	1.44357	1.0257	1.04439	1.33543	1.17954	2.04482	1.03944	1.00975	0.740516	0.922478	1.18016	0.779127	0.937191	1.05558	1.23564	0.11983	0.828252
gsm1108840	Kocak	non-amp	st1	11.8303	12.3902	3	0.582216	0.428979	0.642693	1.84767	2.15991	0.48215	0.139979	0.335432	0.475418	0.799897	0.255687	0.471609	0.334608	0.486595	1.11924	0.432835	0.874502	1.39129	0.848963	0.333167	0.257267	0.205709	0.522328	0.79207	0.979139	0.23456	0.149643	0.566747	1.64966	0.499751	1.39244	0.848947	1.11398	0.858593	0.785188	1.56353	1.10991	0.382273	1.45177	0.594635	0.665071	0.212459	0.369253
gsm1108841	Kocak	non-amp	st1	10.5034	13.8563	0	1.03178	0.669721	1.1923	1.5129	0.943496	0.88256	0.106696	19.7851	0.665585	1.38099	1.1061	0.805954	1.12555	0.653392	0.629322	0.847965	1.1139	0.355357	0.967649	0.509981	0.455129	1.10161	1.69102	1.47782	1.1842	0.688735	1.1924	0.643337	1.3902	0.532864	1.1074	1.40996	1.05522	0.798178	0.977279	1.05736	0.804022	0.84507	1.31459	0.771728	0.719736	0.23486	0.867098
gsm1108842	Kocak	non-amp	st2	11.6827	12.5251	3	0.827889	0.832836	0.0481221	1.33843	0.969685	0.548545	0.135733	0.274747	0.556918	0.544627	0.693592	1.31387	0.494404	0.826459	0.524267	0.516464	0.722816	1.29748	0.703288	0.0651981	0.235439	1.91039	1.28696	0.552726	1.43002	0.136922	0.466594	1.5498	0.981982	1.34066	0.72895	0.516139	0.944039	1.31506	0.7389	2.25408	1.55787	0.549633	0.959029	1.11694	0.997555	0.200725	0.417698
gsm1108843	Kocak	non-amp	st1	11.786	6.4384	1	0.49764	0.892616	3.75143	1.36612	0.478985	0.51709	6.01908	0.0825545	0.570502	0.527979	1.09699	1.53112	0.706215	0.393791	0.380602	0.632113	0.747877	0.0631114	0.821407	0.608999	0.872838	0.409621	1.33955	0.212439	0.94169	0.678487	0.511251	1.14366	1.05937	0.606062	1.03732	1.21356	0.811824	1.81366	0.713902	0.419424	1.12209	0.543104	0.921197	1.30051	1.23304	2.00422	0.863749
gsm1108844	Kocak	non-amp	st3	11.7926	10.6106	3	0.83393	1.44292	2.30489	1.33393	2.05102	1.19979	0.264958	0.438987	0.529752	0.635002	0.963818	0.372608	1.85857	0.728639	0.86701	0.618175	0.987277	0.807939	0.573251	0.169943	0.771335	0.517067	1.2286	0.413825	1.15936	1.07416	1.0451	0.917386	1.31805	0.36294	1.05439	1.06812	0.95464	1.44495	0.853052	1.12644	0.724759	0.540384	0.967641	0.871998	0.429681	0.734805	0.663272
gsm1108845	Kocak	non-amp	st4	10.4723	13.8477	0	0.512407	1.07465	0.112853	1.40539	0.660241	0.698763	1.23671	5.51044	0.543335	0.66592	1.2986	0.0368805	0.894968	0.499136	0.578173	0.623072	1.05916	0.176257	0.519678	0.0555787	0.354561	0.294708	0.749987	0.709647	0.347128	0.662831	0.553948	0.731689	0.88876	0.123304	1.06057	0.861226	0.681653	0.952405	0.926429	0.27799	0.89084	3.42305	1.17095	0.787193	0.274211	0.159833	1.29797
gsm1108846	Kocak	non-amp	st1	11.5411	12.4141	3	0.260357	0.522898	0.0502556	0.512454	0.459687	0.456306	0.0877343	0.112245	0.475418	0.849048	0.591046	0.326047	0.81078	0.743688	0.526023	0.398178	0.988596	0.665797	0.630597	0.0611519	0.702106	0.367097	0.834305	0.35255	1.46259	0.437238	0.40605	1.61762	0.768704	0.460973	0.965399	0.37673	1.42829	1.93387	0.617904	1.96013	1.11239	0.288473	0.458292	1.09299	0.766312	0.174945	0.679346
gsm1108847	Kocak	non-amp	st4s	11.2507	12.2984	3	0.344262	0.699576	1.03739	0.375971	0.420404	0.701143	0.0910173	0.121804	0.502585	0.779285	0.906826	0.592623	1.44997	1.04342	0.478134	0.322837	1.1759	0.0926771	0.470575	0.182005	0.433613	0.442681	0.492595	0.270628	0.952585	2.74455	0.599253	1.24963	0.657775	0.448338	0.725147	0.283037	0.993078	0.866415	0.777014	0.896495	1.05467	0.251693	0.565021	1.1758	0.606584	0.186146	0.739399
gsm1108849	Kocak	non-amp	st1	8.97059	9.20545	0	0.54127	0.496585	3.15024	1.28629	0.857348	0.82964	0.451577	0.229125	0.529752	1.03059	1.24606	0.0277756	1.09016	0.802631	0.654896	0.676564	0.633783	0.26666	0.570384	2.42241	1.35011	0.666597	1.44073	0.470637	0.752428	0.668097	1.78698	1.35682	1.19963	0.16426	0.617322	0.82956	1.09366	1.21657	0.998855	1.18742	0.64324	0.621017	1.14542	1.27557	0.342248	0.355046	0.394927
gsm1108850	Kocak	non-amp	st4s	12.0291	10.4683	3	1.07281	0.366435	3.91174	1.238	1.33978	1.56764	0.107432	0.288362	0.624835	1.24701	1.2071	0.0443718	0.597897	1.11992	0.537807	1.12334	1.0618	0.322948	1.12328	1.30885	0.214078	1.12557	1.44428	1.12068	1.31537	0.664254	1.66858	0.771441	1.28637	0.613905	0.966344	0.974026	1.45541	0.8852	1.0574	0.376011	0.45506	1.05683	1.00763	1.0037	0.894761	0.15041	1.11825
gsm1108852	Kocak	non-amp	st4	14.2111	11.1631	0	3.45436	1.05171	0.0478121	1.28178	0.494147	0.745775	0.146205	4.24866	0.556918	1.44679	1.21039	0.0448329	0.548564	1.60777	0.878041	2.29904	1.14358	1.01149	1.80258	0.0498529	0.542445	2.78334	0.94525	1.62694	0.420046	0.270142	2.02013	0.69056	1.11093	0.483194	1.14522	1.9622	0.758612	1.04089	0.775208	0.31102	1.08229	1.57262	1.11682	0.78819	0.915868	0.364291	2.40684
gsm1108853	Kocak	non-amp	st4	11.234	9.87189	0	0.495039	0.873162	1.39242	0.962461	0.836672	0.66191	0.0995643	0.236946	0.529752	0.379733	1.07703	0.127699	0.787186	0.716097	0.395394	0.587285	0.985299	0.420743	0.314018	0.0604648	0.586882	0.405588	0.702281	0.378829	0.615416	1.12654	0.653986	1.44027	0.673065	0.23223	0.765623	0.414174	0.729732	1.25233	1.03279	0.417326	0.813606	0.233085	0.665907	1.36487	0.269404	0.618886	0.876028
gsm1108854	Kocak	non-amp	st1	12.1027	13.0185	0	0.592956	1.38695	0.282592	0.757093	0.971064	0.352888	0.166186	0.368599	5.16168	0.597742	0.939587	1.02781	0.373216	1.13873	0.329955	0.781288	0.701712	2.08268	0.782592	0.0920713	1.08099	2.10808	0.996063	0.697258	1.41635	0.108171	0.874359	1.59367	0.869258	1.06878	0.770421	0.517421	1.23547	1.20687	0.970531	2.24963	1.08173	0.600015	0.584706	1.3923	0.660561	0.675246	1.02181
gsm1108855	Kocak	non-amp	st1	11.3743	11.4415	3	0.203889	2.18671	0.551743	0.966324	0.84701	1.00443	0.10647	0.248098	0.489001	0.34723	0.789548	0.181867	0.467593	0.443955	0.390631	0.303248	0.593554	0.0744828	0.330184	0.269496	0.238401	0.282291	1.04932	0.231544	1.7615	3.24327	0.522707	1.20323	0.93385	0.347691	0.595884	0.197778	1.37203	0.585255	1.0422	0.984678	1.02828	0.29054	0.749261	1.13639	0.331573	0.333534	0.634249
gsm1108856	Kocak	amp	st4	10.5458	7.75558	1	0.25591	1.59195	0.444229	0.791214	0.383188	0.377967	6.93475	0.226953	0.529752	0.417785	1.14914	0.0336535	0.663317	0.665933	0.292848	0.594065	1.00772	0.452583	0.477273	3.8899	0.609334	0.823194	0.515006	0.423169	0.954295	0.235272	0.402789	1.3364	0.775023	0.339848	0.776367	0.704714	0.608283	1.17556	0.905804	0.29158	0.686536	1.75532	1.02424	1.10895	0.128439	0.836679	0.642509
gsm1108857	Kocak	amp	st3	11.9572	8.62463	1	0.94309	1.1096	0.121258	1.27277	0.541701	0.674534	3.99995	0.364109	0.529752	1.38337	1.56572	0.0227046	0.905693	0.701048	0.518501	1.08529	0.808552	0.308734	0.602514	0.433483	1.45816	0.740623	0.836302	1.20485	0.953	20.7139	0.756506	1.01204	1.02106	0.830449	0.916833	0.788364	0.441136	0.817582	1.04448	0.175554	1.10202	2.44087	0.862449	1.22718	0.748627	2.75823	0.957513
gsm1108859	Kocak	amp	st4s	11.982	8.75818	1	0.756654	1.22094	4.54107	1.482	0.71124	0.965363	0.742345	0.301976	0.543335	0.680982	1.82373	0.25436	1.13091	0.570621	1.08464	0.76848	1.0651	0.101206	0.494957	0.0991714	0.153113	0.327409	0.733124	0.774467	0.851956	9.26284	0.934286	1.16641	1.21609	0.311092	0.706262	0.454415	0.725934	1.05482	0.999235	0.603748	0.684958	0.991211	0.933192	1.09648	0.609736	0.112541	1.15553
gsm1108860	Kocak	non-amp	st1	13.238	12.4005	0	0.783671	0.538845	0.118544	1.24058	1.21848	1.20476	0.0572254	0.245636	0.529752	0.640552	1.05512	0.447176	0.887997	1.525	0.437015	1.30679	1.31703	2.32716	1.2668	0.0751229	0.206126	1.63744	0.966774	0.741557	1.25329	0.239968	0.957778	1.10812	0.946019	0.706274	1.2706	0.721863	1.02972	1.363	1.07119	1.30865	1.2575	0.645718	0.967641	1.091	0.801181	0.215303	0.523518
gsm1108861	Kocak	non-amp	st1	15.0157	12.0653	2	1.40054	0.774128	0.339243	0.229188	0.964172	0.570521	0.489218	1.10667	0.516168	0.9529	1.0588	3.42101	1.05423	1.8448	0.732621	2.74506	0.99651	2.38061	1.94273	0.0997058	0.419268	1.86483	0.837856	2.10174	0.946968	0.267581	1.28367	0.756116	0.651846	0.816942	1.07759	1.42052	0.673598	0.781342	1.13715	1.01965	1.24397	0.955846	0.23745	0.838575	2.0502	0.201436	0.857721
gsm1108862	Kocak	non-amp	st1	12.0236	13.3779	0	1.01626	1.85026	0.143555	1.43049	0.910415	0.869851	0.0922625	0.318487	0.556918	0.566825	1.63182	0.195006	0.446144	0.778803	0.583439	0.48256	0.975406	0.437231	0.638742	0.146276	1.95601	2.63544	0.915073	0.576335	0.756265	0.201824	0.899998	1.28322	0.827913	5.18268	0.951848	0.426804	0.804645	0.887172	0.827865	1.0309	0.70593	0.543539	0.981175	1.14437	0.843796	0.999712	1.50425
gsm1108864	Kocak	non-amp	st3	12.2885	12.4985	0	0.550164	0.22984	0.49156	1.63007	0.858037	0.742162	0.0585273	0.654353	0.529752	0.699216	1.49845	0.0644256	1.04297	0.841509	0.354526	0.617044	0.885714	0.293951	0.785407	0.137038	0.430806	0.572607	0.830755	0.568577	1.30074	0.314265	0.537972	1.38581	1.05164	0.441802	0.98431	0.821219	1.02989	0.654318	0.915023	1.15632	0.951725	0.342772	1.19802	1.36537	0.481185	0.188279	0.787621
gsm1108865	Kocak	non-amp	st2	11.4115	12.5247	3	0.567448	0.513033	2.26701	1.36418	0.553417	0.930125	0.101715	0.187558	1.16817	0.868867	1.11211	1.08567	0.500303	1.27292	0.360042	1.19679	0.900882	1.7529	1.06756	0.118639	0.256332	1.15228	1.0309	0.929219	1.78603	0.197127	1.09948	1.06914	1.28637	0.551164	0.852802	0.501809	1.1972	0.820151	1.18743	2.02176	1.03629	0.668243	1.258	1.07054	0.814497	0.162322	0.56147
gsm1108866	Kocak	non-amp	st2	11.8957	11.706	3	0.400394	1.28125	0.84248	1.1762	1.0834	0.576004	0.104942	0.588599	0.529752	0.444739	0.934547	0.0713407	0.639186	1.71437	0.402665	0.691632	0.471545	0.71242	0.714358	0.373858	0.267558	0.538748	0.829646	0.496165	0.83579	0.32679	0.462011	1.41699	1.19222	0.237458	0.907876	0.5825	1.612	0.978805	0.463547	1.43219	0.931543	0.185641	0.929809	1.19526	0.281268	0.302598	0.435112
gsm1108867	Kocak	non-amp	st2	12.2729	7.69857	1	0.791894	0.795258	0.11332	0.815034	0.410066	0.51301	0.128205	0.375406	0.529752	0.762637	0.988825	0.411102	0.531404	1.10236	0.555608	1.22505	0.594873	1.50444	0.936594	0.04344	0.210336	1.20447	1.00006	0.993372	1.13307	0.373474	0.96777	1.15629	1.06966	0.556828	0.911653	0.942151	0.844377	0.791159	1.42942	1.14582	1.05602	0.969448	0.54872	1.14188	0.901354	0.0976066	0.787175
gsm1108868	Kocak	non-amp	st1	11.6222	11.6665	3	0.82898	1.92488	1.01995	1.55153	1.04067	0.494392	0.261844	0.751536	0.529752	0.442361	0.89694	0.165732	0.4751	1.35695	0.458828	0.485574	0.536177	0.492383	0.86696	0.710003	0.173227	0.826309	1.32956	0.588223	1.194	1.02535	0.766117	1.1018	0.975975	0.54245	0.879956	0.732023	1.39144	0.538418	0.726544	1.0555	0.818567	0.367583	1.0716	1.12841	0.697085	0.172812	0.511686
gsm1108869	Kocak	non-amp	st1	10.7053	13.4631	0	0.6704	0.67468	0.0289521	1.33071	0.589254	1.32569	0.114847	5.40935	0.855753	0.816545	1.76887	1.07507	0.422549	1.0359	0.705291	0.79598	0.886373	1.165	1.26396	0.073367	0.191002	2.19939	1.41677	0.641531	1.31755	0.322947	1.22767	1.08477	1.06046	1.1703	0.894681	0.469304	1.19591	1.92974	1.00142	3.24258	0.969427	0.945617	0.977484	0.975261	1.44348	0.273085	0.494496
gsm1108870	Kocak	non-amp	st4	14.994	12.0373	2	1.34458	0.862502	0.0415351	0.28391	0.177121	0.340306	0.67663	0.946191	0.529752	0.981439	1.24897	0.0663849	0.997924	2.76406	0.478134	4.36226	0.720178	1.00467	2.10069	0.0888649	0.928813	2.07713	0.932825	3.32678	0.560596	0.625968	0.905956	0.860489	0.615806	0.417403	1.16934	2.03037	0.533537	0.508922	0.949716	0.330321	1.11217	0.606218	0.389394	1.24115	0.805914	0.387226	1.0227
gsm1108871	Kocak	non-amp	st3	13.5006	11.8526	0	1.54586	1.2853	0.544133	0.220175	1.55756	0.543019	0.214242	0.828297	0.556918	0.757088	1.5285	0.364195	1.25532	1.53754	0.705041	1.45635	0.920667	1.90244	1.04981	0.220712	0.265375	1.91079	1.05952	1.06432	0.783097	0.81	1.19954	1.08302	0.539903	0.76553	1.09655	1.20941	0.841247	1.05807	0.955228	0.890824	1.03099	0.680104	0.294045	1.6542	0.827784	0.31451	0.584018
gsm1108872	Kocak	na	st3	12.6883	7.10374	1	0.158916	0.659752	2.95502	0.234338	1.3129	1.03218	0.0361126	0.157288	0.556918	0.78642	1.10106	0.208721	1.06013	0.709827	0.296859	0.559032	0.724795	0.0244486	0.626583	7.99669	0.566924	0.278178	1.09835	0.220865	0.62494	1.74383	2.51382	1.40844	0.425151	0.344205	0.807554	0.180582	1.31498	1.44165	1.25776	0.691515	0.667707	0.47357	0.169476	1.46164	0.63301	1.76865	0.396936
gsm1108873	Kocak	non-amp	st3	12.1139	8.54836	1	0.827889	1.34397	2.99586	0.755162	0.166783	0.929955	0.609725	0.517921	0.556918	1.6212	1.311	0.034806	0.95878	0.99451	0.852718	0.628346	0.685225	0.0852857	0.99351	2.4305	0.237466	0.920539	0.980531	1.27868	0.45825	11.7965	0.961478	1.05287	0.471566	0.646147	1.22267	0.643223	0.746258	0.91082	0.922912	0.264073	0.77606	1.75554	0.53211	1.37484	0.872287	0.987445	0.813741
gsm1108874	Kocak	non-amp	st2	11.7888	6.3972	1	0.626182	1.08512	0.0250004	1.21161	1.29429	0.553306	1.08706	0.407993	0.516168	0.796726	1.06443	1.26892	0.465448	0.999527	0.672446	1.32374	0.522327	1.93257	1.04828	0.113448	0.408354	0.925689	1.36529	1.30212	0.493088	0.149589	0.995824	0.95747	1.04041	1.06573	0.630516	1.03363	1.09892	1.62172	1.24313	0.444744	0.749338	2.10473	0.935653	0.705381	1.15341	0.983178	0.79097
gsm1108875	Kocak	amp	st4	11.5655	8.18699	1	0.490927	2.15184	3.88238	1.3835	0.484498	0.298522	6.58488	0.249402	0.910086	1.05913	1.14856	0.0381483	0.28313	0.501644	0.676709	0.907108	0.556621	0.102911	0.660955	1.45482	1.0166	0.262686	0.641261	1.2464	0.69391	6.33924	0.600403	0.869196	0.885484	0.590813	1.16441	0.61645	0.602775	0.868318	0.877384	0.264162	0.482346	1.66696	1.07222	1.01866	1.01089	1.69007	2.14676
gsm1108876	Kocak	na	st4	10.4297	7.27584	1	0.74969	1.31014	0.177302	1.75561	0.645768	0.737614	4.23723	0.397855	2.14617	1.41429	1.27029	0.0386093	0.583419	0.620785	0.980338	1.11995	0.69182	0.129634	0.482792	0.21636	1.0339	0.375562	0.826539	0.981317	0.604806	0.992467	0.867074	0.747963	1.07138	0.383418	0.918467	0.757957	0.294981	0.794393	1.10046	0.13021	0.526995	2.81563	1.19279	0.789188	0.594579	0.511501	0.802802
gsm1108877	Kocak	non-amp	st2	11.1831	12.9222	3	0.593878	0.931179	1.0084	1.43951	0.6437	1.0729	0.179997	0.573102	0.516168	0.891064	1.86405	0.42159	0.469201	0.532997	0.666178	0.591052	0.794043	0.32238	0.69066	0.304003	1.0562	1.2204	1.13696	0.499877	1.30223	0.483922	0.993582	1.12153	1.21211	1.5145	1.0597	0.564023	1.0311	0.946854	1.5161	1.26972	1.01701	0.593377	1.14019	0.959796	0.927845	0.525547	1.13031
gsm1108878	Kocak	non-amp	st3	12.8452	12.4518	0	1.32452	0.972973	0.00650562	0.509879	0.439701	0.34766	0.0499236	0.32399	0.489001	0.909298	0.881432	0.333307	0.654737	1.41715	0.309145	1.60778	0.889011	2.0588	1.87867	0.0692444	0.297027	1.55076	0.836302	1.04647	1.56887	0.230859	1.08811	0.992757	0.727671	0.609112	1.24005	1.66525	0.79609	1.10789	0.896014	1.4627	1.25085	1.01417	0.515194	1.03113	0.94288	0.166945	0.799677
gsm1108879	Kocak	non-amp	st4	14.9847	11.9809	2	1.17433	0.646086	0.103128	0.816321	0.281188	0.590244	2.09374	0.31139	0.556918	1.0187	1.2639	1.10296	0.851534	1.28045	1.13955	2.28585	0.737325	2.08666	1.98078	0.0822229	0.319323	1.57971	0.793922	1.21682	0.821238	0.218334	1.78209	0.958182	0.91856	0.844827	1.43965	1.85285	0.583034	1.16099	1.06301	0.720516	1.055	0.79915	0.54995	1.27657	1.59883	0.427229	1.28011
gsm1108880	Kocak	non-amp	st1	12.4037	12.5608	0	0.701696	0.901704	0.330544	0.517604	0.477606	0.475987	0.0615838	0.172785	0.543335	0.719828	1.122	0.0999231	0.750186	0.90296	0.399908	0.839301	0.865269	2.01104	0.904862	0.0797799	0.463081	1.04651	0.900207	0.794739	1.05364	0.20766	1.09214	0.869196	0.780171	0.673596	0.791935	0.636396	1.174	1.32788	0.803913	3.4162	1.11397	0.561929	0.599778	1.37933	0.673458	0.333	0.388676
gsm1108881	Kocak	amp	st3	10.392	7.21623	1	0.856585	1.01839	0.45203	0.999801	1.11166	0.636278	5.52437	1.13722	0.570502	1.43648	0.992508	0.0432193	0.693882	0.870353	0.935458	0.687865	0.915391	0.356494	0.626388	0.171317	0.490055	0.361787	0.551396	1.04943	0.644444	2.21708	0.659886	1.18547	0.838366	0.663575	0.735202	0.571479	0.853475	1.52986	0.890691	0.183393	0.869305	2.38581	0.942727	1.39929	0.658553	0.296376	1.42366
gsm1108882	Kocak	non-amp	st2	11.8628	10.3874	3	0.497052	2.16727	5.69754	0.4352	0.614754	0.506124	0.495387	1.76739	0.556918	0.946558	0.808157	0.0466769	0.814534	0.604482	0.492425	0.779781	0.91671	0.507165	0.642026	3.54788	0.579553	0.369373	1.08615	1.4784	1.4283	0.808577	0.772963	1.00528	0.667292	0.361633	1.08639	0.873646	1.32474	1.41915	0.87805	1.42399	0.93718	0.550939	0.390624	1.07952	0.998625	0.172634	1.24037
gsm1108883	Kocak	non-amp	st1	12.2612	11.2844	3	0.537494	0.955125	2.56646	0.354726	3.03656	1.3716	0.100753	0.0664781	0.543335	0.759466	1.02275	1.39235	0.862794	0.693523	0.49418	0.777898	0.952324	0.369003	0.663001	0.165209	0.440161	0.79217	0.962336	0.287604	1.67918	0.205809	1.2471	1.31246	0.625869	0.357276	1.09387	0.548388	0.805271	1.75457	1.27098	1.18043	2.00639	0.555183	0.40385	0.835083	1.19476	0.312199	0.900585
gsm1108884	Kocak	non-amp	st1	11.2757	12.4546	3	0.363811	1.20737	0.436985	0.513742	0.348728	0.725882	0.0748289	0.479975	0.529752	0.937837	1.42111	0.600691	1.02903	1.30177	0.60099	0.573723	1.0585	0.145554	0.396242	0.241096	0.943782	0.684964	0.678761	0.299284	1.22856	0.368493	0.644924	1.36868	0.699198	0.708452	0.869365	0.204466	1.02638	0.705352	1.211	1.04545	0.547854	0.3678	0.396776	1.31748	0.628612	0.724316	0.855042
gsm1108885	Kocak	non-amp	st1	12.3211	11.3594	3	1.20311	0.796295	0.555505	0.415886	2.70437	0.819906	0.0493576	1.39879	0.584085	0.916433	0.819207	0.724702	1.38187	0.892927	0.792795	1.04046	0.802616	1.71424	0.921562	0.305072	0.978396	1.91419	1.22017	0.951285	1.90271	0.419589	1.19713	1.36064	0.511039	0.982074	0.906676	0.796962	0.961693	0.86607	0.935458	1.08947	1.54953	0.529067	0.629613	1.31648	0.914278	0.359313	1.09593
gsm1108886	Kocak	non-amp	st3	10.6385	10.9238	0	0.451156	0.743927	0.61059	0.514386	0.979334	0.910615	1.45888	0.160474	0.502585	0.837949	1.1757	0.021552	1.13788	0.346135	0.550092	0.300988	0.933858	0.0727771	0.309978	0.194755	0.409601	0.28808	1.28252	0.328691	1.54079	1.42942	0.762683	0.737911	0.71714	0.173845	0.799387	0.274951	0.915785	0.787191	1.5123	0.679696	0.58461	0.265077	0.509657	1.12592	0.185615	0.166945	1.25354
gsm1108887	Kocak	non-amp	st3	11.2468	12.6212	3	2.22096	0.95744	0.210232	0.364383	0.705038	0.86577	0.0717157	0.117604	0.489001	0.784834	0.985723	0.350941	1.11107	0.647121	0.724347	0.606497	0.737985	0.523085	0.466561	0.0767261	0.257423	0.996761	1.53636	0.59594	1.16571	0.612589	1.00093	0.935148	0.786178	0.935889	1.00621	0.679106	0.940241	1.23327	0.767319	1.98052	1.37104	0.326776	0.430302	1.23566	1.27186	0.0780497	0.540038
gsm1108888	Kocak	amp	st4	11.5899	7.84843	1	1.25152	1.00266	1.50564	0.348932	1.56239	0.803201	3.80744	0.148453	0.543335	1.18756	1.17628	0.0419516	0.960925	0.505407	4.93403	0.488964	0.914732	0.0875599	0.6639	2.88964	0.617286	0.518704	0.654353	0.899478	0.771641	0.898814	0.763681	0.757953	0.847493	0.443545	1.12873	0.734446	0.644467	0.580347	0.915308	0.211444	1.14013	1.34019	0.401082	1.07653	0.804919	3.66851	1.83801
gsm1108889	Kocak	non-amp	st4	10.174	10.0085	0	2.37853	0.849751	1.22483	0.466745	1.03929	0.630327	1.22811	2.26692	6.8596	1.19152	1.26079	0.036189	1.35666	0.673458	2.10183	1.15197	0.921327	0.349671	1.01869	0.0795509	1.163	1.48919	0.905976	0.853845	0.58542	0.557222	1.70147	0.943079	0.663079	1.16594	1.14228	0.893358	0.426278	0.733244	1.00979	0.555405	1.0399	0.923636	0.529342	0.759257	1.17172	0.181701	1.17228
gsm1108890	Kocak	non-amp	st1	12.6386	12.3562	0	1.34986	0.637827	0.0833407	1.29465	1.44591	0.844517	0.0796401	0.616987	0.502585	0.90692	0.913223	0.6325	0.801128	0.852796	1.04352	0.86002	1.05455	1.82909	1.02636	0.211856	0.286892	1.09215	1.16936	0.786147	1.30223	0.153005	1.25486	0.90499	1.30588	1.04264	1.21356	0.691246	0.781608	1.79616	1.02252	1.52242	1.05816	0.877062	0.973178	0.894446	1.5534	0.163211	0.56214
gsm1108891	Kocak	non-amp	st3	14.8784	12.0751	2	1.50827	0.779156	0.527315	0.675976	0.565822	0.824284	2.63554	1.38547	0.502585	1.10828	1.1914	0.458355	2.40499	2.25238	0.760451	3.06865	0.879119	3.781	2.36622	0.0844369	0.527632	1.8386	1.11211	1.82069	0.706245	0.685462	1.54399	0.762939	0.748266	1.0666	1.70624	2.9194	0.648891	0.685994	1.31879	0.915866	1.04463	1.56848	0.736342	1.4372	1.40626	0.756851	1.13723
gsm1108892	Kocak	non-amp	st2	10.6076	13.753	0	1.44442	1.07904	3.38382	0.256871	1.47899	1.13598	0.697969	7.87614	0.584085	1.26525	1.05745	4.60153	0.772708	1.16005	0.68398	1.96791	0.828337	2.20435	1.5432	0.376378	0.303732	1.60295	1.51684	2.14316	0.944135	0.603337	1.34765	0.882764	0.490913	3.4573	1.24985	0.928473	1.08009	0.819188	0.903617	1.04506	1.20338	1.59776	0.247601	1.42273	3.9866	0.19788	0.608799
gsm1108893	Kocak	non-amp	st2	11.2659	12.4032	3	0.537243	0.631193	0.720137	1.56698	0.823578	1.40458	0.0549613	0.502569	0.556918	0.900577	1.65121	0.269919	1.23708	0.614514	0.826643	0.647181	1.28405	0.275188	0.521046	0.0749702	0.352534	0.270512	1.07838	0.600028	1.36929	0.288503	1.18455	0.770412	0.903114	0.287999	1.13039	0.275394	0.763495	0.562823	1.24655	1.17544	0.544471	0.371718	1.48837	1.11494	0.517756	0.203214	0.627775
gsm1108894	Kocak	non-amp	st4	11.9687	6.61051	1	0.161349	0.549436	0.0170024	1.03585	0.705727	0.686946	0.121583	0.225939	0.502585	0.506575	1.36877	0.0176335	0.386622	0.341118	0.367564	0.212085	1.05521	0.0625428	0.201405	0.0682519	1.46284	0.120343	1.17247	0.163303	0.584858	0.519789	0.905956	0.756623	1.01389	0.264472	0.351217	1.31534	0.862698	1.29104	1.57608	0.287462	1.10721	0.474441	0.880597	0.850048	0.291143	0.509723	0.805034
gsm1108895	Kocak	non-amp	st1	11.3661	11.955	3	0.241982	1.44648	0.0769796	0.735848	1.07031	0.841627	0.220807	0.149902	0.516168	0.722206	1.43022	0.170342	0.969504	0.26838	0.2936	0.273489	1.03146	0.138731	0.193618	0.243539	0.937701	0.144419	1.21751	0.204848	1.52998	0.254201	0.934286	1.20763	0.967316	0.220901	1.12636	0.401429	1.11816	1.24467	1.48103	2.02413	0.706832	0.246579	0.551488	1.08052	0.119169	0.115386	0.733148
gsm1108896	Kocak	non-amp	st4	10.695	8.27202	1	0.209594	3.14947	0.61301	0.661169	0.454174	0.407211	0.384503	0.110507	0.543335	0.669091	1.26176	0.901843	0.833302	0.235773	0.342491	0.311536	1.38562	0.0642485	0.140299	0.462113	0.67903	0.0381711	0.90886	0.212982	0.565119	1.27485	0.33161	1.22574	0.424527	0.0588199	0.624748	0.262648	1.59848	1.24139	0.764943	0.492463	0.469379	0.360836	0.644684	1.26909	0.11358	0.25175	1.44732
gsm1108897	Kocak	non-amp	st4	12.6922	8.87651	1	0.429089	0.792857	0.215164	0.442281	0.270161	0.941687	3.11134	0.731404	0.516168	0.983025	1.31391	0.819554	0.817751	0.749958	0.471364	0.858513	1.0097	0.321811	0.574541	0.0887122	0.561467	0.427029	0.41804	0.352508	0.584318	0.394539	0.812785	0.807329	0.823623	0.395182	0.435895	0.454042	0.683156	1.16177	0.987164	0.767938	0.891291	0.606544	0.430302	0.751275	1.18939	0.124986	1.0102
gsm1108898	Kocak	amp	st4	11.3217	6.82824	1	0.510141	0.894879	0.733742	0.757737	1.37079	1.36777	4.20728	0.490258	0.516168	0.860147	1.38389	0.0994621	1.05048	0.531743	0.975574	0.498382	1.59798	0.0579942	0.42239	2.1904	0.701327	0.241524	0.901094	0.353426	0.911063	2.73928	0.683419	0.988957	0.621344	0.66009	0.66992	0.556287	0.866121	1.6334	0.990776	0.267606	0.445025	3.48627	0.962412	0.944831	0.499503	5.35841	1.12651
gsm1108899	Kocak	non-amp	st4	10.6435	11.3711	0	0.204896	0.829381	0.46729	0.671469	0.435566	0.944705	0.128262	0.131363	0.543335	0.739647	1.53218	0.150864	0.821505	0.400061	0.318923	0.283283	1.20096	0.225723	0.32288	0.0891702	0.66297	0.120982	0.981418	0.258573	0.627724	0.442362	1.27135	0.940246	0.886654	0.0997759	0.633885	0.634392	0.909566	1.46929	1.16985	2.58049	1.22154	0.171386	0.783094	1.23217	0.160352	1.52437	0.48311
gsm1108900	Kocak	amp	st4	10.8929	6.99614	1	0.133073	2.37128	0.0559651	2.80176	0.697457	0.880095	6.55239	0.121225	0.760669	0.981439	1.19547	0.0704187	1.07836	0.223232	0.405173	0.177805	1.63821	1.98033	0.0968125	1.83593	0.773985	0.0139349	0.279803	0.111788	1.132	0.656142	0.381493	0.717188	1.65122	0.057077	0.628806	0.919991	0.646304	0.825151	1.0344	0.265607	0.551123	0.978915	2.40988	0.806648	0.054368	15.1399	0.138861
gsm1108901	Kocak	non-amp	st4	14.0882	9.89512	1	1.32368	0.941545	0.874054	0.444857	1.2302	1.64547	0.677535	1.37069	0.489001	1.18201	0.708713	0.148098	2.89886	0.732401	8.75359	1.99692	1.15941	0.508871	1.2361	0.121846	0.622431	0.674383	0.584014	0.907237	0.562273	0.978377	1.09405	0.551866	0.869648	0.828271	1.21224	1.28593	0.708447	0.929491	1.15264	0.293688	0.774594	1.67882	0.694819	0.413551	1.02273	0.99669	2.02062
gsm1108902	Kocak	non-amp	st4	10.2588	8.39479	1	0.624504	0.352095	0.624442	0.867824	0.524471	0.939307	6.61245	0.353536	0.584085	0.658785	1.2135	0.136919	0.872983	0.614514	0.956769	0.760569	1.55643	0.587334	0.605902	0.0726799	0.557881	0.532359	0.58002	0.549556	1.04025	0.337465	0.759866	0.697684	1.02403	0.474044	0.827868	1.03584	0.6438	0.811504	1.7024	1.38472	1.12491	0.348649	1.04115	0.807147	0.469488	0.186857	1.05931
gsm1108903	Kocak	non-amp	st4	9.24893	9.4723	0	0.682734	0.995451	0.0922374	0.439062	0.619579	0.934291	0.0388861	0.529218	0.529752	0.968755	1.95943	0.0819438	0.975403	0.682236	0.452058	0.92632	1.21085	0.34228	0.479397	0.071611	0.4662	0.549009	0.647252	0.410196	0.704257	0.872341	0.776485	0.963185	0.672518	0.199116	0.564545	0.750757	0.761283	2.33467	1.14399	1.34289	1.35165	0.494463	0.550873	1.03862	0.577917	0.206414	0.790523
gsm1108904	Kocak	amp	st4	10.0642	9.84431	0	0.387137	1.08016	1.3872	0.281979	1.77328	0.458474	5.38774	0.119342	0.502585	0.973511	1.33698	0.120092	0.858505	0.487849	0.472367	0.682968	1.26031	0.0807371	0.500013	0.0910789	0.913689	0.291234	0.712932	0.380289	0.377984	0.175351	0.760572	0.702703	0.964429	1.10494	0.952818	1.01965	0.616839	0.762671	1.03963	0.411001	0.681575	1.46761	0.322957	0.807646	0.787187	0.183479	0.816867
gsm1108905	Kocak	amp	st4	11.0131	6.93143	1	0.236108	1.52103	0.089271	0.457732	0.228121	0.859692	5.20842	0.168295	0.529752	0.844291	1.09777	0.0587783	0.97433	0.600719	0.67019	0.424171	1.18843	0.0659542	0.206982	0.393097	0.514067	0.0745455	0.525435	0.177401	0.898762	0.228297	0.42337	0.507096	0.529137	0.250965	0.727776	0.351821	0.581615	1.24613	1.07537	0.168269	0.535	0.438096	0.394315	0.834584	0.213511	8.31843	0.341124
gsm1108906	Kocak	non-amp	st4	14.846	11.9263	2	1.60963	0.851841	0.605001	0.284554	0.395593	0.505231	0.420615	0.769495	0.96442	0.90692	0.660056	0.109028	1.16094	0.583162	0.79129	0.79824	0.960238	0.831819	1.23339	0.0885595	0.810003	1.04811	0.444889	0.806294	0.465522	1.49845	0.596975	0.700756	0.639365	0.372961	1.08211	1.55336	0.436587	0.66613	0.94829	0.632284	0.939548	0.707744	0.539185	0.536768	0.68165	0.114319	1.70115
gsm1108907	Kocak	amp	st4	15.1347	12.0736	2	0.964486	1.40345	0.144495	0.800871	0.328053	0.707859	3.89535	1.13187	0.665585	1.00681	1.30654	0.0296196	0.893896	0.496628	0.75318	1.13162	1.2181	0.868777	1.00353	0.102683	0.804234	0.410579	0.478172	1.18625	0.869555	0.189299	0.325229	0.580061	1.01849	0.349434	1.1529	3.00848	0.299739	1.15468	1.42438	0.265696	0.595209	0.728528	0.887978	0.417043	0.340565	0.234327	0.80883
gsm1108908	Kocak	non-amp	st1	11.3289	12.5935	3	0.481194	1.05862	0.153894	0.272322	0.927645	1.10623	0.0888098	0.145412	0.584085	0.793555	0.999874	0.310027	0.995243	0.497882	0.33497	0.675434	1.24119	0.481011	0.635484	0.296216	0.437355	0.673145	1.14074	0.526573	1.98442	0.156421	0.505942	0.914283	0.730557	0.763787	1.47217	0.779394	1.07772	1.20687	1.18249	1.822	0.927146	0.752794	0.481975	1.0002	0.452806	0.179745	0.517044
gsm1108909	Kocak	non-amp	st3	13.2988	12.0692	0	1.63984	0.735323	0.0321576	0.448075	1.58168	1.12574	0.223015	0.484465	0.543335	0.9529	0.718211	0.129888	0.874055	1.05471	0.690248	0.980942	1.17985	2.8457	1.01013	0.0836735	0.661255	0.796403	0.609753	1.12656	1.3622	0.381729	0.60934	0.986694	0.747329	0.196066	1.18335	1.75328	0.679107	1.24111	0.953137	0.66373	1.0355	1.13692	0.612081	1.04809	0.507221	0.232371	0.813295
gsm1108910	Kocak	amp	st4	10.722	7.50498	1	0.93621	0.784391	0.817354	2.31313	0.651281	1.58098	5.35949	0.387137	0.543335	1.01553	0.949085	0.0073761	0.455796	0.522964	3.26896	0.367665	1.29131	0.0483285	0.503193	2.82955	0.878607	0.911954	0.623288	0.46267	0.672307	4.48382	0.411052	0.5872	1.28162	0.806486	0.879599	0.708955	0.654233	0.44002	0.903903	0.12147	0.621818	2.8535	2.05032	0.757261	2.14795	3.90053	1.69133
gsm1108911	Kocak	non-amp	st4	14.5873	12.232	2	4.465	0.487048	0.119492	1.8908	0.685051	0.564188	2.75333	0.365557	0.624835	0.946558	0.593954	0.564041	0.293854	1.25913	0.679968	1.73511	0.689841	3.09246	3.02	0.0694734	0.723467	1.663	0.620626	1.98174	0.444128	0.997734	0.617576	0.583733	1.25478	0.379933	1.5878	5.37555	0.487086	0.512752	1.56876	0.615348	1.29561	0.804264	1.39825	0.646017	0.782547	0.178679	1.03007
gsm1108912	Kocak	non-amp	st4s	14.1753	9.89816	0	9.54862	0.816838	4.07985	2.03565	0.60993	1.10372	0.284146	0.824532	0.502585	2.96572	1.18306	0.0463311	0.393057	0.569366	27.9441	1.02125	0.735347	0.232546	1.34453	0.314615	0.751845	1.02427	0.811229	2.8536	0.55928	7.6353	1.62573	0.707072	1.35128	0.805178	1.55427	2.09776	1.34469	0.655029	1.06292	0.260856	0.559467	2.63217	1.60279	0.741797	2.58254	0.146854	3.47107
gsm1108913	Kocak	non-amp	st4	13.4244	12.2763	2	0.949048	0.964109	0.24756	2.3318	0.633362	1.30469	0.114338	0.915486	0.529752	0.997294	1.37381	0.321667	0.674578	0.915501	0.556611	1.59158	0.898904	1.47032	0.870986	0.389662	0.537767	0.784105	0.732902	1.148	1.14859	1.49745	0.737535	0.849661	1.18426	0.487116	1.18414	1.47013	0.952136	0.738886	1.06615	0.950896	0.688791	1.00906	1.7249	0.919888	0.650314	0.137254	0.787398
gsm1108914	Kocak	non-amp	st4	10.5014	13.8588	0	1.54494	0.942219	0.698702	2.20304	0.742254	0.815698	1.08264	7.30926	1.15459	1.38654	1.05299	0.177142	1.38026	0.859066	1.49257	0.931217	1.44299	0.728908	0.978185	0.277512	1.04731	0.756994	0.753759	1.41854	0.627509	0.962436	1.04086	0.79324	1.29605	0.187788	0.886387	0.754415	0.644801	0.463002	0.838035	1.25131	0.701758	1.79624	1.78057	0.713861	0.829114	0.373714	1.17607
gsm1108915	Kocak	amp	st4	10.5446	7.33491	1	0.220921	1.13503	0.259069	1.75625	0.523093	1.08238	7.03833	0.353391	0.529752	0.746782	1.03923	0.0329619	0.801128	0.20442	1.34815	0.260681	1.95543	0.129634	0.187643	13.8073	0.544939	0.0375722	0.621069	0.319347	1.13029	2.43968	0.569198	0.728349	1.30775	0.122868	0.743292	1.58926	0.609577	1.08638	1.30871	0.367934	0.770197	1.0009	1.36811	0.415546	0.134958	2.83379	0.607459
gsm1108916	Kocak	non-amp	st1	12.1021	6.85098	1	0.3915	0.493665	0.0146245	1.03972	4.87806	0.504721	0.127356	0.219421	0.502585	0.774528	0.69398	0.28398	0.5861	0.369963	0.434508	0.728173	1.48652	0.491814	0.536991	1.53567	0.620716	0.273027	1.04088	1.20314	0.683361	0.111017	0.430822	0.664107	1.1795	0.599963	1.12822	0.405926	1.43931	0.862079	0.908845	0.697384	0.785193	0.847029	0.856605	0.802158	0.747316	1.39138	0.580223
gsm1108917	Kocak	non-amp	st1	10.4615	13.7259	0	0.639271	1.40679	0.50825	1.17298	1.94695	0.71602	0.2006	3.44861	0.516168	0.992538	1.40831	1.78778	0.979156	0.732401	0.470361	1.04084	1.34077	0.927908	0.952154	0.356834	0.611829	1.44479	0.947247	0.557606	1.01256	0.181898	0.943672	1.23286	0.807709	0.687974	1.00478	0.652054	1.1043	1.6495	1.03431	1.39139	1.31884	0.902417	0.899666	0.915897	1.69864	0.266151	0.820662
gsm1108918	Kocak	non-amp	st4	13.9355	9.57863	1	1.3043	1.49	0.443562	0.402367	0.541011	1.01021	0.096904	0.39742	0.937253	0.857768	1.08827	8.56411	0.977012	0.588178	1.43465	0.941388	1.12709	0.962591	0.562279	0.236591	0.618066	0.403073	1.22528	2.17645	0.569247	0.141903	1.31533	0.415356	0.489431	2.71878	1.35268	1.12595	1.02672	0.771525	1.16899	0.752754	0.949245	2.02127	0.381089	1.3514	5.92651	0.462253	0.819322
gsm1108919	Kocak	non-amp	st1	10.5448	13.8158	0	0.976485	1.02797	0.0468977	0.74293	0.629227	0.507782	0.0637347	5.12215	0.475418	1.15426	0.743799	6.20722	0.526578	1.43847	0.367564	1.30039	0.780193	2.46021	1.27479	0.190861	0.505336	3.8346	1.33444	1.28865	1.00345	0.107175	0.988146	0.809356	0.674235	2.99894	1.29916	0.734586	1.73508	0.980227	0.954848	0.936929	1.19335	1.19394	0.626845	0.830094	2.90485	0.36198	1.07628
gsm1108920	Kocak	non-amp	st1	14.2397	12.0556	2	0.978666	1.16097	0.537307	1.28114	0.927645	0.575919	0.0976398	0.949522	0.516168	0.562068	0.907989	2.68744	0.693346	1.65292	1.03725	2.05606	0.58432	2.15943	1.58841	0.0652745	0.223589	0.985302	1.18356	1.44712	1.12804	0.271993	0.827889	0.880468	0.868634	0.876198	1.06184	1.24199	1.05213	0.927587	0.947339	1.25324	1.2592	0.832665	0.927348	1.12242	1.74438	0.194858	0.704573
gsm1108921	Kocak	non-amp	st4	13.8529	10.8368	0	2.07832	0.357088	0.095075	1.17362	0.600971	0.572519	0.0836023	0.75255	0.556918	0.9529	0.976224	0.399347	0.776998	1.25411	1.40858	1.41415	0.5586	0.591882	1.13944	0.0582508	1.1708	2.32776	0.921064	0.630686	0.470883	0.209937	1.66858	0.805889	0.793745	0.901469	0.882865	1.01259	0.531784	0.678746	0.967965	0.347821	1.18275	1.2009	0.834767	1.03512	1.04627	0.264907	1.14393
gsm1108922	Kocak	amp	st4	9.75186	7.56773	1	3.6804	0.37281	0.467049	1.67964	0.912483	4.39729	3.80144	1.7574	0.638419	7.64302	2.84667	0.116635	1.01026	0.684745	2.53759	1.67144	2.15262	0.617468	1.03569	0.408213	0.756678	0.496185	2.22023	3.8247	0.280215	0.81	1.71809	0.157185	1.88759	0.946782	1.89803	2.64461	0.209759	0.428092	2.06976	0.0638728	0.192352	5.67131	2.00972	0.325253	0.299763	1.99569	7.53352
gsm1108923	Kocak	non-amp	st4	9.6244	7.54415	1	3.67319	0.218575	0.533561	2.45669	0.706416	3.14688	0.181355	4.09326	0.638419	10.2219	2.58866	0.103957	1.23976	1.31556	2.83972	2.15627	4.05199	0.446328	1.21706	0.0474862	0.477738	0.212616	1.57919	5.16399	0.0325664	1.44565	2.03951	0.0988957	2.0369	0.450081	2.72143	2.65973	0.167857	0.255998	1.82187	0.0470657	0.131692	7.61455	1.83563	0.374141	0.250435	1.25164	16.924
gsm1108924	Kocak	non-amp	st3	14.1887	9.80464	1	3.42802	0.742355	0.0918432	0.961817	0.436944	4.22858	0.122602	11.1751	0.516168	3.68396	1.5946	14.6048	5.05719	1.66546	7.33122	2.46705	1.19172	3.20902	1.57435	0.0242775	0.869252	0.725531	1.61136	3.26272	0.106128	0.0666105	1.42576	0.276582	1.26227	3.18847	2.51972	3.39108	0.744464	0.331116	1.47485	0.162557	0.753961	6.25413	1.22109	0.76674	2.19485	0.510968	1.85743
gsm1108925	Kocak	amp	st4	9.62415	7.55277	1	1.42227	0.28886	0.401351	0.402367	0.444525	3.39405	5.2906	10.3733	0.556918	3.88136	2.44967	0.247099	3.24473	0.0526727	0.691251	0.477286	2.65978	0.0761885	0.573629	0.151696	0.62399	0.101537	0.739115	1.72475	0.33624	0.260464	1.03492	0.176816	1.57985	0.0182995	1.24957	2.32662	0.381288	0.368365	2.27601	0.0758693	0.110721	3.78453	1.33458	0.400081	0.119085	1.39778	3.05047
gsm1108926	Kocak	non-amp	st3	13.9327	8.93082	0	2.33222	0.506001	0.0851852	1.70346	0.667822	4.91319	0.19477	10.4391	1.141	3.33594	2.62007	10.3594	2.16476	0.0551809	1.64526	1.43751	3.90426	0.983059	1.21902	0.248425	1.08551	0.248711	1.65064	2.38747	0.120812	0.0660411	1.21447	0.107524	2.22857	1.03654	2.35074	2.48213	0.286509	0.200949	1.92709	0.12144	0.295969	7.78964	2.50738	0.38312	0.63301	0.543326	2.03246
gsm1108927	Kocak	non-amp	st3	14.1768	9.85103	0	6.08386	0.537429	0.0674603	1.68543	0.722957	2.43706	0.263712	3.77318	0.597668	3.0664	2.2124	0.124702	1.34487	0.970682	8.11022	1.67898	2.64725	1.65454	2.15577	0.103599	0.490835	0.564142	1.3127	3.48045	0.171794	0.684465	1.24283	0.232714	2.14775	0.504108	2.22651	4.23644	0.339554	0.360177	1.7043	0.235685	0.294391	5.41646	1.88822	0.276864	0.319736	0.152188	3.08463
gsm1108928	Kocak	non-amp	st1	10.2497	10.1436	0	2.10358	0.394355	0.0131216	1.9584	1.10683	2.81907	0.155261	0.955895	27.9546	3.50242	3.0979	0.715251	1.61459	0.0589432	0.92242	0.613277	3.47954	0.783491	1.00965	0.057411	0.534337	0.227869	1.09791	1.873	0.392542	0.16126	0.894443	0.169676	1.86044	0.320677	1.83632	2.0366	0.254624	0.61817	2.22744	0.290046	0.119064	3.46755	2.07215	0.385615	0.0897764	0.124631	1.50782
gsm1108929	Kocak	non-amp	st4	9.65971	7.73441	1	3.05632	0.166761	0.0404052	2.96786	0.975888	3.9627	1.22771	0.62669	0.475418	7.14992	5.4776	0.0271994	2.32241	0.59194	2.80637	0.527765	1.89541	0.379237	0.739822	1.71798	0.634281	0.0447592	1.87208	3.0245	0.204769	0.179621	3.15077	0.0740887	1.88307	0.141168	2.22789	2.18658	0.29448	0.321872	3.69602	0.087658	0.0711454	3.4484	2.62457	0.150654	0.0701195	1.36045	4.35603
gsm1108930	Kocak	non-amp	st2	9.74042	7.90197	1	1.89373	0.354358	0.138854	2.75541	2.52242	2.12052	1.16375	0.503293	0.475418	2.15393	4.31625	0.390126	0.863867	0.485341	1.98073	0.388761	1.92113	0.592451	0.547879	0.212008	0.319947	0.0418445	1.4729	1.51619	0.589063	1.02165	1.36542	0.224087	1.99907	0.153367	1.29645	1.85231	0.445894	0.745584	2.02185	0.136466	0.12053	2.22933	2.43264	0.0957801	0.038449	1.60864	2.08068
gsm1108931	Kocak	non-amp	st4	9.58108	8.08982	1	2.73303	0.329185	0.0192646	3.34254	1.36114	4.47206	3.72927	2.16669	0.475418	4.491	7.04351	0.519439	0.626317	0.773787	1.15735	1.33542	2.72903	0.453151	1.01725	0.131847	0.762135	0.47115	1.84901	2.38217	0.188701	0.122831	2.36614	0.075371	2.29839	0.169924	1.5083	3.07421	0.221319	0.354924	3.8096	0.180087	0.122334	3.84841	2.8937	0.220494	0.145446	1.02994	3.77603
gsm1108932	Kocak	non-amp	st4	9.60092	7.5251	1	1.96035	0.258624	0.0123596	8.2218	1.49416	3.02293	0.207053	1.4224	0.489001	9.19207	3.68934	0.0305417	1.30894	0.64963	2.65794	0.582387	2.61098	0.487265	0.39144	0.405847	1.95601	0.0513473	1.54968	0.994081	0.284973	0.227443	0.464206	0.189179	4.71808	0.0165567	2.13333	1.7478	0.0614335	0.51133	2.99533	0.0753348	0.0376586	2.22312	8.39473	0.13519	0.0393882	0.0647155	1.62458
gsm1108933	Kocak	non-amp	st4s	9.76487	7.90339	1	2.68865	0.371411	0.0556446	5.58421	1.33909	7.86687	1.45452	4.03083	0.502585	3.77513	4.08401	0.0628121	1.37221	0.618277	3.62499	0.920293	4.82427	0.32238	0.776187	0.0903154	0.266779	0.202834	1.92534	1.55699	0.431681	0.230717	1.42253	0.129022	3.61409	0.125482	1.82139	1.9382	0.2401	0.338845	4.27714	0.303042	0.11275	5.11678	5.2559	0.16113	0.107899	0.225793	3.51929
gsm1108934	Kocak	non-amp	st1	14.0172	8.96345	0	2.65794	0.294043	0.19041	4.43569	1.29705	5.9313	0.169412	3.31391	0.855753	8.4992	0.839173	19.7054	2.59375	0.971936	2.71987	1.00467	1.15677	1.02684	1.42679	0.212237	0.498163	0.270113	1.17624	2.39561	0.202733	0.134075	1.43461	0.248165	3.04026	0.565542	2.40704	2.53589	0.477737	0.267971	1.45917	0.270606	0.466448	5.46358	5.55025	0.305299	2.34345	1.00362	1.40468
gsm1108935	Kocak	non-amp	st2	14.1548	9.85557	0	2.43014	0.954434	0.0446749	0.576189	0.274985	4.09698	0.0748855	0.171192	0.611252	3.04341	1.78477	0.426661	2.11489	0.816426	6.50483	0.473143	1.66393	0.59302	0.940256	0.203534	1.84032	0.458772	0.56826	1.60979	0.942535	0.49417	1.07255	0.507191	1.0816	0.487551	1.69121	1.2638	0.640711	0.637666	2.71732	0.946956	0.261806	3.2312	0.730498	0.377633	0.550756	0.703692	2.50597
gsm1108936	Kocak	non-amp	st4	11.1471	12.0882	3	0.340654	0.394752	0.94574	0.980487	0.596146	0.871806	0.077942	0.297776	0.556918	0.957656	1.59014	0.625585	0.612911	0.544284	0.544576	0.53869	0.772939	0.14726	0.426723	0.0731379	0.383562	0.234776	0.683199	0.386379	0.617577	1.15743	1.0631	1.19286	0.909121	0.537657	0.670839	0.254889	0.965115	1.48192	1.01653	2.65012	1.09007	0.363665	0.884595	1.49257	0.481185	0.344734	1.03565
gsm1108937	Kocak	amp	st4	10.503	7.69443	1	0.172173	1.72227	0.902539	1.73243	0.880091	0.699868	4.46251	0.304438	0.543335	1.25732	1.15592	0.0639646	0.754476	0.382504	0.598733	0.438486	0.682587	0.176826	0.236701	0.921629	0.215325	0.0383308	0.751984	0.273005	0.613269	0.277401	0.617576	1.14856	1.18044	0.0252708	0.705164	0.306244	1.10142	1.37862	0.81817	0.325897	0.552251	1.01482	1.39394	1.18328	0.182166	1.94982	0.61505
gsm1108938	Kocak	non-amp	st3	14.1598	9.87106	0	1.93711	1.97502	1.71393	1.17749	1.75536	1.16327	0.253411	1.06582	0.516168	1.52131	0.404757	0.0295044	0.474564	0.586924	1.60665	0.821596	0.456377	0.367865	1.19032	0.833833	0.345986	0.265481	0.641483	2.95584	0.662167	5.12445	0.98373	0.519539	1.93424	0.15816	0.926914	0.725196	0.947336	0.850611	0.685198	0.647052	0.313333	1.62964	2.00726	0.405569	1.3661	0.489989	1.11691
gsm1108939	Kocak	non-amp	st4	11.735	11.5473	3	0.622658	1.23543	1.96321	0.780269	1.18471	0.882433	0.129281	0.200159	0.516168	0.857768	1.03399	1.59981	0.6231	1.04969	0.503207	1.03217	0.834932	1.10303	0.718516	0.034813	0.468383	0.627947	1.09214	0.896976	0.678735	1.0215	0.716359	1.07399	0.785866	0.184302	0.846141	0.705576	0.837157	1.70682	1.33437	1.54889	0.918126	0.773904	0.714197	1.36337	0.253606	0.358069	0.725781
gsm1108940	Kocak	non-amp	st4	8.90797	9.19537	0	1.49141	0.527304	0.613843	1.17491	0.672646	1.56674	0.288787	0.283872	0.489001	1.1939	0.612369	1.04648	5.91623	1.26038	1.55726	0.985463	0.562557	0.890382	1.09238	0.491429	0.460587	0.727407	0.952795	0.944778	0.360641	0.206806	1.2471	0.382871	1.29152	0.299763	1.05664	0.960325	1.02617	0.533487	1.34055	1.45874	1.08105	0.594357	1.10205	1.36686	0.707528	0.270063	2.46355
gsm1108941	Kocak	non-amp	st4s	11.6181	12.5478	3	0.554863	0.650958	0.0543177	1.30946	0.774646	0.925917	0.107941	0.776882	0.543335	1.13286	0.668586	1.15505	0.292782	0.954379	0.560121	0.704817	0.559259	1.58688	0.991236	0.09001	0.502685	1.58167	0.989406	0.714027	1.70356	0.255198	0.554523	1.03081	1.26601	0.810407	0.846983	0.724403	1.38317	0.728312	1.14437	2.54683	1.24769	0.888488	1.19832	0.857531	0.875206	0.327311	0.326166
gsm1108942	Kocak	amp	st4	11.0262	9.44914	0	0.186604	1.58212	0.145641	1.54509	0.669889	0.812382	0.739855	0.272575	0.516168	1.06547	0.928731	0.104418	0.677795	0.344881	0.611269	0.526258	0.778215	0.297363	0.26599	0.0887885	1.85077	0.0644038	0.701615	0.149913	1.24402	0.139768	0.4184	1.01437	1.31235	0.0174281	0.698682	0.555005	1.69159	1.64861	1.12584	0.350058	0.632642	0.13885	1.21616	0.692909	0.101195	1.67816	1.21559
gsm1108943	Kocak	non-amp	st4	13.8634	10.6153	0	0.967842	0.684701	0.152299	1.07448	0.682295	0.911635	0.152714	1.01325	0.529752	0.927531	1.13344	6.20122	0.613984	1.20269	0.613275	1.71665	0.645654	1.83648	1.82264	0.325456	0.553203	1.85629	1.22528	1.2386	1.37007	0.135641	1.69996	0.794665	1.1536	1.54718	1.06057	0.973048	1.13727	1.58062	0.994103	1.13279	1.60793	0.969883	0.978099	1.07503	2.72032	0.47061	0.76485
gsm1108944	Kocak	non-amp	st4	12.2144	11.2586	3	0.887881	0.723713	0.410395	1.87342	1.21986	0.753128	1.12424	0.341515	0.556918	1.47137	0.383434	0.701767	0.870302	0.63458	0.846701	1.16327	0.50452	0.833525	0.978635	0.184066	0.574564	0.953399	0.830977	0.608871	1.10035	0.612731	0.537972	1.33152	1.46275	0.395182	0.808294	0.594733	1.1568	0.869901	0.429615	0.75612	1.23473	0.713076	1.39087	0.952314	0.73745	0.581373	0.495389
gsm1108945	Kocak	non-amp	st4	9.02736	9.1724	0	0.453757	2.02901	0.193476	1.46655	0.557552	0.788579	2.31211	0.335867	0.543335	1.24781	0.634468	0.642988	0.813461	0.999527	0.524267	0.977929	0.564535	0.292814	0.818052	0.0989423	0.400558	0.366738	0.639486	0.522944	0.146535	0.665962	0.53988	1.00634	1.08339	0.626105	0.478106	0.392505	1.1793	1.21769	0.430756	0.783132	1.08454	3.20498	1.04269	1.4357	1.07967	0.0800054	0.477752
gsm1108946	Kocak	non-amp	st4	13.3598	7.91925	0	0.144652	0.142279	0.1783	1.3938	0.861483	0.435393	0.149601	0.262147	0.543335	0.812581	0.980877	0.0777948	1.5052	0.045148	0.481895	0.298728	0.961557	0.0960885	0.156244	3.15883	0.65611	0.101457	0.767073	0.160341	0.306908	0.214064	0.364916	0.661637	1.0273	0.137682	0.678954	0.240862	1.11891	0.880245	0.8291	0.581012	0.884751	0.223292	1.19064	1.82431	0.109898	0.611953	3.17415
gsm1108947	Kocak	non-amp	st4	12.0719	7.5753	1	0.0896104	2.25659	0.0575889	0.751299	0.308756	0.986446	1.52046	0.184951	0.719919	1.03852	1.25556	1.16496	0.983446	0.343626	0.482647	0.157463	1.28142	0.0221743	0.135556	0.477152	0.515159	1.51678	0.955457	0.0967719	0.596591	0.495593	0.449725	1.09273	0.655824	0.155546	0.972954	0.178905	1.32645	1.26737	0.740421	0.650259	0.669849	1.37577	0.564406	0.981746	0.519997	1.74198	1.95209
gsm1108948	Kocak	non-amp	st4	8.98525	9.20566	0	0.695403	0.749542	0.214068	1.11954	0.693322	1.31051	0.472237	0.604676	0.516168	0.89265	1.11929	5.64813	1.4253	0.969428	0.575666	1.34748	1.3078	1.11497	0.91433	0.073367	3.19682	0.518624	0.885784	0.534289	0.793555	0.1197	1.83444	1.04055	1.03175	1.08882	0.933065	0.879821	0.998378	1.19625	1.31603	2.08368	1.17914	1.22528	1.00886	1.37684	2.26987	0.676668	0.630677
gsm1108949	Kocak	non-amp	st4	11.2889	11.3319	3	0.397961	1.38364	1.30293	1.66934	1.1916	1.23022	0.251996	0.275327	0.556918	0.369427	2.22752	0.38736	1.6221	0.501644	0.582687	0.713481	0.97013	0.242211	0.453607	0.069168	0.284086	0.232421	1.2823	0.337325	1.06331	0.469405	0.999795	1.17068	1.29581	0.284514	0.698069	0.346858	0.99771	1.23354	2.10141	1.23329	0.796806	0.369759	1.1931	1.28355	0.330085	0.324466	0.754134
gsm1108950	Kocak	non-amp	st4	11.2144	11.1526	3	0.382942	1.61807	0.19057	1.43178	0.780159	1.24918	0.711553	0.731839	0.556918	0.899785	1.39397	1.5015	1.10839	0.728639	0.516495	0.952313	0.861312	0.965434	0.72857	0.107875	0.727677	0.319863	0.972099	0.70606	0.740397	0.170511	1.20415	1.12054	1.11124	0.809536	0.651979	0.616543	0.905685	1.31827	1.41535	0.656614	0.935264	0.575749	1.12481	1.10646	1.04819	0.510435	1.51296
gsm1108951	Kocak	amp	st4	10.3886	7.2549	1	0.196337	1.15331	0.0805609	0.701084	0.820132	0.803711	4.44162	0.232456	0.652002	0.493891	1.3709	0.0639646	1.0049	0.391283	0.846199	0.537936	0.726773	0.194451	0.185141	7.07086	0.338658	0.214892	0.431354	0.163219	0.848216	0.953469	0.580993	1.1317	0.812077	0.299328	0.679439	0.776691	1.36886	0.701568	1.15606	0.248285	1.20023	1.2984	0.553026	1.31748	0.203998	1.697	0.650323
gsm1108952	Kocak	amp	st4	15.1351	12.1226	2	0.570049	1.36696	0.0507627	0.544	0.608552	0.253976	3.63616	0.188717	0.624835	0.507368	0.816686	0.0356127	0.498158	2.02163	0.588704	2.97861	0.583661	1.3242	1.6016	0.0493948	0.554606	0.773803	0.999835	0.880416	0.418792	1.00186	0.601558	0.654878	0.674469	0.83742	0.889297	1.68279	0.615963	0.658905	1.90228	0.184858	0.939774	0.563344	0.477054	1.02066	0.401116	0.577461	1.31293
gsm1108954	Kocak	non-amp	st4	12.0468	8.7708	1	0.468609	1.18707	2.74419	0.492497	1.04894	0.214615	2.0793	1.73596	0.570502	0.773736	0.80932	0.171379	0.365709	1.65292	0.462087	1.83795	0.596851	1.45895	0.841672	0.0546626	0.363449	0.849347	0.444001	1.23055	0.563111	4.1882	0.734635	1.32134	0.616352	0.502801	0.717771	0.936419	1.01691	0.83045	0.776919	0.485732	0.951161	0.46802	0.513963	1.14737	0.469925	0.943708	1.96347
gsm1108955	Kocak	non-amp	st4	10.4074	8.40858	1	0.435466	0.58444	0.856921	0.616104	0.368715	0.860542	4.16919	0.555288	0.556918	0.65165	0.912448	1.47557	0.916417	0.776295	0.219385	1.06457	0.825699	0.180806	0.417822	0.0790928	0.366099	0.3215	0.549177	0.469886	1.10893	0.630664	1.4559	1.23001	0.841175	0.366426	0.746763	0.500901	1.27654	1.43582	1.46383	0.859763	1.68314	0.439619	0.640378	2.24584	0.821777	0.730361	1.0515
gsm1108956	Kocak	non-amp	st4	10.0801	9.87217	0	0.686342	1.5961	0.227229	0.70044	0.331499	0.89493	0.0571122	0.980516	0.502585	0.782456	1.26622	1.51867	2.92406	2.86941	0.649129	1.17984	0.975406	0.687402	0.666969	0.0757336	0.47727	0.363983	1.0917	0.548221	0.471631	0.30117	0.974569	0.798765	0.710041	0.789929	0.608976	0.541025	0.909692	2.7217	1.07309	0.228588	0.767266	0.586522	0.632996	0.793179	0.974709	0.235038	0.672871
gsm1108957	Kocak	non-amp	st4	10.3546	8.40475	1	0.413399	1.10933	0.780708	0.611597	0.407998	0.558832	3.30639	0.497065	0.570502	0.745196	1.27436	0.0776795	0.478854	1.4485	0.378345	1.18135	0.789426	1.32136	0.885132	0.0532884	0.266934	0.391294	0.882677	0.443315	0.783097	0.622836	0.536441	1.09596	0.760201	0.357276	0.7069	0.661607	0.806732	0.672989	1.53407	0.618031	0.772903	0.334176	0.638225	1.83429	0.241025	0.369625	1.24372
gsm1108958	Kocak	amp	st4	10.6563	8.052	1	0.0994272	1.78858	0.154682	1.01976	1.51001	0.243052	6.22789	0.202766	0.570502	0.722206	1.39707	0.0516327	0.586636	0.466529	0.702032	0.31568	0.827677	0.02388	0.145662	0.0538991	0.344271	0.0865238	0.627504	0.105573	1.04556	0.471397	0.383542	1.49007	0.985804	0.227872	0.663489	0.16553	0.643967	1.01399	0.874913	0.455394	0.85803	3.44459	0.834152	1.18678	0.10351	1.42854	0.901924
gsm1108959	Kocak	non-amp	st4	14.0427	9.05367	0	2.055	1.18229	0.375518	0.640568	0.374917	2.14768	0.0873381	1.72018	0.624835	1.04565	1.2102	37.5228	2.51117	1.05596	2.02361	0.95382	0.74392	1.02627	1.39626	0.16979	0.894979	0.639765	1.36351	2.15555	0.457266	0.114433	2.12678	0.487181	0.735004	4.87943	1.56215	1.55457	0.978387	0.347768	1.27868	0.411159	1.10225	3.71402	0.578555	1.3484	8.56795	2.43856	0.79923
gsm1108960	Kocak	non-amp	st4	12.3949	6.81292	1	0.51526	0.761585	3.13783	0.548506	2.36391	1.19847	0.0543953	0.133101	0.584085	0.881551	0.993865	0.175759	1.65802	0.545538	0.738137	0.531532	0.898904	0.0284286	0.285251	0.585561	0.450452	0.145737	0.76086	0.38909	1.15361	2.30959	1.55038	0.9026	0.739607	0.564235	1.36421	0.55913	1.38664	1.40293	1.10474	1.40113	0.749338	1.56098	0.643761	1.54994	0.284895	0.775875	1.5835
gsm1108961	Kocak	amp	st4	12.259	7.51674	1	0.728965	0.867857	1.22199	0.563313	0.227432	0.280712	2.21441	0.791655	0.584085	0.848255	2.4896	0.0726085	0.603259	2.03668	0.457073	2.34612	0.993213	2.10997	1.44398	3.1973	0.467759	0.587939	1.06729	0.996167	0.766543	1.39768	1.03026	1.49996	0.56627	0.366862	0.558343	1.34735	0.962862	1.8527	1.0651	0.701225	0.691497	2.99442	0.504121	1.47811	0.352504	3.20217	1.1888
gsm1108962	Kocak	non-amp	st2	10.3793	8.39768	1	0.592284	0.424314	0.1732	0.28391	0.494836	1.34452	4.56666	0.0932721	0.502585	1.04327	2.18856	0.0570495	0.702462	0.904214	0.400158	1.14029	0.965514	0.422448	0.685018	0.0640529	0.304043	0.368894	0.529651	0.464881	1.00127	0.627249	1.25576	1.50634	0.647321	0.197809	0.486579	0.396186	0.671929	1.36368	1.60165	0.769957	1.4264	0.434831	0.518885	1.37584	0.245525	0.27913	1.26961
gsm1108963	Kocak	non-amp	st2	12.7779	7.12109	0	1.24985	1.20475	0.594373	0.475758	0.31358	1.14542	0.0559235	0.493734	0.516168	1.4896	1.11095	0.898155	2.06449	1.05471	0.423476	1.8338	0.772279	0.865365	1.32391	0.27484	1.40359	0.809419	0.68808	0.996167	1.01165	0.53815	2.41052	1.09066	0.820034	1.21605	0.960959	0.697654	1.02046	0.594247	0.804483	0.883143	0.836494	0.996978	0.549027	1.41425	0.924395	3.13461	0.470831
gsm1108964	Kocak	non-amp	st1	11.3409	12.1282	3	0.611163	1.45447	0.0352974	0.735848	0.511376	1.43655	0.0692252	0.20769	0.475418	1.2272	1.94121	0.957279	0.781824	0.736163	0.446542	1.1934	0.734028	1.53173	0.634846	0.0906971	0.401961	0.39337	0.780386	0.706644	1.88527	0.376463	0.836318	1.72228	0.996881	0.080605	0.793109	0.396233	1.27395	1.43727	1.35215	1.09385	0.761177	0.6998	0.834152	1.55194	0.229653	0.937841	0.87759
gsm1108965	Kocak	non-amp	st2	9.00357	9.19705	0	1.24766	0.454083	0.513455	1.09894	1.50794	1.17717	0.674592	0.667099	0.516168	1.20183	0.680217	0.756626	0.942693	1.32183	0.482146	0.92293	0.751834	0.908008	1.39973	0.0703895	0.212363	0.503611	0.43557	0.645953	1.2324	1.52905	0.827497	0.643068	1.60075	0.494522	1.20527	1.68662	0.876679	0.85701	0.775303	0.656099	1.13979	0.794035	1.04546	0.887961	0.888373	0.229349	0.744311
gsm1108967	Kocak	non-amp	st1	11.8993	11.6485	3	0.437983	0.788883	0.409413	0.893576	1.48037	1.05701	0.0818476	0.159895	0.489001	0.671469	0.942495	0.980099	0.634897	0.732401	0.338981	0.811425	1.02883	1.00353	0.611454	0.287284	0.327587	0.637569	0.813892	0.628267	1.86974	0.183463	1.06429	1.40981	1.02372	0.505415	0.780042	0.466555	1.56034	1.41814	0.962452	2.01463	1.6103	0.553333	0.701586	1.24664	0.610368	0.382426	0.520169
gsm1108968	Kocak	non-amp	st1	12.2245	11.4981	3	1.09756	0.364949	1.40118	0.825978	2.22194	1.12693	0.0996209	0.170323	0.502585	0.706351	1.13499	0.545831	0.775925	1.07352	0.954262	0.896184	0.561238	0.650445	0.744579	0.231782	0.354405	2.92704	0.870695	0.627683	2.16188	1.24311	1.46652	0.923164	0.814573	0.357712	0.795635	0.782586	1.01728	1.33563	0.889075	0.987024	2.04484	0.436899	0.740341	2.0049	0.519634	0.418517	0.690954
gsm1108969	Kocak	amp	st4	11.0328	6.92935	1	0.505946	0.833942	0.185024	1.0571	0.951767	0.568481	3.81956	0.783834	0.543335	0.838742	1.57192	0.0251248	0.803809	1.64289	0.753932	3.05885	0.55794	1.38447	1.25008	3.25456	0.772894	0.638448	0.491708	1.06049	0.577191	0.452752	0.809796	0.882764	0.910603	0.509772	1.05181	0.606407	0.497561	0.849281	0.826249	0.0342971	0.840892	0.753447	0.95134	1.47761	0.50007	14.6565	2.00678
gsm1108970	Kocak	non-amp	st4	11.9815	8.77224	1	0.471377	0.498866	2.82211	1.07706	0.572714	1.77107	1.45837	0.199579	0.502585	0.776907	0.839173	0.184979	0.514781	0.625801	0.468105	0.98584	0.572449	0.102911	0.831018	0.0356528	0.313399	0.489117	0.527876	0.394638	0.520716	5.16032	0.876591	1.35938	0.995789	0.193452	0.440106	0.172474	1.17145	1.32215	0.834138	0.767473	1.99613	2.03291	1.07837	1.24813	0.684123	1.07101	2.05411
gsm1108971	Kocak	non-amp	st4	13.6625	11.7615	0	1.67927	0.30555	0.0496487	0.372109	0.314269	1.00664	0.310976	0.257512	0.516168	1.16774	1.39378	0.0826354	0.242376	1.95516	0.395645	2.02479	0.58432	1.56414	1.38345	0.0190098	0.745608	1.48919	0.675876	1.73764	0.558449	0.0927992	2.58213	1.39819	0.643499	0.291485	0.724509	0.866819	0.520098	1.39176	1.04296	0.474834	1.68257	0.61612	0.388164	1.72803	0.448324	0.270596	1.18143
gsm1108972	Kocak	non-amp	st4s	10.8637	13.0281	3	0.411889	0.893877	0.253935	0.3264	0.740875	0.949933	0.082357	1.1113	0.543335	0.811788	1.68978	0.537879	0.631679	0.569366	0.643613	0.694269	1.0862	0.184786	0.661639	0.730616	0.218599	0.789575	0.957898	0.305999	1.34506	0.483922	0.802323	1.57649	0.685	0.526329	1.05181	0.352543	1.36806	0.861024	1.19589	2.98598	1.6404	0.342664	0.364788	1.48758	0.610694	0.384204	0.770654
gsm1108973	Kocak	non-amp	st4	9.63349	7.57765	1	0.978247	0.858631	0.204562	0.397216	0.39835	0.845452	0.358239	0.184806	0.665585	1.029	0.881432	0.945178	1.12501	1.22903	0.752177	1.54562	0.78415	0.361043	1.79001	0.16582	0.430494	1.06168	0.779499	0.904442	0.257304	0.551814	1.6147	0.605358	0.628599	1.8208	1.32619	0.433374	0.821297	0.940248	0.995719	0.27989	0.941465	1.21418	0.426611	0.992721	2.50829	0.398071	0.980061
gsm1108974	Kocak	non-amp	st1	12.2194	10.9479	3	0.678622	1.25312	3.16901	0.238845	0.439701	0.877502	2.87542	0.314287	0.584085	0.851426	0.815717	6.46077	0.845099	1.45226	1.383	0.826116	0.718859	0.511145	0.644189	1.40023	0.41615	0.499538	0.761748	0.537752	1.29227	0.292346	1.28637	0.977052	0.780951	1.1838	1.05551	0.461359	1.14503	1.23044	1.00304	1.10595	1.23304	0.85334	0.348486	1.22818	4.8905	2.61351	0.626436
gsm1108976	Kocak	amp	st2	9.63412	7.54398	1	0.997545	0.36818	0.544133	0.536918	0.336323	0.632368	4.74314	1.04308	0.570502	0.989367	1.05221	0.0610833	0.353376	1.04844	1.21126	1.39607	0.760408	0.436663	1.01774	0.309195	0.452791	0.738467	0.803241	0.85372	0.45825	1.71622	1.24796	0.764127	0.788362	0.65094	1.04268	0.571363	0.620178	1.02422	0.906849	0.217086	0.654064	0.750509	0.536417	1.12292	0.977935	0.55826	2.05813
gsm1108977	Kocak	amp	st4	10.5679	7.35439	1	0.664107	1.51477	0.159188	0.665675	0.33012	1.10126	5.79997	0.503293	0.543335	0.875209	1.19489	0.552977	0.453115	0.965666	0.834666	1.17005	0.500563	0.902891	0.915939	0.0577927	0.710994	1.78901	1.02313	0.624888	0.992437	0.271993	1.01092	0.916927	0.912709	2.57326	0.790914	0.9281	0.649517	1.03911	1.04619	0.317117	0.719798	1.6329	0.559485	0.917394	0.902888	2.79272	0.977159
gsm1108978	Kocak	non-amp	st1	12.5114	12.8161	0	0.768904	1.34316	0.0536135	0.561382	0.43212	0.464595	0.086206	0.169309	0.570502	0.749953	0.935322	2.21168	0.308332	1.46229	0.561375	1.21714	0.900882	2.88891	0.935747	0.129251	0.828245	2.08863	0.879571	1.23722	0.932818	0.127955	0.631132	1.37294	0.837196	1.64913	1.02522	0.567168	1.06365	0.977406	0.940211	1.84283	1.34038	0.739736	0.495816	1.20274	0.99086	1.10781	0.925365
gsm1108979	Kocak	non-amp	st2	11.4213	12.5242	3	0.383026	1.3816	0.130664	0.226613	0.442458	0.509567	0.0524708	0.187703	0.489001	0.784041	0.869026	0.437034	0.567332	0.426398	0.364054	0.63814	0.728752	0.337731	0.526454	0.411115	0.681681	1.06428	0.997616	0.227414	1.03561	0.162399	0.607976	1.18475	0.738592	0.771629	0.81447	0.186478	2.23677	1.39976	0.847444	2.0314	1.17114	0.385973	0.223609	0.949321	0.752616	0.831701	1.00864
gsm1108980	Kocak	amp	st4	11.4871	8.14294	1	0.247016	0.84747	0.328665	0.756449	1.02	0.623739	0.605197	0.173944	0.543335	0.593779	1.64811	0.303227	0.825258	0.505407	0.47337	0.563175	1.07631	0.33432	0.460325	0.710003	0.380132	0.357076	0.627726	0.278344	1.10353	0.782815	0.503214	1.30858	1.10976	0.47143	0.643506	0.275068	1.11281	1.76978	1.0249	0.466144	1.05422	0.634945	0.586859	1.14088	0.764936	1.73327	0.741632
gsm1108981	Kocak	non-amp	st2	9.01433	9.18307	0	0.677028	0.871745	0.390198	0.262021	0.302553	1.69439	0.0559801	0.285465	0.638419	1.18835	0.738759	13.859	1.2966	1.32936	0.578173	1.52453	0.490671	0.66864	1.29555	0.835131	0.500814	0.382789	0.900872	0.95604	0.54396	0.0693147	1.6298	0.536336	0.680865	0.863998	0.929262	0.877724	1.24866	0.459493	1.06881	0.936603	1.02648	1.28882	0.309424	1.76545	6.28241	1.11865	1.13544
gsm1108982	Kocak	non-amp	st4	12.3097	8.86488	1	0.990245	1.23441	0.733742	0.87555	0.689186	0.807282	0.145016	4.19696	0.597668	1.09163	0.976612	0.104879	1.08319	0.820189	0.872776	1.3358	1.01498	0.201274	1.36739	0.0931402	0.329146	0.96418	0.763079	0.837786	0.47587	4.63441	1.27315	1.0074	1.04025	0.571206	0.640724	0.440132	1.76884	1.54619	0.780721	0.738867	0.743137	1.3033	0.761871	0.750776	1.44012	0.776408	1.2234
gsm1108983	Kocak	non-amp	st3	8.95813	9.15941	0	1.04269	0.442075	1.29819	0.468677	0.776713	2.06811	0.0489614	0.265478	0.529752	1.04803	0.797689	1.25705	6.03742	1.74823	1.21953	1.2631	0.508478	1.06152	0.956865	0.399205	0.375922	0.869471	0.8454	0.935935	0.740681	0.239114	1.32354	0.885107	0.948594	0.888398	1.013	0.590679	1.16361	0.812949	1.0574	1.20485	1.12164	0.905681	0.512733	2.13011	1.31452	0.887349	1.30355
gsm1108984	Kocak	non-amp	st3	12.0677	11.6584	3	0.734671	0.890163	0.398981	0.526617	1.40249	0.83168	0.0824136	0.183358	0.570502	1.30092	0.991151	0.75582	0.467057	1.12619	0.272539	0.934984	0.460334	0.654425	0.795064	0.396533	0.661723	0.872106	0.682533	0.341455	1.20926	0.274982	1.47576	1.1018	0.622749	0.79385	0.70889	0.232264	1.5575	0.890498	0.894683	1.08476	1.46699	0.449086	0.491818	1.41874	0.739616	1.1391	0.822225
gsm1108985	Kocak	amp	st1	11.923	8.46743	1	0.430516	1.2415	0.349304	0.45387	0.512066	0.470716	1.95314	0.185675	0.611252	0.737268	1.2984	0.113869	0.517998	0.617023	0.580681	0.565812	0.821742	0.217194	0.742357	0.162843	0.287984	0.433777	0.613747	0.481941	0.561254	2.29621	0.614701	1.79127	0.7485	0.826528	0.930359	0.471658	0.795547	1.19597	0.999616	0.982679	1.16437	0.828421	0.543798	1.09598	0.650863	0.383137	0.736051
gsm1108986	Kocak	non-amp	st3	12.9968	12.4604	0	0.345604	0.20757	0.173334	0.233695	0.89801	0.865643	0.0666215	0.0924031	0.556918	0.663542	1.22959	0.090703	1.11804	1.1149	0.212114	1.05327	0.679289	1.22072	1.05649	5.69567	0.33819	0.416129	1.08726	0.498	1.40892	0.386853	1.13799	0.919586	0.591623	0.474916	0.98551	0.815277	1.15359	1.25611	1.06206	1.69583	2.18127	0.339726	0.291277	1.29054	0.446651	0.481277	0.870893
gsm1108987	Kocak	non-amp	st4s	12.1545	8.64317	1	0.812954	0.859409	0.412106	0.448719	0.729159	0.830745	0.064414	0.44507	0.529752	0.868074	1.26874	0.111218	0.955562	1.90249	0.402916	1.25669	0.927922	0.375825	2.54533	1.1738	0.430338	1.58618	0.988075	1.1309	0.942943	7.45724	1.06002	0.998567	0.572276	1.35068	1.2669	0.555798	0.97413	0.501559	0.877765	0.616299	1.06053	0.875865	0.454601	1.94903	1.4688	1.03971	1.05396
gsm1108988	Kocak	non-amp	st4s	14.191	10.2693	0	1.4336	2.2091	1.35273	0.207943	0.699524	0.275442	0.0673007	0.900569	0.624835	1.44203	0.445659	0.633307	1.00436	2.93838	6.50583	2.79742	0.338326	3.62521	2.60781	0.161926	0.365164	0.949606	0.551618	4.94025	0.533654	1.70796	1.22347	1.45532	0.581638	6.18131	0.991813	2.01013	1.17909	1.1281	0.311186	1.09108	1.61966	0.85432	0.300504	1.86671	5.70265	1.665	1.13254
gsm1108989	Kocak	amp	st4	10.8837	7.42069	1	0.152875	1.30221	0.266252	0.681126	1.12613	0.63207	2.82193	0.171337	0.774252	0.675433	2.57374	0.0827506	0.624708	0.045148	0.775244	0.353727	0.914732	0.0244486	0.299143	0.952778	0.949707	0.24959	0.712932	0.170269	0.857095	0.888709	0.693312	1.4266	0.649506	0.669675	0.855379	0.645646	0.784529	1.20402	0.944298	0.206753	0.536466	0.460839	0.774175	1.83978	0.294444	2.10325	1.16982
gsm1108990	Kocak	non-amp	st2	14.8924	12.0613	2	6.14251	0.89963	0.0143959	0.424255	0.309445	0.527419	0.0643008	11.3288	0.516168	1.53082	0.700765	0.116519	0.999533	10.443	1.82754	15.4355	0.600808	15.9024	7.17432	0.119784	0.860521	5.05759	2.43102	10.4983	0.173408	0.39952	0.939685	0.595353	0.806148	2.32186	2.10702	4.95942	0.570013	0.510458	0.980416	0.24106	3.70238	2.10582	0.351562	1.85325	1.2466	0.12143	2.82476
gsm1108991	Kocak	non-amp	st2	11.8446	12.0517	3	0.771757	1.95726	0.330954	1.74531	1.16335	0.440664	0.160073	0.341515	0.543335	0.581094	0.613145	0.148905	0.213956	1.27292	0.77399	0.526635	0.389107	0.232546	0.748299	0.578232	0.401337	0.567416	1.10013	0.529659	0.834516	0.629953	0.817421	0.70674	1.36181	0.452695	1.04832	0.612396	0.881688	0.928917	1.02699	0.983659	1.20553	1.02124	1.80241	0.763747	0.326357	0.160544	0.937198
gsm1108992	Kocak	non-amp	st1	11.2204	12.804	3	0.487991	0.733319	1.18818	1.47298	0.97451	0.923027	0.106696	0.786296	0.502585	0.28698	0.884921	1.59289	0.690128	1.18514	0.627817	0.51232	0.672694	0.307597	0.778298	0.0973391	0.136274	1.12098	1.26411	0.35426	1.86696	0.21136	0.787841	1.24078	1.5055	0.970745	0.783207	0.388147	1.39039	1.14221	1.22336	3.42914	1.0735	0.699256	1.75689	0.786694	1.38969	0.194502	0.459446
gsm1108993	Kocak	non-amp	st3	14.0245	11.9031	2	2.02714	0.908425	1.93568	0.321893	1.23985	0.659954	0.127866	2.53399	0.516168	1.17646	0.435773	1.35974	0.702998	1.61279	0.71156	2.04137	0.592235	3.19196	2.14211	0.656714	0.503309	3.68371	1.10013	2.10558	1.20125	0.257333	1.89975	1.01334	1.14221	0.987738	1.10252	2.79304	0.827474	1.63698	0.853052	1.80723	1.47895	1.22974	0.368171	1.05558	1.19428	0.192724	0.832717
gsm1108994	Kocak	non-amp	st1	12.433	12.1074	3	1.04	2.52816	0.0414956	0.743574	1.13854	0.212915	0.335485	0.376999	0.584085	0.748367	0.72015	0.39612	0.916954	1.145	1.20674	0.905224	0.70435	1.87117	0.911548	0.139939	0.766813	1.27163	0.871805	1.0496	0.856035	0.543274	0.783859	1.66723	0.761917	0.267521	1.13618	1.29931	0.911403	1.14195	0.72854	0.98932	0.895463	0.597512	0.659448	1.088	0.491283	0.352202	1.01444
gsm1108995	Kocak	non-amp	st1	12.3411	11.3385	3	0.878484	0.859599	2.67509	0.417818	1.19781	1.04285	0.105225	0.255919	0.502585	0.791969	0.674983	0.095313	1.06978	0.706065	0.344748	1.5784	0.599489	0.767002	1.07108	0.163835	0.836041	1.32329	1.02646	1.52266	1.05364	0.733711	1.2662	1.09886	0.863485	1.11017	0.930181	1.35942	0.695426	1.25698	0.925288	1.194	1.11014	0.650506	1.56957	1.23067	0.961924	0.71187	1.05217
gsm1108996	Kocak	non-amp	st1	13.5901	12.4966	0	1.02985	0.55303	0.0524496	0.429406	0.30531	0.837419	0.109979	0.765874	0.489001	0.830022	0.727322	0.072378	0.933577	1.50117	0.283069	1.11166	0.751834	3.06062	1.58079	0.0835971	0.564741	1.32812	1.17513	1.27142	1.22921	0.40863	0.754473	0.969992	0.904908	0.566849	1.06143	1.72112	0.886738	1.06567	0.915593	1.42081	0.588556	0.85976	0.606852	1.61479	0.54249	0.249972	1.27051
gsm1108997	Kocak	non-amp	st2	14.0983	12.0956	2	1.09991	0.788641	0.0429486	0.422968	0.351485	0.69362	0.0918663	1.23339	0.489001	0.398759	0.653659	2.14737	0.834374	1.09108	0.427738	2.11746	0.867907	5.00627	1.90309	0.112532	0.579397	1.41712	1.19066	2.21499	0.650164	0.252494	0.984321	0.707974	1.18621	1.15984	1.3832	2.35794	0.620595	1.27838	1.19446	2.32358	0.764672	1.32473	0.580708	0.947325	1.08541	0.533725	1.01355
gsm1108998	Kocak	non-amp	st4	14.0423	8.95188	0	0.521301	1.64186	0.0959526	1.52899	0.788429	0.452736	0.138733	0.630311	0.502585	0.489927	1.06074	0.5796	2.18889	1.1425	0.675706	0.581634	0.474843	0.293383	0.599569	0.119708	0.282371	0.71475	0.783049	0.362728	1.71297	0.397243	0.918263	1.45963	1.01248	0.670546	0.757099	0.656388	0.954181	1.06124	0.807144	1.14105	0.928048	0.604585	1.2257	1.30151	0.633354	1.67798	0.705689
gsm1108999	Kocak	non-amp	st4	11.4393	6.81448	1	0.329494	0.167262	2.57115	0.638636	1.39078	0.502001	0.0724516	0.623359	2.94759	0.56841	1.25265	0.185324	1.13574	0.499136	0.361546	0.536053	0.827018	0.0687971	0.442165	0.211627	1.16129	0.22168	0.692518	0.333655	0.690654	1.82894	0.758189	1.79198	0.664328	0.605627	0.751663	0.181911	1.40517	1.51509	0.891927	0.410486	0.683943	0.595227	1.04915	1.2202	0.499168	9.32596	1.40915
gsm1109000	Kocak	non-amp	st4	11.5194	11.4389	3	0.730056	1.27875	0.438945	0.601297	0.623714	0.668838	0.102451	0.393944	0.516168	1.04327	0.855069	0.0730695	0.796838	0.600719	0.260003	0.710091	0.815806	0.39004	0.709674	0.11215	0.453258	1.06671	0.797028	1.12877	1.06923	1.12113	0.9487	1.54188	0.909511	0.257936	0.806788	1.04537	0.846297	0.734849	1.02689	0.872522	1.05027	0.413612	0.687437	1.29253	0.294612	0.227393	0.367914
gsm1109001	Kocak	non-amp	st4	11.2529	10.9663	3	0.365489	0.27547	0.877954	1.33135	0.827024	0.973567	0.108677	0.468968	0.475418	0.451874	1.10649	0.0950825	0.773244	0.739926	0.53906	0.437732	0.662142	0.285991	0.453607	0.432491	0.308877	0.28281	0.757975	0.537835	0.736775	2.16043	0.670678	0.950567	1.20056	0.406946	0.811126	0.826182	1.16235	1.17794	0.660106	0.472864	0.754299	0.308604	1.64093	0.983243	0.470873	1.51157	1.13522
gsm1109002	Kocak	amp	st1	8.96662	9.29816	0	0.208336	2.09135	0.244949	2.08265	1.50243	0.406786	3.10778	0.372799	0.570502	0.399552	0.826573	0.0411448	1.57115	0.376233	0.555357	0.366158	0.899563	0.02388	0.328685	0.448676	0.428467	0.136274	0.551618	0.258364	1.29368	0.230717	0.51457	1.33072	1.42617	0.22918	0.861989	0.729856	0.771508	1.03259	1.0422	0.64048	0.760839	4.55256	2.18473	0.917893	0.197992	2.65529	0.990777
gsm1109003	Kocak	na	st4	13.8765	10.6296	0	1.18709	2.16207	0.189167	1.51225	1.071	0.859692	3.02712	0.266637	0.896503	1.53479	0.726353	6.25701	0.440245	2.2712	0.922921	1.07211	0.319859	0.492951	1.79693	0.0324464	0.366567	1.96158	1.25945	1.22033	0.426279	0.0523775	1.72282	1.03355	1.38131	2.45257	1.34374	2.70657	1.03448	1.97506	0.700691	0.765939	1.28592	2.54718	1.66277	1.01417	3.20922	0.280019	1.09035
gsm1109004	Kocak	non-amp	st4	10.7525	8.37988	1	1.00459	1.21696	0.213169	2.09295	0.866307	1.14763	2.85855	2.23824	0.733502	0.862525	1.12297	0.386093	0.317985	1.62784	1.81225	0.688995	0.443846	0.479874	1.06334	0.0329808	0.16621	1.15148	0.9346	0.679614	0.396525	0.667386	1.46775	0.90833	1.41571	1.58683	0.900296	0.672442	0.63395	0.701063	1.22516	0.585703	0.921734	0.51862	1.95835	1.21371	0.892436	0.34029	1.60382
gsm1109005	Kocak	non-amp	st4	10.5506	7.53364	1	0.321439	2.55768	0.599888	3.08438	1.37768	0.750876	3.99548	0.424504	0.842169	0.508953	0.82793	0.0280061	0.717476	1.35569	1.77213	0.73646	0.781512	0.202411	0.38005	0.952778	0.525137	0.700655	0.721585	0.465757	0.300668	1.23969	0.805647	0.994277	1.17966	0.0919333	0.873397	0.482609	0.750015	0.608192	0.55983	0.187273	0.640196	0.49936	2.77251	1.10496	0.260254	3.21782	0.768198
gsm1109006	Kocak	amp	st4	10.7135	7.61038	1	0.346695	2.12269	1.35273	1.34036	1.32048	0.397732	4.91969	0.268809	0.747086	0.69763	0.670524	0.0462159	0.362492	0.640851	1.72951	0.448657	0.430656	0.101774	0.399936	0.128335	0.606995	0.280294	0.736896	0.499001	0.597499	2.06677	0.448193	1.20323	1.30439	0.401718	0.928726	0.910461	0.734155	0.621128	1.06178	0.466549	0.712469	1.47142	1.34719	0.930863	0.341978	3.16075	1.32543
gsm1109007	Kocak	non-amp	st3	12.0871	9.62002	0	0.881253	0.953501	6.18188	0.952804	0.419025	1.01633	0.117564	0.86436	0.543335	0.826851	0.635244	0.0190165	0.230043	1.12368	0.427487	1.07211	0.389767	1.10189	1.08854	11.2513	0.481948	0.399479	1.21862	1.59056	0.571824	2.7817	1.53012	0.863133	0.970982	0.475787	0.893456	1.75524	1.06507	0.817743	1.00513	1.9179	0.720249	0.533963	0.922427	1.38582	0.564071	0.579773	1.31382
gsm1109008	Kocak	non-amp	st3	10.6722	13.5088	0	0.678203	1.31259	0.0754242	1.07062	0.731227	0.389359	0.089489	2.99528	0.475418	0.886308	0.682543	0.310949	0.594143	1.0384	0.750422	0.680708	0.348878	0.654994	1.38601	0.0753519	0.383562	1.4836	0.856716	0.77038	0.575598	0.599352	0.769848	1.28671	0.904128	1.66743	0.928726	0.710889	0.926302	1.1987	0.579885	1.30752	0.660604	0.784459	1.06176	1.01966	2.21889	0.333178	0.7298
gsm1109009	Kocak	amp	st4	11.1594	6.82555	1	0.201539	2.18508	0.0408756	1.58372	0.703659	1.39659	1.58878	0.268519	0.489001	1.0401	1.25479	0.0140607	0.783432	0.413857	0.666429	0.270098	0.804595	0.0454857	0.213433	0.0973391	0.806261	0.529325	0.728242	0.137525	0.515681	0.494455	0.592914	1.00792	1.25174	0.2697	0.972367	0.334415	0.833234	0.917678	0.938785	0.235893	0.968525	1.21167	1.66615	1.50904	0.294444	18.6985	0.708591
gsm1109010	Kocak	non-amp	st3	9.70679	7.92726	1	0.946447	0.418561	0.286476	2.25905	0.720889	1.77541	1.40205	1.31088	0.801419	1.03931	2.27715	0.0865539	0.603259	0.746196	0.843692	0.856629	1.25504	0.409371	0.589424	0.0609228	0.574408	0.162866	0.911301	1.0476	0.219404	1.32296	1.0902	0.248435	2.16991	0.0174281	2.14913	2.16382	0.169318	0.341712	2.36032	0.204912	0.340619	1.24987	1.9602	0.34421	0.0839928	0.364114	3.32707
gsm1109011	Kocak	non-amp	st2	10.4217	13.7928	0	2.68714	1.20119	4.56914	0.515673	1.24398	1.24578	0.107432	4.80105	0.624835	2.71442	1.34725	0.30484	0.935722	1.13622	1.5896	1.02389	0.85076	0.830682	1.18283	0.759703	0.603409	0.311957	0.840075	4.41338	0.387708	1.51952	2.00982	0.376317	1.06935	0.243558	1.52936	2.09236	0.598518	0.674319	1.76855	0.247226	0.331937	3.14491	0.907971	0.542754	0.268009	0.710626	4.96326
gsm1109012	Kocak	non-amp	st2	9.60983	7.53279	1	1.35448	0.888297	0.456394	0.420393	0.380431	2.44238	3.51186	0.655657	0.556918	1.49753	1.08904	4.36481	3.54126	0.97319	0.598984	0.568073	0.753813	0.458268	0.838909	0.073825	0.330862	0.257655	0.656794	1.07805	0.504038	0.156421	1.7935	0.457434	0.916376	0.79385	1.40545	1.36408	0.813243	0.416188	1.21794	0.474943	0.482684	1.52485	0.692359	0.537267	0.519997	0.594174	1.24483
gsm1109013	Kocak	non-amp	st3	9.8304	7.42522	1	1.20756	0.415917	0.389833	3.34705	0.730538	2.0083	3.64454	0.586282	0.489001	1.78451	1.57948	0.451786	1.406	0.045148	0.909131	0.31794	1.82221	0.0244486	0.494957	0.158796	0.270988	0.109642	1.23637	1.09869	0.281344	0.231998	1.10628	0.175058	2.22615	0.119383	1.53581	1.50699	0.23217	0.42034	2.21851	0.168635	0.102265	6.46795	3.13268	0.293825	0.0824214	0.6564	0.908622
gsm1109014	Kocak	amp	st4	10.0872	7.45773	1	1.17727	0.805158	0.195521	3.84405	0.726403	1.36905	4.03646	0.456078	0.652002	2.1357	1.66555	0.0214368	0.646694	0.852796	1.0024	1.03406	0.632464	0.308734	1.08854	3.99457	0.960465	0.24911	2.20869	1.85585	0.412088	1.98451	2.10018	0.280492	2.21898	0.160774	1.49291	2.95023	0.260842	0.620027	2.13924	0.144008	0.337123	1.95489	2.94691	0.378631	0.362751	1.95782	2.38028
gsm1109015	Kocak	non-amp	st2	11.8211	12.3677	3	0.623077	0.484266	0.148985	2.16441	0.842875	0.941687	0.1213	0.329059	0.611252	0.439983	0.540451	0.934344	1.29982	0.539268	0.746661	0.593312	0.902861	0.656131	0.976465	0.151849	0.265219	0.722296	0.793034	0.50384	0.655601	0.388561	1.01491	0.779309	1.44161	1.16986	1.24033	1.37746	1.09892	1.68007	0.678925	1.10878	0.67357	0.803938	2.05216	0.831092	0.712725	0.347935	0.716182
gsm1109016	Kocak	non-amp	st4s	9.81818	7.83963	1	0.614351	1.49093	0.342338	2.22364	0.62647	0.976032	0.286976	2.09949	0.679169	1.0187	0.940168	0.557702	1.2655	0.976953	0.989113	0.655468	0.687203	0.889245	0.794093	0.0325227	0.275978	0.60419	0.763966	0.546219	1.64604	0.17592	1.85398	1.65229	1.42593	3.38541	0.805767	0.430951	0.573936	1.26168	0.949716	0.439082	0.851377	1.22941	1.92944	0.66647	0.951472	0.298331	0.933402
gsm1109017	Kocak	non-amp	st3	9.61223	7.52724	1	2.29622	0.597104	0.0973425	4.03461	1.44591	1.59471	0.321504	2.93315	0.570502	2.43695	1.43817	1.86696	0.780215	0.805139	1.30377	0.840808	5.24899	0.894931	1.4523	0.20926	1.03375	0.350727	1.01714	2.3697	0.681955	0.461292	1.83256	0.278624	2.38482	0.51805	1.33713	2.01136	0.394518	0.809141	1.43313	0.302874	0.222344	2.5548	3.71032	0.175098	0.347501	0.22526	2.31308
gsm1109018	Kocak	non-amp	st2	9.61565	7.54256	1	2.2567	0.758181	0.741388	0.772544	0.692632	0.852083	0.0706403	2.11716	0.869336	1.40953	1.664	0.241221	0.554462	1.12368	1.16763	1.26121	0.695117	1.10587	1.69365	0.167118	0.414434	1.07933	1.1525	2.8073	0.559772	2.78796	1.45942	0.487181	1.20618	0.371219	1.54005	2.77882	0.605279	1.03461	1.03345	0.406675	0.744377	1.00416	0.620078	0.71885	0.988061	0.343845	2.23583
gsm1109019	Kocak	non-amp	st1	14.6654	12.1733	2	1.25387	1.03612	0.0273126	0.846579	0.661619	1.10219	0.0810552	0.488665	0.679169	0.921982	0.89442	1.00707	0.383405	1.45351	0.580931	1.53206	0.799319	2.24301	1.98911	0.0571056	0.46199	1.47809	1.24059	1.3322	0.845487	0.21378	0.925078	0.602081	1.12232	1.54979	1.61268	1.59749	1.26222	1.44128	0.792602	0.750141	0.885653	0.894582	0.561638	0.949819	0.917431	0.486966	1.23166
gsm1109020	Kocak	non-amp	st1	12.5111	12.0584	3	0.776036	0.680087	0.993941	0.313524	2.8105	0.862497	0.241581	0.380185	1.04592	0.886308	0.646293	1.74525	0.674578	1.01959	0.401663	0.940635	0.992553	1.91608	1.2668	0.0911552	0.352534	1.31986	0.792812	0.813718	1.44656	0.495878	0.842443	1.03081	0.844919	0.764222	1.26001	0.950213	1.19336	0.825151	0.896299	1.74196	1.49248	0.562473	0.374015	0.952314	0.832536	0.322511	0.563256
gsm1109021	Kocak	non-amp	st2	12.2766	11.255	3	0.824281	0.795776	0.24756	0.401079	1.32806	0.947723	0.234788	0.0854512	0.475418	0.959242	0.637182	0.541452	0.75394	0.850287	0.547585	0.86454	0.862631	0.978511	0.933239	0.0459593	0.295624	0.688557	0.879571	0.499502	1.92507	0.65913	1.02008	1.31055	0.776583	0.230487	1.24562	0.811456	0.949256	1.40222	0.778155	1.80057	1.25288	0.574443	0.377091	0.724836	0.670204	0.265796	0.552987
gsm1109022	Kocak	non-amp	st3	11.8825	10.3371	0	0.397038	0.672399	4.9486	0.62898	1.66921	0.795762	0.0512821	0.857553	0.706335	0.715071	0.596668	2.35298	0.817751	0.566858	0.436513	0.717625	0.679949	0.636231	0.572535	0.787569	0.615571	0.357794	0.830977	0.674317	1.95136	0.317538	0.985424	1.03081	1.05375	0.512822	0.704756	0.457514	1.1644	1.84446	0.902097	1.36789	1.61594	0.367147	0.54995	0.729824	0.769762	0.396649	0.664165
gsm1109023	Kocak	non-amp	st2	11.8784	11.0645	3	0.40526	1.34162	0.462627	0.24142	1.96901	1.03112	0.196581	0.709969	0.489001	1.07023	0.604809	0.21771	1.0864	0.453988	0.410438	0.626462	0.923965	0.376963	0.425061	0.576095	0.397907	0.403512	0.810341	0.477478	1.7977	0.123827	0.682322	0.761784	2.06311	0.267521	1.63024	0.789693	1.25692	0.815334	0.874153	0.633581	0.843372	0.337332	0.375245	0.808145	0.478749	0.517368	0.874688
gsm1109024	Kocak	non-amp	st2	13.4661	8.0597	0	0.827889	0.440088	0.861485	0.274253	0.259823	2.76559	0.0371314	0.526901	0.475418	2.63831	0.618573	16.286	11.9456	1.81219	0.814608	3.4834	0.594213	0.973962	1.61832	0.103828	0.609334	0.3104	1.08304	0.895599	0.284447	0.0795625	2.68371	0.527692	0.580936	0.645276	1.06164	0.696139	0.718338	0.361736	0.775303	1.02577	1.71955	1.82214	0.396161	1.72055	8.08986	0.302243	0.746097
gsm1109025	Kocak	non-amp	st3	14.1412	10.0578	0	2.05642	0.736377	2.28213	0.428762	1.1916	0.84439	0.506821	0.330073	0.489001	0.86411	0.77656	3.71686	0.67136	1.71061	2.10284	1.17758	0.443187	1.13999	1.66911	0.449668	0.201448	1.95236	0.859157	0.914536	1.02577	0.882731	1.89784	1.57434	0.492629	2.33232	0.860407	0.717879	1.14967	1.54085	0.629595	0.760901	1.40194	0.680104	0.362942	1.34242	2.74022	0.295309	1.34998
gsm1109026	Kocak	amp	st4	12.0329	8.6715	1	1.33795	1.49513	0.605401	0.805377	0.637497	0.776507	2.88657	1.70627	1.92884	2.32755	1.69133	0.0328467	0.821505	0.751213	1.28572	1.00241	0.745239	0.120537	1.28002	0.13177	0.172603	0.314672	0.81367	2.88234	0.4724	16.5951	1.0902	0.644651	0.788752	0.607369	1.3748	0.655199	0.753812	0.861368	0.870636	0.145622	0.451678	1.37512	0.655142	1.15335	0.781608	3.92631	2.63858
gsm1109027	Kocak	non-amp	st4s	12.1152	9.98375	0	3.54792	1.63649	4.8959	0.50151	0.948321	0.792829	4.75497	0.963281	0.502585	0.75788	1.0778	0.772762	0.543737	1.30428	0.39038	1.32337	0.941772	1.01376	1.04931	0.269572	0.164183	1.22511	1.12764	2.17791	1.17219	0.817117	1.41186	1.26631	0.822452	0.90539	1.3842	0.637141	1.41982	0.850932	0.87843	1.76769	0.704238	0.5517	0.419844	1.63924	1.00434	0.345979	1.40022
gsm1109028	Kocak	non-amp	st2	14.0345	12.2447	2	1.13288	0.64403	0.514661	0.921902	0.678849	0.595557	0.0639611	0.270547	0.556918	0.638966	0.88434	0.675028	0.774853	3.70464	0.323436	2.6603	0.702372	6.03254	3.27532	0.497384	0.352534	6.06593	0.471516	2.01336	0.407655	0.804734	1.02425	2.17544	0.836026	0.713681	0.941767	1.00453	1.41097	1.69473	0.5086	1.92114	2.07765	0.573681	0.735727	2.14557	1.05778	0.405183	0.678899
gsm1109029	Kocak	non-amp	st1	13.3374	12.4759	0	0.46349	0.625422	0.0570555	1.00431	0.556863	1.39821	3.59071	0.679989	0.584085	0.577923	1.87491	0.0495582	0.575911	3.08762	0.450053	0.974915	0.876481	2.65352	1.0972	17.4414	0.297962	1.11163	0.553393	0.508261	1.13421	1.13238	1.20257	2.45186	0.98479	0.16731	0.817047	0.557965	2.14529	1.01486	0.843738	3.36892	1.56418	0.286514	0.788631	2.2653	0.27277	0.124275	0.445827
gsm1109030	Kocak	non-amp	st4	9.07932	9.30243	0	0.735174	0.239913	1.52039	1.25281	0.523093	0.363855	0.0773194	0.249981	0.556918	0.680982	1.29045	0.0753745	0.564114	0.96692	0.453563	0.776014	0.920667	1.24062	0.820032	0.0196969	0.870499	1.1629	0.494592	0.728876	0.767686	1.71778	0.855378	1.11809	0.963649	0.187788	0.835371	0.752737	0.877806	0.988003	0.874913	0.665631	0.992879	0.286405	0.968256	1.46264	0.297903	1.56348	1.83421
gsm1109031	Kocak	non-amp	st2	13.2373	12.1686	0	1.395	1.03045	0.108396	1.03778	0.65266	0.9626	0.0766402	0.606414	0.529752	1.0076	2.03018	0.570265	0.465448	1.0823	0.468105	1.69631	0.969471	1.30771	1.45767	0.0273313	0.234347	1.85509	1.16869	1.20377	0.989023	0.610738	2.15984	0.580757	1.37101	0.512386	0.993013	1.09542	0.532493	0.817261	1.15692	0.495531	0.46611	1.25574	0.726192	1.01517	0.422958	0.34669	0.985196
gsm1109032	Kocak	amp	st4	11.9041	6.62004	1	0.215468	0.175348	0.0764699	1.82578	0.792564	0.852508	5.13155	0.295313	0.529752	0.5914	2.22364	0.0534767	1.09445	0.457751	1.11498	0.443006	1.1449	0.0784628	0.300706	10.7411	0.354405	0.195926	1.01381	0.234547	0.380456	0.779115	0.837139	0.481941	1.85943	0.389082	1.5767	0.683906	0.976718	0.722303	2.05369	0.0800464	0.195283	1.49275	1.60863	0.571687	0.415836	0.858014	0.999484
gsm1109033	Kocak	non-amp	st1	13.3721	12.3289	0	0.777211	1.18576	0.866916	1.04036	0.941429	1.53571	0.0678667	0.523135	0.543335	0.592193	1.73146	0.0567038	0.474028	1.80216	0.394893	1.39042	0.788107	2.77065	1.95263	0.487764	0.360486	2.71382	0.7045	0.88759	0.882285	1.91377	1.30706	2.416	0.90132	0.30717	0.889986	0.690151	1.85765	1.45883	0.605168	1.79485	1.14791	0.564432	1.00301	2.05877	0.765866	0.446964	0.952825
gsm1109035	Kocak	amp	st4	11.1257	6.85038	1	0.442262	2.54056	0.0101184	0.230476	0.20331	0.847535	4.91193	0.318197	0.869336	0.51371	1.64481	0.0286976	0.595752	0.775041	1.85788	0.427185	0.859334	0.624291	0.421295	1.00385	4.63471	0.430104	1.11233	0.515978	0.693439	0.184033	1.04147	0.773736	0.667058	0.561621	1.04094	1.98904	0.777852	1.7112	1.79108	0.19532	0.620014	0.568676	0.284817	1.29553	0.216152	14.113	0.891208
gsm1109036	Kocak	non-amp	st2	12.648	7.08512	1	0.359113	1.56838	0.307632	0.413955	0.247418	1.47302	0.0480558	0.112969	1.08667	0.898199	1.6105	2.21813	0.906765	0.2897	0.741396	0.47917	0.776896	0.0221743	0.823727	4.06839	0.32634	0.457055	0.740668	0.153667	0.665166	0.90892	2.20349	0.599675	1.57041	2.57108	1.14374	0.182796	1.32378	0.746111	1.13021	0.875046	0.658462	0.676513	0.362327	1.28006	1.42426	7.38077	0.988322
gsm1109037	Kocak	non-amp	st1	14.0068	10.6557	0	2.57538	0.972022	0.196582	0.295498	0.531363	0.786411	0.157073	0.67912	0.597668	0.940215	0.986692	2.93211	0.719621	3.23686	2.06598	2.0037	0.49133	2.68252	3.41829	0.30011	0.207217	4.8312	1.07949	0.888299	1.11272	0.247227	1.81552	2.16173	0.697091	1.93801	1.02522	0.991059	1.42253	0.944927	0.690141	1.34116	1.90943	1.0306	0.277436	1.68713	5.15829	0.289975	0.727344
gsm1109038	Kocak	non-amp	st3	14.7713	12.1514	2	0.796844	0.780002	0.898424	0.321893	0.530674	0.649838	0.069395	0.857408	0.611252	0.847462	1.07916	0.134268	0.567868	3.38986	0.424479	4.5314	0.675332	4.32626	4.20724	0.0390883	0.33819	1.20822	0.751762	2.94921	0.846484	0.733	1.38866	0.719958	0.732196	0.590813	1.46607	3.67207	0.761408	1.16627	1.54234	1.70195	1.53712	0.804482	0.397084	1.24813	0.714594	0.349713	1.29975
gsm1109039	Kocak	non-amp	st1	12.9457	12.4763	0	0.472384	0.84747	0.050232	0.363096	0.43212	0.783266	0.0540556	0.0886375	1.16817	0.813374	1.37148	0.130234	0.742143	1.01583	0.415703	1.97658	2.00159	3.30908	1.48859	0.46341	0.281279	1.75104	0.506131	0.95508	0.605	0.940944	0.702682	0.826405	0.606913	0.790365	1.18932	0.288279	2.82598	1.55606	1.63444	1.42963	0.874153	1.09513	0.489049	0.911906	1.20661	0.41745	0.839192
gsm1109040	Kocak	non-amp	st1	12.1421	8.76495	1	1.24842	0.971349	2.39928	0.528549	0.549971	1.69375	0.05615	1.142	0.855753	1.10352	1.54052	0.720322	0.60594	1.29926	2.04166	1.08529	0.760408	0.406528	1.83145	0.0309195	0.171668	2.05385	0.965886	1.80692	0.81434	4.78855	1.60787	0.955095	0.825027	0.654861	1.09887	0.95436	0.962862	0.759047	0.808285	1.06458	1.19109	0.720475	0.437684	1.1743	1.79374	1.26622	1.46898
gsm1109041	Kocak	amp	st4	11.2934	7.38848	1	0.256917	2.46606	0.36	0.632842	0.548592	1.56764	5.67692	0.14266	0.570502	0.504197	1.26836	0.0469074	0.31155	0.693523	0.474624	0.378213	0.77162	0.151808	0.49886	2.57716	0.402429	0.155959	0.795031	0.219072	0.943338	7.09885	0.651911	0.71209	1.11819	0.388211	0.861198	0.647231	0.780064	1.40045	1.20045	0.210306	0.578522	1.22941	0.484128	0.924378	0.282812	6.63227	0.862186
gsm1109042	Kocak	non-amp	st3	11.8516	8.78495	1	1.01751	1.29157	2.49897	0.40301	1.07927	0.355949	0.0701308	1.03613	2.39067	0.62866	0.505752	0.465501	0.751259	0.535505	0.334719	0.303248	1.62106	0.571982	0.891635	0.141619	0.331017	0.36011	0.667666	0.894014	1.03699	3.95493	0.2203	0.833925	1.53967	0.365555	1.05664	1.11439	1.0104	1.0689	0.386559	0.860031	0.896929	0.6134	0.421382	0.492868	0.631494	2.67858	0.53669
gsm1109043	Kocak	non-amp	st4s	10.0662	9.84131	0	1.67684	0.90585	0.537943	0.444213	1.63751	0.43331	0.0328862	0.788758	0.638419	1.07578	1.08245	0.233039	0.594143	1.24533	0.596978	2.23123	1.30384	3.03503	1.95909	0.105661	3.57368	1.50824	0.587342	2.13878	0.838374	1.49176	1.31805	1.05287	0.617912	0.638304	1.2168	1.83215	0.730858	1.75606	0.724643	0.483208	1.03065	0.812099	0.377706	1.23566	1.03448	0.373892	1.35713
gsm1109044	Kocak	non-amp	st4s	11.1281	12.6255	3	0.609317	1.36657	2.31726	0.392066	0.43212	0.474627	0.0363956	0.407993	2.10542	0.895028	1.0621	0.647598	0.784505	1.12368	0.615281	1.05026	0.516392	0.56516	0.778878	0.15704	0.236218	0.67059	0.791925	0.655296	0.916908	0.604476	0.883118	2.14503	0.521648	0.49583	0.956697	0.578842	1.55938	1.38206	0.656019	2.27468	1.00212	0.724284	0.48259	0.975261	0.878693	0.308465	2.12086
gsm1109045	Kocak	non-amp	st2	10.4925	13.8435	0	1.56382	0.630571	5.14529	0.37919	0.571336	1.21976	0.053716	4.85247	0.760669	0.999673	1.52559	0.0663849	0.8022	0.846525	0.652639	1.97093	1.12709	0.801117	1.55165	0.579912	0.237154	0.630183	0.655462	3.03472	0.797531	1.84033	1.18299	0.794142	1.05164	0.413918	1.2192	1.43809	1.02238	0.877585	0.910936	0.459987	0.662521	0.865092	0.444451	1.13639	0.99086	0.418695	3.00336
gsm1109046	Kocak	non-amp	st1	14.815	12.1569	2	1.25597	1.13683	0.259586	0.360521	0.707794	1.09135	0.321221	0.119052	0.611252	0.834778	1.21175	1.26097	0.450433	1.24533	0.237187	2.86523	1.25372	3.84809	1.95428	0.094438	0.272703	1.22064	0.747547	1.80843	0.948969	0.472963	1.22596	1.1317	0.827055	0.679696	1.25973	2.46627	0.895251	1.22088	1.18553	1.27131	0.818454	1.58502	0.308809	0.791184	0.715013	0.343134	1.16781
gsm1109047	Kocak	amp	st4	12.3249	7.05379	1	0.157993	2.59143	0.21117	0.650868	0.616822	1.35124	2.94731	0.134839	0.624835	0.436812	1.77954	0.0339992	0.720693	0.304749	2.03389	0.432835	1.02619	0.0250171	0.21486	0.151925	0.385745	0.240406	0.689411	0.0977313	0.414318	0.146742	0.49632	1.05179	0.585226	0.627848	1.17623	0.613537	0.868124	1.2793	1.01691	0.129072	0.905385	1.86642	0.414616	1.66967	0.149891	15.5395	0.736274
gsm1109048	Kocak	non-amp	st4	9.15917	9.35146	0	0.866569	0.682282	0.188852	0.433268	0.303931	0.71432	0.15662	0.109493	0.611252	0.625489	0.731005	0.521513	1.03492	0.683491	0.523766	0.631736	0.907477	0.292246	0.756861	0.0597777	0.189131	0.766217	0.858048	0.39981	0.542845	0.587111	0.940683	1.28596	0.763321	1.31059	1.17061	0.485219	0.798385	1.04424	0.960171	1.01782	1.14284	0.718625	0.370939	1.00918	0.881613	0.381893	0.715289
gsm1109049	Kocak	non-amp	st2	14.767	12.0446	2	1.33753	0.52955	0.35464	0.521467	0.335634	1.23175	0.0928286	0.995289	0.570502	1.14237	1.04058	1.95709	2.65434	1.65919	0.509475	2.79554	1.02949	2.60804	2.42781	0.172996	0.329458	3.03213	1.34177	2.06975	0.297974	0.114006	2.3499	0.392939	0.556129	2.23428	1.54202	2.18586	0.948964	0.419858	1.28599	1.04879	1.50995	1.72333	0.383858	1.25562	2.23128	0.490522	1.64199
gsm90306	Maris	non-amp	st1	10.953	10.7437	0	1.05252	0.917045	0.888451	0.789062	0.000317511	1.19275	0.499902	1.25066	0.69486	1.13208	1.59101	1.13419	0.469124	0.346578	0.685237	2.29335e-05	0.000101194	0.526163	0.376122	0.203058	0.517876	0.58196	0.84338	0.808529	1.10801	1.58885	0.959339	1.62599	1.07029	0.350554	1.48545	0.791643	0.96663	0.592321	0.867606	0.966258	0.715055	0.499313	0.845136	0.733642	0.405889	0.0448289	1.20458
gsm90307	Maris	non-amp	st1	10.6657	8.5613	0	0.521563	0.717152	1.41325	0.916815	0.000317511	1.15537	1.01962	0.801256	0.882881	0.678808	1.10441	0.866303	0.781873	0.337457	0.580421	2.29335e-05	0.000101194	1.64509	0.611868	6.00201	0.864424	0.586823	0.950496	0.753966	0.897941	1.14057	1.10122	1.12764	0.194599	0.552797	1.13393e-05	0.884304	1.31069	1.05302	0.962306	1.44516	0.732495	0.691277	0.952354	1.15667	0.445514	1.12072e-05	0.0617734
gsm90308	Maris	non-amp	st1	12.6539	9.69106	1	0.460479	0.93694	0.198425	1.12723	0.000317511	1.49947	0.220795	0.81519	1.01368	1.16054	0.985729	1.07156	0.589412	0.629312	0.977265	0.206402	13.6612	0.579445	0.199312	0.132224	1.16554	0.682465	0.74119	1.02182	1.66231	0.578797	1.01156	1.12605	0.875696	1.07863	2.21117	0.423016	1.37388	0.6634	1.27319	1.70129	0.401128	0.868947	0.946047	0.748433	0.366264	1.13193	3.08867e-05
gsm90309	Maris	non-amp	st1	10.9276	10.4364	0	0.72361	1.02694	0.856824	1.93884	0.000317511	0.935444	0.216266	1.18446	1.12813	1.37951	1.34837	1.05999	0.896147	1.17654	0.971812	0.527471	0.000101194	2.10465	0.295754	0.264447	1.48094	0.646802	1.2189	1.22354	0.916569	0.794427	0.815332	1.58552	9.72995e-05	0.835936	0.725718	0.74632	0.73726	1.13989	0.991959	1.0085	0.784816	0.97514	1.48214	1.4022	0.276304	1.12072e-05	0.0617734
gsm90310	Maris	non-amp	st1	10.9999	10.777	0	0.99144	0.725678	0.499344	0.804092	0.000317511	0.644164	0.994142	1.18795	1.22622	1.01164	0.877596	1.15636	0.61347	0.78436	0.916072	2.29335e-05	0.000101194	0.44957	1.46591	0.231391	1.24602	1.71346	1.15734	1.10284	1.25942	1.1122	0.747088	1.12962	9.72995e-05	1.28087	1.13393e-05	1.33351	1.66878	1.06355	0.932652	1.29487	1.2092	0.921022	1.47583	1.20252	1.35261	1.12072e-05	0.247094
gsm90311	Maris	non-amp	st1	11.03	11.7364	3	1.06662	0.707678	0.685696	0.991964	0.000317511	0.913175	0.685596	0.81519	0.69486	1.0839	1.27321	0.860522	0.577383	0.884685	1.05118	0.160535	0.000101194	1.19552	0.916195	4.72227e-06	0.855338	1.33089	0.869236	0.907735	1.41459	0.59582	0.918801	0.947107	2.91899	0.701108	0.544288	1.3043	1.43005	0.924021	0.95561	1.29042	1.1685	0.631033	0.826215	0.788369	1.42329	0.100865	0.4633
gsm90312	Maris	non-amp	st1	11.0116	11.7821	3	1.20288	0.876308	0.331234	1.17232	0.000317511	0.803945	0.925639	0.822158	0.596762	1.14521	0.936278	0.868231	0.421009	1.04885	1.0948	1.07788	0.000101194	1.39533	1.57628	0.122779	0.883893	1.64537	0.939415	0.892854	1.18213	0.334794	0.955171	1.12129	3.50278	0.539314	2.68742	0.806751	1.01812	1.24256	0.992916	2.27269	0.726681	0.624906	0.580242	0.888949	1.47255	0.997443	0.27798
gsm90313	Maris	non-amp	st1	10.9859	11.7673	3	1.21228	0.457575	0.400262	1.10469	0.000317511	1.76962	0.483484	0.818674	0.93193	0.783913	1.23496	0.637923	0.469124	0.501625	0.711895	2.29335e-05	0.000101194	0.882489	0.587222	0.217224	0.757993	0.896445	0.863079	0.618384	1.38466	0.448284	1.02595	1.03241	1.55679	0.687625	3.59457	0.73222	1.3692	0.689725	0.883867	2.61463	0.575532	0.44111	0.643312	0.693706	0.951001	0.650019	3.08867e-05
gsm90314	Maris	non-amp	st1	11.903	13.2612	0	1.02433	1.23157	0.181234	1.28504	0.000317511	1.26996	0.490844	0.961507	0.760259	1.54593	1.1987	1.1419	1.28107	0.255373	1.03967	0.298136	2.73223	1.00237	0.930125	0.0330559	1.00849	1.62754	1.081	0.917656	0.963141	0.675263	1.0709	1.10542	2.43249	1.21346	1.13393e-05	0.714091	1.06493	1.24519	1.0417	2.51725	0.604599	0.864862	1.04696	2.66537	0.716464	0.448289	0.710394
gsm90315	Maris	non-amp	st1	11.0207	10.691	0	0.72361	0.377997	0.921522	1.10469	0.000317511	1.4234	0.609167	1.01725	1.0055	0.626255	1.05101	1.04843	0.721729	0.547228	0.545887	2.29335e-05	0.000101194	0.559465	0.412555	3.30087	1.03316	0.761897	0.989894	0.801915	0.889815	0.505028	0.86723	1.46966	1.84869	0.943799	1.13393e-05	0.763442	1.7624	0.826617	0.971871	1.12323	0.752842	0.879158	0.908205	0.999883	0.246318	1.12072e-05	1.29724
gsm90316	Maris	non-amp	st1	13.2461	10.1349	0	1.22168	0.813783	1.60446	1.45789	0.000317511	0.811097	1.53367	1.02421	0.882881	1.13646	0.778693	0.980012	1.23295	0.629312	0.866997	0.665073	0.000101194	1.20218	1.13158	2.95142	0.969556	0.844571	1.07115	0.892854	1.14784	0.743356	0.850721	1.1074	0.972995	0.876385	1.13393e-05	1.18142	1.74368	1.08724	0.935522	1.33933	1.15688	0.864862	0.756838	1.11969	1.17269	1.12072e-05	3.08867e-05
gsm90317	Maris	non-amp	st1	12.7154	9.7695	1	1.01493	0.630942	0.332283	1.94635	0.000317511	1.02419	0.306282	1.50148	1.37337	0.948141	0.70089	1.26717	1.18484	1.86057	0.691295	1.23841	8.39908	0.799235	0.780105	0.325837	1.78076	1.3163	1.19428	1.53769	1.54955	0.204281	1.07074	0.655872	9.72995e-05	2.03591	1.13393e-05	0.686897	0.896415	1.02406	0.60742	1.37891	1.75276	1.61843	0.914512	1.11082	0.444443	1.12072e-05	3.08867e-05
gsm90318	Maris	non-amp	st1	13.4386	7.99868	0	0.399395	0.335366	1.9101	0.871726	0.000317511	2.26018	0.112096	1.08692	1.0055	0.921864	0.540668	0.938576	14.2	0.966769	0.711895	2.29335e-05	0.000101194	0.932441	0.332187	0.731952	0.770973	0.630591	0.864311	0.801915	0.4784	0.86252	1.35564	1.48236	9.72995e-05	0.755039	1.13393e-05	0.793658	1.88411	0.934551	0.901085	1.62481	0.526117	1.41421	0.882977	0.868241	0.144578	0.493118	3.73729
gsm90319	Maris	non-amp	st1	10.8389	11.6771	3	1.1371	1.05725	0.283596	1.05208	0.000317511	1.11132	0.349309	1.1984	1.3652	1.37075	1.00617	1.47435	0.264634	0.611071	1.14691	0.0688006	0.000101194	1.23881	1.7906	0.198335	1.21357	1.06017	1.08716	1.02844	1.1851	0.703635	1.21278	1.19787	9.72995e-05	0.768522	1.13393e-05	0.958835	0.746622	1.91649	1.0484	1.19126	1.22373	1.02415	1.16679	1.91841	0.412315	1.45694	1.05015
gsm90320	Maris	non-amp	st1	12.6824	9.63441	1	0.831682	1.54988	1.08412	1.11972	0.000317511	1.05849	0.382711	0.672358	0.351518	1.0204	1.05892	0.772831	0.40898	0.866444	0.85488	0.848541	11.9409	1.51522	0.651516	0.765008	0.868318	0.455517	0.714103	0.897815	1.93599	0.737682	1.17641	1.18874	9.72995e-05	0.930316	1.3834	0.51769	1.5658	0.6634	0.728903	1.46028	0.613319	0.922043	0.479331	0.661165	0.590092	0.493118	1.08103
gsm90321	Maris	non-amp	st1	11.0088	11.7539	3	0.869272	0.659363	0.00209974	1.08966	0.000317511	0.519655	0.49141	0.968474	1.2671	0.928434	1.05101	0.998321	0.55934	0.647553	1.04997	2.29335e-05	0.000101194	1.59181	0.483279	0.0425004	0.972152	0.838087	0.909866	0.791995	1.86643	0.737682	0.606677	1.16652	9.72995e-05	0.808971	2.7101	0.852074	0.704493	0.926654	0.864736	1.17925	0.671454	0.809724	0.756838	0.801681	0.446585	0.762091	0.64862
gsm90322	Maris	non-amp	st1	11.1411	12.1779	3	0.704815	0.6101	1.14121	0.789062	0.000317511	0.644002	0.510659	0.755967	0.907406	0.468596	0.931663	0.624432	0.631513	0.574589	0.793081	2.29335e-05	0.000101194	0.592766	0.910837	0.108612	0.733332	1.17365	0.77197	0.727511	1.4457	0.720658	0.683339	1.48831	1.94599	0.579762	0.498931	0.760421	1.4558	1.18991	0.771949	2.30915	0.595879	0.56262	0.649619	1.06201	0.681123	0.672433	0.247094
gsm90323	Maris	non-amp	st1	11.139	12.1419	3	1.09951	1.05536	0.265879	0.999479	0.000317511	0.60044	0.880348	0.8988	0.71121	0.886829	0.878914	0.500124	0.661585	0.902926	0.867603	1.05494	1.01194	0.735962	1.20338	0.184169	0.756695	1.17365	1.00959	0.990407	1.37436	0.81145	0.886437	1.1578	2.04329	0.808971	1.62153	0.781572	1.76943	1.01616	0.845605	0.940912	0.717961	0.66575	1.00912	0.899303	1.8688	1.7035	0.895714
gsm90324	Maris	non-amp	st1	11.616	10.9487	3	1.00554	0.52768	2.66129	1.04457	0.000317511	1.31401	0.341949	1.12873	0.719385	0.921864	0.831441	0.690923	0.661585	1.14918	0.840339	0.917341	0.000101194	0.619407	0.760817	3.66448	0.815102	0.791076	1.05638	1.41203	1.61475	0.686612	1.1599	0.881242	3.40548	0.701108	1.20197	1.26502	1.59155	0.834515	0.941261	1.15702	1.4272	0.607548	0.895591	0.985092	1.7103	0.986236	0.55596
gsm90325	Maris	non-amp	st1	13.8859	12.3793	2	0.808188	0.662205	0.0619423	1.18735	0.000317511	1.00469	0.674839	1.18795	1.16083	0.762016	0.806386	0.71405	0.986363	0.930287	0.839733	0.825607	0.000101194	1.23548	0.689021	0.245558	1.15905	1.18661	0.954189	1.30952	1.761	0.618518	1.05292	0.797522	1.65409	1.05166	0.918486	0.750349	0.882372	0.726581	1.0264	2.013	0.874924	0.96595	0.536093	0.647853	0.258098	1.12072e-05	1.20458
gsm90326	Maris	non-amp	st1	12.4491	10.7399	3	0.770598	1.21831	0.0933071	0.706399	18.0981	0.629373	0.522548	0.620102	0.596762	0.676618	0.984411	0.645632	0.517239	1.34983	1.02452	0.38987	0.000101194	0.68934	1.59021	0.0850009	0.624306	1.44112	0.769507	0.499337	2.03984	0.414237	0.775693	1.2685	0.194599	0.28314	3.0276	1.18041	0.802795	0.950347	0.746122	1.89828	1.36035	0.473785	0.435182	0.641937	0.682194	0.862956	1.08103
gsm90327	Maris	non-amp	st1	11.8765	10.7491	3	2.51854	0.662205	2.25984	0.961905	0.000317511	0.886843	0.643135	0.874414	0.743909	1.08171	1.11035	1.16021	0.451081	1.1127	0.893049	2.33922	0.000101194	0.782584	1.48627	4.72227e-06	0.842359	1.45085	0.952958	1.15575	1.57333	0.680937	1.29042	1.01337	0.778396	0.755039	0.975183	1.13408	0.669386	1.31364	1.03213	1.01339	0.796443	0.96595	1.24248	1.24542	1.51432	0.40346	0.803054
gsm90328	Maris	non-amp	st1	11.0602	11.6545	3	0.465178	1.01083	0.8479	1.16481	0.000317511	1.08141	0.156255	1.45619	1.02185	0.869312	1.68728	0.885576	0.589412	0.492505	0.815498	0.0229335	0.000101194	1.05233	1.07157e-06	1.90308	0.934512	0.510633	1.28169	0.87136	1.87753	0.652565	0.739569	0.851484	2.14059	0.903351	2.12046	0.955814	0.816838	1.01879	1.09622	1.78355	0.720868	0.682087	0.920819	1.22767	0.244176	0.381046	0.0926601
gsm90329	Maris	non-amp	st1	12.0302	8.97719	1	0.949151	0.971992	2.47795	0.608705	0.000317511	0.487146	0.676538	0.940604	0.670336	1.1474	0.968586	1.01278	0.451081	0.921167	0.974841	0.940275	0.000101194	1.03568	1.27196	0.226669	0.861828	1.52379	0.892629	1.16236	1.4457	2.32654	0.855053	1.24548	0.486498	1.28087	3.19769	1.2902	0.861307	1.02143	1.00057	0.787058	1.36616	0.796449	1.09741	0.902261	1.35046	2.16299	5.83758
gsm90330	Maris	non-amp	st1	10.6977	11.1173	0	0.361805	0.650837	0.402362	1.75097	0.000317511	1.49216	0.474426	1.54677	1.25075	1.30725	0.91386	1.63335	0.619484	0.547228	0.920919	2.29335e-05	0.000101194	0.666029	1.13372	0.514728	1.55752	0.591686	1.21274	1.31779	1.16072	0.970335	0.718565	0.895526	0.681097	1.36177	1.13393e-05	1.0374	0.898756	0.992467	1.27893	1.76666	0.863298	1.1426	1.29924	2.05597	0.480855	1.44573	0.803054
gsm90331	Maris	non-amp	st1	11.3344	10.8006	3	1.09011	0.724731	0.0988189	1.0596	0.000317511	1.2646	0.668046	1.32381	1.12813	1.46053	0.952102	1.34715	0.61347	0.78436	0.946972	1.33015	0.000101194	1.20551	2.48283	0.0991677	1.21746	1.65996	1.16842	1.01025	1.71602	0.641216	1.68469	1.05067	9.72995e-05	1.10559	1.13393e-05	0.898404	0.636619	1.86121	1.32484	1.22372	0.933059	1.00169	1.43168	1.68471	0.602944	1.12072e-05	0.55596
gsm90332	Maris	non-amp	st1	9.00822	9.2636	0	0.700116	1.00704	1.85367	1.08966	0.000317511	1.17894	0.45178	0.755967	0.572238	1.02259	0.828804	0.925085	0.842018	0.902926	0.993018	1.19254	0.000101194	0.609417	0.972988	0.0283336	0.947492	1.06503	0.891397	0.686175	1.0442	0.54475	1.24384	0.94552	1.26489	0.876385	1.29268	0.938692	0.610873	1.04775	0.991959	1.18815	1.13362	0.84342	1.24248	1.95539	1.20482	1.15434	0.833941
gsm90333	Maris	non-amp	st1	10.9202	10.3825	0	0.272528	0.31926	2.65341	1.0596	0.000317511	0.16287	1.04793	1.12524	1.34885	0.766396	1.10046	1.78946	0.246591	1.00325	0.798534	2.29335e-05	0.000101194	0.496192	0.774747	3.2867	1.50301	0.745687	1.07977	1.18882	1.07689	0.930614	1.04507	1.22088	2.72439	0.822454	1.13393e-05	0.897397	0.440016	1.17411	1.20527	0.962256	0.560998	1.25696	2.06869	2.64614	0.220615	0.0784506	1.01926
gsm90334	Maris	non-amp	st3	11.0193	10.6929	0	1.18409	0.980518	0.239239	0.894271	0.000317511	1.89186	0.298356	0.801256	1.1363	0.823328	0.793199	1.10721	0.529268	1.17654	1.03361	1.60535	0.000101194	0.516173	0.900121	0.174724	0.933214	0.880234	0.903709	0.962298	0.857711	0.590146	1.22905	0.678092	9.72995e-05	1.56401	1.13393e-05	0.710062	1.6524	0.705521	0.934565	1.14057	0.845857	0.76888	1.21725	0.915573	0.579383	1.12072e-05	0.926601
gsm90335	Maris	non-amp	st3	9.15644	9.41195	0	0.986741	0.688731	1.01614	0.518527	0.000317511	1.2581	0.400827	0.731581	1.05455	0.987556	1.11496	1.1207	0.421009	0.647553	0.922737	0.802674	0.000101194	0.649378	1.19909	1.53474	0.909851	0.958045	0.800288	0.911042	1.03805	1.30513	1.13391	1.0459	0.0972995	0.755039	1.13393e-05	0.808765	0.91748	1.30574	1.06466	1.61903	0.706334	0.83423	0.908205	1.16259	0.638285	0.257766	0.308867
gsm90336	Maris	non-amp	st3	11.2459	10.8743	3	0.7612	1.6323	0.2021	0.849182	0.000317511	2.48661	0.704279	0.679325	0.384217	0.919675	1.34508	0.880758	1.30513	0.866444	1.06512	2.13282	0.000101194	1.08563	0.773675	0.264447	0.794335	0.640318	0.768276	0.633265	1.06877	0.573122	1.22153	1.27762	9.72995e-05	0.552797	0.566967	0.97495	1.90283	1.08197	0.716468	1.39047	0.717961	0.662687	0.901898	0.822389	0.559035	1.12072e-05	0.0308867
gsm90337	Maris	non-amp	st3	12.8508	8.25271	0	0.178553	0.415891	0.569291	0.698884	0.000317511	1.80798	0.159652	0.937121	1.17718	0.764206	0.59869	1.24212	0.396951	0.629312	0.823375	2.29335e-05	0.000101194	0.795905	0.264678	2.33752	1.1279	0.259369	0.779357	0.932537	0.742768	0.800101	1.44293	0.640795	2.23789	0.835936	1.13393e-05	0.796679	1.46048	0.997732	1.44155	1.39758	0.610412	1.04866	1.03434	1.20104	0.945647	1.12072e-05	0.432414
gsm90338	Maris	non-amp	st3	12.982	9.27434	0	1.39084	0.557995	2.96142	1.29256	0.000317511	1.18836	1.08472	1.35865	1.37337	0.860553	0.70023	1.4281	0.799917	2.03386	0.847609	1.60535	0.000101194	0.762603	2.75608	0.741397	1.48484	2.56776	1.34325	1.19378	0.492074	3.29687	1.98087	0.603101	9.72995e-05	0.4719	1.13393e-05	0.684882	0.870669	1.09777	0.951783	0.65766	0.688894	1.42136	0.882977	1.20548	1.89022	1.12072e-05	1.05015
gsm90339	Maris	non-amp	st3	12.2247	10.9624	3	0.64843	0.442417	1.30302	0.759003	0.000317511	0.975105	1.48159	0.951055	0.69486	0.899967	1.2798	0.880758	1.23897	0.629312	0.667061	2.29335e-05	0.000101194	0.492862	0.710453	0.330559	0.794335	0.90455	0.925871	0.791995	0.595324	0.817125	1.45699	0.884416	2.14059	0.782005	0.294823	0.545892	1.03216	0.952979	0.991003	1.35934	0.592972	0.864862	0.611777	1.05313	0.912447	1.00865	3.0269
gsm90340	Maris	non-amp	st4	11.9522	8.96907	1	0.963247	1.3803	3.23255	0.64628	0.000317511	1.3288	1.15832	0.724614	0.71121	1.00069	1.37277	1.02627	0.40898	0.975889	1.88304	0.871474	0.000101194	0.972403	0.71581	0.0944454	0.780058	0.473349	0.727646	0.87632	0.48058	2.78617	1.01851	0.824106	9.72995e-05	0.485382	1.92769	1.50372	0.580446	0.934551	0.841778	0.394418	0.997007	0.863841	0.79468	0.600521	0.343774	1.12072e-05	1.94586
gsm90341	Maris	non-amp	st4	11.1166	12.3127	3	0.836381	0.770204	2.34619	0.841667	0.000317511	0.751444	0.298922	0.846544	0.94828	1.11237	0.744407	1.02048	0.499196	0.756998	0.80641	1.07788	0.000101194	0.469551	0.676162	0.118057	0.855338	0.878613	0.840918	1.06646	1.16469	0.533401	1.6466	1.04868	0.389198	1.01121	1.13393e-05	0.545892	1.33877	0.884533	0.901085	1.63281	0.377874	1.00679	1.14787	0.724767	0.749663	0.616397	3.0269
gsm90342	Maris	non-amp	st3	11.0231	11.8169	3	0.986741	0.681152	0.138714	1.00699	0.000317511	0.834341	0.976592	0.930153	0.980979	0.700705	1.0754	0.814267	0.781873	0.939408	0.857909	0.504538	0.000101194	1.38867	1.52378	0.221947	0.852742	1.4784	1.02314	0.65476	0.582046	0.442609	0.879817	1.17763	1.55679	0.903351	1.07724	0.915527	1.42303	1.43473	0.720294	1.82179	0.80807	0.732121	0.700075	1.07236	0.932795	0.347424	3.08867e-05
gsm90343	Maris	non-amp	st4	9.00857	9.23199	0	0.95385	0.536206	0.060105	0.804092	0.000317511	1.35773	0.302319	0.755967	0.760259	0.926244	0.892102	0.885576	1.08259	0.930287	0.880932	0.114668	0.000101194	0.45623	0.844399	0.0377782	0.678819	1.21904	1.01944	0.813489	1.0549	0.584471	0.831433	1.14153	2.23789	0.512348	1.31536	1.31135	1.48154	0.779232	0.976654	1.54299	1.30221	0.628991	1.49475	1.24985	0.38447	0.80692	1.08103
gsm90344	Maris	non-amp	st3	12.9078	8.31665	0	0.845778	0.854519	1.74633	0.653795	0.000317511	1.25224	1.50367	1.13918	0.588588	0.847415	0.965289	0.857631	1.31716	0.98501	0.726436	0.986142	0.000101194	0.636058	0.725455	1.10501	0.763185	1.1315	0.949264	0.778767	0.917362	0.771729	1.25242	0.773319	9.72995e-05	1.15952	0.464913	1.13207	2.59797	0.523875	0.971871	0.892888	1.33709	0.793386	0.977582	0.67004	2.49638	0.414667	0.895714
gsm90345	Maris	non-amp	st4	12.2045	11.6484	3	0.507467	0.591153	0.602756	0.713914	0.000317511	0.420178	0.592749	0.62707	0.645811	0.418233	0.450996	0.720795	0.46311	0.693155	1.0324	1.12374	1.6191	0.626067	0.550788	0.151113	0.465958	0.314485	0.594675	0.472882	0.709078	0.340469	0.905071	1.20263	9.72995e-05	0.539314	1.13393e-05	0.537834	0.732579	0.568628	0.82169	1.36423	0.415662	0.554451	0.252279	0.789848	0.329852	0.0224144	0.308867
gsm90346	Maris	non-amp	st3	11.0019	11.7634	3	1.37674	0.835572	0.146063	1.30007	0.000317511	0.536722	1.78674	1.12524	1.45512	0.641583	0.95474	0.891358	0.890133	1.10358	0.757335	2.29335e-05	0.000101194	1.09895	1.6963	0.136946	1.06171	2.08792	1.29647	1.07804	1.3157	0.828474	0.81288	0.910207	1.75139	1.4966	2.1318	1.21466	1.01812	1.28994	0.966132	1.33489	1.03479	0.761732	0.983889	1.10342	2.33038	1.12072e-05	3.08867e-05
gsm90347	Maris	non-amp	st3	12.7072	8.86601	1	1.00554	0.894308	0.868241	0.864211	0.000317511	1.13586	0.451214	0.888349	0.555888	1.95978	0.622427	0.944358	1.18484	1.6508	0.788234	2.49976	0.000101194	1.26879	1.2966	6.52618	1.13699	1.39087	0.829837	1.38558	1.0111	0.70931	1.22251	0.777683	9.72995e-05	1.60446	0.476252	0.714091	1.65474	0.773967	0.819777	1.51364	0.930152	1.04968	0.971275	0.757308	3.84577	1.12072e-05	0.27798
gsm90348	Maris	non-amp	st3	12.897	9.1609	0	4.76455	0.606311	2.76207	0.766518	0.000317511	0.600765	0.0549156	0.769902	1.31615	4.62684	1.14002	0.623469	0.878104	3.00063	1.09056	3.8299	0.000101194	0.839197	2.47105	0.170002	0.729439	2.16573	1.00959	2.12136	0.409236	4.42042	1.6104	0.686821	3.01628	0.728074	6.93967	1.04042	0.573425	0.623912	0.681075	0.181424	1.3836	0.794407	0.46041	0.597563	5.76063	0.986236	7.32015
gsm90349	Maris	non-amp	st3	12.0465	8.92149	1	1.38144	0.797678	1.89147	1.07463	0.000317511	1.51768	1.14587	0.707195	1.04638	0.95252	1.1209	0.589742	0.523254	0.574589	0.745218	0.71094	1.01194	0.849187	1.23659	0.864176	0.480235	0.990466	0.80275	0.634919	1.31074	3.14366	0.984675	1.15422	2.23789	0.593245	2.89153	0.908476	1.20536	0.544936	0.69638	0.739034	0.962126	0.492165	0.681154	0.707018	0.90388	0.60519	4.29325
gsm90350	Maris	non-amp	st3	14.8051	12.0044	2	1.16999	0.879151	1.15669	0.92433	0.000317511	1.8756	0.658421	0.679325	0.596762	0.652531	1.21123	0.710195	0.511225	2.0521	0.654337	4.79311	0.000101194	1.0057	2.17636	0.14639	0.58407	1.38276	0.808906	0.732471	1.3698	0.749031	0.826447	0.798712	0.875696	0.633694	2.84617	0.821859	0.950247	0.592321	0.72699	0.63765	0.912712	0.608569	0.920819	0.661165	0.685406	0.650019	2.53271
gsm90351	Maris	non-amp	st3	9.02612	9.2335	0	1.06662	1.24009	3.13241	0.706399	0.000317511	1.03427	0.609733	0.498172	0.686686	1.15397	0.936937	0.623469	0.535283	1.16742	0.729465	3.09603	3.03581	1.03901	1.16587	0.245558	0.684011	0.440928	0.735033	1.34424	1.25367	1.18597	1.38155	0.613021	0.778396	0.620211	3.776	0.719126	1.55644	0.571261	0.911608	0.788837	0.84295	0.883242	0.46041	0.363863	0.906022	4.04581	0.895714
gsm90352	Maris	non-amp	st3	11.078	11.6556	3	0.864573	0.557048	0.343832	0.728943	0.000317511	1.51654	0.277409	0.613135	0.621287	0.569322	1.3187	0.62636	0.439052	0.948528	0.776723	0.917341	0.000101194	0.90913	0.708309	0.0802786	0.55292	0.590065	0.657467	0.474535	1.87099	0.510703	1.25831	0.985991	9.72995e-05	0.444934	1.82563	0.763442	0.975992	0.360658	0.938391	1.41759	0.633666	0.518713	0.775759	0.643416	0.185274	0.638812	0.926601
gsm90353	Maris	non-amp	st3	8.99293	9.23101	0	0.949151	0.733257	0.151837	0.841667	0.000317511	0.604828	0.540664	0.919702	0.997329	0.886829	0.943531	1.2479	0.348836	0.574589	1.11359	2.29335e-05	0.000101194	0.895809	0.567933	10.7479	0.952683	0.924003	0.976351	0.830024	1.77329	0.465307	0.765641	0.69555	1.45949	0.552797	1.13393e-05	1.28818	0.910458	1.19781	1.16127	0.836416	0.918525	0.717826	1.18571	1.18477	1.01526	1.34487	0.27798
gsm90354	Maris	non-amp	st3	12.8938	8.27778	0	0.399395	1.08757	2.46129	0.759003	0.000317511	1.67096	0.311943	0.714163	0.752084	0.803621	1.06353	1.35294	1.8765	0.811721	0.705836	0.0229335	0.000101194	0.629398	0.431844	1.94085	1.30961	0.489559	0.892629	0.998674	0.53706	1.12355	1.19153	0.612227	0.389198	0.835936	1.13393e-05	1.12703	0.655343	1.06618	1.50277	0.956031	0.81679	1.11299	0.655926	1.53236	0.47443	1.12072e-05	2.3165
gsm90355	Maris	non-amp	st4	10.9064	10.4354	0	1.69156	1.38883	0.287139	0.728943	0.000317511	1.19779	0.66012	1.03466	1.09543	0.926244	1.48618	0.859558	0.427023	0.957649	0.848215	2.29335e-05	0.000101194	0.542814	1.16373	0.0330559	0.848849	0.820255	1.04407	0.783728	0.524773	0.612843	1.17649	1.14272	9.72995e-05	0.620211	0.918486	0.790636	0.903437	1.28994	1.09622	0.758599	0.49705	0.746416	1.2677	1.42291	0.71218	0.493118	1.88409
gsm90356	Maris	non-amp	st4	10.9167	11.5313	3	0.479274	1.15199	0.826247	1.0596	0.000317511	1.68738	0.434796	1.15659	1.22622	0.998504	2.49301	1.19586	0.7097	0.711396	1.09541	2.29335e-05	0.000101194	1.5019	0.478993	4.72227e-06	0.991621	0.594928	1.10809	1.01355	0.877727	0.76038	0.967921	1.26969	0.486498	3.24937	1.13393e-05	1.52688	1.06727	1.59532	1.00822	1.92407	1.13362	1.60107	1.6272	0.998404	0.157429	1.12072e-05	0.679507
gsm90357	Maris	non-amp	st4	9.00005	9.27914	0	0.281926	1.54799	0.0654856	0.668824	0.000317511	0.381492	0.709374	0.850028	1.02185	0.740119	1.67937	0.754522	0.396951	0.127686	0.977265	2.29335e-05	0.000101194	0.702661	0.00964415	0.188891	0.974748	0.517117	0.845843	0.773807	0.764171	0.652565	0.702382	1.27048	2.72439	0.485382	1.13393e-05	0.622437	1.2826	1.6506	1.12205	0.752819	0.677267	0.636138	0.908205	0.840138	0.0535474	0.481911	3.08867e-05
gsm90358	Maris	non-amp	st4	13.3231	10.0643	0	1.61168	1.71283	0.361417	0.901786	0.000317511	0.452524	1.05642	0.735065	0.899231	0.764206	1.20793	0.827758	0.76383	0.966769	0.986959	0.527471	0.000101194	0.612747	1.01692	0.16528	0.626902	1.02775	0.88401	0.570435	1.3268	0.510703	0.952964	1.07487	0.0972995	0.431451	2.90287	0.958835	0.821519	1.11356	1.05796	0.730141	0.883645	0.535051	1.42538	0.80316	1.36225	1.15434	3.08867e-05
gsm90359	Maris	non-amp	st3	14.037	9.06272	0	1.80903	0.975781	2.55866	0.653795	0.000317511	0.490722	0.142101	1.26111	0.719385	1.24813	0.828804	1.51675	0.487167	1.66904	1.03179	4.63257	0.000101194	1.12559	1.58378	4.72227e-06	1.5692	1.49786	0.735033	1.69642	0.822633	0.442609	1.1465	0.938378	9.72995e-05	2.14377	1.13393e-05	0.914519	1.30366	1.35049	0.871432	0.925349	1.10456	1.88595	1.50737	1.31493	1.7917	1.12072e-05	1.76054
gsm90360	Maris	non-amp	st4	9.05762	9.1745	0	0.930356	1.08473	0.0476378	0.64628	0.000317511	0.990059	1.35251	0.658423	0.416916	0.996314	1.37079	0.853776	0.76383	1.13094	1.39713	0.756807	0.000101194	0.932441	0.594723	0.136946	0.617816	0.795939	0.769507	0.631612	0.553905	0.391539	0.828409	1.18359	9.72995e-05	0.431451	0.34018	1.69408	0.772368	0.742376	0.686815	0.408203	0.997007	0.762754	0.706382	0.743996	0.36198	0.0672433	0.926601
gsm90361	Maris	non-amp	st4	10.7987	10.5474	0	0.385299	1.39641	0.851575	1.06711	0.000317511	0.984695	0.251932	1.32033	1.18535	1.00069	1.45321	1.40786	0.703686	0.98501	1.10874	2.29335e-05	0.000101194	1.01569	0.304327	0.0897232	1.24212	0.476591	1.15857	0.975526	0.957592	0.805776	0.914388	0.763002	9.72995e-05	1.07863	1.13393e-05	1.122	1.05557	1.59795	1.20527	0.695902	0.889458	1.25696	1.65243	2.19205	0.132798	1.12072e-05	3.08867e-05
gsm90362	Maris	non-amp	st4	8.96823	9.25155	0	0.779995	0.6101	0.381365	0.698884	0.000317511	1.51101	0.456309	0.968474	1.02185	1.06857	1.1354	1.25176	1.26303	0.802601	0.804593	1.05494	0.000101194	0.775924	0.924767	0.160557	1.27587	1.97931	0.868004	1.05324	0.487912	0.465307	1.48895	0.947107	9.72995e-05	1.24042	1.13393e-05	0.433087	1.13047	0.718683	1.18997	0.948472	0.595879	1.16404	0.79468	0.88747	0.611511	1.12072e-05	0.64862
gsm90363	Maris	non-amp	st4	8.93994	9.17517	0	0.451082	1.08378	0.106168	1.30759	0.000317511	1.71436	0.298922	1.12176	1.11995	0.945951	1.25409	1.19105	2.20729	1.41367	0.774905	1.10081	0.000101194	0.536153	0.959057	0.0188891	1.0669	0.661392	1.02067	0.949071	0.440746	0.584471	1.28658	0.653889	9.72995e-05	0.701108	0.635003	0.562006	0.697472	0.866105	1.23684	0.704795	0.467983	0.83423	1.49475	1.17738	0.638285	7.03814	3.27399
gsm90364	Maris	non-amp	st4	10.805	10.4407	0	1.32505	0.499259	0.424934	0.95439	0.000317511	0.983395	1.48668	1.0695	1.27527	0.742309	0.887486	1.0677	0.637528	0.802601	0.747641	2.29335e-05	0.000101194	1.00237	0.961201	4.72227e-06	1.08507	0.911034	1.03791	0.914349	0.657552	0.749031	0.934739	1.49188	0.0972995	1.2539	1.13393e-05	1.01222	0.755985	1.0109	1.10962	1.4545	1.49115	1.04151	0.977582	1.15815	0.426237	1.12072e-05	0.617734
gsm90365	Maris	non-amp	st4	10.9195	10.2988	0	0.479274	0.674521	2.68228	0.894271	0.000317511	0.238778	1.27721	0.96499	0.69486	0.980986	1.04111	1.10817	0.384922	0.884685	1.48135	0.137601	0.000101194	0.479541	0.682592	4.72227e-06	0.964365	0.47497	0.935721	0.901121	0.522593	0.516377	0.621715	1.03519	2.04329	0.620211	1.13393e-05	1.5007	0.905777	1.18464	1.10579	0.6043	1.31384	0.84342	1.36861	1.09011	0.547254	1.12072e-05	0.123547
gsm90366	Maris	non-amp	st4	10.7753	10.4691	0	0.446383	1.09704	0.335171	0.721429	0.000317511	1.23501	0.388372	1.11131	1.37337	0.459837	1.19013	1.32885	1.66599	0.4013	0.934854	2.29335e-05	0.000101194	1.01902	0.310756	0.118057	1.22655	0.62897	0.895091	1.30621	0.660723	0.680937	0.844101	1.13439	1.16759	1.10559	1.13393e-05	0.847038	0.748963	1.39788	1.20432	0.847533	0.723775	1.28861	1.12895	0.729204	0.636143	1.12072e-05	0.432414
gsm90367	Maris	non-amp	st4	12.6042	9.71271	0	0.803489	1.19936	1.44226	1.38274	0.000317511	0.0815974	1.575	1.08692	1.28345	1.09704	0.847266	1.23441	0.811945	0.574589	1.0433	2.29335e-05	4.25014	1.45527	0.402911	0.0897232	1.15386	0.625728	1.1401	0.9871	0.327587	1.37322	0.629725	1.28834	1.36219	1.2539	1.13393e-05	1.15926	0.861307	1.48738	1.04744	0.959588	1.30512	1.00169	1.51368	0.973259	0.346987	0.20173	0.27798
gsm90368	Maris	non-amp	st4	10.7747	10.4622	0	0.357106	0.456628	0.499606	0.894271	0.000317511	1.45429	0.777311	0.780353	0.547713	0.829897	0.851881	1.23634	1.44346	0.574589	0.877903	1.49068	0.000101194	0.46622	0.536858	4.72227e-06	1.1928	0.395538	0.85323	1.01686	0.768927	0.54475	1.18524	1.02805	1.16759	1.19997	1.13393e-05	0.304168	0.96663	1.27152	1.14979	1.4256	0.767376	2.07894	1.4443	1.04278	0.247389	1.12072e-05	0.308867
gsm90369	Maris	non-amp	st4	12.8855	9.2137	0	2.24131	1.40778	1.80643	1.79606	0.000317511	0.918702	0.787501	1.09389	0.980979	1.36637	0.806386	0.859558	2.12309	1.95178	0.954242	3.8987	0.000101194	1.49191	3.56191	0.141668	1.03964	2.87251	1.4122	1.27976	0.260603	4.6474	1.18557	0.99353	3.01628	1.34828	0.839111	0.912505	0.814497	0.905593	0.898216	0.61186	1.65393	1.21203	1.27401	0.857888	1.01312	0.593983	2.62537
gsm90370	Maris	non-amp	st4	11.3263	6.99864	1	0.408793	0.647995	0.971654	0.856696	0.000317511	0.46439	0.581426	1.21582	1.65949	1.01164	1.0609	1.27874	0.372893	0.693155	0.949395	0.114668	0.000101194	1.20218	0.0417913	0.0944454	1.26678	0.423096	1.02191	1.53439	1.58898	0.510703	0.97544	0.734831	2.43249	1.38873	1.13393e-05	0.560999	0.608532	1.26625	1.62521	0.855092	0.973753	1.64906	0.952354	0.998404	0.0803211	4.41565	3.08867e-05
gsm90371	Maris	non-amp	st3	13.3033	9.44104	1	2.54203	0.971992	1.70564	0.984449	0.000317511	0.724136	1.65936	1.24717	0.768434	1.76271	0.570338	0.715977	1.77425	1.89706	1.08087	3.4859	0.000101194	0.875828	1.29017	0.288059	0.959173	1.49299	1.3174	1.53935	1.03785	1.29946	2.04307	0.582072	0.681097	1.77974	4.73984	1.21869	1.30132	0.51861	0.838909	0.478905	1.1249	1.19774	0.491945	0.508816	2.80481	1.12072e-05	1.66788
gsm90372	Maris	non-amp	st4	11.5174	9.91864	0	0.526262	0.496417	0.833333	0.593676	0.000317511	1.10026	0.654458	0.501656	0.72756	0.759827	0.520887	0.598414	0.294706	0.684035	1.12388	0.733873	0.000101194	0.562795	0.435058	0.051945	0.534749	0.286927	0.514647	0.593583	0.783791	1.3108	1.01304	1.36333	9.72995e-05	0.525831	1.13393e-05	0.597258	0.798114	0.621279	0.98335	1.17836	0.552278	0.491144	0.39734	0.602	0.405889	1.12072e-05	0.833941
gsm90373	Maris	non-amp	st3	13.8606	12.3713	2	1.20758	0.848835	0.0989501	1.05208	0.000317511	1.35562	0.353272	0.874414	0.653986	0.81019	1.28639	0.766086	0.607455	2.08859	1.07905	2.98136	0.000101194	1.74167	1.77988	7.93342	0.926725	1.43788	0.902478	1.07804	1.83096	0.408562	1.47309	0.54041	9.72995e-05	0.862902	1.62153	0.930634	1.74368	0.681828	1.14692	1.66839	0.903992	0.802576	0.573935	0.58573	0.631859	1.12072e-05	0.308867
gsm90374	Maris	non-amp	st4	14.1236	11.2547	0	1.69156	1.17473	0.906562	1.1122	0.000317511	0.545662	1.2591	1.12873	0.678511	1.20215	0.737813	1.13419	0.842018	1.32247	1.26687	2.36215	0.000101194	1.70503	1.09193	4.72227e-06	1.05522	1.3779	1.13764	1.19709	0.415379	2.21305	0.788361	0.788396	0.972995	2.3595	1.13393e-05	1.26703	0.678748	0.97404	1.19475	0.530486	1.19176	1.67152	1.04065	0.789848	0.695045	1.12072e-05	0.247094
gsm90375	Maris	non-amp	st4	11.0536	11.6169	3	0.568551	1.57736	0.906824	0.879241	0.000317511	0.839218	0.395166	0.937121	0.997329	0.924054	1.07342	1.10914	0.324778	0.282734	1.10268	2.29335e-05	3.54178	0.982393	0.238961	0.127501	0.828082	0.638697	1.0059	0.787034	0.689458	0.726333	0.66446	0.742767	1.94599	0.808971	1.16795	1.04545	0.592149	1.40578	1.34111	1.02807	0.752842	0.662687	1.12895	1.14927	0.244176	0.661226	0.741281
gsm90376	Maris	non-amp	st4	10.8587	10.3322	0	1.10421	1.27041	0.0992126	0.804092	0.000317511	0.432531	1.80202	1.09389	1.52052	0.797051	0.636273	1.12745	0.643542	1.00325	0.986959	1.21548	0.000101194	0.802565	0.930125	0.0850009	0.925427	0.87375	0.896322	0.957338	0.545185	0.896567	0.852519	1.29865	1.55679	0.552797	1.13393e-05	0.856103	0.608532	1.16885	1.13353	0.683451	0.51449	0.995562	1.19833	1.25133	0.487281	1.12072e-05	0.401527
gsm90377	Maris	non-amp	st4	14.1195	11.4279	0	1.02903	0.998518	0.128478	0.60119	0.000317511	0.877903	0.831094	1.28549	0.784783	1.11675	0.460886	1.10432	0.679628	1.64168	1.16327	1.07788	0.000101194	0.752613	1.57307	4.72227e-06	0.912447	1.76047	0.976351	1.00033	0.338288	0.584471	0.799395	0.874497	9.72995e-05	1.40222	1.13393e-05	1.40199	0.912799	0.863473	1.16031	0.925794	1.06968	1.19161	0.920819	0.829784	1.33547	1.12072e-05	1.08103
gsm90378	Maris	non-amp	st4	10.9551	11.7195	3	0.45578	0.971045	0.873885	0.849182	0.000317511	1.14009	1.13907	1.03466	1.16083	0.560564	0.646164	1.06288	0.854046	0.59283	0.936672	0.321069	0.000101194	0.995714	0.589365	0.217224	0.86702	0.742444	1.01452	0.791995	1.30143	0.913591	0.857586	1.18914	1.07029	0.633694	0.204108	1.02329	0.547679	1.17675	1.05414	1.2753	1.00573	1.13647	1.1731	1.06644	1.38366	1.12072e-05	3.08867e-05
gsm90379	Maris	non-amp	st4	14.0594	11.6136	2	1.41433	0.733257	1.49449	1.51049	0.000317511	0.902285	1.14134	2.01707	1.65132	1.38608	1.04243	1.44159	1.90055	1.87882	0.943942	3.00429	0.000101194	3.71311	2.35639	4.72227e-06	2.04814	2.18681	1.71015	1.65674	0.290528	1.18029	0.748069	0.734831	2.52979	3.06061	1.13393e-05	1.58329	0.702153	1.66113	0.560548	0.798175	3.79037	2.64768	1.48845	1.04869	1.24123	1.12072e-05	3.08867e-05
gsm90380	Maris	non-amp	st3	13.4367	8.00509	0	1.24517	0.615784	0.392651	2.41979	0.000317511	0.912688	0.448949	1.65825	1.45512	0.939382	0.723967	1.10239	2.78467	1.69641	0.627679	0.77974	0.000101194	4.22596	1.45305	0.628062	1.76519	1.86584	1.69907	1.57738	1.24416	0.578797	0.744146	0.940362	0.778396	1.67187	1.13393e-05	0.712076	1.18664	1.52687	0.608376	1.15213	1.61905	1.76444	2.04977	1.35487	2.03801	1.12072e-05	3.08867e-05
gsm90381	Maris	non-amp	st4	13.3532	10.0774	0	2.95552	2.14198	1.44646	0.826637	0.000317511	0.760709	1.55745	1.0695	1.11995	0.707274	1.4631	0.771868	2.35163	0.966769	0.994229	3.05016	0.000101194	0.982393	1.28696	0.0425004	0.806017	1.24173	0.998513	0.904428	0.691638	0.743356	1.05545	1.08241	0.583797	1.32132	1.13393e-05	1.34459	0.901096	0.902961	0.823604	1.06097	1.6859	0.886305	0.756838	0.68631	2.81552	1.12072e-05	1.54433
gsm90382	Maris	non-amp	st4	14.565	11.5014	2	2.16143	1.17757	2.12375	0.774033	0.000317511	0.478856	1.63615	1.12873	0.866532	0.871501	0.608581	1.09468	1.81034	2.73614	1.04694	7.49927	0.000101194	1.07897	2.86967	0.122779	1.02926	2.27921	1.01206	1.37235	0.383076	2.30951	0.974623	0.579295	0.486498	1.28087	1.79162	1.00013	0.573425	0.916124	1.08092	0.161858	1.25571	1.01598	0.79468	0.814993	2.41177	1.12072e-05	1.97675
gsm90383	Maris	non-amp	st3	12.8714	8.27063	0	0.371203	0.86873	0.656824	0.623735	0.000317511	1.25127	0.446119	0.99286	1.50417	1.41674	0.869024	1.33463	1.40737	0.902926	1.12025	1.42188	0.000101194	0.799235	0.617226	0.051945	1.27976	0.440928	0.994819	0.978833	0.770116	1.46401	1.10833	1.06892	9.72995e-05	0.593245	1.13393e-05	1.22473	0.763006	1.74011	1.2751	1.31577	0.441822	1.54082	1.68396	2.04562	2.03587	1.12072e-05	0.247094
gsm90384	Maris	non-amp	st3	13.2941	10.0141	0	3.0448	0.656521	2.85787	0.834152	0.000317511	0.831416	2.20342	1.50845	1.74124	1.15397	1.05166	1.35872	0.25862	1.70553	0.804593	3.16483	0.000101194	0.666029	2.88789	0.136946	1.46796	1.9939	1.42574	1.5906	0.168649	7.60947	1.13228	0.498749	9.72995e-05	2.13029	1.13393e-05	0.995094	0.59917	1.46369	0.929782	0.121394	0.578438	1.82571	1.30555	1.10342	2.45247	1.12072e-05	0.586847
gsm90385	Maris	non-amp	st4	14.0918	9.02844	0	1.5271	1.33767	1.38294	1.07463	0.000317511	1.33173	1.03321	1.23324	0.923756	1.29192	0.885508	0.738141	1.64193	0.884685	0.883961	1.74295	0.000101194	0.45623	1.86454	0.0661118	0.889085	1.4395	1.19674	1.43022	0.199366	0.607169	1.6144	0.545965	1.16759	2.08984	1.3834	0.718119	1.38792	1.02406	1.013	0.932908	0.744122	1.22633	0.920819	0.880074	5.47254	0.0112072	2.19295
gsm90386	Maris	non-amp	st4	9.00756	9.25163	0	2.20372	0.91515	0.0552493	1.36771	0.000317511	1.03752	0.640871	1.37607	0.833832	1.25032	1.06815	1.10817	0.40898	1.6508	1.44015	4.35737	0.000101194	3.33015e-06	3.46332	4.72227e-06	1.0059	1.63727	1.25214	1.32109	0.464924	0.561773	1.67079	1.09153	3.01628	0.633694	1.13393e-05	0.834952	0.685769	1.62954	1.07231	0.980043	0.970846	1.07214	1.31816	1.42735	1.14163	0.179316	1.23547
gsm90387	Maris	amp	st4	12.6995	9.57703	1	0.545057	1.87104	2.67677	0.495982	0.000317511	0.916589	1.83882	0.836093	0.645811	1.50433	0.654735	1.2373	0.691657	1.00325	1.52255	1.12374	16.8994	0.589436	0.468277	0.396671	1.38879	0.899687	0.76212	1.02678	1.24138	0.629867	0.955498	0.973294	9.72995e-05	1.07863	1.13393e-05	1.31739	1.07195	0.668665	0.968045	0.352175	1.77601	1.10788	1.06588	0.610875	0.8589	1.00865	1.97675
gsm90388	Maris	amp	st4	10.0682	9.85891	0	0.249035	1.31588	0.868635	0.743973	0.000317511	0.961614	2.25097	0.891832	1.49599	0.847415	0.977158	1.03301	0.40898	0.656673	1.2596	0.0688006	6.67879	0.939101	0.205742	1.51113	0.951385	0.661392	0.960345	0.985447	1.00951	1.33918	0.496833	0.87291	0.389198	1.26739	1.25867	1.4312	0.395546	0.723948	0.98622	0.167194	1.02026	0.854652	0.914512	0.692227	0.595447	6.85882	3.08867e-05
gsm90389	Maris	amp	st4	11.0165	7.03525	1	0.422889	1.97904	0.538058	0.901786	0.000317511	0.594426	2.46384	0.930153	1.70036	1.12332	0.794518	0.899067	0.421009	0.78436	1.31049	2.29335e-05	1.01194	0.656039	0.177881	0.901954	1.14997	0.510633	1.07115	1.3244	1.08244	0.771729	0.471497	0.688011	0.681097	0.849419	0.464913	0.961857	0.664705	0.668665	1.56686	0.282807	0.953406	0.807681	0.882977	0.85345	0.322355	12.7987	0.895714
gsm90390	Maris	amp	st4	10.8598	10.2844	0	0.34301	2.32766	0.202362	2.13423	0.000317511	0.416764	0.912618	1.39697	2.19085	1.02697	1.25606	1.19008	0.607455	0.711396	1.34987	2.29335e-05	0.000101194	2.10465	0.0921552	0.0377782	1.51858	0.278822	1.22013	0.914349	0.451448	0.601494	0.561236	1.62282	1.16759	0.997731	1.13393e-05	0.516683	0.397887	0.85031	1.03883	0.132955	0.659827	1.55512	1.05327	0.970301	0.149933	1.12072e-05	3.08867e-05
gsm90391	Maris	amp	st4	10.8421	10.2868	0	0.643731	0.386523	2.6626	1.27001	0.000317511	1.01867	1.75617	1.21233	1.84751	0.624065	0.905289	1.72779	0.866075	1.26774	0.773087	1.33015	0.000101194	2.1546	0.863687	0.618618	1.84826	0.560886	1.09455	1.083	0.642887	0.817125	1.11871	1.32524	2.72439	2.11681	1.13393e-05	0.453231	1.02514	1.17148	0.991959	0.992938	0.854577	1.98602	1.11003	1.4658	0.76894	1.12072e-05	3.08867e-05
gsm90392	Maris	amp	st4	13.3346	10.0801	1	1.38144	1.20883	0.348819	0.976935	0.000317511	1.02696	4.02752	0.926669	1.59409	0.698515	1.10441	0.749704	0.673614	0.519866	0.898502	0.183468	0.000101194	0.995714	1.11122	0.160557	0.965663	0.993708	1.09208	0.830024	0.961357	0.686612	0.836255	0.864974	1.75139	0.984248	2.49465	1.03135	0.617894	0.900328	1.02161	0.417096	0.773189	1.08746	0.637005	0.683352	2.39571	1.12072e-05	0.0617734
gsm90393	Maris	amp	st4	11.0924	6.94935	1	0.7612	0.952097	0.298688	0.819122	0.000317511	1.16674	2.94959	0.442432	0.817483	0.556184	1.07276	0.463506	0.384922	0.556348	1.10874	0.435737	0.000101194	0.646048	0.451132	1.51585	0.568495	0.78135	0.685785	0.577048	1.49406	0.533401	0.813125	0.8618	0.486498	0.350554	3.78734	0.897397	0.444697	0.36329	0.858996	0.196542	0.767376	0.908769	0.378419	0.406757	0.933866	10.0529	0.895714
gsm90394	Maris	amp	st4	10.27	7.23463	1	0.239637	2.28693	0.802362	0.984449	0.000317511	1.87706	1.99055	0.494688	0.637637	0.36787	1.08661	0.482779	0.860061	0.528987	1.2596	2.29335e-05	0.000101194	0.835867	0.131803	2.32336	0.510088	0.330696	1.09701	0.49603	1.83076	0.312096	0.933349	0.784031	2.43249	0.350554	2.36992	1.86328	0.55002	0.47649	1.02353	0.306819	1.82542	0.991477	0.66854	0.461484	0.164926	4.66221	0.494187
gsm90395	Maris	amp	st4	10.9365	11.819	3	0.855176	1.00894	0.00131234	1.05208	0.000317511	1.38358	0.368557	0.99286	1.02185	0.808	1.37541	0.617687	0.625499	0.720517	1.27656	2.29335e-05	0.000101194	1.40865	0.636514	2.90892	0.879999	0.700297	1.09701	0.788688	1.71602	0.629867	0.896162	0.782841	2.33519	0.337071	3.60591	1.15826	0.755985	0.916124	0.932652	0.342837	1.09584	0.999646	0.756838	0.495504	0.705754	0.818127	0.216207
gsm90396	Maris	amp	st4	12.451	10.6598	0	0.535659	2.2064	0.237533	1.03705	82.8704	0.163845	3.18397	0.801256	0.212546	1.03135	0.909245	0.870158	0.733758	0.556348	1.30625	2.29335e-05	0.000101194	1.15556	0.45006	0.0377782	1.08897	0.616002	1.02929	0.843251	1.32422	0.453958	0.509746	1.21969	1.36219	0.687625	0.453573	1.8804	0.418951	1.07408	0.981437	0.721692	1.80508	0.931233	1.07849	0.814993	0.201338	3.5639	3.08867e-05
gsm90397	Maris	amp	st4	10.2663	7.27711	1	0.700116	2.0103	0.312467	1.08966	0.000317511	1.29142	2.62519	0.804739	0.93193	0.508011	0.932322	0.611905	0.866075	1.2039	1.37108	0.665073	9.8158	1.4253	1.25803	1.39779	0.664542	1.0083	0.764583	0.853172	0.988904	0.436935	0.755424	0.910603	9.72995e-05	1.2539	4.80788	0.717112	1.25685	0.455429	0.706902	0.510476	0.982473	0.728036	0.384726	0.374217	1.50575	2.39835	2.37828
gsm90398	Maris	amp	st4	10.9924	7.11911	1	0.0563852	1.88809	0.143307	0.916815	0.000317511	0.529408	1.96168	0.742032	0.956455	0.313127	0.760891	0.644669	0.571369	0.693155	1.08329	2.29335e-05	0.000101194	0.396287	0.0235746	16.7027	0.719055	0.283685	0.776895	0.851518	1.02319	0.70931	0.594663	1.11534	9.72995e-05	0.620211	1.13393e-05	0.735241	1.61027	0.502815	1.12205	0.315268	0.395315	0.71272	1.05327	0.448172	0.106024	2.80181	0.0926601
gsm90399	Maris	amp	st4	11.5155	7.94142	1	0.507467	0.836519	0.244094	1.12723	0.000317511	0.0747705	1.44649	1.18098	1.2998	1.04887	0.826826	1.33848	0.920205	0.78436	1.49589	2.29335e-05	0.000101194	1.00237	0.843328	0.321114	1.1331	1.62106e-06	1.22875	1.02678	0.417163	0.737682	0.329778	1.48752	1.94599	1.09211	1.13393e-05	2.104	0.697472	0.834515	0.908738	0.151631	1.95041	1.02517	1.34339	0.809077	0.730386	0.571568	1.01926
gsm90400	Maris	amp	st4	10.8787	10.298	0	0.747104	1.5982	0.291732	0.871726	0.000317511	0.220736	1.68314	1.05905	1.22622	0.66129	0.958037	1.06481	1.62991	0.756998	1.3935	2.29335e-05	0.000101194	1.01569	0.162879	0.283336	1.0072	0.651665	1.68922	1.08631	0.67519	0.76038	0.414695	0.776493	1.36219	0.835936	1.13393e-05	2.52802	0.863648	0.723948	1.03405	0.39264	2.76139	1.17221	1.33077	0.857888	0.172423	1.12072e-05	0.216207
gsm90401	Maris	amp	st4	12.6968	9.57965	1	1.86541	0.512522	2.52073	1.3151	0.000317511	0.786716	2.67105	1.40742	1.11995	1.07295	0.85254	0.722723	0.96832	1.14006	1.07178	1.44481	10.7265	0.619407	0.888334	1.26085	0.916341	1.40221	1.19058	1.3707	0.560445	1.99174	0.917657	0.917745	1.45949	1.30784	3.06162	0.869196	0.856626	0.658135	0.91926	0.195653	0.909805	0.814829	0.920819	0.584251	1.63427	1.12072e-05	2.71803
gsm90402	Maris	amp	st4	11.1197	8.27114	1	1.19349	0.365681	1.18714	1.38274	0.000317511	0.265273	2.79617	1.15659	1.38155	0.790482	1.03848	0.570469	0.685643	0.702276	0.65252	0.366937	0.000101194	0.929111	0.951556	0.325837	0.887787	0.938592	1.0613	0.940804	1.10345	0.76038	0.860528	1.43713	0.0972995	0.943799	1.08858	0.669775	1.03216	0.884533	0.95274	0.147184	0.784816	0.749479	1.01542	0.878595	1.79812	1.12072e-05	1.63699
gsm90403	Maris	amp	st4	13.8923	9.20911	1	0.812887	0.597784	0.866273	0.864211	0.000317511	1.52402	0.827131	0.926669	0.735735	0.73355	0.925069	0.783431	4.69725	1.39543	0.818528	1.10081	0.000101194	1.27545	1.3984	0.765008	0.737226	1.21255	0.801519	0.651453	0.960763	0.38019	1.15026	0.73126	0.194599	0.674142	1.65554	0.691933	0.774709	0.789762	0.974741	0.71858	0.537744	0.772964	0.927126	0.896345	0.710038	0.235352	0.525074
gsm90404	Maris	amp	st4	12.7188	9.33189	1	0.845778	1.99893	1.19134	1.10469	0.000317511	0.831578	1.36893	0.989376	1.14448	1.45396	0.491216	1.02916	1.27506	2.97327	1.13479	0.802674	4.65491	1.0057	1.49484	4.37282	1.0682	0.737581	0.918484	1.03836	0.572336	1.48104	0.718156	0.837596	9.72995e-05	1.07863	2.43796	1.43926	0.91982	0.742376	1.13927	0.183647	1.4272	1.09767	0.573935	0.565023	0.851403	0.739677	1.94586
gsm90405	Maris	amp	st4	11.048	8.26088	1	0.493371	0.975781	1.11194	0.706399	0.000317511	0.52128	2.33476	1.01725	0.621287	1.4671	0.567701	1.10432	0.547311	0.766119	1.69158	1.76588	0.000101194	0.599426	1.15408	0.330559	0.896872	0.473349	1.01452	0.970566	0.933414	0.533401	0.904008	0.891558	9.72995e-05	0.957282	0.238126	1.80184	0.517253	1.26362	1.06179	0.344171	1.50568	1.39685	0.618084	0.726246	0.851403	1.12072e-05	1.54433
gsm90406	Maris	amp	st4	11.0979	6.98087	1	0.850477	1.37746	1.14042	0.826637	0.000317511	0.935769	0.937528	1.13569	1.01368	1.48243	0.895398	1.51772	0.445066	0.78436	2.09388	2.29335e-05	0.000101194	1.31541	0.766174	4.72227e-06	1.3823	0.458759	1.43929	1.15906	0.786169	1.03843	0.44755	0.609846	1.36219	0.984248	1.13393e-05	1.81292	0.280861	1.17938	1.0197	0.158301	1.73532	1.49896	1.48845	1.29866	0.272021	11.0167	1.11192
gsm2256846	NRC	non-amp	st3	14.431	12.5453	2	0.827925	0.659186	0.517829	1.10536	0.600329	0.946425	0.546281	0.867788	0.820796	0.891778	0.65252	0.664196	0.829197	1.72477	0.747814	1.24262	0.93448	1.05481	1.38365	3.79977	0.600739	1.66558	1.44644	1.31671	1.252	0.637285	0.640901	0.908832	1.13047	0.835654	1.0166	1.63807	0.992785	0.735519	1.0188	1.09389	1.08485	0.830862	0.961966	1.15278	0.474194	0.505879	1.10388
gsm2256847	NRC	non-amp	st2	12.1391	10.1847	0	1.07845	1.05756	2.45545	0.997786	1.13912	1.17723	0.7666	1.32097	0.803332	1.04408	1.09296	1.26295	0.949655	0.914911	0.883447	1.05875	1.02215	1.14788	1.55285	0.461438	0.678533	1.37145	0.948881	1.21587	1.23435	0.728326	1.34858	1.3688	0.986366	1.47002	0.988581	0.937766	1.247	1.07475	1.05548	1.50925	1.11088	1.01007	1.02696	1.10255	1.40144	0.551691	1.20506
gsm2256848	NRC	amp	st4	11.408	7.47034	1	0.842241	0.868406	0.667593	0.943997	0.930963	1.66288	4.18786	0.819577	1.04782	0.754158	1.13667	0.510417	0.860012	0.474743	0.912773	0.533822	1.02774	0.785939	0.597145	0.473861	1.57316	0.497312	0.691635	0.756335	1.26698	2.24567	0.66924	0.732005	1.08078	0.756358	1.1839	0.955206	0.550355	0.855705	1.26588	0.352369	0.689765	0.930646	1.02696	0.683584	0.535671	3.00506	0.892468
gsm2256849	NRC	non-amp	st2	12.0261	6.80609	1	0.54519	0.694534	0.0565634	1.299	1.56568	0.621921	0.629352	0.993135	0.785869	1.05509	0.883951	0.575855	0.96086	0.404263	0.920105	0.637621	1.2926	0.806621	0.379878	0.624716	1.11504	0.272872	0.456818	0.992403	0.550946	0.81178	0.735396	0.953217	0.7611	0.670963	0.874114	0.744578	0.997661	1.05814	1.01811	0.325101	0.44528	1.00803	0.935967	0.660308	0.523924	1.03613	1.16429
gsm2256850	NRC	non-amp	st4	14.591	11.5691	2	1.02834	1.28493	2.02391	1.02737	0.212378	1.269	0.714229	1.23419	1.205	1.04591	1.05974	1.3742	1.22699	1.17821	1.16204	1.74382	0.863601	1.47881	1.71062	0.282187	0.808189	1.53564	0.881594	1.24452	0.71825	0.796606	1.51343	0.625336	0.989678	1.34803	1.14707	1.24365	1.02822	0.922999	1.09701	1.0032	1.32375	1.19742	1.27395	1.24711	1.59957	0.578009	1.20657
gsm2256851	NRC	non-amp	st3	11.7555	11.202	3	0.829118	0.954387	0.391846	0.726151	2.14369	0.494496	0.562534	0.862967	0.890651	0.710119	1.23021	0.536592	1.19897	1.03592	0.813798	0.673209	0.941941	0.920376	0.370769	0.603419	0.88166	1.10094	1.09169	0.7804	1.04639	1.03179	0.901946	0.898809	0.862138	0.585568	0.710017	0.83983	0.708993	1.46633	0.786246	1.44562	0.953773	0.802352	0.779972	1.08908	0.372907	0.639416	0.782231
gsm2256852	NRC	non-amp	st1	13.6487	9.47788	1	2.19269	1.0738	0.652247	0.925171	0.15325	0.971302	0.447861	1.05099	1.17007	1.65695	0.832181	2.02204	0.969264	1.38433	1.70458	1.23669	0.850544	0.920376	0.668663	0.26089	1.49537	0.591813	1.397	0.953441	0.633917	0.728326	1.30576	0.916349	1.28203	1.37242	1.09344	0.963256	1.05357	0.435053	0.829849	0.476871	1.48644	1.21982	1.05296	1.17238	2.4921	0.817789	0.76411
gsm2256853	NRC	na	st1	10.5481	12.2481	3	0.569049	1.36041	0.354084	0.960133	0.544821	0.803798	0.483075	0.829219	1.25739	0.800031	1.09183	0.579127	0.991675	0.623682	0.810132	0.705832	1.05945	0.858328	1.191	0.390448	0.652602	0.66387	1.00106	0.703621	1.25109	0.766259	0.859839	1.57676	0.89775	0.805156	0.972572	0.626519	1.36695	1.38408	0.919824	1.60627	0.798529	0.987666	0.935967	0.846517	0.579788	0.563388	0.856226
gsm2256854	NRC	non-amp	st2	10.4107	12.1958	3	0.631084	1.22188	0.0852469	1.14839	0.202121	0.692129	0.396393	0.949745	1.29232	0.972515	0.996037	0.75581	0.854409	0.692832	0.901776	0.539754	1.08183	0.982423	0.557413	0.344304	0.760648	0.706396	0.880221	0.856034	1.20319	0.872473	0.53398	1.23099	0.978912	1.08574	1.01179	0.743236	1.47715	1.22485	0.991805	1.76332	0.909152	0.977484	0.987965	0.90532	1.3786	0.489309	0.724847
gsm2256855	NRC	non-amp	st4s	11.142	10.3475	0	0.761118	1.67471	1.21579	1.09192	0.678161	0.729168	0.801815	1.05581	1.205	0.913797	0.992005	0.716547	1.05891	0.619692	1.56528	0.857081	1.01095	0.910034	0.65781	0.40642	0.877338	0.454786	0.773569	0.705913	0.806329	1.28216	0.79726	1.21058	0.917627	0.750259	0.958964	0.800924	1.01034	1.6959	0.861687	0.780411	1.02814	1.00396	0.961966	0.80119	0.883257	0.640391	0.691625
gsm2256856	NRC	non-amp	st2	14.5528	11.6429	2	1.72981	0.888468	1.10733	1.19412	0.542408	1.27121	0.569758	1.07509	1.08275	1.42024	0.968298	0.781985	1.33624	1.58647	1.12905	1.42946	1.2926	1.46846	1.57417	0.402871	1.01996	1.32302	1.21116	1.64216	0.726592	0.895233	1.72147	0.675091	1.12964	1.03694	1.38561	1.60185	0.552631	0.631117	1.21882	0.487651	1.19919	1.20149	1.31295	0.791389	1.2546	0.582882	1.07066
gsm2256857	NRC	non-amp	st2	11.059	11.9398	3	0.911433	1.00789	0.256946	0.933239	1.14274	0.724192	0.374722	0.83404	0.855724	0.979855	1.15876	0.552952	1.01969	0.603735	0.762477	0.756248	0.917693	0.816963	0.789992	0.280412	0.786579	0.668595	1.43591	0.782692	0.804967	0.652458	1.07198	1.99771	0.921767	0.646564	0.991783	0.736528	1.23724	1.82135	0.995265	1.00743	1.07369	0.9001	1.09196	0.961672	0.793325	0.523424	1.03744
gsm2256858	NRC	non-amp	st4	13.2446	9.61417	0	1.35164	0.996422	1.62676	1.07578	0.323393	0.917126	0.676306	1.01724	0.820796	1.28262	0.962814	0.811432	0.983271	1.45481	0.674499	1.23965	1.24038	1.02379	1.14099	0.310583	0.790901	1.51084	0.822089	1.43131	0.581308	1.22146	1.0305	0.655046	1.10645	1.15284	1.14868	1.32951	0.82147	0.534747	1.24097	0.71277	0.966787	1.07727	1.00096	0.931046	1.47349	0.680354	1.15674
gsm2256859	NRC	amp	st4	13.6758	9.75863	1	3.13395	1.25341	2.85967	0.887518	0.731859	1.24384	2.00183	1.16669	0.890651	1.59823	1.20634	0.582399	1.11774	1.77929	3.25153	1.05875	1.05385	0.930717	1.44625	1.06841	0.88166	2.66493	0.820716	1.31442	0.898834	0.910407	1.28341	0.758135	1.09072	2.70215	1.1903	1.139	1.21059	0.83632	0.978654	0.310516	1.21499	1.30535	1.09196	1.16626	2.45738	0.770028	1.69131
gsm2256860	NRC	non-amp	st4	11.0113	9.33797	0	1.33733	1.01839	0.465041	0.965512	0.334254	0.914086	2.70071	1.00278	0.943042	1.05509	1.24376	2.3525	1.0337	1.05188	0.740483	1.0973	0.969919	1.03413	1.31639	0.273313	0.81251	1.57699	0.887087	1.15628	0.58074	0.751086	1.34617	0.922434	0.901063	0.73196	0.806874	1.00082	0.573111	0.78675	1.06171	0.925417	0.84222	1.05283	0.948966	0.973923	0.646747	0.580933	0.821494
gsm2256861	NRC	non-amp	st4	10.6164	12.2953	3	1.06652	1.20086	0.168083	0.882139	0.138166	0.906899	1.4709	1.15223	0.995434	1.04958	0.794765	1.31203	0.963662	1.03991	1.09973	0.854116	1.00163	0.889352	0.991754	0.33543	0.752004	0.845785	0.823462	1.00501	0.983848	0.743499	1.14046	1.26678	1.21412	0.896651	1.0254	0.990087	0.99181	1.33202	1.03748	1.43738	1.03651	1.11189	1.09196	1.07438	1.4111	0.500031	1.1069
gsm2256862	NRC	amp	st4	12.0911	7.61201	1	1.04505	1.46836	0.230512	1.26942	0.435616	0.837244	1.11333	1.06063	0.83826	1.3395	1.37939	0.801616	1.22139	0.916241	0.942099	0.809631	1.20307	0.930717	0.916553	0.764922	2.06153	1.19898	0.933318	1.01074	0.887143	0.713152	0.944947	1.01264	0.994648	1.26873	1.20711	1.12961	1.55452	0.523669	1.13369	0.448546	0.907293	1.22593	1.02696	0.760763	1.9187	0.706671	1.0314
gsm2256863	NRC	amp	st4	11.993	8.0653	1	1.47929	2.12277	2.67897	0.954755	0.15325	1.14599	2.42802	0.83404	0.820796	1.17069	1.17796	0.536592	0.882423	1.48806	0.791803	1.09137	0.893445	0.775597	1.33423	3.32768	0.726073	1.3998	0.937895	1.01074	1.31465	4.112	1.29235	1.17873	1.15532	0.933249	0.924544	0.987404	0.86763	1.07171	0.995265	0.367799	0.948195	1.00192	0.922967	1.06458	2.2548	1.19988	1.07821
gsm2256864	NRC	amp	st4	14.7003	12.2056	2	1.04385	0.919994	0.330382	1.29094	0.132133	0.669187	0.423481	1.20044	0.873187	1.25142	1.2065	0.631477	1.06451	2.15297	0.87245	1.72009	1.09862	2.02689	2.05057	0.528879	0.864373	1.22143	0.608328	1.31671	0.650488	0.743499	1.01235	0.829009	1.12467	0.878352	1.24473	2.14653	0.960603	0.703672	1.18975	0.282614	0.765993	1.25851	0.909968	0.833041	0.731327	0.457143	1.04348
gsm2256865	NRC	non-amp	st4	11.5497	9.7007	0	0.70982	0.71364	2.48702	1.23715	0.14239	0.817895	0.492105	1.03652	1.0129	0.95967	1.3989	0.631477	1.01689	0.860389	1.17671	0.691003	1.19188	0.972082	1.07645	0.29461	1.18851	0.621345	0.397312	1.04856	0.702586	0.92558	0.839992	1.01729	0.791743	0.695362	0.974173	1.00887	0.823745	1.19799	1.20982	0.960506	2.59173	1.01618	0.961966	1.04988	0.359724	0.789523	1.52973
gsm2256866	NRC	amp	st4	10.8528	7.80784	1	0.811223	1.37283	0.412977	0.992407	0.391571	0.767312	2.76211	0.920819	0.873187	0.946826	0.86363	0.598758	0.924443	0.601075	1.02641	0.646518	0.923288	0.754915	0.324641	0.337205	1.06318	0.489043	0.810188	0.819363	1.00655	0.751086	0.99501	1.13792	0.938331	1.13454	0.910135	0.740553	0.878683	0.92106	0.959275	0.264646	0.456435	1.08745	1.05296	0.698284	0.937294	0.681329	0.980054
gsm2256867	NRC	amp	st4	10.4878	8.02249	1	0.949608	1.28589	0.268757	0.806835	0.365024	2.62229	5.68675	0.944924	0.768405	0.862419	1.31214	0.582399	0.848807	0.476073	1.23169	0.673209	0.975515	0.785939	0.460312	1.44643	0.652602	0.5233	1.08666	0.917916	1.0486	0.842126	1.01101	0.937826	1.17188	0.561169	1.25514	0.932399	0.769782	1.04789	1.07763	0.461229	0.643285	0.963229	0.896968	1.22629	0.345236	0.564362	0.972503
gsm2256868	NRC	amp	st4	13.3449	9.50794	1	1.23712	1.02795	2.28254	0.995096	0.195484	0.946425	1.19369	0.964208	0.908115	1.71383	1.14699	0.582399	1.07011	1.54258	0.99342	1.79424	1.0837	0.961741	1.52165	1.57599	0.790901	2.26803	1.64418	1.1345	0.755366	0.910407	1.48018	0.762431	1.29859	1.92749	1.1935	1.44086	1.15857	0.68318	1.01672	0.2192	1.59427	1.39699	0.818971	1.08908	3.02346	0.891868	1.38778
gsm2256869	NRC	non-amp	st4	14.0379	12.6126	2	0.65375	0.982092	1.16614	0.78263	1.66342	1.11642	0.370207	0.930461	1.03036	0.838565	1.07716	0.765625	0.826396	1.42157	0.854121	1.02613	1.01468	1.18925	0.955122	0.273313	0.669889	1.33247	0.947508	0.79759	0.704459	0.652458	0.735843	1.04951	0.964005	0.786857	0.942954	0.952523	0.961578	1.36664	0.899753	1.42004	1.07834	0.938792	0.766973	1.32797	0.858196	0.515627	1.20657
gsm2256870	NRC	non-amp	st2	14.2788	12.6347	2	0.837469	0.776693	0.186563	0.952065	1.06913	0.69434	0.464114	0.781009	1.15261	0.759663	0.886854	0.615118	0.89643	1.4495	0.813798	0.925292	0.884119	1.44778	1.3069	0.496933	0.713108	1.55218	0.824378	0.795298	0.921024	0.606938	0.747017	0.997245	0.809963	1.02474	0.838093	0.786167	0.833172	0.986969	0.935051	1.60521	0.871968	0.771805	1.53395	0.90287	0.883518	0.500031	0.745989
gsm2256871	NRC	non-amp	st4	11.5325	8.67043	1	0.861328	0.761408	1.53115	1.00048	0.214188	1.15594	1.12417	0.838861	1.18753	0.985359	0.85347	0.67074	0.986072	0.690173	1.01908	0.643553	1.02961	0.858328	0.404493	0.33188	0.782257	0.395723	0.704909	1.01647	0.551967	1.28216	0.657529	0.651109	0.800025	0.750259	0.922142	0.943132	1.00481	0.784812	1.00149	0.979318	0.751119	0.914355	1.09196	0.824466	0.530058	2.16778	0.853206
gsm2256872	NRC	non-amp	st4s	10.5914	12.4624	3	0.901889	1.10724	0.0340666	0.992407	0.208154	0.745199	0.40181	0.978672	0.820796	0.816546	0.849599	1.01756	0.890827	0.816505	1.15105	0.658381	1.00163	0.79628	0.810924	0.266214	0.687176	1.551	1.31507	0.85718	1.38889	0.629698	0.915177	0.922076	1.19507	1.01864	0.955762	0.841172	1.28308	1.07531	1.00634	2.42642	0.781796	0.965266	0.85797	0.893069	0.992897	0.561438	0.896998
gsm2256873	NRC	non-amp	st3	10.4062	12.0564	3	0.453331	0.700266	1.04916	1.12688	0.165317	0.559176	0.532737	0.993135	0.97797	0.803701	1.09877	0.657653	1.01409	0.389635	0.942099	0.581273	0.923288	0.806621	0.371932	0.36915	0.739039	0.281141	0.492063	0.833115	1.13015	0.948341	0.547837	1.51734	1.00873	0.597767	0.977375	0.74592	0.809767	1.62833	1.00357	0.776817	0.781796	0.910282	1.01396	1.07928	0.377345	0.455194	0.847165
gsm2256874	NRC	non-amp	st2	12.6683	8.84957	1	0.553541	0.739435	0.859379	0.925171	0.183417	0.305985	0.390072	0.891893	1.10022	0.82205	0.742996	0.860511	0.801184	0.452136	1.00442	0.604999	1.02028	0.744574	0.323866	0.385123	0.916235	0.662689	0.830328	0.849158	1.00462	0.910407	0.570812	0.982927	0.776835	0.664863	0.897328	0.665425	1.27495	1.30045	0.893524	0.702623	0.827347	0.893991	1.02696	0.70441	0.455138	0.761256	1.18543
gsm2256875	NRC	non-amp	st3	11.1062	6.8922	1	0.764697	1.11202	0.953142	0.747667	1.27487	0.649838	0.304292	0.742441	0.995434	0.686265	0.926527	1.69157	1.0449	0.610384	0.769809	0.664312	0.783396	0.899693	0.60858	0.534203	1.05021	0.603626	0.695297	0.804466	0.892421	0.735912	0.781883	1.3577	0.87953	1.07354	0.885321	0.61042	0.8465	2.22677	0.811854	1.15202	1.27077	0.830862	0.896968	1.17728	1.1011	3.95054	0.957402
gsm2256876	NRC	non-amp	st1	13.8705	12.6847	0	0.650172	0.989734	1.08467	0.857934	1.51017	0.851893	0.928227	0.882251	1.46695	0.750488	0.94588	1.60978	0.966463	0.811185	0.736817	0.877841	0.835623	1.16857	0.879341	0.323007	0.752004	0.505581	1.31736	0.789568	1.04088	0.652458	0.966224	1.09353	0.91597	0.872252	0.958163	0.912276	0.837398	1.48488	1.18144	0.986083	1.10902	0.934719	0.935967	0.960447	1.28475	0.564362	0.856226
gsm2256877	NRC	amp	st4	11.8413	6.41487	1	0.351928	2.10175	0.727129	0.806835	1.82934	0.688536	0.574273	0.756904	1.3971	0.653236	0.798313	0.523505	0.79278	0.527935	0.828461	0.560513	0.736765	0.837645	0.286847	0.624716	0.726073	0.438249	0.335518	0.60163	0.684312	0.933167	0.472384	1.46723	0.62445	0.847853	0.586745	0.567489	1.33152	1.52532	0.564076	0.498009	1.08206	0.777914	1.01396	1.08418	0.314041	0.652087	0.641792
gsm2256878	NRC	non-amp	st4	12.464	7.00438	1	0.492699	0.766184	0.0443509	1.03544	1.05465	0.653432	0.34944	0.858146	0.873187	0.713789	0.778799	0.814704	0.89643	0.555862	0.87245	0.5012	0.953132	0.703208	0.439961	0.665536	2.56719	0.333116	1.13792	0.739146	0.714561	0.667632	0.777234	1.16298	0.873733	0.72586	0.857304	0.603712	1.39588	1.08666	0.800088	0.474968	0.593087	1.01618	0.870969	1.03518	0.862242	1.96601	1.01781
gsm2256879	NRC	non-amp	st2	14.5595	12.4336	2	1.40055	1.04228	0.186804	0.744977	1.299	0.694064	0.393684	1.05581	1.06529	1.02389	0.983135	0.795072	0.871217	2.36175	0.99342	2.47338	0.820701	2.02689	2.46029	0.315908	0.795223	1.66086	1.30683	1.09096	1.09582	0.781433	0.851346	1.37524	0.924252	0.841754	1.00379	1.81784	0.879333	1.44002	0.939896	1.21543	1.54407	0.993776	1.05296	1.07193	1.24546	0.5205	0.77317
gsm2256880	NRC	non-amp	st1	14.5755	12.0547	2	1.19178	0.611419	0.189054	1.29363	0.397605	0.799652	0.446055	1.21972	0.855724	1.37253	0.663326	1.78319	1.07291	1.65429	1.12539	0.996468	1.18256	1.00311	1.04331	0.392222	0.83412	0.72884	0.752056	1.48861	0.91427	0.826953	0.927514	0.725204	1.24973	1.00644	1.15588	1.4261	1.0552	0.552747	1.05686	0.549585	0.801318	1.22186	1.07896	0.858767	1.37364	0.496132	1.30624
gsm2256881	NRC	non-amp	st4	11.734	8.40676	1	1.09634	1.31742	1.38323	1.00854	0.824171	0.56885	1.963	1.01242	0.83826	1.0661	0.810248	0.585671	0.874019	0.49868	1.18404	0.643553	0.986706	0.816963	0.651995	0.843012	0.713108	0.372098	0.453156	1.16774	0.793332	2.13187	0.829354	1.21738	0.939159	0.701461	0.947757	0.835806	0.922568	1.16033	1.14476	0.757371	0.716724	0.989703	0.896968	0.872243	0.64257	0.931832	0.807903
gsm2256882	NRC	non-amp	st2	11.01	10.8263	0	0.744417	1.09673	0.540647	0.954755	0.829601	1.0487	0.362984	0.790651	1.62413	0.741313	1.09764	0.624934	1.27461	0.78193	0.744148	0.753283	0.915827	0.806621	1.09641	1.04356	0.855729	0.572913	0.624348	0.906456	1.06245	0.917994	1.00833	1.44933	0.747021	1.23213	0.800471	0.654692	1.75737	1.58236	0.76479	0.802394	1.0049	0.790133	1.18296	0.830591	0.867855	0.656961	0.907569
gsm2256883	NRC	non-amp	st1	14.5267	11.9022	2	2.32153	0.86554	0.512928	1.05964	1.40821	1.74995	0.43251	1.21008	1.17007	1.36886	0.845083	2.29688	1.19057	2.30988	1.01541	1.53326	0.984841	1.33403	2.10212	0.362051	0.726073	2.32473	1.44506	1.47944	1.46964	0.667632	2.08076	0.655046	1.05096	1.31143	1.33198	1.90773	0.851702	0.643579	1.07417	0.941482	1.01234	1.18927	0.870969	1.12216	1.45926	0.479562	1.10086
gsm2256884	NRC	non-amp	st4	12.4918	7.1036	1	0.662101	0.924771	0.132812	1.0973	1.84322	0.871795	1.24787	0.964208	0.890651	0.794526	1.29198	0.804888	1.12054	0.575809	1.01175	0.560513	1.17882	0.816963	0.457598	3.24426	3.32351	0.432342	0.893495	0.940835	0.765808	0.705565	0.593072	1.12038	0.932534	0.835654	0.989382	1.09607	1.01034	0.63444	0.946817	0.491033	0.488042	0.889918	1.01396	0.866118	0.27632	2.10344	1.24885
gsm2256885	NRC	non-amp	st3	10.4117	12.0164	3	0.909047	0.745167	0.640677	1.00316	0.327013	1.00364	0.399102	0.805114	1.06529	0.774342	0.829762	0.706731	0.935648	0.583788	0.876116	0.649484	0.968054	0.941058	0.513611	0.367376	0.708786	0.468962	1.33704	0.896143	1.01251	0.720739	0.625703	0.725562	0.872905	0.835654	0.874114	0.806291	1.03374	1.10716	0.828465	0.90597	0.791092	0.845117	0.909968	0.688484	0.864983	0.541944	0.829044
gsm2256886	NRC	non-amp	st4s	10.3549	11.9206	3	0.417541	0.807264	0.809966	1.39851	0.807277	0.796059	0.404519	0.862967	1.17007	0.950496	0.527854	0.723091	0.977668	0.523946	0.828461	0.572376	0.969919	0.972082	0.515549	0.520005	0.808189	0.476049	0.93698	0.991257	0.965177	0.819366	0.588781	0.473566	0.742052	1.06134	0.824485	0.690915	0.838699	0.618379	0.672046	0.536057	0.396011	0.722931	1.26096	0.565978	0.175424	0.544868	0.819983
gsm2256887	NRC	non-amp	st3	11.6087	11.2205	3	0.486734	0.770006	0.345487	1.01123	1.14213	1.04123	0.41716	0.891893	1.41456	0.900952	0.858953	0.814704	1.17656	0.613043	0.773474	0.788871	0.966189	0.889352	0.633195	0.951272	0.734717	0.424074	0.870609	0.771233	1.29581	0.735912	1.13099	1.23993	0.97063	0.951548	0.784461	0.629202	1.49763	0.878136	0.863763	0.974245	1.19454	0.867517	1.07896	0.966573	1.15553	0.596528	0.76562
gsm2256888	NRC	non-amp	st4	14.5728	11.8724	2	1.89683	0.71173	0.441018	1.30438	1.226	1.21758	0.443346	1.20044	0.873187	1.49547	0.64494	1.71121	1.6724	1.61173	1.37099	1.15958	1.15085	1.14788	2.01956	0.417069	0.803867	1.73291	1.07705	1.59174	1.36579	0.842126	1.82231	0.568423	0.955723	1.04304	1.12546	1.71454	0.88746	0.494038	0.991805	0.643437	0.855235	1.12003	1.14396	0.831816	1.3598	0.491259	1.26244
gsm2256889	NRC	non-amp	st4	10.9004	7.80762	1	1.06771	0.646767	0.263052	1.14302	0.229271	1.19132	1.45103	1.07509	0.97797	1.23124	0.956686	0.853967	0.98047	0.926879	1.14372	0.940121	1.18815	0.910034	0.602185	0.354952	1.1064	0.563463	0.584983	1.12992	1.23724	0.895233	1.00484	0.614598	0.972287	0.713661	0.966969	1.50257	0.545154	0.609794	1.02157	0.319816	0.426688	1.10374	1.11796	0.637031	0.298639	1.99623	1.04197
gsm2256890	NRC	non-amp	st4	14.6683	12.3099	2	0.879223	0.947699	0.280005	1.01392	0.956907	0.718664	0.408131	1.15223	1.0129	1.00187	1.28311	0.772169	1.17376	1.03459	0.714822	0.916395	1.14525	0.930717	1.05222	0.356727	0.955132	0.952098	0.650897	1.01188	0.617175	0.766259	0.840708	0.711602	0.898578	0.738059	1.17269	1.3389	0.642027	0.591794	1.14545	0.692477	0.53917	1.04469	0.987965	0.80364	0.407105	0.718368	1.11747
gsm2256891	NRC	non-amp	st2	12.5784	7.17086	1	0.496278	0.83688	0.677395	1.09192	0.817534	1.0053	0.562534	1.11848	0.97797	0.84407	0.944268	0.723091	0.994477	0.472083	1.00808	0.581273	1.2124	0.837645	0.373095	2.76863	1.88865	0.278778	0.752971	0.958025	1.0931	1.3732	0.781615	0.595627	0.672484	0.792956	1.10465	0.882761	1.09128	1.37439	1.06378	1.03956	0.77343	1.02432	1.03996	0.812215	0.622469	4.10942	0.851696
gsm2256892	NRC	non-amp	st2	13.7587	12.0882	2	0.944836	0.712685	0.358744	0.82835	0.615413	1.37541	0.308807	1.10402	0.803332	0.814711	1.1228	0.487514	0.874019	1.80057	0.696494	1.61926	0.902771	1.22027	2.30311	7.97933	0.777936	2.23849	1.44689	1.03824	0.91637	0.614525	1.32212	0.688693	1.08492	1.94579	0.804473	1.13766	2.04538	1.18386	0.776556	2.26218	2.17062	0.806424	0.896968	2.0287	1.42271	0.490284	0.91965
gsm2256893	NRC	non-amp	st1	12.0302	13.3844	0	0.582172	1.35467	0.248831	0.836419	0.4688	1.29995	0.993239	1.0992	0.960506	0.801866	1.49615	0.817976	0.843204	0.502669	0.92377	0.685072	1.05572	0.858328	0.560708	0.321232	2.61905	1.82151	0.85413	0.708205	1.12136	0.637285	0.982226	1.06848	0.841434	4.14777	0.885321	0.688232	1.49275	1.09469	0.863763	2.28627	1.0142	0.981557	0.961966	1.09398	0.793587	1.72233	0.999685
gsm2256894	NRC	non-amp	st2	13.3928	12.6045	0	0.965117	0.812041	0.0523051	1.05157	1.34244	0.88451	0.885789	0.978672	1.0129	0.952331	0.994908	0.696915	1.05611	1.22077	0.953096	0.984606	1.17136	1.10652	1.27472	0.317682	0.678533	1.81915	1.01388	1.05199	1.43497	0.713152	1.06152	0.771737	1.09983	0.90885	1.09905	1.15242	0.904364	1.23676	1.0098	2.26302	0.999323	1.00803	0.84497	0.715435	0.596756	0.597503	0.730888
gsm2256895	NRC	non-amp	st2	11.8451	11.4346	3	0.965117	0.762363	0.0753644	0.855245	2.58353	1.25517	1.15938	0.824398	0.908115	0.70645	1.25972	5.40191	0.885224	1.00401	0.780806	0.753283	0.843083	1.01345	1.08265	0.867859	0.717429	0.84106	1.45376	0.846866	1.42464	0.629698	1.14681	1.05309	1.20169	0.927149	1.0142	0.808974	1.02399	1.27276	0.858226	1.70562	1.35071	0.918428	0.922967	1.0364	1.88372	0.602377	0.92267
gsm2256896	NRC	non-amp	st4	10.9342	12.0914	3	0.63347	0.801532	0.188009	1.14033	0.336667	1.40001	1.38873	0.809935	0.820796	0.941321	0.877983	0.690372	0.767568	0.410912	0.857787	0.744386	0.917693	0.734232	0.425619	0.246692	0.643958	0.485499	1.3169	0.771233	1.91407	0.667632	1.10926	0.990444	1.1048	0.652664	0.976574	0.782142	0.94955	0.974507	0.971041	1.19154	1.37395	0.95712	0.883969	0.792614	0.417938	0.538045	1.35607
gsm2256897	NRC	non-amp	st3	10.6241	12.2798	3	0.955573	0.93528	0.320258	0.73153	1.38106	1.02437	0.493911	0.901535	0.803332	0.928476	0.847019	0.732906	0.93845	0.683523	0.87245	0.717695	0.984841	0.837645	0.729715	0.25734	0.734717	1.17299	1.25831	0.941981	2.00283	0.728326	0.877987	0.74167	1.01038	0.707561	1.04782	1.0035	1.11014	0.757396	1.08178	2.31608	0.805036	1.02229	0.974966	0.752187	0.504084	0.568261	1.01026
gsm2256898	NRC	non-amp	st4s	12.0599	10.1255	0	0.802872	0.744211	2.39101	0.801456	0.739702	0.75128	0.447861	0.87743	0.925579	0.789022	0.708967	0.67074	0.946854	0.92023	0.670833	1.18331	0.923288	0.920376	0.970628	0.425943	0.682855	0.617801	1.36176	0.932813	0.999398	0.713152	0.845982	1.20378	0.880358	0.72586	0.970971	0.984721	1.01652	1.08362	0.987652	1.69336	1.19175	0.857335	0.84497	0.965348	0.842141	0.449346	0.961933
gsm2256899	NRC	non-amp	st3	10.4156	12.008	3	0.47719	1.15979	0.664219	0.957444	0.214791	0.681349	0.602264	0.935282	1.83369	0.614703	1.09216	0.641293	1.19617	0.539904	0.960428	0.48044	0.77034	0.889352	0.495198	0.378024	0.76497	0.43943	0.90677	0.641739	0.756841	0.872473	0.686405	2.02098	0.650123	1.04304	0.536315	0.65335	1.09453	1.43891	0.875529	1.65784	1.94845	0.851226	1.00096	1.25446	0.950346	0.639416	0.665953
gsm2256900	NRC	non-amp	st4	12.3649	8.46655	1	2.26069	1.08622	2.42893	0.809524	1.07637	2.44373	1.23884	0.766546	0.803332	1.55969	1.28359	0.608574	0.79278	0.7806	1.54328	1.07654	0.843083	0.703208	1.29217	3.78734	5.54495	3.39259	2.82879	0.884683	0.500607	5.28795	1.28135	0.670796	1.02281	2.03119	1.20231	1.08936	0.910216	0.399883	1.11569	0.337995	1.16293	1.0732	0.870969	1.59993	2.5494	3.26141	1.05858
gsm2256901	NRC	non-amp	st4	11.8868	11.6057	3	1.05936	0.994511	1.66926	0.863313	1.96932	1.07551	1.15396	0.819577	0.855724	0.693605	0.979587	0.487514	0.778773	0.529265	0.762477	0.711763	0.915827	0.87901	0.63804	0.255566	0.64828	0.634338	1.03585	0.752897	2.16939	0.599351	0.907936	1.12825	0.946613	0.792956	1.07103	0.756652	1.14297	1.19356	0.938512	2.33489	0.991887	0.857335	0.883969	0.904095	0.391833	0.527323	0.946832
gsm2256902	NRC	amp	st4	11.6184	6.35845	1	0.770662	1.25914	1.07422	1.0462	0.159283	0.530982	2.13637	1.2149	0.83826	0.823885	0.975555	0.723091	1.01409	0.441498	1.50296	0.563479	1.10422	0.837645	0.166875	0.356727	1.38732	0.374461	0.350166	0.850304	0.484546	0.842126	0.452537	0.663637	1.02198	0.634365	1.00379	0.811657	0.968079	0.593178	0.966888	0.263801	0.342094	1.21371	1.06596	1.0266	0.147492	2.52745	0.791292
gsm2256903	NRC	non-amp	st4	11.6925	11.3016	3	0.880416	0.896111	0.897141	0.798766	1.4245	1.22892	0.404519	1.24383	0.716014	0.943156	0.936043	0.732906	1.28862	0.699481	1.00808	0.87191	0.966189	0.910034	0.796775	3.40754	0.704464	1.22615	1.35535	1.0222	1.16074	0.751086	1.08056	0.801447	0.984709	1.20163	0.980577	0.913617	1.27398	0.878967	0.932975	1.67032	1.03837	0.973411	0.896968	1.0462	1.25395	0.519525	0.845655
gsm2256904	NRC	non-amp	st1	10.9004	11.9787	3	0.843434	1.01839	0.337774	0.900966	1.31047	1.24771	0.409937	1.24383	0.908115	0.82572	0.954105	0.804888	0.924443	0.746025	1.36366	0.655415	0.956862	1.02379	0.74115	0.475636	0.769292	0.721752	0.820258	0.98209	1.54614	0.766259	0.872265	0.881628	0.987194	0.597767	0.996586	0.996795	1.45212	1.2639	0.95097	1.47669	0.979802	1.08949	0.883969	0.698284	0.395619	0.643315	1.02687
gsm2256905	NRC	non-amp	st3	11.6621	11.2372	3	0.586944	0.720328	1.0833	0.664294	2.23479	1.12554	0.336798	0.891893	0.960506	0.726634	0.899594	0.53332	0.865615	0.534585	0.916439	0.726592	0.792722	0.806621	0.750066	6.44771	0.829798	0.575275	0.983211	0.705913	1.06035	0.660045	0.827208	0.936394	0.87042	0.670963	0.735633	0.807632	1.29478	1.32565	0.732261	1.26658	1.68258	0.759587	0.987965	1.31081	0.573262	0.531222	0.745989
gsm2256906	NRC	non-amp	st4	14.6542	12.4814	2	0.751574	1.03177	0.161174	0.922481	0.192467	0.464368	0.902042	2.81549	1.04782	1.18904	0.73461	0.628205	0.930046	1.30322	1.01175	1.87728	0.971784	1.15823	1.60867	0.395772	0.747683	0.943829	0.721845	1.46225	0.43364	0.804193	0.751666	1.09425	1.03523	0.90275	0.86691	1.14705	0.791237	0.657425	0.782093	0.359978	0.939829	0.924537	1.03996	0.934721	1.08975	0.461042	0.934751
gsm2256907	NRC	amp	st4	11.742	6.34799	1	0.449752	1.62504	0.328936	0.935928	0.369851	1.13825	2.21221	0.887072	0.873187	0.667916	1.53341	0.605302	0.888025	0.357719	0.766143	0.453749	1.04453	0.806621	0.165712	0.319457	1.15826	0.26224	0.856419	0.759773	0.973179	0.614525	0.641437	1.01264	1.19341	0.683162	0.805273	0.846538	1.16638	1.17362	0.921901	0.183477	0.594946	0.824752	0.961966	0.795064	0.10964	1.09656	0.723337
gsm2256908	NRC	non-amp	st2	12.1224	9.71196	0	1.10589	0.829237	3.736	0.957444	0.694451	0.865438	0.470434	0.838861	0.943042	1.11747	0.938139	0.693643	0.893628	1.08912	0.77714	1.43835	0.954997	0.889352	1.07723	1.41981	0.713108	0.62607	1.04089	1.28806	0.72035	0.910407	1.45559	0.926013	1.23068	0.762458	1.023	0.740553	0.902739	0.935737	0.886603	0.846361	0.918448	0.877699	1.19596	1.18708	1.27052	0.883096	1.0314
gsm2256909	NRC	non-amp	st1	14.4957	12.4949	2	1.02477	1.11106	0.342675	0.922481	1.78168	0.858251	0.563437	1.24865	0.908115	0.83673	1.27537	0.641293	0.949655	1.93621	0.912773	1.63706	0.913962	1.04447	2.35214	0.33188	0.752004	1.11511	0.797371	1.12648	0.656618	0.682805	0.982494	1.06024	1.15366	1.07964	1.03581	1.21279	0.82212	1.10799	0.974502	1.40567	0.827347	0.887881	0.961966	1.32674	0.786669	0.653062	1.31077
gsm2256910	NRC	non-amp	st4	13.223	9.36992	1	1.48525	0.97827	0.203596	1.11881	0.196087	1.14102	1.2578	0.997956	0.785869	1.07894	1.05248	0.736178	0.916039	1.08779	1.09973	0.996468	0.969919	0.847987	0.999312	0.784445	0.721751	1.29466	1.55767	1.13679	0.806442	0.758672	1.24148	0.646813	1.12716	2.15318	1.10305	1.15913	0.839024	0.585424	0.970349	0.635616	0.736246	1.00192	0.896968	0.960447	1.0297	0.614073	1.03744
gsm2256911	NRC	non-amp	st4	14.1756	12.5966	2	0.806451	0.900887	0.43443	0.83104	2.07008	0.676926	0.486687	1.01242	1.10022	0.737643	0.985877	0.67074	0.756362	1.3205	0.685496	1.08544	0.742361	1.05481	1.63386	0.273313	0.773614	0.735927	0.776316	0.80332	0.737943	0.758672	0.758639	1.12969	1.15946	0.628265	1.05742	1.17523	0.709643	1.0238	0.997342	1.39595	0.840361	0.790133	1.13096	1.13686	0.602499	0.666708	1.38778
gsm2256912	NRC	amp	st4	12.7369	8.95508	1	1.48764	0.940057	2.97384	1.15646	0.387348	1.38232	0.657344	0.944924	0.785869	1.12665	0.862662	0.552952	0.963662	0.801877	1.0814	0.931223	0.872927	0.868669	1.16677	1.50855	0.674211	1.37972	0.918213	1.08866	0.914554	3.4292	1.13018	0.929235	1.12384	1.65301	1.03581	0.823731	1.06495	0.58764	0.762022	0.547683	0.827347	1.14243	0.987965	1.15523	1.83608	0.462017	1.2111
gsm2256913	NRC	non-amp	st1	12.3546	10.7707	3	1.56757	1.05565	1.72655	0.701946	6.88599	1.78726	0.421675	0.911177	0.890651	0.866089	1.44261	0.608574	1.06731	0.771291	1.23169	0.987571	0.764744	0.868669	0.933803	0.340754	0.790901	1.09031	1.39105	0.818217	1.948	1.10008	1.32096	1.34374	1.10728	1.12234	0.962966	0.909593	1.08478	1.17556	0.896292	2.31566	1.10158	0.84308	1.14396	1.41249	0.814601	0.605301	0.957402
gsm2256914	NRC	amp	st4	11.6356	7.04944	1	0.611996	1.07285	1.4692	0.699257	3.11688	0.912151	0.324157	0.838861	0.960506	0.704615	0.747028	0.611846	0.87682	0.446817	0.857787	0.673209	0.729305	0.827304	0.729715	0.40997	0.937845	0.324847	0.790505	0.610798	1.29184	3.48231	0.797617	1.27716	0.784289	0.878352	0.981377	0.639935	1.16052	1.25199	0.892832	0.248793	0.485253	0.995812	0.896968	0.90777	0.758867	3.79361	1.53879
gsm2256915	NRC	non-amp	st4	12.1997	7.67152	1	0.781399	0.925726	0.170574	0.938618	0.154457	0.850235	0.412646	0.988314	1.08275	0.737643	1.29036	1.07646	0.997278	0.489371	0.828461	0.756248	0.880388	0.899693	0.715179	0.296385	0.885982	0.648514	1.03768	0.673826	0.915462	0.697979	0.673263	1.40996	0.795055	1.15894	0.914137	0.831781	1.27235	1.44334	0.99042	1.12454	0.610749	0.975448	0.961966	0.725236	1.51604	0.88602	0.702196
gsm2256916	NRC	non-amp	st4	10.4763	12.3578	3	1.08441	0.931458	0.142533	0.919792	1.06068	1.81988	2.19777	0.915998	0.925579	1.11564	1.06571	1.0601	1.00008	0.750014	0.729485	0.842253	1.12846	0.847987	0.838446	0.287511	0.704464	1.0277	1.08483	1.0073	1.08475	0.773846	1.32087	0.643592	1.27871	0.695362	1.03741	1.00619	0.727197	0.857644	1.09908	1.47141	0.939829	1.02229	0.922967	0.982499	0.843055	0.58873	1.08123
gsm2256917	NRC	non-amp	st2	13.6969	12.6229	0	1.21445	0.710774	0.0757661	0.992407	0.78797	1.16562	0.563437	1.05099	0.681086	0.921137	1.16731	1.10263	0.846005	1.51466	0.986088	1.02613	1.12287	1.45812	1.59122	0.317682	0.721751	1.28758	1.17637	1.07835	1.32203	0.781433	1.02612	0.841537	1.07912	1.00034	1.12946	1.16852	0.867305	0.987523	1.07486	2.70544	1.10902	1.01414	1.06596	0.904095	0.516092	0.583857	1.06462
gsm2256918	NRC	non-amp	st3	10.8361	7.77772	1	1.32897	0.78147	0.322347	0.814903	0.865801	1.09486	2.79281	0.930461	0.873187	0.888108	1.0999	0.634749	0.974867	1.0213	0.843124	1.38794	1.02028	1.04447	1.51118	0.285737	0.963776	1.25923	0.943846	1.01991	0.900934	0.895233	1.47472	1.64871	1.07415	0.573368	1.20551	1.02631	0.597492	1.31984	1.47006	0.740883	0.962139	0.940829	0.870969	0.992299	1.06351	1.78276	1.122
gsm2256919	NRC	non-amp	st1	12.6999	11.1901	0	1.55683	0.965851	0.171378	1.05964	2.56181	1.41411	0.450569	0.829219	0.97797	1.89182	0.689614	0.621662	1.0533	1.14364	1.12905	1.45911	1.07624	0.9514	1.83543	0.381574	0.691498	1.57817	1.13792	1.22962	1.4432	0.667632	1.73282	1.07027	1.06339	0.860053	1.0198	1.26511	1.03114	0.863459	0.937819	1.34817	0.906363	1.10578	1.03996	1.12093	1.20474	0.496132	0.983074
gsm2256920	NRC	non-amp	st4s	11.2991	10.1999	0	0.575014	0.832103	3.21166	1.17798	1.34124	0.865161	0.444249	0.983493	1.22246	0.880768	0.669616	0.628205	1.10653	0.553202	1.40765	0.613896	1.01282	0.868669	0.470002	0.807517	0.860051	0.470143	0.719099	0.794152	1.04179	0.804193	0.695524	1.4837	0.768554	0.750259	0.788464	0.713722	1.44237	1.28411	0.883834	0.678949	0.98445	0.853262	1.19596	0.91267	0.546765	1.2223	0.91663
gsm2256921	NRC	non-amp	st3	10.782	11.9551	3	0.829118	1.23621	0.160049	0.884829	1.63688	0.747964	0.43251	0.911177	0.785869	0.853244	1.07168	0.713275	0.921642	0.821824	1.0594	0.667278	1.08929	1.08584	0.74367	0.323007	0.756326	0.844603	0.695297	0.933959	1.75981	0.804193	0.726277	1.15009	0.976428	0.780757	1.03501	1.02363	0.953126	1.32067	1.09424	2.31544	0.958421	0.916391	1.10496	0.955547	0.427727	0.48736	1.03744
gsm2256922	NRC	amp	st4	11.8153	6.80385	1	1.23115	1.48269	2.14925	0.938618	2.28668	1.49123	2.11018	1.00278	0.803332	1.13582	1.28907	0.624934	0.924443	0.825813	1.1877	0.937155	0.865466	1.47881	0.968108	0.803967	0.998351	1.23796	1.43133	0.980944	0.976754	0.963514	1.24729	1.04772	1.18265	0.817355	1.1855	1.00216	0.987259	0.93463	1.0271	0.214338	0.846868	1.0121	0.948966	1.03518	1.18033	1.92605	1.14314
gsm2256923	NRC	non-amp	st4	14.7338	12.0211	2	1.42561	1.1082	0.371278	1.04889	0.251595	1.43235	0.922809	1.0076	0.943042	0.798196	1.12361	0.592214	1.01128	1.40162	1.00442	2.04928	0.943806	1.10652	1.5261	0.33898	1.08479	1.23088	1.05782	1.21472	1.00309	1.04697	1.00985	1.53274	0.964833	0.750259	1.13026	1.33353	0.812692	0.801151	1.02226	0.660136	0.898926	1.04876	1.01396	1.35369	0.601325	0.987391	0.842635
gsm2256924	NRC	non-amp	st2	12.0733	6.35298	1	0.575014	0.685936	0.301698	0.868692	1.52586	1.0697	0.492105	0.771367	0.995434	0.803701	0.989264	0.80816	0.868416	0.625012	0.810132	0.554582	0.915827	0.775597	0.48919	2.78283	1.46511	0.375642	1.7609	0.660074	1.6092	0.591765	0.739061	0.809322	1.06173	0.652664	0.730029	0.778118	0.968729	1.24922	0.903214	1.57541	1.35629	0.800315	0.805972	0.820791	0.664759	0.60725	1.06311
gsm2256925	NRC	amp	st4	14.6749	12.1584	2	1.32301	1.35085	0.405746	0.930549	0.584642	0.92376	2.81538	0.954566	0.83826	0.987194	0.95846	0.644565	0.924443	1.75003	1.25002	1.43835	0.984841	1.53051	2.18818	0.470312	1.11072	1.44587	1.44598	1.42558	0.887994	1.26698	1.10041	0.744533	1.13709	0.847853	1.03741	1.57368	0.741501	0.929091	0.937819	0.307345	1.42415	1.02839	0.961966	1.26181	0.58266	0.820714	0.939281
gsm2256926	NRC	amp	st4	11.3412	7.6565	1	0.56547	1.4397	1.14324	1.08385	0.995521	0.96301	2.13276	1.00278	0.803332	1.03123	1.14989	0.624934	0.93845	0.523946	1.0924	0.616861	1.03893	1.20993	0.570786	6.16552	1.42189	0.650876	0.649524	0.979798	1.14576	1.73736	0.689892	1.06561	0.959036	0.847853	0.982978	0.894835	0.843575	0.794227	1.0451	0.273736	0.517789	1.13429	0.818971	0.825691	0.988198	1.55078	0.821494
gsm2256927	NRC	non-amp	st4	12.8632	8.31867	0	0.590523	0.730837	2.927	0.87676	1.69118	0.922654	0.283525	0.617093	1.44949	0.82205	0.884112	0.490785	1.0393	0.728737	0.799135	0.803699	0.796453	0.847987	0.808017	0.573248	1.2447	1.13401	1.07522	0.671534	0.656901	0.864887	1.10488	1.38526	1.00459	1.40292	0.860506	0.572855	1.7099	1.64329	0.756485	1.08268	1.4446	0.75755	1.00096	0.989849	2.14151	1.2028	0.91965
gsm2256928	NRC	amp	st3	11.0611	7.14886	1	0.687154	1.40817	0.304752	0.825661	3.6068	0.723363	3.44293	0.887072	1.0129	0.787187	1.03619	0.628205	0.899231	0.456126	1.03374	0.658381	0.93448	0.910034	0.535512	0.255566	1.40028	0.435886	0.703078	0.707059	1.23651	0.842126	0.726724	1.42106	0.792571	1.7628	1.21672	0.696281	0.656981	0.959276	1.17729	0.614267	0.56241	0.997848	0.909968	0.868568	0.439736	5.53933	0.92418
gsm2256929	NRC	non-amp	na	8.94983	9.18457	0	0.676417	1.21042	0.399238	1.0462	0.271506	0.48648	0.922809	1.22937	0.943042	1.00187	0.673325	2.09402	1.09252	0.625012	0.670833	0.679141	1.04266	1.06515	0.441124	0.342529	0.808189	0.902485	1.07476	1.08293	0.784933	0.766259	0.824616	0.970041	1.14289	1.13454	0.803673	0.868004	1.3572	0.985584	1.22436	0.998131	1.60449	1.03043	0.961966	1.62811	1.6078	0.640391	0.836595
gsm2256930	NRC	non-amp	st2	12.2342	10.5433	3	1.08919	0.739435	2.55114	1.23177	2.7591	1.10204	0.625741	0.969029	1.06529	1.06243	1.03942	0.96194	1.0533	0.827143	1.17671	0.895635	1.2553	0.941058	0.740375	0.363826	0.808189	0.604807	0.937438	1.11617	1.41703	0.758672	1.20018	1.1057	0.942472	0.701461	1.00299	1.02631	0.931996	1.00414	0.995957	1.19556	0.924025	1.10782	1.10496	0.686034	0.781317	0.502955	1.05858
gsm2256931	NRC	amp	st4	10.9329	7.83524	1	0.563084	1.20851	0.140284	1.23715	0.224445	0.279173	3.08988	1.10402	0.873187	0.858749	0.792024	0.611846	0.974867	0.500009	1.25002	0.527891	1.26836	0.827304	0.206607	0.328331	0.795223	0.271691	0.416995	1.00959	1.29212	0.796606	0.635448	0.770306	1.18099	0.646564	1.13347	0.721771	0.520773	0.495977	1.17937	0.654852	0.51593	1.16687	1.48195	0.71176	0.186127	0.436674	0.890958
gsm2256932	NRC	non-amp	st3	11.6624	10.8637	3	0.916205	0.792934	0.505214	1.00854	1.35511	1.49897	0.883983	0.819577	1.17007	0.891778	0.977168	0.582399	0.952456	0.511978	1.1877	0.664312	1.04266	0.79628	0.451978	4.76524	0.739039	0.713483	1.63411	0.842282	1.16001	0.675218	1.32632	0.669722	1.30273	0.91495	1.20071	0.827756	0.928745	1.03211	1.45691	1.32852	0.955632	0.877699	1.05296	0.91757	0.370036	0.57411	0.91512
gsm2256933	NRC	non-amp	st1	12.3886	10.6899	3	0.991363	0.938146	1.7464	1.19949	4.02371	0.834203	0.551699	0.973851	0.97797	0.873428	0.883144	0.732906	0.988874	0.736716	1.33434	1.03799	1.05199	1.02379	0.908607	0.44724	0.717429	1.04896	1.06103	1.04397	1.30126	0.743499	0.936096	0.856213	0.865451	0.756358	1.027	0.943132	0.637476	1.19549	1.11846	0.967693	0.977013	1.02025	0.84497	0.733811	0.308428	0.502955	0.853206
gsm2256934	NRC	non-amp	st4	14.67	12.3392	2	1.00926	0.988779	0.122929	1.16991	0.999141	0.920996	0.753959	1.14259	1.3971	0.886273	1.08103	0.817976	1.12614	2.0652	0.894444	2.32806	1.00722	1.35471	2.7452	0.383349	0.825476	1.47422	0.680192	1.17576	0.440904	0.963514	0.738346	0.766726	0.892781	0.738059	1.11105	1.58575	0.606269	0.617548	1.03333	0.262955	1.12761	1.1852	1.19596	0.889394	0.826087	0.466891	1.421
gsm2256935	NRC	amp	st3	9.97135	7.89582	1	1.61767	0.86554	0.282657	1.1968	0.346321	1.25904	1.78151	1.2824	0.97797	1.13766	1.25376	0.814704	1.21018	0.812515	1.68991	1.13882	1.28141	0.982423	1.21309	0.292836	1.08911	0.77609	1.10176	0.977506	0.918527	0.986274	1.71592	0.806101	1.08326	0.701461	1.32558	1.26779	0.698265	0.727765	1.30949	0.643226	0.862672	1.3359	1.42995	0.59783	0.932856	0.663784	1.01026
gsm2256936	NRC	non-amp	st4	12.191	9.98655	0	1.17031	0.833058	4.59514	0.984338	0.402432	0.829228	0.403616	1.08956	0.925579	1.39455	1.04136	0.677284	1.0365	1.32582	1.11439	2.06411	1.10608	1.11686	1.7988	0.307034	0.76497	1.52855	0.965359	1.62727	0.762687	1.25181	2.00924	1.4615	0.942472	0.695362	0.929346	0.87337	1.2847	1.06202	1.09562	0.891173	1.53385	1.13836	0.753973	1.24099	1.8366	0.728115	1.10841
gsm2256937	NRC	non-amp	st1	12.331	9.94781	0	1.15838	0.663963	3.3133	1.02468	0.240735	0.788872	0.363887	1.04617	0.83826	1.31198	0.905078	2.48337	1.29422	2.01467	0.659836	1.58071	0.915827	1.0755	1.32221	0.427718	0.678533	1.38798	1.23359	1.72009	0.892421	0.758672	1.41456	0.706233	1.13213	1.03694	0.862107	0.77141	1.06398	0.867613	0.870684	1.57393	1.19361	0.977484	0.987965	1.61095	2.9428	0.655011	1.05707
gsm2256938	NRC	non-amp	st1	14.4809	12.5375	2	0.662101	0.770006	0.893365	0.836419	0.612999	0.592898	0.596846	0.83404	1.3971	0.789022	0.759285	0.710003	0.907635	2.04791	0.520537	1.69637	0.878523	1.37539	2.59693	0.740076	0.937845	1.00762	1.29905	0.85145	0.658831	0.743499	0.759623	1.06382	0.840606	0.756358	0.874114	1.53343	0.786036	1.20353	0.984883	0.668803	2.16319	0.820679	0.870969	1.50437	0.805595	0.757357	0.958913
gsm2256939	NRC	non-amp	st4	11.2798	8.9999	0	0.668066	0.622883	1.29935	1.25866	0.520688	0.794124	0.353051	0.882251	1.53681	0.761498	0.748318	0.680556	0.946854	0.543893	0.575524	0.643553	1.07064	0.87901	0.354876	0.308809	1.29656	0.362648	0.46643	0.815925	0.607698	1.2594	0.651182	0.846191	0.775179	0.799056	0.841295	0.682865	0.638451	0.450838	0.983499	0.683811	0.549395	1.02025	0.870969	0.744837	0.390006	0.893818	0.967973
gsm2256940	NRC	non-amp	na	10.6153	12.4372	3	0.780206	0.958208	0.942697	0.943997	0.312533	1.22781	0.412646	0.83404	0.908115	0.746818	0.927334	1.09282	1.01409	0.652938	0.806466	0.673209	0.960593	0.930717	0.510704	0.747175	0.721751	0.670958	0.969479	0.758627	1.10042	0.705565	0.706609	0.911337	1.10314	1.04304	1.14387	0.6614	1.41278	0.97423	1.05479	2.66549	1.68909	0.908246	0.948966	0.954322	1.27626	0.594579	0.847165
gsm2256941	NRC	non-amp	st3	13.6343	8.54409	0	0.747996	0.566518	0.0614645	1.18605	0.29926	1.83398	0.466822	1.20526	1.37964	1.18353	0.914593	7.38141	1.21298	1.05986	0.832127	0.865979	0.93448	1.02379	0.900273	0.493384	1.26631	0.485499	1.02486	0.86864	0.892932	0.819366	1.63493	0.582741	0.98885	1.7262	0.922943	0.811657	0.67421	0.32622	1.0887	0.901108	0.743682	1.06912	1.26096	0.871018	2.11279	0.753458	0.77015
gsm2256942	NRC	non-amp	st4	14.7108	11.8797	2	0.929328	1.09673	2.63823	0.909034	0.389761	0.326992	1.35442	1.3065	0.820796	1.20922	0.983458	0.615118	0.932847	1.76865	0.843124	1.86541	1.16017	0.961741	1.38849	0.328331	1.09343	1.67267	0.957578	1.30984	0.470756	0.796606	0.840886	0.68583	1.07581	0.823455	1.0262	1.23426	0.713219	0.71918	1.14338	0.67303	0.845939	1.02636	1.11796	1.04375	0.703916	0.577034	1.16731
gsm2256943	NRC	non-amp	st1	13.6613	9.52481	1	3.66363	1.07094	1.79364	1.2479	0.509827	1.59433	0.38014	1.08956	0.768405	3.41848	1.04636	8.75889	1.31103	4.21949	1.43698	2.87968	0.982976	1.6029	2.11995	0.315908	0.730395	5.97837	1.87533	1.76822	0.77171	1.20629	2.061	0.68762	1.53545	1.42732	1.3584	1.64344	1.21221	0.447238	1.14269	0.751241	1.52083	1.733	0.84497	1.89762	3.54634	1.00689	1.02536
gsm2256944	NRC	amp	st4	11.5734	6.99366	1	0.5094	0.99069	3.13517	1.22908	0.697468	0.810432	2.36301	0.944924	0.855724	0.743148	1.22779	0.638021	1.00008	0.468094	0.839458	0.753283	1.121	0.816963	0.38453	0.683283	1.46079	0.227984	0.69667	0.805612	0.819779	1.1456	0.75998	1.08458	1.0402	0.774657	0.923743	0.732504	0.86568	0.911091	0.971041	0.576642	0.699991	1.14854	0.883969	1.4468	0.456051	2.93975	0.847165
gsm2256945	NRC	non-amp	st4	11.1674	8.81175	0	0.637049	0.812041	0.909755	1.31783	0.334254	0.676374	0.492105	1.02688	1.27485	0.943156	0.835891	0.909589	1.20458	0.77927	0.692828	0.812596	1.19934	0.9514	0.649476	0.374475	0.933523	0.396905	0.528224	0.983236	0.51576	0.864887	0.62919	0.625336	0.898578	0.872252	0.915738	0.980696	0.408297	0.379113	1.20221	0.440514	0.435054	0.855299	0.935967	0.569653	0.223588	0.57411	1.16882
gsm2256946	NRC	non-amp	st1	11.1147	7.08573	1	0.662101	1.198	2.45135	0.911723	2.23479	0.718388	2.61854	0.997956	0.943042	0.954166	1.09425	1.98277	0.837601	0.700811	0.986088	0.682106	1.03893	0.847987	0.312624	0.358502	1.25334	0.340204	0.904481	0.853742	1.57367	0.561418	0.901231	1.05487	1.29445	0.91495	1.11185	0.947157	0.695015	1.23593	1.35863	0.730103	0.705569	0.951011	1.16996	0.842842	0.880124	5.22937	0.844145
gsm2256947	NRC	non-amp	st4s	11.4179	11.2104	3	0.584558	1.00598	0.43692	0.973581	1.77022	0.491179	0.694364	0.872609	0.785869	0.68076	0.910722	0.752538	0.812389	0.503999	0.685496	0.533822	0.915827	0.827304	0.467677	0.527104	0.773614	0.592994	0.880221	0.700183	1.12039	0.804193	0.873249	0.913485	0.908517	0.817355	0.855703	0.740553	1.08348	1.46384	0.881066	1.26531	0.996535	0.896027	0.883969	0.890619	0.544416	0.57411	0.909079
gsm2256948	NRC	non-amp	st2	11.7946	11.0402	3	1.61648	1.12062	0.36011	0.626642	1.2073	1.19519	0.366596	1.08956	1.18753	1.07344	1.03861	0.80816	1.03089	1.58514	0.967759	1.6163	0.680809	1.22027	2.02091	0.292836	0.83412	2.14281	1.15898	0.748313	1.08844	1.4263	1.17998	1.08637	1.11142	0.884451	0.881318	1.07192	1.16703	0.832443	1.10393	1.23657	1.44367	0.682203	0.896968	1.43332	1.26008	0.418155	0.717297
gsm2256949	NRC	non-amp	st1	10.5675	12.4121	3	0.703855	0.847388	0.13482	0.954755	0.357181	1.09845	0.418063	1.29686	0.960506	0.744983	1.31294	0.89323	0.823595	0.751344	0.780806	0.691003	1.11354	0.899693	0.935547	0.358502	0.894626	1.58644	1.06789	1.02334	1.19366	0.986274	0.705447	0.803595	1.08989	0.860053	1.26394	0.762019	1.28991	0.883398	1.07555	1.70054	1.19361	0.893991	0.974966	0.904095	0.917323	0.549742	0.868307
gsm2256950	NRC	non-amp	st1	11.5973	11.7856	3	0.911433	1.08718	1.54103	1.06233	1.37141	1.34971	0.319642	0.901535	0.69855	0.796361	1.04039	0.644565	1.01128	0.622352	0.75148	0.860047	0.7349	0.785939	0.699286	0.580347	0.773614	0.66387	1.27204	0.801028	1.64115	1.10008	1.03274	1.54884	0.996304	0.963747	1.11265	0.800924	1.10786	1.38713	1.04994	1.90537	1.56917	0.796242	1.10496	1.33042	0.90166	0.5205	0.727867
gsm2256951	NRC	non-amp	st2	12.1967	10.3329	3	1.27529	0.692623	4.46586	0.855245	2.64145	1.3873	0.381043	1.07509	0.83826	0.935816	1.08458	0.644565	0.756362	1.15162	0.736817	1.26041	0.781531	1.26164	1.62495	0.315908	0.704464	1.11748	1.62083	1.14482	1.38156	0.720739	1.22432	0.94928	1.12716	0.780757	1.0206	1.23694	1.01652	1.09968	0.897677	2.50019	1.46041	0.863444	0.909968	1.46885	1.31647	0.577034	0.906059
gsm2256952	NRC	non-amp	st2	14.5963	12.419	2	1.55087	0.855986	1.07181	1.01661	1.43717	1.07136	0.440637	0.882251	1.04782	1.30647	0.853308	1.51162	1.29422	3.28597	0.945765	3.1199	1.07251	1.94416	3.0241	0.443691	0.847085	2.38497	1.81491	1.70634	1.0019	0.971101	1.29119	0.802163	1.13461	1.00034	1.56572	2.48729	0.779535	0.950691	1.04371	0.831987	1.5357	1.21982	0.831971	1.39412	1.26765	0.577034	1.2866
gsm2256953	NRC	non-amp	st3	11.7285	11.3136	3	1.14287	0.912352	1.63391	1.24522	1.60973	0.806286	0.507455	0.708693	0.908115	1.2661	0.954428	0.798344	0.862813	1.42955	0.883447	1.50657	0.925154	1.29266	1.291	1.79961	0.76497	1.66676	1.97695	1.18378	1.24928	0.591765	1.61195	1.39385	1.08989	1.21993	1.1927	1.14839	1.286	1.33174	0.854765	1.52024	1.85828	0.951011	0.935967	1.5546	1.15161	0.552666	0.809413
gsm2256954	NRC	non-amp	st4	11.8044	10.4712	3	0.897117	0.945789	1.98221	0.758425	1.83296	1.26734	0.715132	0.896714	0.925579	0.81838	1.19005	0.552952	0.851608	0.868367	0.762477	0.803699	1.03707	0.889352	0.805303	0.324781	0.88166	0.533931	0.899904	1.07147	1.3348	1.21388	1.04606	1.45005	0.813276	0.799056	0.878917	1.11888	0.832197	1.17805	1.11154	1.6608	1.04859	0.875663	0.961966	1.40759	0.417024	0.751509	0.906059
gsm2256955	NRC	non-amp	st1	10.7563	12.4198	3	0.77782	1.11106	0.742476	0.995096	0.276332	1.00972	0.361178	1.0317	0.83826	0.700945	0.942332	0.552952	0.795581	1.21013	0.84679	0.774042	0.906501	0.930717	1.2819	0.622941	0.76497	0.976905	1.23451	0.833115	1.05484	0.523484	0.902661	1.3713	0.998788	1.00034	1.11666	1.084	1.72843	1.55162	0.957891	2.62681	1.5041	0.920464	1.15696	1.32307	0.742682	0.943528	0.91512
gsm2256956	NRC	amp	st4	11.6311	7.81069	1	0.646593	1.19609	0.568205	0.747667	0.460956	0.878429	1.72101	0.935282	0.681086	1.07344	0.913141	0.759082	1.17096	0.522616	0.839458	0.593136	1.22919	0.79628	0.645987	0.514681	1.8195	0.880041	0.482451	0.771233	0.774831	0.864887	0.581093	0.466049	0.833152	1.00034	0.86691	0.787509	0.502244	0.539731	1.03472	0.266549	0.56241	1.07727	0.753973	0.606405	1.01561	1.52154	1.04348
gsm2256957	NRC	amp	st3	14.4147	11.3838	0	1.40175	0.888468	0.906702	1.32859	0.124289	1.48487	1.00227	1.24865	0.925579	2.14687	1.25843	0.572583	1.00008	0.972093	0.773474	1.51843	1.08743	0.868669	1.80055	0.550176	0.769292	0.608351	1.96688	1.63873	0.959899	1.1987	1.21618	0.816839	1.13047	0.670963	0.906133	1.42074	0.770107	0.915522	0.933667	0.263801	1.39626	1.29517	1.24796	1.02415	1.02161	0.526348	0.909079
gsm2256958	NRC	amp	st4	11.4591	6.77123	1	0.817188	1.77216	0.229628	1.15108	0.728239	1.62999	1.4402	0.83404	1.29232	0.765167	1.35229	0.723091	0.969264	0.485381	0.696494	0.6999	1.10981	0.858328	0.706263	0.417069	0.643958	0.418167	0.695755	0.85145	0.88737	1.9422	0.880669	0.741312	0.886156	0.54897	1.14627	0.692256	0.978807	0.682626	1.00149	0.428676	0.752049	0.934719	0.909968	0.965348	1.19625	2.63174	0.848675
gsm2256959	NRC	non-amp	st4	10.9889	11.9147	3	0.796908	0.909486	0.248429	1.08116	0.770473	1.15954	0.351245	0.867788	1.3971	0.928476	1.2294	1.41673	1.02249	0.876346	1.02275	0.821493	0.85241	1.03413	1.16076	0.363826	0.976741	0.958005	1.01296	0.915624	0.726138	0.864887	0.930732	1.33515	0.996304	0.701461	0.794067	0.988746	0.855603	1.98972	1.01326	0.874263	1.50131	0.993776	1.22196	0.882044	1.1447	0.616997	1.07519
gsm2256960	NRC	non-amp	st4	14.6497	11.8644	2	1.79423	0.97636	0.0913532	1.14571	0.161093	0.829228	0.628449	2.04412	0.995434	1.77622	0.91798	0.683828	0.935648	3.23277	1.14372	2.57421	1.03334	1.34437	1.79337	0.580347	0.920557	3.1835	1.462	1.91032	0.321726	0.553831	1.34447	0.554821	1.23731	1.14064	1.21511	2.20824	0.629999	0.462192	1.0008	0.433115	0.916589	1.25037	0.909968	1.27896	1.08139	0.557539	1.45725
gsm2256961	NRC	amp	st4	15.1135	12.1136	2	0.688347	1.23526	1.69305	0.970891	0.581022	0.545632	2.10838	0.92564	0.855724	0.908292	1.21021	0.546408	1.06451	1.32981	1.01908	1.25745	0.954997	1.27198	1.16813	10.4498	0.90327	0.937923	0.748394	1.07491	1.19434	1.02421	0.81505	0.892008	0.978912	0.811255	0.965368	1.14974	0.925494	0.681518	1.03056	0.374775	0.65537	0.918428	0.961966	0.901645	0.695824	0.726166	0.970993
gsm2256962	NRC	amp	st1	11.0884	7.63264	1	0.439015	1.19418	3.62352	1.01661	4.7423	0.971026	2.25285	1.10884	0.768405	0.770672	1.24069	0.484242	1.11493	0.526606	0.971425	0.76218	1.04826	0.858328	0.362629	10.2688	0.717429	0.349654	0.871524	0.836553	1.40966	0.455203	0.840082	0.989012	1.0021	0.72586	1.05662	0.736528	0.629349	0.95623	1.1676	0.252386	0.506634	0.800315	1.00096	0.752187	0.225024	0.6092	0.875857
gsm2256963	NRC	non-amp	st4	14.5785	12.4557	2	0.826732	0.817773	0.19974	1.11343	0.303483	0.653432	1.08534	1.1908	1.205	0.849574	1.11393	0.579127	0.921642	1.60907	0.813798	1.15365	1.19748	1.0755	1.42803	0.328331	0.76497	1.21906	0.87244	1.10012	0.498564	0.477964	0.915534	0.656478	0.885327	0.896651	0.862107	1.33219	0.811717	0.699241	0.832618	0.88145	0.645145	1.06912	0.84497	1.09643	0.687731	0.558514	1.10841
gsm2256964	NRC	non-amp	st3	12.6613	8.81609	1	0.88996	1.37951	0.485208	0.933239	0.129116	1.05533	0.47224	0.973851	0.873187	1.08628	0.873629	1.33166	1.20458	0.909592	0.8028	0.848184	0.962458	1.35471	0.931865	0.40997	0.885982	0.945011	0.87839	0.9649	0.93419	1.56287	1.05062	0.76601	0.941644	1.00034	0.954962	0.855929	1.39783	0.672933	1.0098	1.16702	1.09135	1.21371	1.19596	0.92002	0.78941	0.48736	0.780721
gsm2256965	NRC	non-amp	st3	10.5827	12.2564	3	1.22399	0.94961	1.31084	0.981649	1.22178	1.05367	0.402713	0.954566	0.943042	0.913797	1.05152	0.611846	0.93845	0.831133	0.956762	0.969777	0.93448	0.827304	0.779526	0.330106	0.816832	0.983992	1.1068	0.890413	1.18884	0.88006	1.6048	1.04091	1.0402	0.896651	1.0278	0.786167	1.53209	0.929922	0.838847	1.16681	1.00211	1.01618	0.753973	1.02538	0.789801	0.533171	0.934751
gsm2256966	NRC	non-amp	st3	12.167	6.41364	1	0.567856	0.739435	0.0592149	0.887518	0.094122	1.31737	0.430705	0.887072	1.0129	0.770672	1.24408	1.56724	1.00008	0.523946	1.03008	0.682106	0.904636	0.827304	0.504308	0.40997	0.851407	0.380367	1.09993	0.850304	1.04679	1.00145	1.18677	1.03698	1.06421	0.518471	0.806874	0.948498	1.34192	1.41814	1.07486	1.24671	0.660018	0.824752	0.85797	0.899194	0.737461	1.84319	0.943812
gsm2256967	NRC	non-amp	st3	11.6163	6.47669	1	0.660908	1.11202	2.10321	1.00585	0.281763	0.509699	2.55172	0.935282	0.943042	0.82939	0.646876	0.595486	0.907635	0.507988	1.30134	0.726592	0.943806	0.889352	0.551599	0.585671	3.40995	0.343748	0.69255	0.759773	0.967731	1.36561	0.748984	1.1619	1.20915	1.05524	0.814879	0.786167	0.945974	1.37134	0.908058	0.758216	0.986309	0.875663	1.23496	1.00577	0.369383	1.24862	0.91663
gsm2256968	NRC	non-amp	st1	14.6098	12.3363	2	1.68329	0.834014	0.125179	0.962823	0.373471	0.610588	0.444249	1.0992	1.13514	0.928476	0.662519	0.912861	1.14855	1.30322	0.861453	1.21296	1.18256	1.40642	1.73077	0.365601	0.730395	1.14937	0.807899	1.11731	0.838734	0.864887	0.843479	1.60898	0.738739	1.11624	0.942954	1.01155	0.812692	1.5411	0.70596	0.740883	1.19082	1.08745	0.987965	0.732586	1.4355	0.597503	0.970993
gsm2256969	NRC	non-amp	st1	12.072	13.3912	0	0.830311	1.06425	0.22762	0.984338	1.58982	1.37403	0.626644	0.800293	1.15261	0.834895	1.20053	0.975027	1.21578	0.799217	1.09606	0.705832	1.11914	1.03413	0.567104	0.287511	3.60443	1.8475	0.93286	0.908748	0.733062	1.00145	1.00672	1.34696	1.10231	4.03798	1.17269	0.831781	1.03374	0.987523	1.36555	0.75272	0.935181	1.0732	1.00096	1.03028	1.16362	1.17356	1.41647
gsm2256970	NRC	non-amp	st1	14.2305	10.6597	0	1.18343	0.964895	0.291495	0.822972	0.377091	1.42489	0.647411	1.01724	1.46695	1.35969	0.975071	2.09402	1.02809	1.08779	1.30867	1.16551	0.85241	1.00311	1.63212	0.340754	0.721751	1.48249	1.32148	1.38776	0.999682	0.735912	1.27259	0.89523	1.02612	1.38462	0.949358	1.08266	0.86568	0.948476	1.28319	1.03639	0.976083	1.13429	0.948966	0.819565	2.03226	0.647214	0.930221
gsm2256971	NRC	non-amp	st1	12.9882	10.0426	0	1.4101	0.923816	1.37536	1.18874	0.704708	1.68858	0.363887	1.02206	0.925579	1.58905	1.30794	1.57379	1.07291	1.12635	1.07407	1.37311	1.0352	0.847987	1.9368	0.390448	0.708786	0.806803	1.20887	1.49319	1.17527	1.49458	1.85261	0.898093	0.858826	0.799056	1.23353	1.38988	1.08056	0.965092	1.20913	0.695014	0.987238	1.23407	1.00096	1.07193	1.88268	0.517576	1.33493
gsm2256972	NRC	non-amp	st2	12.6048	8.01059	1	0.628698	0.639124	0.134017	1.19949	0.15506	1.05948	0.636576	1.14259	1.62413	0.860584	0.53866	0.556224	1.13174	0.464104	0.568192	0.750317	1.10422	0.941058	0.273086	0.404646	0.864373	0.36501	0.469177	0.853742	0.727841	1.70701	0.668883	0.631422	0.661718	0.640465	0.754043	0.790192	0.749302	0.255604	0.934359	1.03745	0.593087	1.05894	1.10496	0.732586	0.391311	0.928907	1.11294
gsm2256973	NRC	non-amp	st4	12.782	10.4204	0	2.42055	0.96394	2.36458	0.801456	1.85227	1.15981	0.99956	0.776188	0.69855	1.19821	0.994102	2.54554	1.00288	1.77929	1.91352	1.06764	0.966189	1.20993	1.41621	0.342529	0.76497	1.69157	0.952085	1.08408	1.29502	0.88006	1.31738	1.12324	1.13295	1.50052	1.00619	1.20742	0.996036	1.41233	0.867916	1.49614	1.36187	0.95712	0.974966	1.12583	2.39616	0.603351	0.874347
gsm2256974	NRC	non-amp	st1	10.3905	12.1979	3	0.702662	0.837835	0.0476451	1.23177	0.49414	0.757361	0.455084	0.959387	0.890651	1.24042	0.949751	0.745994	1.06731	0.671555	0.905442	0.782939	1.06691	0.858328	0.677966	0.37625	0.855729	0.941467	0.862827	1.03595	1.17482	0.826953	0.807809	1.0964	1.13875	0.640465	0.894126	0.779459	1.45147	1.09885	1.04648	1.04463	0.740894	1.08338	0.987965	0.857542	0.927243	0.627719	0.898509
gsm2256975	NRC	amp	st4	11.8084	6.57218	1	0.959152	0.733703	0.760152	0.914413	0.967163	0.917402	2.49032	0.843682	1.27485	0.924807	0.873468	0.611846	1.0421	0.553202	1.60927	0.59017	1.19002	0.889352	0.44093	2.39948	1.01132	0.422892	0.687058	0.966046	0.633803	0.720739	0.806736	1.11931	0.882843	0.823455	0.944555	0.747261	0.773033	1.2423	0.95097	0.15642	0.442491	1.09152	0.84497	0.629681	0.696999	0.616023	0.800352
gsm2256976	NRC	amp	st4	10.5511	11.9711	3	0.553541	0.777648	0.84339	0.984338	0.416309	0.770353	0.409937	0.756904	0.83826	0.671586	0.97749	0.507145	0.8348	0.384316	0.912773	0.441886	0.915827	0.79628	0.353713	0.346079	0.64828	0.307128	0.760295	0.939689	1.24576	0.660045	0.608092	1.15152	0.698986	0.927149	1.11666	0.674816	0.57051	1.23842	0.950278	0.771322	0.53917	0.910282	0.896968	0.967798	0.264442	0.512702	1.30926
gsm2256977	NRC	non-amp	st3	10.8604	11.5803	3	0.813609	0.717462	0.449695	0.938618	0.611793	1.15511	1.39415	0.915998	0.908115	0.979855	0.809925	0.634749	1.17656	0.683523	0.641507	0.723626	1.10049	0.868669	0.881085	0.420619	0.752004	0.636701	0.992823	0.891559	0.985778	0.44003	1.07994	1.67341	0.886984	1.12844	0.950159	0.987404	0.830247	1.05814	1.12261	0.998977	1.05417	0.889918	1.23496	0.795064	0.499516	0.661834	1.01479
gsm2256978	NRC	non-amp	st4	10.627	12.6955	3	0.654943	0.698355	0.454597	1.17529	1.08964	0.896119	0.418966	0.867788	0.855724	0.996369	0.970556	0.768897	1.00568	0.590437	1.07773	0.593136	1.15271	0.723891	0.657616	0.605194	1.32681	1.30884	0.947508	0.787276	0.960466	0.660045	0.921167	0.868742	0.9433	1.11624	1.00219	0.701647	1.16475	0.734965	1.12815	1.2317	0.777148	0.942865	0.961966	0.836716	1.15853	0.715444	1.09633
gsm2256979	NRC	non-amp	st2	10.7629	11.9062	3	0.756346	0.706953	0.582427	1.07309	1.02327	0.843325	0.446055	0.896714	0.820796	0.867924	0.766703	0.615118	1.0365	0.736716	1.03008	0.735489	1.00722	1.22027	0.684168	0.383349	0.734717	0.902485	0.851384	0.755189	1.46834	0.576591	0.764808	0.68762	0.759444	0.988146	0.956562	0.980696	0.818219	0.695918	0.795243	1.3338	0.785515	1.10578	1.14396	0.804865	0.422376	0.543893	0.903039
gsm2256980	NRC	amp	st4	12.6387	8.8164	1	0.873258	1.21615	0.182064	0.890208	0.342097	0.9268	1.6876	1.12812	1.205	0.946826	0.896691	0.667468	0.927244	0.966773	0.945765	0.812596	0.984841	0.87901	0.829142	0.571473	0.730395	1.16827	1.05828	0.809049	0.788622	1.13801	1.03256	1.1687	1.23399	0.73196	0.819682	0.914959	1.0422	0.809735	1.03264	1.33718	0.744612	1.15058	0.805972	0.868568	0.614899	0.582882	0.845655
gsm2256981	NRC	amp	st4	11.9712	6.73894	1	0.639435	0.68307	0.197972	1.17798	1.00276	0.417378	0.434316	1.02206	1.0129	0.895448	0.886047	0.48097	1.00288	0.63565	0.799135	0.643553	0.925154	0.816963	0.662074	1.51565	0.687176	0.591813	0.65227	0.958025	0.566836	1.58563	0.679253	0.648961	0.963177	0.780757	1.00699	0.735187	1.56817	0.510654	0.845076	0.287053	0.525226	0.9001	0.987965	0.748512	0.796066	0.59068	0.980054
gsm2256982	NRC	amp	st3	10.8399	7.78348	1	0.48912	1.20946	0.305716	1.14302	1.18859	0.269499	2.43434	1.14741	0.925579	0.783517	0.844599	0.634749	1.01409	0.542563	1.10339	0.604999	1.04453	0.899693	0.291498	0.390448	0.976741	0.322485	0.399601	0.858326	0.745661	0.766259	0.374582	1.00942	0.894437	0.701461	0.763649	0.650667	0.848126	0.725549	0.909443	0.529293	0.576354	0.989703	1.23496	0.737486	0.19683	0.547792	0.844145
gsm2256983	NRC	non-amp	st4	13.9313	9.1986	1	1.20013	1.95845	1.46503	0.73153	2.0007	1.46552	0.381043	1.06545	0.995434	1.31748	1.23214	5.16961	1.17096	1.73408	1.20603	1.66968	0.89904	0.982423	1.70267	0.292836	0.821154	1.16354	1.42401	0.660074	1.00632	0.515897	1.74668	0.760283	1.34331	2.03119	1.13507	0.933741	1.14037	1.19965	1.02364	2.02459	2.00887	1.12003	1.01396	1.55583	3.39728	1.10728	1.81061
gsm2256984	NRC	amp	st4	13.4088	9.60483	1	2.67823	1.28685	0.478379	1.03544	1.06491	0.533194	1.37699	0.83404	1.15261	0.877098	0.726707	0.552952	1.02529	1.17289	2.05282	0.857081	1.03147	0.941058	0.860153	0.342529	1.03293	1.35727	0.651812	1.07835	0.426773	1.47182	0.928318	0.975052	1.04848	0.860053	0.946156	0.89886	1.37313	0.984476	0.651283	0.481098	1.01977	1.19335	1.00096	0.929821	1.63286	0.661834	1.08274
gsm2256985	NRC	non-amp	st2	11.6814	7.08292	1	0.629891	0.633392	2.95881	1.11612	0.694451	0.681073	0.406325	1.10402	0.890651	0.713789	0.891692	0.664196	0.888025	0.555862	0.674499	0.768111	1.05199	0.775597	0.547529	1.12342	1.12368	0.45833	0.714064	0.878953	0.819438	1.32009	0.818537	0.695494	0.880358	0.72586	1.15268	0.791533	1.04252	0.762658	0.910827	0.682542	0.792951	0.904173	0.961966	0.668883	0.501343	1.99817	1.06311
gsm2256986	NRC	amp	st3	11.045	7.01577	1	0.45691	1.20373	0.318732	0.825661	0.284779	0.863503	2.54089	0.809935	0.873187	0.563325	0.929592	0.500601	0.669521	0.418891	1.06307	0.584239	0.803914	0.785939	0.247308	0.844787	0.933523	0.268147	0.502591	0.65549	0.896961	0.705565	0.465768	0.723056	0.940816	0.872252	0.712419	0.657375	0.618296	0.985307	0.965504	0.476448	0.938899	0.731077	1.02696	1.06458	0.104289	4.32873	0.872837
gsm2256987	NRC	non-amp	st4	10.3685	11.9897	3	0.431857	1.06521	0.105012	1.31245	0.266679	0.518544	0.557117	0.896714	1.10022	0.686265	0.662036	0.546408	0.98047	0.502669	0.890779	0.572376	1.04639	0.79628	0.246533	0.425943	0.773614	0.301222	0.723219	0.809049	0.723868	0.758672	0.721271	0.618177	1.06007	0.658764	0.693208	0.672133	1.06723	0.805581	1.06517	1.26679	0.757627	1.00192	0.792972	0.894294	0.283498	0.615048	0.824514
gsm2256988	NRC	amp	st4	12.0751	9.70914	1	0.923363	1.03368	6.19458	1.18336	0.594899	1.35883	1.31198	1.01242	0.820796	1.27711	1.12086	0.634749	1.09252	0.738046	0.718488	0.839287	1.05385	0.816963	0.622535	1.02226	0.855729	0.732383	0.568962	0.991257	0.700827	1.49458	1.27054	0.823998	1.08906	0.762458	0.996586	1.03302	0.645928	0.705888	0.951662	0.336938	0.72695	1.31757	1.45595	0.999649	0.651315	0.846056	1.00875
gsm2256989	NRC	amp	st4	12.149	7.28463	1	0.578593	1.26965	3.86656	1.07309	1.26401	0.509146	4.81089	0.858146	1.06529	0.814711	1.22489	0.536592	1.33064	0.347081	1.09973	0.533822	0.93821	0.837645	0.325804	0.330106	0.83412	0.270509	0.36756	0.952295	1.31454	10.8035	0.775625	1.53703	1.01949	0.860053	0.998187	0.815682	0.800665	0.943214	1.03887	0.470529	0.699991	0.802352	0.935967	0.978823	0.419635	5.0198	1.17939
gsm2256990	NRC	non-amp	st1	10.5384	12.3712	3	0.928135	1.09387	0.476451	0.949376	0.240132	0.628278	0.445152	0.901535	1.10022	0.924807	0.802023	1.27277	0.946854	0.974752	0.909107	0.708797	0.947536	0.899693	1.00144	0.344304	0.700142	0.871772	1.14388	1.04626	1.34235	0.766259	0.840708	0.902747	0.946613	0.823455	0.983778	0.787509	1.0422	1.30377	1.03264	1.56146	1.01792	0.832898	1.09196	0.853867	1.38604	0.602377	0.76864
gsm2256991	NRC	non-amp	st1	13.317	12.556	0	1.41606	0.900887	0.253089	0.957444	0.927946	1.03045	0.468628	0.949745	0.908115	1.04958	1.14699	0.975027	0.986072	1.2713	0.87245	0.913429	0.986706	0.837645	1.2598	0.402871	0.700142	0.989899	0.832159	0.90531	1.11835	1.26698	1.32301	1.15725	1.23813	0.780757	0.990182	1.20474	1.063	1.21599	1.06378	1.97787	0.892419	0.869554	1.20896	0.951872	0.915496	0.711545	0.815453
gsm2256992	NRC	non-amp	st4	12.0374	10.14	0	1.0701	0.912352	6.83783	0.943997	1.83417	1.20819	0.479464	1.00278	0.83826	1.43675	0.795572	0.507145	1.07852	1.09311	0.890779	1.19813	0.949402	0.961741	1.31387	0.328331	0.855729	1.30884	1.48397	1.03022	1.18957	0.720739	1.42198	1.3373	1.099	0.951548	0.79967	1.06119	0.866005	1.71833	1.19875	1.69716	1.21871	0.893991	0.948966	1.28509	0.964834	0.482486	0.91663
gsm2256994	NRC	non-amp	st4	12.1301	7.3416	1	0.640628	1.86769	1.7787	0.820282	1.11076	0.458563	2.77565	0.747262	0.943042	0.809206	0.797507	0.552952	0.986072	0.373677	0.934768	0.622793	0.958728	0.847987	0.261069	0.344304	0.911913	0.207902	0.620686	0.600484	1.23043	0.804193	0.589497	1.09389	0.804165	0.738059	0.888522	0.715063	0.568885	1.17639	0.935051	0.353214	0.589368	1.10985	0.84497	0.918795	0.394835	0.898691	1.02536
gsm2256995	NRC	non-amp	st4	10.8429	12.2524	3	0.835083	0.96394	0.355932	0.919792	0.611189	1.43097	0.872245	0.891893	0.943042	0.98169	1.02716	0.569311	0.955258	0.502669	0.824795	0.691003	0.986706	0.827304	0.479306	0.33543	0.911913	0.344929	1.09261	0.925938	0.836918	0.933167	1.1612	1.10499	1.1462	0.762458	1.07423	0.885444	0.672909	0.97783	1.05617	1.14335	0.716724	1.06709	1.05296	1.20668	0.346411	0.523424	1.22167
gsm2256996	NRC	non-amp	st4	10.5948	12.4503	3	0.719364	0.761408	0.180376	0.701946	0.143596	0.842772	0.376528	0.901535	1.0129	0.84407	0.598816	1.21388	0.888025	0.759323	0.769809	0.747351	0.919558	0.806621	0.778169	0.358502	0.743361	0.528025	0.9855	0.705913	0.901445	0.83454	1.05303	1.16799	0.96152	0.71976	0.762849	0.665425	0.762631	1.4403	0.818775	1.79376	1.46134	0.906209	0.85797	1.11235	1.28175	0.523424	0.788271
gsm2256997	NRC	non-amp	st4	12.4176	10.7479	3	0.731294	1.14928	0.429609	0.868692	4.63249	0.827293	1.14313	0.920819	1.06529	1.0661	0.956041	1.42982	0.854409	0.894964	0.92377	0.940121	1.09116	1.00311	0.998925	0.3727	0.704464	0.904848	0.814765	1.07262	0.740497	0.781433	1.10381	0.967177	0.786774	1.03694	0.88452	0.955206	0.825045	1.05122	0.988344	0.930913	0.810614	0.993776	0.987965	0.787714	1.44542	0.553641	1.08123
gsm2256998	NRC	non-amp	st4	12.2591	10.6704	3	0.915012	1.11966	1.56594	0.788009	2.52561	0.611417	1.72462	0.756904	0.890651	0.781682	0.721708	1.083	1.00008	0.728737	0.956762	0.774042	0.912097	0.899693	1.0968	0.358502	0.773614	0.988717	1.23817	0.801028	0.862399	0.955927	0.992239	0.959303	0.887812	0.896651	0.932548	0.876053	0.583513	0.884783	0.984883	0.630755	0.720442	0.930646	1.03996	0.867343	1.37011	0.739812	0.999685
gsm2256999	NRC	non-amp	st4	10.5616	12.4356	3	0.684768	0.959163	0.234288	0.817593	0.104379	1.23721	0.847865	0.901535	1.17007	0.611033	1.18408	0.588943	0.820793	0.869697	0.806466	0.913429	1.02401	0.920376	1.06095	0.321232	0.760648	0.915479	0.830786	0.873223	0.932034	0.728326	0.984014	1.06561	1.0402	1.03084	0.937351	0.791533	1.02789	1.37661	0.975886	2.57481	1.29773	0.965266	0.987965	1.23364	1.03532	0.766129	0.847165
gsm2257000	NRC	non-amp	st4	14.2267	11.2199	0	3.34391	1.36518	2.86385	0.909034	0.677557	0.649285	0.392781	0.944924	1.34471	1.77989	0.716063	2.26743	1.23539	4.46551	3.66209	3.97994	0.796453	1.82007	3.62415	0.482735	0.855729	1.78961	1.20384	1.60549	0.351974	0.887647	1.33768	1.08673	0.901063	1.49442	1.42484	2.44436	0.987584	0.652718	0.683812	0.160648	1.94101	1.26462	0.909968	1.5203	6.61979	0.722267	1.15523
gsm2257001	NRC	non-amp	st4	11.6531	6.40446	1	0.830311	1.35372	1.66348	0.704636	0.94665	0.683284	3.7409	0.978672	1.06529	0.82205	1.1299	0.742722	1.02529	1.00268	0.931102	1.26338	0.990437	0.910034	0.894071	0.457889	1.63366	0.630795	0.939726	0.79759	1.11114	0.872473	1.12947	1.20557	0.883671	0.805156	1.03901	0.888127	0.850726	1.78397	1.04925	0.43692	1.16758	0.995812	0.935967	0.975148	0.724148	0.983492	1.00724
gsm2257002	NRC	non-amp	st4	12.0248	7.44544	1	0.496278	1.02795	0.961096	0.790698	2.25108	1.07496	0.351245	0.824398	0.943042	0.537636	0.948945	0.559495	0.784376	0.460115	0.700159	0.581273	0.846814	0.827304	0.693859	1.47483	1.3441	0.432342	1.38556	0.598192	1.01586	0.83454	0.780453	0.84977	0.760272	0.750259	0.907734	0.630544	1.25902	0.998046	1.06171	0.546837	0.977942	1.01821	0.974966	1.58033	0.473672	0.655011	0.901529
gsm2257003	NRC	non-amp	st4	14.4845	12.1717	2	1.69045	0.955342	3.17069	0.812214	0.362008	1.12112	1.15667	0.983493	0.820796	0.900952	0.827343	1.25314	0.944052	1.39763	1.00808	1.63112	0.928884	0.930717	2.08623	0.415294	0.760648	1.50965	1.53707	1.1219	0.796624	0.743499	1.05383	1.207	1.39963	1.03694	1.46886	1.39256	0.693714	0.685118	1.08316	1.48113	1.22801	1.06912	1.02696	1.26794	1.36737	0.578009	1.25338
gsm2257004	NRC	non-amp	st4	14.6121	11.7724	2	1.38147	1.07858	1.11375	1.10267	0.366834	1.2936	2.08851	0.978672	0.83826	1.10647	1.02765	0.696915	1.15976	0.831133	0.681831	1.38201	1.04639	0.868669	1.62669	0.722328	0.816832	1.25332	0.965817	1.13679	0.288242	1.94979	1.24434	0.550883	1.05179	1.00644	1.11345	1.43415	0.75873	0.560224	0.998034	0.448123	0.613538	1.01821	1.05296	0.795064	1.12903	0.793422	1.19902
gsm2257006	NRC	amp	st4	11.038	7.1873	1	0.301823	0.971583	0.496135	1.03813	0.204534	0.672227	2.96617	0.814756	0.960506	0.666081	0.888628	0.490785	0.770369	0.390965	0.75148	0.542719	0.828162	0.941058	0.153502	0.654887	1.18851	0.197271	0.45636	0.744876	1.17754	0.8573	0.403904	0.966462	0.820729	0.652664	0.74844	0.681524	0.682337	1.34171	0.780709	0.240972	0.718583	0.694421	1.16996	0.796289	0.129088	4.73811	0.732398
gsm2257007	NRC	non-amp	st4s	10.7679	12.0026	3	0.73368	0.844522	0.563144	1.12688	2.04112	0.979871	0.615808	1.1908	1.22246	0.81838	1.01797	0.853967	1.01689	0.593096	0.997086	0.6999	1.18815	0.87901	0.335107	0.449015	0.790901	0.457149	0.79554	0.814779	1.3428	0.971101	0.795829	1.01729	0.872076	0.664863	0.892525	0.923008	0.909565	1.09359	1.01188	1.13067	0.660948	0.926574	0.909968	0.661533	0.572087	0.652087	1.11143
gsm2257008	NRC	non-amp	st4s	14.4033	11.8108	2	4.32334	0.97827	0.666227	0.92786	1.53431	1.29747	0.446055	1.13294	0.960506	1.1028	0.943784	0.572583	0.946854	1.61971	1.71924	1.54808	1.05199	1.13754	1.78252	3.21054	0.799545	2.35308	1.85428	2.11086	0.894578	0.887647	0.993759	1.11608	0.853856	0.72586	1.05582	2.35448	0.823095	1.11408	0.860994	0.814443	2.97659	1.07727	1.01396	0.957997	1.25055	0.67548	0.91965
gsm2257009	NRC	non-amp	st4s	10.4645	11.995	3	0.943644	0.685936	0.0478058	1.09461	0.361404	0.695999	0.439734	0.776188	0.855724	0.831225	0.90911	0.651109	0.767568	0.748684	0.817464	0.705832	0.956862	0.87901	0.600634	0.399321	0.95081	0.968636	0.750225	0.952295	0.981181	0.720739	0.890056	0.90919	1.11225	0.835654	0.74764	0.784825	1.5646	1.23786	0.753024	1.01462	0.868249	0.851226	1.20896	0.886944	0.67729	0.831436	0.886428
gsm2257010	NRC	non-amp	st4s	12.0197	10.4508	3	1.31466	0.701221	2.45987	1.15646	1.71652	1.16313	1.06367	1.11366	0.943042	1.22757	1.01168	0.575855	0.93845	1.08646	1.06307	0.963846	1.04826	0.961741	1.0718	0.381574	0.773614	1.54155	1.00472	0.974068	1.68133	1.35044	1.14422	1.70849	1.00624	0.786857	0.937351	1.10144	0.705742	0.847674	0.74195	1.07486	1.15829	0.904173	0.831971	1.40269	0.679247	0.62382	0.887938
gsm2257011	NRC	non-amp	st4s	10.795	12.5452	3	0.786171	0.968717	0.108386	1.32052	0.161093	1.3685	0.498425	0.901535	0.83826	0.796361	1.07796	1.63922	0.77317	1.11438	0.868784	0.978674	0.904636	1.00311	1.11095	0.365601	0.752004	1.36908	1.29172	0.682994	1.43582	0.675218	0.955585	1.09031	1.1255	1.30533	1.29676	0.808974	1.6995	1.16088	1.02779	1.73288	1.45483	1.07116	1.15696	1.16136	1.3149	0.842157	0.851696
gsm2257012	NRC	non-amp	st4s	11.8672	6.60685	1	0.60961	0.434681	1.88668	0.900966	5.3734	0.614181	0.385557	0.993135	1.06529	0.583509	1.10119	0.572583	0.854409	0.437508	0.729485	0.688038	0.761013	0.920376	0.377165	0.557275	2.05721	0.386273	0.960782	0.5535	0.902523	1.2594	0.846787	1.70777	1.04434	0.756358	1.22872	0.55944	1.28048	1.25697	0.788322	0.387246	0.72695	0.800315	1.09196	1.14298	0.662671	4.55584	1.17184
gsm2257013	NRC	non-amp	st4s	12.4432	12.0183	3	1.12975	1.23812	0.349826	0.946686	1.59102	1.24329	0.390072	0.930461	0.855724	0.765167	1.45922	0.611846	0.946854	1.09975	1.00442	1.12399	0.986706	1.40642	1.28849	0.344304	0.739039	1.44232	1.00884	1.14252	1.14508	0.940754	1.03631	1.37989	1.04931	0.695362	1.00219	1.23291	0.92972	1.24368	1.12469	1.122	1.31725	0.961193	0.883969	1.01558	0.929332	0.535121	0.836595
gsm2257014	NRC	non-amp	st4s	10.9532	12.8118	3	0.669259	0.764274	0.155871	0.919792	0.574989	1.00419	0.481269	1.03652	0.716014	0.957835	0.862017	1.10918	1.20458	1.25933	1.00808	0.753283	1.02588	1.06515	0.896203	0.390448	0.777936	1.67031	0.694381	1.06918	1.27601	0.713152	0.918932	0.750261	1.25884	1.03694	0.830088	0.952523	1.36857	0.653825	0.791091	2.00725	0.887771	0.999885	0.870969	1.23364	1.32874	0.62577	1.10237
gsm2257015	NRC	non-amp	st4s	13.3656	9.47261	1	1.63199	0.985913	0.196687	0.925171	0.3246	0.890591	0.504746	1.21008	0.995434	1.02389	0.937978	6.15772	1.08132	1.30455	1.0924	0.937155	0.984841	0.87901	1.40012	0.360277	0.726073	1.33719	1.05462	0.953441	0.878971	0.743499	0.989646	0.672228	1.20169	1.25043	1.10785	0.931058	1.1498	0.766535	0.920517	0.534154	0.956562	1.08745	0.974966	0.90287	3.01994	0.692051	0.91663
gsm2257016	NRC	non-amp	st4s	12.6367	8.94254	1	0.690733	0.815862	1.71145	1.13764	0.31193	0.985123	0.493008	0.997956	1.27485	0.897283	1.16376	0.867054	0.972066	0.771291	1.00808	0.670244	1.01095	0.899693	1.01055	0.452564	0.734717	1.03124	0.741528	0.971776	1.32884	0.667632	0.778933	0.789277	1.10645	0.969847	0.927746	0.886786	1.10656	0.834382	0.989036	1.27356	1.06997	1.01414	0.922967	0.888169	1.11272	0.809017	0.851696
gsm2257017	NRC	amp	st4	10.8805	7.75507	1	1.03908	1.0375	0.410808	1.25059	1.31529	0.624685	2.83344	0.891893	0.785869	1.00187	0.928785	0.611846	1.0533	0.527935	1.8622	0.542719	1.06878	0.765256	0.55625	4.15827	0.717429	0.607169	0.422488	1.01074	1.02238	0.864887	0.533443	0.71554	1.05759	0.774657	0.810076	0.851905	0.625123	0.686503	0.820159	0.367588	0.716724	1.10985	0.948966	0.753412	0.851278	0.693025	0.939281
gsm2257018	NRC	non-amp	st4s	12.5887	11.0101	3	0.959152	0.967761	0.819688	0.860624	3.20377	1.13107	0.544476	0.935282	0.785869	1.05692	1.17473	1.01102	1.14855	1.03858	1.04107	1.18627	0.902771	0.910034	1.5794	0.395772	0.799545	1.85813	1.20292	0.867494	1.45336	0.8573	1.07225	1.00906	0.977256	1.00034	1.20311	1.10681	1.01782	0.885613	0.959275	1.17336	1.22708	1.2748	0.831971	0.841617	1.89704	0.541944	0.848675
gsm2257019	NRC	non-amp	st1	14.1448	11.9633	2	1.16077	1.11202	0.506821	1.21563	0.336064	1.0288	0.539058	0.843682	1.04782	0.952331	1.12248	2.33614	1.00008	1.82716	0.901776	1.46505	1.00536	1.57188	1.44141	0.342529	0.799545	1.16945	1.06789	1.00501	1.06069	0.978687	1.14565	1.16441	1.0137	0.890551	1.15668	1.29328	0.984658	1.18497	1.12054	1.28857	1.34235	1.26258	1.13096	1.02783	1.89195	0.779775	1.0767
gsm2257020	NRC	non-amp	st4s	13.9007	10.6781	0	0.965117	0.857897	0.660603	1.13495	0.848908	0.919337	0.424384	1.9236	1.0129	2.11568	0.953299	1.16153	0.91884	1.9003	0.8028	1.90397	1.06878	1.13754	1.97207	0.40642	0.747683	3.36424	1.05828	1.46225	1.01092	0.682805	1.17309	0.986507	0.990507	1.8543	1.10305	1.00484	1.53859	0.861244	0.81393	1.22494	1.34235	1.05894	0.805972	1.26181	2.20847	0.50393	0.990625
gsm2257022	NRC	non-amp	st2	12.1421	11.3052	3	0.988977	0.785291	0.159808	0.812214	2.37356	1.03073	0.893012	0.901535	1.205	0.948661	1.06909	0.745994	1.29422	0.970763	1.13272	1.03502	0.93448	0.992765	1.36679	0.349628	0.747683	1.44587	0.771281	1.05199	1.57151	0.826953	1.41957	1.1415	1.00955	0.847853	1.06303	1.10144	1.04805	1.19273	1.10116	1.38284	1.862	0.999885	0.85797	1.35002	0.899572	0.589705	1.02536
gsm2257023	NRC	non-amp	st4	14.167	11.1166	0	1.96125	1.32793	6.13914	1.11343	1.27366	0.714242	0.434316	1.07991	1.15261	1.2661	0.961363	1.86498	1.0337	2.30855	1.59827	2.10267	1.04266	1.35471	2.44905	0.805742	0.777936	1.3431	1.09032	1.48861	0.489994	1.10766	1.29414	0.854424	0.989678	1.11014	1.29596	1.59514	1.18588	0.679026	0.8693	0.809581	1.21127	1.25037	0.961966	1.29734	4.25639	0.614073	1.11747
gsm2257024	NRC	non-amp	st3	11.544	10.9013	3	0.676417	0.658231	0.967122	1.16722	0.611793	0.591792	0.429802	0.915998	0.995434	0.69177	0.784121	0.562767	0.868416	0.42421	0.766143	0.587205	1.01655	0.827304	0.402555	2.04985	0.88166	0.47723	0.867862	0.914478	0.909957	0.675218	0.749074	0.546946	0.804165	0.884451	0.764449	0.662741	0.857878	0.850444	0.827081	0.87997	0.648863	0.906209	0.85797	0.775463	0.724931	0.497107	0.901529
gsm2257025	NRC	non-amp	st4s	12.0902	13.397	0	0.867293	1.27252	0.15338	1.05695	0.362008	2.25578	0.551699	0.959387	0.943042	0.998204	1.23521	0.732906	1.14015	0.905602	0.971425	0.966812	1.26276	0.87901	1.01831	0.36915	3.68655	3.31463	2.22962	1.1219	0.6985	0.955927	0.832751	0.441351	0.595463	3.5805	1.07023	0.846538	0.795788	0.341728	0.952354	1.07	0.886841	1.12003	1.15696	1.25079	1.0019	3.02163	2.51733
gsm2257026	NRC	non-amp	st4s	14.5006	12.3124	2	1.17031	1.13686	0.162861	0.820282	1.23445	1.36657	0.464114	1.05581	1.10022	1.34684	1.23634	0.628205	0.927244	3.22745	0.707491	2.51193	0.805779	1.99587	2.28121	0.399321	0.924879	1.82978	1.84878	1.75905	0.957231	0.766259	1.2253	1.01121	1.04682	1.21993	0.86771	1.44623	1.11989	1.27608	0.98696	1.08311	1.37581	1.06301	0.883969	1.46395	1.17641	0.616997	1.09935
gsm2257027	NRC	non-amp	st3	14.5823	12.5101	2	0.992555	0.986868	0.171699	0.938618	0.436822	1.34252	2.2068	0.891893	0.716014	0.996369	0.812667	0.461338	0.683528	2.99075	0.909107	2.01666	0.89904	2.09928	1.32163	2.69586	0.752004	1.65495	2.6457	1.08752	0.853035	0.622111	0.89095	0.858361	1.21494	0.811255	0.966168	1.33487	0.663807	0.548316	0.759253	0.321085	1.83968	0.81457	1.00096	1.53868	0.601586	0.509778	0.936261
gsm2257028	NRC	non-amp	st1	11.443	11.5042	3	1.07248	1.08909	0.46705	0.930549	0.905622	1.24882	0.420772	0.964208	1.06529	0.673421	1.11812	0.520233	0.969264	0.84842	0.975091	0.815562	0.891579	1.15823	1.06812	0.582122	0.747683	1.02534	1.09948	0.904164	1.26295	0.675218	1.12053	1.52128	1.16691	0.860053	1.09985	1.2584	1.08088	1.18054	1.03056	1.66524	1.09972	0.824752	0.883969	0.834266	0.601586	0.541944	0.978544
gsm2257029	NRC	non-amp	st4	10.4928	8.19074	1	0.985398	1.16456	0.951053	1.20487	0.240735	1.44147	3.12509	0.944924	0.83826	0.831225	1.21779	0.6871	1.08132	0.937518	0.670833	0.827425	1.00536	0.982423	0.867324	0.425943	0.799545	0.548106	0.810646	0.836553	0.832321	0.978687	1.24872	1.39385	0.846403	0.658764	0.900529	1.01826	0.947274	1.01328	1.22643	0.837272	0.803177	1.09152	0.974966	0.845292	0.359072	0.730065	0.860756
gsm2257030	NRC	amp	st4	11.6245	6.6516	1	0.542804	1.18845	0.312465	0.965512	0.603949	1.08795	0.434316	0.906356	0.908115	0.778012	1.22327	0.595486	1.00848	0.578468	1.01908	0.492303	1.17323	0.806621	0.323284	13.5343	0.825476	0.238615	0.474669	0.852596	0.544192	1.6008	0.520212	1.04199	1.30853	0.927149	1.30557	0.654692	1.04122	0.345051	0.99042	0.14712	0.441561	0.832898	1.03996	1.0609	0.352154	6.03936	0.792802
[truncated: 279 more rows]
[truncated: 129 more columns]

## Sheet: Cluster1 witn MYCN DEGs
Gene	cl_mean	other_mean	p-value	p-adj	ratio
[truncated: 172 more rows]

## Sheet: Cluster1 no MYCN DEGs
Gene	cl_mean	other_mean	p-value	p-adj	ratio
[truncated: 172 more rows]

[truncated: 4 more sheets: Cluster2 witn MYCN DEGs, Cluster2 no MYCN DEGs, Cluster3 witn MYCN DEGs, Cluster3 no MYCN DEGs]
