# Supplementary material for: Growth factor signaling predicts therapy resistance mechanisms and defines neuroblastoma subtypes
Source: Oncogene. 2021 Sep 23;40(44):6258–72. doi: 10.1038/s41388-021-02018-7 (PMC8566230; doi:10.1038/s41388-021-02018-7)
Supplement: Supplementary file 4 — Table S3 [file 41388_2021_2018_MOESM4_ESM.xlsx]

## Sheet: Лист3
Gene	Dataset	MYCN included/excluded	p-value	outcome
ALK	Kocak	included	0.001	worse
ALK	Kocak	excluded	0.001	worse
ALK	Maris	included	0.0228294	worse
ALK	Maris	excluded	1	worse
ALK	NRC	included	0.00114099	worse
ALK	NRC	excluded	0.0012	worse
ALK	Versteeg	included	0.181814	worse
ALK	Versteeg	excluded	0.053	worse
ALK	Westermann	included	0.837548	worse
ALK	Westermann	excluded	1	worse
AXL	Kocak	included	0.0551892	better
AXL	Kocak	excluded	1	better
AXL	Maris	included	1	better
AXL	Maris	excluded	1	better
AXL	NRC	included	0.518123	better
AXL	NRC	excluded	0.583	better
AXL	Versteeg	included	1	better
AXL	Versteeg	excluded	1	better
AXL	Westermann	included	0.563323	better
AXL	Westermann	excluded	0.246	better
CNTFR	Kocak	included	0.001	better
CNTFR	Kocak	excluded	0.001	better
CNTFR	Maris	included	0.78956	better
CNTFR	Maris	excluded	1	better
CNTFR	NRC	included	0.001	better
CNTFR	NRC	excluded	0.017	better
CNTFR	Versteeg	included	1	better
CNTFR	Versteeg	excluded	1	better
CNTFR	Westermann	included	0.001	better
CNTFR	Westermann	excluded	0.001	better
CSF2RB	Kocak	included	1	better
CSF2RB	Kocak	excluded	1	worse
CSF2RB	Maris	included	1	better
CSF2RB	Maris	excluded	1	worse
CSF2RB	NRC	included	0.539893	better
CSF2RB	NRC	excluded	1	worse
CSF2RB	Versteeg	included	0.554545	worse
CSF2RB	Versteeg	excluded	0.078	worse
CSF2RB	Westermann	included	1	better
CSF2RB	Westermann	excluded	0.225	better
CSF3R	Kocak	included	1	better
CSF3R	Kocak	excluded	0.062	worse
CSF3R	Maris	included	1	better
CSF3R	Maris	excluded	1	better
CSF3R	NRC	included	1	worse
CSF3R	NRC	excluded	1	better
CSF3R	Versteeg	included	1	worse
CSF3R	Versteeg	excluded	1	worse
CSF3R	Westermann	included	0.563817	better
CSF3R	Westermann	excluded	1	better
DCC	Kocak	included	0.130822	better
DCC	Kocak	excluded	0.007	better
DCC	Maris	included	0.0677721	better
DCC	Maris	excluded	0.017	better
DCC	NRC	included	1	better
DCC	NRC	excluded	1	better
DCC	Versteeg	included	1	better
DCC	Versteeg	excluded	0.801	better
DCC	Westermann	included	0.544356	better
DCC	Westermann	excluded	0.723	better
DDR2	Kocak	included	0.001	worse
DDR2	Kocak	excluded	0.001	worse
DDR2	Maris	included	0.739906	worse
DDR2	Maris	excluded	1	better
DDR2	NRC	included	0.001	worse
DDR2	NRC	excluded	0.21	better
DDR2	Versteeg	included	0.001	worse
DDR2	Versteeg	excluded	0.001	worse
DDR2	Westermann	included	0.001	worse
DDR2	Westermann	excluded	0.109	worse
EGFR	Kocak	included	1	better
EGFR	Kocak	excluded	1	better
EGFR	Maris	included	1	better
EGFR	Maris	excluded	0.139	better
EGFR	NRC	included	1	better
EGFR	NRC	excluded	0.172	better
EGFR	Versteeg	included	1	worse
EGFR	Versteeg	excluded	1	better
EGFR	Westermann	included	1	better
EGFR	Westermann	excluded	1	better
EPHA2	Kocak	included	0.926	better
EPHA2	Kocak	excluded	1	better
EPHA2	Maris	included	1	worse
EPHA2	Maris	excluded	1	worse
EPHA2	NRC	included	1	worse
EPHA2	NRC	excluded	1	better
EPHA2	Versteeg	included	1	worse
EPHA2	Versteeg	excluded	1	worse
EPHA2	Westermann	included	1	better
EPHA2	Westermann	excluded	1	better
EPOR	Kocak	included	0.521493	better
EPOR	Kocak	excluded	0.001	worse
EPOR	Maris	included	1	worse
EPOR	Maris	excluded	1	worse
EPOR	NRC	included	0.684	worse
EPOR	NRC	excluded	0.001	worse
EPOR	Versteeg	included	1	worse
EPOR	Versteeg	excluded	0.0019	worse
EPOR	Westermann	included	1	better
EPOR	Westermann	excluded	1	worse
ERBB3	Kocak	included	0.001	better
ERBB3	Kocak	excluded	0.008	better
ERBB3	Maris	included	1	better
ERBB3	Maris	excluded	1	worse
ERBB3	NRC	included	0.015	better
ERBB3	NRC	excluded	1	better
ERBB3	Versteeg	included	0.001	better
ERBB3	Versteeg	excluded	0.039	better
ERBB3	Westermann	included	0.285	better
ERBB3	Westermann	excluded	1	better
ERBB4	Kocak	included	1	better
ERBB4	Kocak	excluded	0.087	better
ERBB4	Maris	included	0.1	better
ERBB4	Maris	excluded	0.0015	better
ERBB4	NRC	included	1	worse
ERBB4	NRC	excluded	1	better
ERBB4	Versteeg	included	0.682	worse
ERBB4	Versteeg	excluded	1	better
ERBB4	Westermann	included	0.749	worse
ERBB4	Westermann	excluded	0.105	better
FGFR1	Kocak	included	0.73796	worse
FGFR1	Kocak	excluded	1	worse
FGFR1	Maris	included	1	better
FGFR1	Maris	excluded	1	better
FGFR1	NRC	included	0.0683639	worse
FGFR1	NRC	excluded	1	worse
FGFR1	Versteeg	included	1	worse
FGFR1	Versteeg	excluded	1	worse
FGFR1	Westermann	included	0.180418	worse
FGFR1	Westermann	excluded	0.443	worse
FGFR2	Kocak	included	0.0209844	worse
FGFR2	Kocak	excluded	0.325	worse
FGFR2	Maris	included	1	worse
FGFR2	Maris	excluded	1	worse
FGFR2	NRC	included	0.00123444	worse
FGFR2	NRC	excluded	0.064	worse
FGFR2	Versteeg	included	1	worse
FGFR2	Versteeg	excluded	0.282	worse
FGFR2	Westermann	included	0.0063184	worse
FGFR2	Westermann	excluded	0.174	worse
FGFR3	Kocak	included	1	worse
FGFR3	Kocak	excluded	1	worse
FGFR3	Maris	included	1	worse
FGFR3	Maris	excluded	1	worse
FGFR3	NRC	included	1	worse
FGFR3	NRC	excluded	0.017	worse
FGFR3	Versteeg	included	1	better
FGFR3	Versteeg	excluded	0.131	better
FGFR3	Westermann	included	1	worse
FGFR3	Westermann	excluded	1	worse
FLT1	Kocak	included	0.730704	better
FLT1	Kocak	excluded	0.211	worse
FLT1	Maris	included	1	worse
FLT1	Maris	excluded	1	worse
FLT1	NRC	included	0.104012	worse
FLT1	NRC	excluded	1	worse
FLT1	Versteeg	included	0.0546947	worse
FLT1	Versteeg	excluded	0.048	worse
FLT1	Westermann	included	1	better
FLT1	Westermann	excluded	1	worse
FLT3	Kocak	included	0.001	better
FLT3	Kocak	excluded	1	better
FLT3	Maris	included	1	worse
FLT3	Maris	excluded	1	worse
FLT3	NRC	included	1	better
FLT3	NRC	excluded	1	better
FLT3	Versteeg	included	0.51593	better
FLT3	Versteeg	excluded	1	better
FLT3	Westermann	included	0.988318	better
FLT3	Westermann	excluded	1	better
GHR	Kocak	included	0.0935291	better
GHR	Kocak	excluded	0.037	better
GHR	Maris	included	1	worse
GHR	Maris	excluded	0.144	worse
GHR	NRC	included	1	better
GHR	NRC	excluded	1	better
GHR	Versteeg	included	1	better
GHR	Versteeg	excluded	1	better
GHR	Westermann	included	1	better
GHR	Westermann	excluded	1	worse
IGF1R	Kocak	included	0.001	better
IGF1R	Kocak	excluded	0.001	better
IGF1R	Maris	included	1	better
IGF1R	Maris	excluded	1	better
IGF1R	NRC	included	0.109114	better
IGF1R	NRC	excluded	0.023	better
IGF1R	Versteeg	included	1	better
IGF1R	Versteeg	excluded	0.106	better
IGF1R	Westermann	included	0.0732521	better
IGF1R	Westermann	excluded	0.0052	better
INSR	Kocak	included	1	worse
INSR	Kocak	excluded	1	worse
INSR	Maris	included	1	worse
INSR	Maris	excluded	0.734	worse
INSR	NRC	included	1	worse
INSR	NRC	excluded	1	better
INSR	Versteeg	included	1	worse
INSR	Versteeg	excluded	1	worse
INSR	Westermann	included	1	better
INSR	Westermann	excluded	1	better
KDR	Kocak	included	0.001	better
KDR	Kocak	excluded	0.043	better
KDR	Maris	included	1	worse
KDR	Maris	excluded	1	worse
KDR	NRC	included	1	worse
KDR	NRC	excluded	0.842	worse
KDR	Versteeg	included	0.524099	worse
KDR	Versteeg	excluded	0.442	worse
KDR	Westermann	included	1	better
KDR	Westermann	excluded	1	worse
KIT	Kocak	included	0.001	worse
KIT	Kocak	excluded	0.264	worse
KIT	Maris	included	1	worse
KIT	Maris	excluded	1	worse
KIT	NRC	included	0.0134339	worse
KIT	NRC	excluded	1	worse
KIT	Versteeg	included	0.0126176	worse
KIT	Versteeg	excluded	1	worse
KIT	Westermann	included	1	worse
KIT	Westermann	excluded	1	better
MERTK	Kocak	included	0.001	better
MERTK	Kocak	excluded	0.0077	better
MERTK	Maris	included	1	better
MERTK	Maris	excluded	1	worse
MERTK	NRC	included	0.001	better
MERTK	NRC	excluded	0.038	better
MERTK	Versteeg	included	1	better
MERTK	Versteeg	excluded	0.737	better
MERTK	Westermann	included	1	better
MERTK	Westermann	excluded	1	better
MET	Kocak	included	0.001	worse
MET	Kocak	excluded	0.001	worse
MET	Maris	included	0.974448	worse
MET	Maris	excluded	0.189	worse
MET	NRC	included	0.0338569	worse
MET	NRC	excluded	0.233	worse
MET	Versteeg	included	0.327019	worse
MET	Versteeg	excluded	1	worse
MET	Westermann	included	1	worse
MET	Westermann	excluded	0.381	worse
MUSK	Kocak	included	0.001	worse
MUSK	Kocak	excluded	1	worse
MUSK	Maris	included	1	worse
MUSK	Maris	excluded	0.618	worse
MUSK	NRC	included	1	worse
MUSK	NRC	excluded	1	better
MUSK	Versteeg	included	0.0691395	worse
MUSK	Versteeg	excluded	1	worse
MUSK	Westermann	included	1	better
MUSK	Westermann	excluded	1	better
NCAM1	Kocak	included	0.001	better
NCAM1	Kocak	excluded	0.001	better
NCAM1	Maris	included	0.0343605	better
NCAM1	Maris	excluded	0.001	better
NCAM1	NRC	included	0.001	better
NCAM1	NRC	excluded	0.001	better
NCAM1	Versteeg	included	0.001	better
NCAM1	Versteeg	excluded	0.001	better
NCAM1	Westermann	included	0.163505	better
NCAM1	Westermann	excluded	0.014	better
NCAM2	Kocak	included	0.0271233	better
NCAM2	Kocak	excluded	0.043	better
NCAM2	Maris	included	1	better
NCAM2	Maris	excluded	1	worse
NCAM2	NRC	included	0.001	better
NCAM2	NRC	excluded	0.001	better
NCAM2	Versteeg	included	0.0405152	better
NCAM2	Versteeg	excluded	0.021	better
NCAM2	Westermann	included	0.737614	better
NCAM2	Westermann	excluded	1	better
NRCAM	Kocak	included	0.001	better
NRCAM	Kocak	excluded	0.001	better
NRCAM	Maris	included	0.00314814	better
NRCAM	Maris	excluded	0.179	better
NRCAM	NRC	included	0.001	better
NRCAM	NRC	excluded	0.001	better
NRCAM	Versteeg	included	0.001	better
NRCAM	Versteeg	excluded	0.001	better
NRCAM	Westermann	included	0.00557654	better
NRCAM	Westermann	excluded	1	better
NTRK1	Kocak	included	0.001	better
NTRK1	Kocak	excluded	0.001	better
NTRK1	Maris	included	0.001	better
NTRK1	Maris	excluded	0.001	better
NTRK1	NRC	included	0.001	better
NTRK1	NRC	excluded	0.001	better
NTRK1	Versteeg	included	0.001	better
NTRK1	Versteeg	excluded	0.001	better
NTRK1	Westermann	included	0.001	better
NTRK1	Westermann	excluded	0.0047	better
NTRK2	Kocak	included	1	worse
NTRK2	Kocak	excluded	1	better
NTRK2	Maris	included	0.001	worse
NTRK2	Maris	excluded	1	worse
NTRK2	NRC	included	0.0345365	worse
NTRK2	NRC	excluded	0.035	worse
NTRK2	Versteeg	included	1	worse
NTRK2	Versteeg	excluded	1	worse
NTRK2	Westermann	included	1	worse
NTRK2	Westermann	excluded	1	worse
NTRK3	Kocak	included	0.001	better
NTRK3	Kocak	excluded	0.925	better
NTRK3	Maris	included	1	worse
NTRK3	Maris	excluded	1	worse
NTRK3	NRC	included	1	worse
NTRK3	NRC	excluded	1	worse
NTRK3	Versteeg	included	0.194488	better
NTRK3	Versteeg	excluded	1	better
NTRK3	Westermann	included	1	better
NTRK3	Westermann	excluded	1	worse
PTK7	Kocak	included	1	worse
PTK7	Kocak	excluded	0.937	better
PTK7	Maris	included	0.0274932	better
PTK7	Maris	excluded	0.001	better
PTK7	NRC	included	0.0126969	worse
PTK7	NRC	excluded	1	better
PTK7	Versteeg	included	0.024217	worse
PTK7	Versteeg	excluded	0.679	worse
PTK7	Westermann	included	0.81022	worse
PTK7	Westermann	excluded	1	worse
RET	Kocak	included	0.001	worse
RET	Kocak	excluded	0.0019	worse
RET	Maris	included	0.001	worse
RET	Maris	excluded	0.0038	worse
RET	NRC	included	0.001	worse
RET	NRC	excluded	0.001	worse
RET	Versteeg	included	0.0109873	worse
RET	Versteeg	excluded	1	worse
RET	Westermann	included	0.001	worse
RET	Westermann	excluded	0.031	worse
ROBO1	Kocak	included	0.001	better
ROBO1	Kocak	excluded	0.004	better
ROBO1	Maris	included	1	better
ROBO1	Maris	excluded	1	better
ROBO1	NRC	included	0.0557962	better
ROBO1	NRC	excluded	1	better
ROBO1	Versteeg	included	0.445198	better
ROBO1	Versteeg	excluded	1	better
ROBO1	Westermann	included	1	better
ROBO1	Westermann	excluded	0.874	better
ROR1	Kocak	included	0.0487636	worse
ROR1	Kocak	excluded	1	better
ROR1	Maris	included	1	better
ROR1	Maris	excluded	1	better
ROR1	NRC	included	0.0384566	worse
ROR1	NRC	excluded	0.314	better
ROR1	Versteeg	included	1	worse
ROR1	Versteeg	excluded	1	worse
ROR1	Westermann	included	0.100635	worse
ROR1	Westermann	excluded	0.047	worse
ROR2	Kocak	included	0.001	worse
ROR2	Kocak	excluded	0.269	worse
ROR2	Maris	included	1	worse
ROR2	Maris	excluded	1	worse
ROR2	NRC	included	0.001	worse
ROR2	NRC	excluded	0.0068	worse
ROR2	Versteeg	included	0.0388883	worse
ROR2	Versteeg	excluded	0.454	worse
ROR2	Westermann	included	0.00121004	worse
ROR2	Westermann	excluded	0.028	worse
RYK	Kocak	included	0.001	worse
RYK	Kocak	excluded	0.18	worse
RYK	Maris	included	0.0263657	worse
RYK	Maris	excluded	0.242	worse
RYK	NRC	included	0.118816	worse
RYK	NRC	excluded	1	worse
RYK	Versteeg	included	0.536983	worse
RYK	Versteeg	excluded	1	worse
RYK	Westermann	included	0.021936	worse
RYK	Westermann	excluded	0.653	worse
SORL1	Kocak	included	0.001	better
SORL1	Kocak	excluded	0.211	better
SORL1	Maris	included	0.219463	better
SORL1	Maris	excluded	0.0027	better
SORL1	NRC	included	0.031481	better
SORL1	NRC	excluded	0.12	better
SORL1	Versteeg	included	0.456048	better
SORL1	Versteeg	excluded	0.435	better
SORL1	Westermann	included	0.40278	better
SORL1	Westermann	excluded	1	better
TEK	Kocak	included	0.001	better
TEK	Kocak	excluded	0.126	better
TEK	Maris	included	1	better
TEK	Maris	excluded	1	better
TEK	NRC	included	0.00288606	better
TEK	NRC	excluded	0.103	better
TEK	Versteeg	included	1	better
TEK	Versteeg	excluded	1	better
TEK	Westermann	included	1	better
TEK	Westermann	excluded	1	better
TIE1	Kocak	included	1	worse
TIE1	Kocak	excluded	1	worse
TIE1	Maris	included	0.00779909	worse
TIE1	Maris	excluded	1	worse
TIE1	NRC	included	0.0284281	worse
TIE1	NRC	excluded	1	worse
TIE1	Versteeg	included	0.106853	worse
TIE1	Versteeg	excluded	0.106	worse
TIE1	Westermann	included	1	better
TIE1	Westermann	excluded	1	worse
TYRO3	Kocak	included	0.001	worse
TYRO3	Kocak	excluded	1	worse
TYRO3	Maris	included	1	better
TYRO3	Maris	excluded	1	worse
TYRO3	NRC	included	1	worse
TYRO3	NRC	excluded	1	better
TYRO3	Versteeg	included	1	worse
TYRO3	Versteeg	excluded	0.01	worse
TYRO3	Westermann	included	1	worse
TYRO3	Westermann	excluded	1	worse
