# Supplementary material for: Growth factor signaling predicts therapy resistance mechanisms and defines neuroblastoma subtypes
Source: Oncogene. 2021 Sep 23;40(44):6258–72. doi: 10.1038/s41388-021-02018-7 (PMC8566230; doi:10.1038/s41388-021-02018-7)
Supplement: Supplementary file 5 — Table S4 [file 41388_2021_2018_MOESM5_ESM.xlsx]

## Sheet: MYCN non-amp
Gene	weight	intercept
CRKL	1.50046	0.523
MAPK11	-1.68659
CNTFR	-1.14591
FLT1	0.860446
NTRK2	-1.01062
SOCS5	-0.96591
TYRO3	0.657231
FGF9	-0.763375
ALK	0.55097
FRK	-0.666514
STAT2	-0.643128
EPOR	0.410359
DDR2	0.401199
RGS2	0.371984
NCAN	0.312625
SORL1	-0.512127
ROR2	0.224814
FLT3LG	0.200778
SHC3	0.195301
MAPK13	0.162517
PTPN6	0.159917
ANGPT1	-0.346718
GHR	-0.296736
NTRK1	-0.282726
NCAM1	-0.201161
RAC2	-0.181784
ANGPT2	-0.0535461

## Sheet: MYCN amp
Gene	weight	intercept
SPP1	-0.420764	0.075
MATK	-0.405909
ERBB4	-0.384431
FGFR2	0.445739
NCAM2	-0.364321
GHR	0.396202
FES	0.341435
PTN	-0.26078
FN1	-0.252045
TIE1	0.320936
SHC1	0.313564
FRK	0.297224
MAPK13	0.277461
ROR2	-0.185296
EGFR	0.22769
ANGPT2	-0.152175
ROR1	-0.150589
DCC	-0.139889
SH2B2	0.210569
ANGPT1	0.208626
SHC3	0.202663
RET	0.201068
WIF1	0.193552
FGF9	-0.115194
MAPK9	-0.085356
MET	0.153041
KIT	0.137607
