# Supplementary material for: Growth factor signaling predicts therapy resistance mechanisms and defines neuroblastoma subtypes
Source: Oncogene. 2021 Sep 23;40(44):6258–72. doi: 10.1038/s41388-021-02018-7 (PMC8566230; doi:10.1038/s41388-021-02018-7)
Supplement: Supplementary file 6 — Table S5 [file 41388_2021_2018_MOESM6_ESM.xlsx]

## Sheet: Patient annotation data
Patient	Age at diagnosis, months	Location	Metastasis	Stage	Histology	Risk	NMYC amp	1p del	11q del	Chem.blocks	Response	Vital status
NB1	50	abdomen	Bone, BM	4	NB	high	No	No	Yes	6	No Response	dead after progression
NB2	3	adrenal gland	None	1	NB	observation	No	No	No	0	Monitoring	alive without progression
NB3	43	spine	Multiple	4	NB	high	Gain	Yes	No	6	No Response	dead after progression
NB4	4	adrenal gland	None	1	NB	observation	No	NA	No	0	Monitoring	alive without progression
NB5	11	multiple	Multiple	4	NB	high	No	No	No	5	Relapse	alive after relapse
NB6	10	adrenal gland	None	1	NB	observation	No	No	No	0	Monitoring	alive without progression
NB7	2	abdomen	Liver	4S	NB	observation	No	No	No	0	Monitoring	alive after progression
NB8	9	abdomen	Multiple	4	NB	intermediate	No	No	Yes	15	Response	alive after progression
NB9	60	spine	None	2	GNB	observation	No	No	No	0	Monitoring	alive without progression
NB10	52	abdomen	Lymph	4	NB	high	No	No	No	6	Part Response	alive without progression
NB11	11	abdomen	None	2	NB	observation	No	No	Yes	0	Monitoring	alive without progression
NB12	0	adrenal gland	None	1	NB	observation	No	No	No	0	Monitoring	alive without progression
NB13	8	spine	None	2	NB	observation	No	No	No	2	Response	alive without progression
NB14	10	spine	Spine	2	NB	observation	No	No	No	2	Monitoring	alive without progression
NB15	7	abdomen	None	2	NB	observation	No	No	No	0	Monitoring	alive without progression
NB16	20	abdomen	Multiple	4	NB	high	Yes	Yes	No	6	Response	alive after progression
NB17	43	spine	None	2	NB	observation	No	No	No	0	Response	alive without progression
NB18	6	adrenal gland	None	1	NB	observation	No	No	No	0	Monitoring	alive without progression
NB19	82	abdomen	None	NA	GN	NA	NA	NA	NA	0	Monitoring	alive without progression
NB20	7	spine	Multiple	4	NB	high	No	No	No	6	No Response	alive without progression
NB21	46	abdomen	None	1	GNB	observation	No	No	No	0	Monitoring	alive without progression
NB22	3	adrenal gland	None	1	NB	observation	No	No	No	0	Monitoring	alive without progression
NB23	49	adrenal gland	None	1	NB	observation	No	No	No	0	Monitoring	alive without progression
NB24	5	adrenal gland	Liver	4S	NB	observation	No	No	Yes	0	Monitoring	alive without progression
NB25	26	abdomen	Bone, BM, Lungs	4	NB	high	No	No	No	1	No Response	dead after progression
NB26	103	spine	None	2	GNB	observation	NA	NA	NA	0	Monitoring	alive without progression
NB27	23	abdomen	None	1	NB	observation	No	No	No	0	Monitoring	alive without progression
NB28	36	abdomen	None	NA	GN	NA	No	No	NA	0	Response	alive without progression
NB29	28	abdomen	Bone, head(orbit)	4	NB	high	No	No	No	6	Response	alive without progression
NB30	180	multiple	None	NA	GN	NA	No	No	No	0	Response	alive without progression
NB31	3	abdomen	None	2	NB	observation	No	No	No	0	Monitoring	alive without progression
NB32	2	adrenal gland	Lymph	2	NB	observation	No	No	No	0	Response	alive without progression
NB33	2	adrenal gland	Multiple	4S	NB	observation	No	No	No	6	Part Response	alive after progression
NB34	1	adrenal gland	None	1	NB	observation	No	No	No	0	Monitoring	alive without progression
NB35	21	abdomen	Bone, BM, DL	4	NB	high	No	No	No	6	No Response	dead after progression
NB36	30	adrenal gland	Multiple	4	NB	high	Yes	Yes	No	6	Part Response	alive without progression
NB37	1	adrenal gland	Liver	4S	NB	observation	No	No	No	1	Relapse	alive after relapse
NB38	25	adrenal gland	Bone, BM, DL	4	NB	high	No	Yes	No	8	Relapse	dead after progression
NB39	8	neck	BM	4S	NB	observation	No	No	No	2	Part Response	alive without progression
NB40	4	adrenal gland	Liver	4S	NB	observation	Gain	No	No	6	Response	alive after progression
NB41	30	abdomen	None	2	NB	observation	No	No	No	0	Monitoring	alive without progression
NB42	16	adrenal gland	None	1	NB	observation	No	No	No	0	Monitoring	alive without progression
NB43	144	abdomen	None	NA	GN	observation	No	No	No	0	Monitoring	alive without progression
NB44	14	spine	None	2	GNB	observation	No	No	No	0	Monitoring	alive without progression
NB45	0	adrenal gland	None	1	NB	observation	No	No	No	0	Monitoring	alive without progression
NB46	10	adrenal gland	Multiple	4	NB	high	Yes	Yes	Yes	6	NoResponse	dead after progression
NB47	6	adrenal gland	BM	4S	NB	observation	Gain	Yes	No	2	Response	alive without progression
NB48	168	abdomen	None	NA	GN	observation	No	No	No	0	Response	alive without progression
NB49	10	abdomen	Multiple	4	NB	intermediate	No	No	No	10	Part Response	alive without progression
NB50	3	adrenal gland	None	1	NB	intermediate	No	No	No	2	Response	alive after relapse
NB51	62	spine	None	2	GNB	observation	No	No	No	0	Monitoring	alive without progression
NB52	1	multiple	Liver	4S	NB	observation	No	No	No	3	Response	alive after progression
NB53	1	adrenal gland	Liver	4S	NB	observation	No	No	No	0	No Response	NA
NB54	78	adrenal gland	None	NA	GN	observation	No	NA	NA	0	Response	alive after progression
NB55	22	abdomen	Bones	4	NB	high	Yes	NA	NA	9	PartResponse	alive without progression
NB56	0	adrenal gland	Multiple	4S	NB	intermediate	No	No	No	4	Part Response	alive after progression
NB57	5	adrenal gland	Multiple	4	NB	high	Yes	Yes	No	6	Response	alive without progression
NB58	15	abdomen	None	2	NB	observation	No	No	No	0	Monitoring	alive without progression
NB59	10	adrenal gland	None	1	NB	observation	No	No	No	0	Monitoring	alive without progression
NB60	102	abdomen	Multiple	4	NB	high	No	No	Yes	6	Response	alive after relapse

## Sheet: Gene expression
Gene	NB1	NB2	NB3	NB4	NB5	NB6	NB7	NB8	NB9	NB10	NB11	NB12	NB13	NB14	NB15	NB16	NB17	NB18	NB19	NB20	NB21	NB22	NB23	NB24	NB25	NB26	NB27	NB28	NB29	NB30	NB31	NB32	NB33	NB34	NB35	NB36	NB37	NB38	NB39	NB40	NB41	NB42	NB43	NB44	NB45	NB46	NB47	NB48	NB49
A4GNT	1063.17	798.946	1152.02	999.779	1050.62	936.471	1188.19	1407.71	896.915	1276.8	872.987	969.363	816.654	785.173	949.655	1115.43	642.859	1044	1866.31	741.914	817.007	1083.72	926.278	715.961	1418	823.974	755.358	933.979	1215.3	1363.48	762.348	1017.61	1353.84	653.293	1622.56	1019.32	1380.83	1028.55	774.803	937.193	815.992	975.41	1073.3	784.931	1268.31	1184.96	1022.33	784.094	811.775
AADAT	1027.28	834.545	782.503	948.53	765.63	709.486	898.324	820.789	1047.2	785.451	1006.82	1123.53	747.998	1036.99	837.359	802.214	906.195	848.37	839.446	652.086	753.132	1160.95	1070.44	657.355	605.955	733.22	751.819	809.116	885.801	807.167	764.619	939.866	736.836	916.614	743.847	925.136	750.008	1090.4	741.019	1052.84	1079.99	1082.68	954.565	744.361	1023.14	851.269	987.897	674.672	721.025
AANAT	590.481	829.158	650.266	466.43	374.178	434.505	645.339	542.762	693.666	533.796	768.181	577.07	437.723	622.882	631.325	506.251	490.627	386.99	647.542	447.295	480.248	751.084	637.315	472.66	800.91	1422.52	815.992	599.453	884.329	536.562	559.584	458.679	600.582	427.469	811.775	560.402	549.376	675.254	500.965	693.666	698.67	704.202	603.717	498.643	549.376	430.993	643.099	595.577	649.536
AARS	639.221	670.224	699.574	459.296	623.954	460.344	714.05	593.754	808.818	686.001	710.452	717.229	490.627	576.113	674.973	406.338	498.643	512.016	785.948	508.933	1113.63	834.27	584.556	456.006	351.222	1006.35	907.79	741.914	1140.53	549.731	697.85	464.767	490.627	353.261	799.253	790.931	831.211	708.716	707.609	1542.08	735.903	785.948	747.23	621.005	803.624	584.556	613.038	568.504	650.509
AARS2	708.295	648.815	700.689	595.039	752.917	466.43	2132.57	683.479	714.05	873.937	688.013	669.762	525.892	527.543	714.522	620.024	676.255	558.27	821.86	755.075	746.499	782.965	646.216	633.488	233.906	803.624	607.253	791.985	702.236	655.832	803.047	634.947	598.381	690.799	513.799	555.528	575.553	840.994	811.292	906.582	744.976	670.435	591.713	708.295	504.283	676.724	875.51	763.682	727.684
AASDHPPT	1855.48	1024.88	2528.05	2843.36	1442.45	1275.18	899.032	1158.53	1176.04	2507.18	1499.11	1604.4	793.702	1238.74	1086.44	1907.41	2012.29	1298.6	1220.75	864.99	979.409	1342.25	1446.35	715.315	528.523	995.628	899.032	3244.49	6102.73	1513.45	1932.02	2012.29	2402.54	1191.19	3495.53	1253.74	1058.83	2889.83	1542.08	1026.45	2093.6	1262.96	1266.28	1742.48	724.299	1552.84	1491.12	4370.05	1359.19
AASS	395.55	504.283	526.292	434.505	372.949	254.349	726.181	482.3	532.597	444.687	544.793	538.135	309.389	436.251	563.079	481.813	551.985	516.009	547.328	589.703	401.965	618.769	401.965	152.2	294.83	471.491	711.269	410.559	436.251	468.341	616.037	593.433	365.485	646.934	595.298	749.053	763.416	620.466	353.261	726.181	601.684	617.966	468.341	386.084	500.965	568.721	542.401	376.985	319.964
AATK	968.226	375.559	772.187	954.27	813.95	683.992	1033.29	1012.52	966.752	783.188	758.516	933.608	1107.59	1075.91	786.247	912.318	817.007	804.769	1441.04	799.472	810.802	1149.38	965.218	1052.84	1044.57	1013.67	863.955	819.14	984.43	913.361	1102.52	900.864	851.962	715.767	1124.87	1122.9	1202.12	987.535	653.293	1293.57	1154.57	1030.95	871.411	930.983	1091.87	715.084	976.832	816.446	841.406
ABAT	690.993	740.802	692.264	641.364	693.666	550.843	1377.4	1033.69	787.087	640.385	601.109	791.985	602.913	457.831	758.266	714.267	646.934	770.129	1270.03	782.965	813.95	754.564	753.383	486.74	720.804	840.715	789.272	627.543	852.874	1009.81	856.427	591.713	596.411	569.567	1086.44	643.645	714.522	680.259	691.543	938.615	825.204	728.177	602.913	550.457	539.762	734.811	730.722	670.224	586.562
ABCB10	657.355	401.965	790.931	571.337	421.602	601.109	620.245	553.716	737.788	290.059	594.194	569.23	936.839	860.921	309.389	430.298	477.446	501.391	838.871	315.293	493.305	684.235	634.197	717.229	951.516	2119.34	534.927	388.436	514.053	595.577	524.765	450.043	419.684	152.2	971.973	552.3	618.997	671.788	233.906	171.515	863.955	660.494	664.937	470.121	594.715	459.784	369.455	394.229	258.798
ABCB11	1247.96	361.55	1213.32	1076.35	1306.54	993.805	822.128	1112.44	1080.63	1791.42	1113.63	945.23	1377.4	1259.26	1024.88	712.99	945.556	779.11	969.717	1067.61	624.678	1276.8	515.687	1746.45	1320.62	651.543	1285.37	1329.59	645.791	879.08	2395.6	1128.92	842.051	1330.59	1201.47	1022.33	1040.97	1221.44	1671.89	738.63	1186.06	1232.32	961.244	1494.99	765.63	752.917	1190.37	1606.38	1554.23
ABCB8	2863.3	565.274	1814.09	1088.03	1530.83	1310.39	892.397	1516.59	2246.6	3776.23	2340.8	1409.85	1430.01	2539.52	1348.05	1143.38	2347.44	1063.17	1798.98	5455.65	959.285	2715.92	1067.61	1763.42	612.031	570.164	1385.87	3036.87	1196.42	1265.35	2863.3	1274.39	1157.95	3714.13	991.809	1099.14	1091.87	3244.49	1944.27	1220.05	3150.34	3748.08	2352.86	2490.59	843.354	1626.5	1443.96	1826.43	2613.85
ABCC4	513.358	411.418	929.486	777.502	601.356	669.762	879.368	650.816	640.171	664.335	589.166	713.579	948.913	702.407	533.415	609.173	573.811	756.784	743.588	536.978	658.711	642.125	641.364	777.048	1166.41	1005.08	801.404	630.248	621.005	607.752	1067.61	735.903	638.092	542.055	757.68	788.633	792.254	638.092	590.481	758.887	618.469	657.916	906.582	734.097	1003.85	636.752	708.295	579.857	588.545
ABCG4	932.453	513.799	1956.39	1483.92	1163.46	1024.88	333.467	865.665	1077.5	1524.32	1044.57	815.09	1494.99	1118.33	746.918	1056.17	1109.96	1469.84	629.357	1622.56	608.019	973.032	748.536	2260.68	1579.44	640.055	1651.55	1154.57	550.132	782.732	1571.77	1706.18	811.558	1686.02	1007.19	1579.44	1046.31	975.722	1210	847.854	1071.4	988.295	1471.18	1089.13	896.915	1092.86	1363.48	1377.4	1243.83
ABHD12	3906.91	989.595	848.649	1508.83	652.821	541.448	1568.23	1128.92	4572.17	746.262	4387.53	974.21	624.907	3470.66	1294.49	1900.77	910.877	2402.54	772.187	1014.48	1068.23	3602.9	1029.61	544.081	657.355	1023.14	1937.1	620.245	782.965	1099.14	848.649	1298.6	866.172	888.635	921.479	1226.87	917.639	3614.43	783.479	833.71	3655.45	4049.09	4841.77	661.855	641.585	1961.82	845.629	823.469	789.728
ABHD5	738.866	1061.65	1149.87	1354.84	828.248	519.214	1675.58	1271.87	596.698	1111.96	616.037	979.006	623.666	538.739	1193.57	1082.28	1045.91	1113.63	715.315	1381.99	867.574	651.543	835.868	773.288	682.772	687.61	1981.59	760.694	726.358	945.556	1111.37	1155.22	971.973	1169.92	699.574	1121.82	1108.15	693.95	1005.08	846.622	627.543	660.782	987.897	867.574	771.888	1165.32	906.996	1039.51	1006.82
ABHD6	2507.18	926.278	808.694	902.835	726.358	579.29	946.542	896.682	2395.6	761.81	2198.16	926.923	646.934	2213.87	1262.96	1179.62	842.722	869.106	848.649	960.751	881.646	2731.62	812.669	628.846	721.025	1136.86	1858.3	709.486	672.381	808.293	844.488	1114.34	998.887	950.26	726.907	933.608	921.787	2528.05	795.901	816.654	2468.41	2739.38	2264.75	753.383	1024.03	789.993	784.931	867.574	746.262
ABI1	6916.66	1622.56	2112.6	3689.54	1004.31	1818.76	1839.71	2490.59	6916.66	1056.64	7381.58	2442.17	1733.14	7848.88	2987.7	3833.48	1491.12	5112.47	1560.48	1858.3	3365.93	6300.22	4841.77	1804.1	1165.92	771.295	3222.87	889.369	1113.63	2739.38	894.413	2780.95	1991.47	2066.92	1211.23	2561.01	2108.49	6816.71	1128.44	2056.74	7352.3	6774.59	8687.75	864.305	690.145	4370.05	1632.08	1356.78	997.347
ABL1	632.397	398.579	1250.57	938.246	898.324	798.62	664.664	858.7	520.809	988.295	545.16	810.802	921.787	549.376	453.943	887.275	950.606	848.154	670.224	829.739	588.232	542.055	612.61	1147.87	1328.83	792.74	680.259	1054.19	539.39	829.959	860.626	1060.75	939.213	1106.32	1283.63	963.607	967.126	650.509	947.449	805.865	660.159	610.647	768.896	813.95	893.765	832.627	797.147	824.975	903.192
ACAA1	1171.98	916.3	717.7	1051.87	789.089	600.31	1153.86	1232.32	840.994	760.985	1068.23	883.715	659.075	1004.31	924.725	1019.32	818.92	883.715	1953.34	930.243	966.343	1052.84	1012.52	712.081	609.823	661.014	813.95	789.728	1087.56	1221.44	747.712	1005.85	1090.4	771.295	1006.82	933.254	1183.5	1138.58	827.011	1116.63	950.606	1091.87	924.369	687.027	551.178	894.761	988.623	830.646	792.537
ACAA2	1054.19	725.105	610.647	676.019	618.997	591.986	1259.96	796.482	1013.67	637.315	908.83	704.202	529.37	1038.43	805.32	772.978	736.404	683.061	795.598	849.533	867.242	1205.9	805.605	563.731	546.255	1546.56	1187.15	623.184	777.237	703.637	1000.23	735.315	768.448	685.278	592.297	719.86	745.781	1061.14	776.726	746.918	1074.56	1252.27	812.341	669.236	838.871	701.09	635.162	834.91	738.376
ACACA	2124.11	1997.88	2789.25	1292.69	3356.19	2905.94	1737.08	3244.49	2501.91	2561.01	2585.45	2146.16	2800.88	2739.38	2961.07	2715.92	3299.55	2213.87	993.022	2810.99	2657.2	2162.23	2408.56	3991.41	3602.9	1161.7	2765.1	3546.73	1907.41	3287.3	2843.36	2093.6	2880.9	2800.88	2370.02	2501.91	2613.85	2585.45	3095.63	2650.26	2889.83	2490.59	2970.44	3761.41	1809.55	2053.36	2389.85	3433.69	3378.88
ACACB	1068.23	824.172	573.172	1224.52	1258.34	775.646	1138.58	1177.76	731.27	1043.6	903.192	1110.37	565.738	820.296	875.871	1130.98	1401.67	1050.15	805.086	1286.08	1059.66	875.176	1092.86	804.177	2060.19	3495.53	820.296	1408.67	1132.08	1246.34	1008.37	1307.54	1300.23	1446.35	1496.31	1219	1362.4	1054.19	1214.71	1275.18	805.865	906.582	478.71	1013.23	1818.76	1154.57	1281.33	1275.18	1177.76
ACAD8	633.996	552.641	663.045	586.289	704.46	1300.23	515.687	629.357	455.574	1897.51	555.242	460.344	572.455	465.913	563.731	554.262	641.134	495.453	531.342	710.2	699.259	446.21	562.365	737.788	716.434	647.718	628.408	1244.74	944.829	626.723	885.329	674.005	906.195	560.402	972.658	586.562	696.544	584.817	1024.88	896.915	463.541	533.796	632.954	1669.45	833.71	479.769	880.975	1965.79	797.147
ACADL	651.805	641.585	483.537	1030.04	630.248	766.853	865.665	1070.91	612.281	710.2	567.569	493.305	603.717	629.357	616.287	649.319	603.168	748.808	683.992	698.103	745.781	672.22	604.629	763.682	987.897	3591.18	1563.97	650.266	675.254	1084.91	1005.08	702.631	652.086	631.325	1103.44	565.974	539.39	647.718	805.605	891.339	591.04	671.509	710.712	737.09	1710.05	707.609	678.776	752.338	600.859
ACADSB	2657.2	618.469	430.993	1018.52	603.477	526.292	2039.97	921.787	2402.54	502.916	2233.01	816.202	462.297	3309.9	588.545	1292.69	875.51	1017.15	837.674	935.78	713.805	2585.45	719.373	500.494	487.698	635.162	583.928	537.37	595.039	1120.07	522.321	1088.63	805.086	839.129	529.704	890.402	686.763	2334.35	656.5	728.686	2025.4	2066.92	2620.98	489.603	737.262	989.987	1056.17	657.355	644.088
ACAN	9630.83	5499.09	5291.53	8926.75	5412.26	2468.41	10428.2	7312.4	9454.11	3879.08	8926.75	8452.46	1635.58	9694.81	8803.52	7613.47	6379.05	7312.4	2413.52	6125.02	9101.57	8803.52	10428.2	3819.6	4508.15	4961.66	7576.94	4608.78	6983.79	7250.98	4077.18	6593.88	7016.2	6125.02	6441.58	6845.47	7092.37	9454.11	4625.69	7128.32	9032.68	9032.68	9500.24	4572.17	7128.32	7493.44	5785.48	4552.69	4988.37
ACAT1	860.921	499.15	572.455	771.552	1056.17	778.743	475.08	586.562	947.449	1256.08	808.432	640.639	493.305	848.37	488.666	630.248	800.598	607.752	442.274	1020.2	614.123	825.493	489.159	827.011	911.942	515.687	555.8	1240.5	540.792	679.981	598.111	937.931	714.783	1001.44	368.05	729.123	780.631	857.037	1135.71	646.934	773.526	819.997	701.337	1092.86	863.306	623.413	974.605	1060.27	1115.01
ACD	4608.78	947.449	840.994	1708.15	807.167	1166.99	1006.82	1473.8	4300.36	784.094	3924.15	1395.52	681.498	3731.14	1476.81	1599.67	1205.9	2237.45	1135.71	915.376	1555.9	5806.14	1793.8	831.788	517.114	517.114	1472.66	764.619	834.545	1315.63	1023.62	1279.52	1233.97	1394.52	879.08	1285.37	1124.87	4753	850.444	1024.48	4680.12	5085.12	3866.13	812.341	596.085	1695.39	1090.4	732.722	837.096
ACER1	2237.45	1166.41	607.253	1599.67	1191.19	1046.71	1731.15	1196.42	2260.68	1203	1828.93	1706.18	640.171	2724.03	1363.48	1427.51	1569.74	1443.96	1053.3	1186.06	932.453	2081.01	820.296	882.762	893.381	3470.66	1342.25	1243.83	1235.6	1232.32	1287.8	1633.72	1226.87	1527.61	1258.34	1367.97	1121.25	2287.54	1272.68	1274.39	1977.41	2021.97	1855.48	1066.29	1177.76	1482.33	1577.64	1157.21	1193.57
ACER2	517.52	2442.17	541.448	1858.3	1082.28	1207.68	701.09	893.381	754.564	1279.52	450.043	1953.34	554.002	554.574	1723.28	1291.51	1777.86	1478.67	720.804	1096.32	1299.44	478.71	1349.96	994.319	840.435	964.764	1018.52	1164.62	2340.8	1135.71	1265.35	1453.85	1271.87	1565.37	1001.44	1364.47	1220.05	526.709	1136.31	1632.08	489.603	497.338	648.815	899.667	1229.5	1372.09	1809.55	930.729	1128.44
ACKR4	665.216	446.21	670.658	610.647	536.562	734.097	634.722	526.292	850.701	388.436	781.994	565.738	738.866	857.464	354.213	647.718	609.361	468.341	597.769	487.282	511.698	785.683	569.567	622.882	971.168	899.372	623.413	508.425	615.432	489.603	562.042	612.031	591.986	562.747	678.776	582.422	541.763	774.33	497.973	645.339	841.406	791.46	937.193	561.022	1116.04	484.119	536.562	528.905	511.2
ACLY	634.197	840.715	418.326	599.682	750.796	1072.67	659.833	776.432	655.572	1004.31	598.381	661.292	553.383	734.567	712.081	659.617	890.054	659.328	903.192	659.075	1053.73	551.614	853.246	719.373	591.426	847.854	798.103	801.905	1319.64	793.438	606.727	540.419	762.348	645.541	614.123	588.851	870.288	631.617	652.821	771.888	703.101	734.811	767.898	771.552	693.35	661.014	812.966	660.159	677.954
ACMSD	847.222	708.955	383.491	519.982	640.385	793.702	821.343	674.672	770.443	446.21	744.619	580.66	545.16	805.605	629.063	542.762	823.099	598.94	871.766	878.45	655.077	864.99	587.629	539.071	656.726	1451.49	587.257	519.214	691.272	661.573	941.707	518.093	492.88	713.805	696.334	470.884	480.248	941.317	511.2	527.543	847.854	914.567	754.071	569.23	669.053	493.305	623.954	513.029	549.376
ACO2	2389.85	1276.8	485.12	975.007	1145.32	1233.07	3365.93	1138.58	2093.6	993.805	1861.38	1422.52	751.566	2193.05	1571.77	1148.36	963.257	1123.53	1136.86	964.764	1033.29	2205.4	971.168	831.572	649.536	1180.76	1821.52	987.897	1022.7	1081.07	1514.7	1402.65	1004.72	1048.59	740.802	1250.57	976.832	2063.76	1162.74	979.409	1913.73	2185.2	1746.45	957.357	1024.88	1049.16	1209.24	1008.84	1061.65
ACOT2	829.404	803.047	574.511	833.993	788.633	1274.39	411.418	548.903	961.581	1025.27	873.605	740.802	991.809	914.851	632.065	768.448	999.779	951.863	644.843	1034.61	614.931	896.915	652.374	1075.22	831.211	922.164	596.966	883.408	672.949	583.928	708.054	892.039	821.049	1104.59	613.609	811.775	884.987	827.292	948.913	545.973	849.848	906.195	912.318	1035.69	873.354	855.185	681.972	883.408	869.106
ACOT4	4753	1410.87	623.954	1313.08	872.086	803.941	806.126	854.458	7692.27	873.605	6593.88	1195.71	1100.77	5134.76	1297.11	1339.99	1108.15	1445.01	910.577	1425.17	1139.13	9152.83	1253.74	819.652	574.785	617.32	1743.88	809.902	1626.5	1142.72	694.878	1293.57	1001.12	1159.8	865.933	1450.48	1022.33	4590.95	883.715	1014.88	5412.26	7128.32	4590.95	862.065	557.929	1088.03	1286.71	959.621	831.788
ACOT7	2108.49	3107.19	830.298	1874.95	963.982	840.435	1291.51	2066.92	3179.37	923.027	2889.83	2053.36	1007.53	2334.35	2585.45	2585.45	1568.23	2264.75	1207.68	1521.62	3614.43	2105.21	2598.68	799.768	573.542	724.088	2105.21	932.144	2205.4	2468.41	679.981	1579.44	2219.2	1468.61	819.399	2005.33	1848.74	2098.55	902.125	1624.53	2432.37	2370.02	3213.22	895.553	872.678	2425.84	1334.02	885.329	978.083
ACOT8	1014.88	731.76	851.269	613.038	635.792	625.928	1051.09	601.684	819.652	698.984	811.292	610.087	908.482	869.106	665.738	615.754	681.972	489.603	767.898	894.413	538.135	1081.6	1699.59	613.609	689.362	1018.52	853.246	645.974	712.384	611.456	745.781	693.666	504.283	669.053	594.715	630.248	504.283	850.444	654.558	672.22	822.341	935.78	906.996	705.24	544.081	459.296	631.841	655.572	655.379
ACOT9	1667.03	1063.71	1717.39	988.295	1184.29	1241.42	954.27	1510.35	819.399	939.556	1164.62	1104.59	1508.83	1014.48	847.595	958.544	1056.17	917.639	3482.17	1152.02	924.091	1581.88	1085.92	902.835	1038.43	5412.26	695.09	977.338	1560.48	1489.91	1169.19	1110.37	919.38	1118.33	1633.72	1078.52	1147.24	1714.73	1020.2	1141.1	1127.18	1402.65	1040.97	820.789	1560.48	1096.32	1288.73	1091.33	868.132
ACOX1	725.932	758.516	737.788	576.474	673.145	705.24	708.478	665.975	829.739	714.05	653.825	602.601	1006.82	543.134	668.583	601.684	563.079	688.013	720.352	684.235	582.782	796.184	639.939	613.306	751.345	1122.36	796.482	730.722	1043.17	652.374	721.025	663.558	553.716	666.215	586.936	643.099	505.773	811.775	625.709	677.754	833.418	808.818	813.758	617.966	708.054	590.701	680.259	571.918	644.843
ACOX2	8414.3	2921.92	2146.16	2545.51	2513.19	1308.61	3050.45	2425.84	7768.61	2277.23	8619.55	3069.87	2037	7613.47	3390.03	2905.94	2185.2	2496.83	899.667	2021.97	2942.86	8977.1	3287.3	1785.12	1276	1005.49	4488.7	2568.1	2598.68	2698.48	1913.73	3222.87	2513.19	2198.16	1432.04	3602.9	3061.26	8736.6	2413.52	3626.98	8197.78	8414.3	6845.47	2843.36	2765.1	2496.83	2914.38	2132.57	2314.31
ACSBG1	2271.26	2772.42	1770.11	3050.45	2108.49	1403.96	1408.67	2025.4	1752.56	2037	2162.23	3222.87	2056.74	1932.02	2442.17	2021.97	2090.13	1934.19	1615.91	1475.36	1675.58	2071.06	1721.47	1708.15	1706.18	3161.21	1589.61	2496.83	3419	2105.21	2012.29	2260.68	2141.77	1796.47	2826.54	2180.19	2185.2	2317.94	1937.1	2185.2	1965.79	1924.78	1928.67	1977.41	2513.19	2224.48	3017.59	1768	2115.98
ACSBG2	3050.45	7352.3	9263.58	3008.41	11156.3	13989.2	5760.17	10351.2	3390.03	11760.6	3533.67	7352.3	11942.3	3161.21	9500.24	8246.72	9630.83	5394.02	14125.8	8619.55	6593.88	3378.88	6562.11	10351.2	12343.4	8926.75	9977.14	11942.3	7312.4	10271.7	10508.1	8619.55	8197.78	9152.83	11156.3	9694.81	10062.6	4387.53	11156.3	10126.3	4590.95	4698.94	4049.09	12135.7	9630.83	6952.66	8566.7	10759.9	12574.3
ACSL1	6816.71	1220.75	1007.53	898.662	993.457	1002.14	3495.53	808.571	7613.47	751.345	7977.11	1047.2	734.097	5227.9	1624.53	1413.2	882.044	1021.43	543.757	612.61	1197.18	10673.5	1232.32	953.901	963.257	1026.45	1544.89	1005.49	820.296	759.919	898.324	783.479	912.687	824.172	768.665	910.238	801.905	6248.56	802.214	904.754	5667.39	8197.78	5336.43	1041.8	990.893	1051.09	889.369	827.638	895.189
ACSL3	820.789	887.991	904.754	1077.94	613.609	497.338	629.063	717.229	805.865	913.361	869.691	1108.81	599.197	724.863	931.421	918.64	972.319	944.036	516.009	650.509	637.027	761.503	783.788	654.812	550.132	609.575	1560.48	805.32	830.646	785.683	1012.85	1006.82	922.662	967.126	774.14	1052.42	901.443	720.804	770.443	1062.63	754.564	790.931	771.552	939.213	823.776	918.987	1176.62	838.871	829.959
ACSL4	769.889	617.048	627.543	616.037	401.965	425.014	416.442	470.884	710.2	581.883	770.713	765.63	500.048	649.536	575.014	465.913	361.55	455.574	447.295	290.059	824.722	695.09	520.809	397.411	418.976	818.356	709.71	449.438	687.027	345.708	649.062	532.163	467.629	372.949	704.718	666.215	675.499	706.263	489.603	1329.59	679.54	653.572	736.836	520.809	723.327	474.624	574.785	436.251	423.604
ACSL5	1294.49	956.429	712.384	1085.39	820.572	477.002	1132.88	1153.09	1596.62	840.994	1369.05	1179.11	595.577	1524.32	1171.98	1164.05	1107	1261.53	977.338	909.582	1155.84	1535.13	1036.99	459.296	502.916	796.184	1408.67	796.482	1104.17	1173.33	1126.68	1158.53	933.254	997.347	1001.86	1222.93	1069.42	1500.41	841.406	1311.54	1510.35	1566.84	1393.36	818.92	605.655	1163.46	1140.53	833.418	750.461
ACSL6	600.859	596.411	954.975	871.153	437.723	495.453	456.506	633.488	522.032	834.545	687.378	717.985	590.481	558.624	534.927	617.048	846.622	974.605	490.627	749.294	500.494	552.641	410.559	553.027	958.89	717.229	554.002	496.876	519.214	559.274	789.993	744.619	563.079	1079.99	657.136	645.126	670.224	596.698	651.805	656.931	598.94	586.289	629.89	513.358	562.042	780.631	707.111	656.5	771.029
ACSM1	792.537	1068.81	2772.42	1286.71	2421.06	1379.46	1686.02	2127.95	736.836	2810.99	731.27	930.983	914.851	753.132	1785.12	1717.39	1988.11	959.285	1635.58	2421.06	1150.58	1070.44	778.407	1735.18	2606.7	1443.96	2715.92	2358.14	867.242	1928.67	2098.55	1283.63	1471.18	1409.85	1965.79	1344.17	1448.01	1051.5	2690.55	1028.55	1042.73	1263.87	850.995	3266.89	1150.58	932.144	1094.51	3201.9	3179.37
ACSM3	690.346	605.955	809.389	618.469	500.494	692.086	554.898	647.98	786.247	808.293	761.503	505.1	660.782	715.315	595.577	635.478	623.184	582.422	646.457	780.631	659.833	740.02	668.263	774.56	614.363	703.932	972.658	555.242	558.624	584.308	758.887	602.601	749.49	637.869	528.905	567.873	625.709	779.11	737.548	646.216	745.556	795.598	631.841	694.717	608.911	580.205	480.675	772.978	717.439
ACSM4	667.024	736.404	591.426	631.841	569.567	1058.83	460.344	675.759	783.788	822.128	732.184	644.088	683.723	763.987	751.819	854.458	671.788	441.292	503.826	689.165	678.609	756.28	3309.9	967.519	2180.19	2650.26	825.493	725.105	613.609	597.219	717.229	752.565	921.127	854.841	829.959	534.571	554.262	766.261	838.284	649.803	760.985	765.962	362.959	922.164	931.421	450.043	684.235	839.958	897.957
ACSM5	1315.63	769.584	549.731	889.67	833.993	872.987	1094.51	1089.13	1072.2	895.553	1070.44	871.411	634.947	1256.85	779.39	852.874	783.479	873.354	930.983	888.635	845.629	1256.85	817.872	778.743	653.293	829.158	1068.81	872.42	957.707	1037.44	949.276	920.425	802.436	825.204	1068.23	770.713	788.312	1270.85	953.544	1031.76	1067.61	1226.87	838.284	963.982	613.306	887.275	882.762	992.628	822.902
ACSM6	716.922	750.461	550.843	1501.8	884.987	756.08	975.007	977.338	725.674	1128.44	643.099	1059.66	608.911	723.327	633.202	1005.85	1053.3	1520.01	689.605	1062.09	781.994	741.019	746.687	843.92	626.18	593.433	635.792	952.955	900.27	1005.49	1067.17	1100.77	847.854	1284.36	690.346	768.181	866.172	747.23	965.987	670.435	725.674	695.636	549.376	871.766	779.39	1285.37	1155.84	918.338	906.582
ACSS1	708.716	584.556	628.846	1055.74	1093.44	703.101	581.364	1094.51	910.577	1329.59	714.522	991.26	535.539	760.985	711.771	1026.45	1296.33	1067.17	599.197	1143.38	654.078	734.311	610.419	806.126	1837.09	2789.25	769.117	1403.96	589.703	1144.62	600.31	1001.86	1060.75	1493.83	883.715	985.931	1048.15	734.097	1275.18	928.466	749.49	775.018	703.101	1145.32	1597.99	1046.31	1113.63	1237.04	1294.49
ACSS2	600.31	802.747	510.316	905.097	901.808	1063.17	791.985	983.515	761.239	932.144	621.005	825.704	578.058	639.644	772.425	708.295	768.181	837.942	1167.68	753.645	778.743	565.738	774.56	766.502	948.119	1104.17	620.024	851.561	1045.91	990.382	684.235	704.202	769.584	758.266	1005.08	781.699	939.556	621.515	827.937	811.292	623.666	594.715	470.121	739.344	892.039	839.958	957.357	811.292	787.95
ACSS3	719.061	630.521	399.896	570.965	608.911	947.752	1359.19	600.859	962.827	686.55	762.63	575.553	524.115	596.698	769.584	537.649	594.194	506.251	655.379	659.833	632.647	944.036	607.752	668.263	661.292	626.969	660.494	536.562	701.337	633.996	607.48	672.949	518.429	681.05	615.432	625.928	508.425	827.937	585.987	525.126	817.872	870.688	876.449	700.168	752.917	490.078	571.918	345.708	587.629
ACTA1	550.457	540.055	2800.88	1195.71	2432.37	1269.28	578.946	1897.51	684.235	3276.24	622.275	1034.61	2539.52	738.63	1551.25	1304.84	954.27	1568.23	465.913	911.208	599.912	639.644	1091.87	3390.03	2598.68	649.536	1968.53	2545.51	527.17	1801.2	3689.54	1977.41	1377.4	1321.32	1362.4	1793.8	1337.41	640.903	2675.6	1390.98	705.779	642.125	1068.23	2606.7	1370.11	1505.83	1746.45	2772.42	2690.55
ACTA2	1059.2	506.786	1775.02	1500.41	1396.47	1064.62	505.1	982.392	1147.87	1687.85	859.398	1129.58	1944.27	1058.83	942.863	1113.63	1271.87	1353.84	499.15	958.544	531.74	1360.01	786.487	1921.52	1492.69	819.14	1552.84	1507.21	872.987	967.126	1529.16	1826.43	1030.45	1780.32	868.469	1757.19	1064.08	1198.03	1772.52	916.015	1173.33	1549.62	1007.19	1569.74	1256.08	1176.62	1317.64	1569.74	1823.88
ACTB	8324.17	1380.83	4781.56	2826.54	5182.49	5050.03	1846.2	4318.42	8157.02	6102.73	8687.75	3748.08	5434.63	7054.71	3495.53	4077.18	3433.69	3169.53	4093.14	3894.68	2998.28	9387.89	4197.82	5995.38	5855.78	1384.15	4841.77	5519.78	3191.4	4352.26	5112.47	5855.78	3971.03	4093.14	3702.16	4625.69	4265.03	9209.7	5737.27	4077.18	8112.56	10428.2	7016.2	5112.47	4426.94	4110.67	4680.12	5291.53	5785.48
ACTG1	1048.15	290.059	717.229	761.239	587.257	940.954	894.16	819.399	1011.61	641.364	1099.14	801.695	904.086	1016.3	584.817	546.581	605.955	717.985	1518.44	499.558	674.212	1004.31	693.666	827.937	665.216	670.224	679.279	712.651	962.827	787.087	768.896	580.205	585.156	554.262	708.716	628.022	742.888	1092.41	499.15	762.914	1132.88	1035.69	1033.69	747.998	847.595	682.526	657.916	693.35	633.688
ACTG2	537.649	333.467	911.942	2053.36	885.801	715.505	628.66	692.879	472.66	852.874	665.975	1544.89	1057.14	587.941	1030.95	728.913	920.061	1290.66	859.742	456.506	752.565	591.713	628.408	1033.29	838.871	1287.8	962.827	999.416	1864.19	717.439	1562.25	1681.22	726.907	1591.82	1178.5	1088.03	881.646	612.61	1121.82	1017.15	667.941	639.221	597.481	1017.15	923.396	864.305	1384.15	919.707	1055.74
ACTN1	716.642	204.752	742.382	872.987	624.244	617.628	680.551	628.66	516.009	645.541	680.804	591.04	836.877	705.514	499.558	581.364	501.929	832.909	925.87	400.853	427.469	669.441	505.773	768.448	513.358	610.087	758.006	756.28	901.808	705.514	790.931	673.703	621.203	542.762	519.656	988.623	997.876	683.992	476.525	677.241	719.86	690.145	489.603	875.871	643.645	674.973	709.486	656.265	723.801
ACTN2	472.66	319.964	1367.97	827.638	946.934	1533.43	674.462	880.307	508.933	950.26	608.019	647.718	1563.97	517.52	557.209	815.309	503.826	732.94	938.615	556.075	933.254	519.982	876.449	1997.88	960.345	390.634	832.627	1151.31	768.181	895.553	693.118	753.84	762.01	498.643	535.303	1209.24	1214.71	485.12	911.208	1004.72	523.157	507.983	421.602	1254.42	563.079	529.37	685.278	1114.34	1287.8
ACTN3	664.029	327.117	962.376	935.446	775.907	1172.72	727.205	1137.9	940.954	780.366	668.81	854.132	1439.88	662.33	968.226	1035.08	1029.61	833.71	2334.35	1139.85	992.29	760.456	1385	1436.89	795.598	1268.31	780.908	845.409	932.453	1161.7	638.74	752.338	974.605	821.049	946.934	813.758	977.758	874.837	506.786	1020.2	1073.3	883.408	691.272	1001.86	1121.82	724.53	764.881	1014.48	901.127
ACTN4	5760.17	8246.72	16811.4	16501.1	16657.2	16034.2	12847.9	17575.5	5917.27	18220.9	6469.78	17575.5	17763.5	5643.12	16811.4	16342.5	17092.6	14408.3	16034.2	16342.5	16501.1	6593.88	16811.4	18220.9	17432.2	15460.5	16811.4	17432.2	15897.1	17763.5	17092.6	17279.9	16165.1	19355.8	20153.3	15617.7	15037.7	8061.28	19830.4	16946.7	7926.69	8619.55	6648.62	17432.2	17432.2	13538.3	16946.7	17432.2	17947.1
ACVR1	844.488	1153.86	2063.76	1335.58	1723.28	2277.23	1030.04	1468.61	1068.81	954.565	890.054	1511.86	4387.53	1012.85	1686.02	1401.67	1430.01	1378.51	1465.87	1215.3	2666.45	995.238	2833.99	3356.19	2019.07	544.081	1278.5	1655.59	2037	1449.18	1217.45	927.788	1787.86	806.388	1695.39	1028.55	1405	931.791	1752.56	933.254	1117.28	1065.11	1055.2	1787.86	538.135	1554.23	1243.26	1884.99	1649.82
ACVR2B	622.615	390.634	1329.59	1414.37	1200.22	821.049	759.919	817.872	733.828	1153.09	606.463	1139.85	1591.82	644.088	888.309	882.328	969.018	918.059	632.065	682.772	948.913	1069.42	1178.5	1569.74	956.658	591.986	923.816	1410.87	926.643	744.085	1139.13	1086.44	1039.51	918.987	900.864	964.764	1081.07	591.713	1166.99	815.992	703.319	753.132	563.731	1289.68	653.572	852.535	1210	1100.77	1348.05
ACVRL1	914.851	357.934	784.385	872.086	537.649	719.86	790.251	773.288	910.238	518.093	823.469	695.09	1044	931.791	677.241	687.027	573.542	637.869	1231.65	570.965	628.022	956.429	752.917	818.92	659.617	1006.82	712.99	606.727	743.588	737.09	683.061	722.328	675.499	530.924	825.493	740.02	776.726	928.148	499.558	572.823	929.827	976.832	696.334	693.118	787.715	571.918	733.499	638.326	578.058
ADA	4197.82	1872.35	1405	2015.44	2158.26	1988.11	1356.78	1971.43	4007.36	1866.31	4735.71	2598.68	840.994	3507.79	2758.63	2324.2	2170.88	2271.26	973.788	2019.07	1664.88	4197.82	1816.76	1772.52	1510.35	934.701	3520.93	2029.16	1419.89	1746.45	2292.86	2468.41	1761.49	2132.57	1405.79	2287.54	1619.44	4243.74	2249.79	1699.59	4278.74	4212.72	3991.41	2447.21	2043.65	2370.02	2347.44	2578.51	2539.52
ADAM17	2447.21	708.295	6102.73	6845.47	4426.94	2747.82	2675.6	3819.6	2176.1	5336.43	2213.87	4300.36	6043.75	2468.41	3365.93	2810.99	3591.18	3309.9	5941.3	2789.25	2242.01	2213.87	2314.31	5205.07	2819.4	1662.7	2158.26	4442.52	4539.39	2496.83	6816.71	4552.69	3191.4	4177.82	5917.27	2636.78	3776.23	2706.59	3482.17	2889.83	2408.56	2224.48	2233.01	2931.74	4110.67	3640.48	5712.41	3671.73	3591.18
ADCY1	798.62	385.158	2077.09	1294.49	1398.38	2297.24	695.897	2056.74	703.101	1331.41	850.701	1061.14	2871.09	863.955	975.41	1374.28	1064.08	1103.44	1352.8	1229.5	818.133	745.781	1184.96	2545.51	1944.27	610.419	1161.7	1149.38	1304.84	1468.61	1372.09	1281.33	1079.99	1214.13	1370.11	1405	1442.45	814.172	1375.31	791.24	869.106	802.747	880.594	1212.63	1021.84	1042.26	1270.03	1703.79	1285.37
ADCY10	1005.49	447.295	2408.56	1461.47	2528.05	2684.35	809.902	2724.03	918.338	2758.63	1003.85	1552.84	2987.7	1019.32	1346.27	2447.21	2642.71	2108.49	884.626	3402.14	1101.4	955.27	1635.58	2914.38	1874.95	651.104	1866.31	1826.43	910.238	2264.75	2585.45	2287.54	2476.68	3138.1	1378.51	2520.73	2402.54	997.347	2585.45	1221.44	1070.44	1142.72	1019.32	2358.14	1393.36	1691.67	1563.97	2819.4	2772.42
ADCY2	736.622	359.335	1441.04	1235.6	1918.21	1061.14	764.619	1664.88	558.624	1714.73	646.934	1497.76	839.958	681.746	1165.32	1403.96	1407.71	1215.97	1051.5	1379.46	653.825	754.318	998.409	1483.92	888.309	765.37	1383.01	1956.39	1018.52	1369.05	2019.07	1877.37	1419.27	1655.59	1449.18	1664.88	1410.87	795.901	1816.76	1063.17	789.089	805.865	546.581	1743.88	978.083	1120.07	1679.28	1679.28	1897.51
ADCY3	349.727	188.366	777.237	646.457	541.448	911.942	430.298	421.602	247.842	312.283	300.552	484.503	688.013	353.261	247.842	567.296	557.209	567.569	656.726	492.88	451.929	339.188	634.722	517.52	607.253	515.347	483.537	634.947	502.451	499.15	565.496	524.115	644.32	489.603	437.723	605.105	669.964	379.674	376.985	241.93	349.727	337.344	642.125	633.202	683.723	489.159	121.138	502.451	492.234
ADCY4	434.505	152.2	703.932	767.154	656.265	633.996	679.54	814.172	437.723	656.071	423.604	565.274	761.503	448.849	487.698	541.763	519.656	633.202	903.784	576.77	492.88	462.297	452.645	710.452	827.937	959.285	701.616	702.236	568.721	777.744	779.933	695.897	584.556	633.202	940.276	785.173	627.794	464.767	650.816	436.251	575.014	491.625	416.442	787.715	681.498	564.955	544.472	688.758	721.767
ADCY5	480.675	171.515	665.738	848.37	626.427	681.746	785.683	642.679	551.985	376.985	430.993	585.156	743.114	563.731	475.64	708.478	272.909	540.419	918.059	404.963	626.427	535.303	728.913	615.186	580.205	743.588	507.983	638.092	638.962	628.66	833.993	482.617	574.15	337.344	736.404	805.605	822.902	559.797	535.303	686.29	638.962	528.206	361.55	970.853	1005.08	477.002	575.29	571.337	495.904
ADCY6	674.973	349.727	1493.83	919.707	1167.68	997.347	481.192	649.536	678.373	1216.75	645.339	632.954	1077.94	669.441	463.541	721.767	602.601	480.675	559.584	785.451	584.308	600.859	7204	1787.86	1373.18	683.295	569.567	1394.52	455.574	822.598	782.732	788.633	878.103	825.704	798.62	810.183	842.407	660.782	1278.5	467.121	659.328	641.585	507.143	1139.85	1234.76	514.053	631.617	1115.01	1242.17
ADCY7	981.074	121.138	729.435	759.138	161.857	264.135	500.048	394.229	1079.99	171.515	1005.49	353.261	670.224	969.018	389.499	509.833	171.515	450.611	449.438	204.752	527.886	931.421	1406.97	470.884	413.386	579.29	593.957	136.669	319.964	528.905	418.326	423.604	545.16	264.135	345.708	640.385	530.086	949.276	136.669	460.344	967.519	924.369	944.829	303.509	632.065	466.43	306.637	188.366	329.861
ADCY8	3083.51	382.13	874.219	1932.02	1024.03	926.923	1828.93	1209.24	2666.45	708.716	2539.52	1230.11	1122.36	3626.98	967.925	1276.8	1032.68	1241.42	1105.14	970.471	983.053	3069.87	1407.71	985.222	502.451	690.346	906.582	912.687	966.752	1311.54	989.148	1485.71	1050.62	1195.07	702.888	1293.57	1065.64	2942.86	946.542	1069.42	2520.73	2383.91	2690.55	989.987	824.446	1274.39	1016.3	877.063	834.545
ADCY9	7768.61	1739.72	3222.87	5499.09	3602.9	4243.74	1114.34	4352.26	7170.63	4049.09	7493.44	4937.46	3894.68	7280.69	4888.05	5336.43	5571.82	6300.22	2395.6	4937.46	3577.79	9899.21	4961.66	4065.14	2642.71	802.747	6248.56	3309.9	3655.45	4370.05	3257.03	7054.71	4370.05	6983.79	2843.36	6276.78	4338.23	8803.52	4300.36	3655.45	9101.57	9977.14	7092.37	3365.93	3971.03	4698.94	3850.6	3640.48	3879.08
ADD1	652.573	437.723	795.364	732.416	633.202	840.994	592.297	617.966	818.92	561.713	637.315	618.769	953.2	773.526	553.383	604.034	665.738	402.92	888.309	661.855	603.168	736.11	661.573	739.801	1131.49	1097.48	638.326	661.014	758.006	698.103	618.997	604.863	625.461	623.413	930.983	607.48	627.543	721.767	631.325	654.812	781.699	739.112	851.962	617.628	807.167	550.843	601.356	625.461	657.355
ADD2	1293.57	395.55	821.86	1237.04	839.958	936.839	1082.68	900.27	1430.77	720.589	1199.43	1007.53	1113.63	1530.83	793.438	897.205	816.446	889.369	1036.51	633.688	681.746	1352	761.81	870.059	707.317	596.085	867.242	835.659	939.866	932.912	926.278	1059.66	864.628	832.329	847.222	931.791	852.874	1325.6	843.92	1021.02	1247.08	1241.42	1198.03	872.086	786.825	892.746	963.982	744.085	797.645
ADD3	1428.95	432.885	951.516	1047.71	952.571	866.172	1383.01	1026.45	1831.71	885.329	1615.91	984.103	1098.7	1362.4	1027.28	1030.95	801.404	986.397	908.83	725.396	991.26	1689.64	1214.13	990.382	1070.44	823.469	1326.54	914.108	936.471	1067.61	1022.33	1099.14	927.278	835.304	801.182	1044	902.125	1608.39	1036.51	924.725	1748.4	1866.31	1410.87	910.877	1110.37	932.912	1021.43	796.482	888.974
ADH1B	754.799	657.916	324.79	538.739	611.092	991.809	315.293	425.014	882.328	448.849	886.188	673.145	775.646	731.485	488.24	497.973	513.029	554.898	664.937	624.507	610.898	830.298	656.931	573.172	612.821	840.435	657.136	528.905	683.479	442.274	588.232	595.577	518.9	566.943	429.328	505.773	569.825	812.966	589.441	272.909	811.558	858.399	899.372	550.843	703.637	501.391	353.261	556.857	462.852
ADH4	775.279	5394.02	1971.43	4841.77	4177.82	2112.6	1932.02	3008.41	747.462	3702.16	706.921	4781.56	2425.84	705.779	3819.6	2970.44	4027.62	4572.17	1003.46	3470.66	3433.69	884.626	3533.67	3602.9	3356.19	830.646	2060.19	4988.37	7848.88	2871.09	3095.63	4426.94	3655.45	4370.05	3470.66	3495.53	4049.09	764.619	5085.12	3866.13	674.462	779.11	553.027	3257.03	4352.26	4077.18	6707.76	4338.23	4027.62
ADH5	802.214	3819.6	724.299	3806.48	1708.15	971.168	1327.91	1339.99	621.203	1997.88	638.519	3671.73	1308.61	509.432	2613.85	2012.29	2402.54	2047.12	1100.77	1511.86	1981.59	663.045	1565.37	1359.19	661.014	1112.44	1782.79	1985.39	3879.08	1988.11	2229.4	3061.26	2352.86	2098.55	2309.41	2237.45	2056.74	813.758	1782.79	2442.17	526.709	631.059	650.026	1504.69	2264.75	2219.2	3356.19	1460.14	1804.1
ADH6	754.318	755.811	690.799	587.941	481.813	524.408	476.122	537.649	651.543	497.338	726.907	477.446	799.253	530.086	672.672	656.5	329.861	550.843	714.05	540.792	516.393	598.94	659.833	514.504	1334.02	1791.42	491.625	335.598	396.441	652.086	444.687	522.032	561.713	557.929	700.689	485.12	462.297	741.914	327.117	522.032	668.81	682.526	650.266	357.934	1030.45	589.166	639.644	353.261	369.455
ADI1	811.044	1345.3	539.071	815.657	651.104	740.389	813.95	568.962	887.591	524.765	776.726	777.744	882.762	837.096	1001.86	631.617	559.584	688.233	756.08	785.948	1005.85	816.202	761.239	522.778	575.553	924.725	807.972	528.206	662.569	659.328	603.477	649.536	605.396	627.543	443.214	657.355	662.127	826.289	569.23	475.08	816.202	778.407	1106.32	537.37	691.272	895.553	681.05	555.242	479.321
ADK	3118.13	2395.6	1478.67	1687.85	1793.8	1093.94	2193.05	1687.85	3819.6	1599.67	3138.1	2154.05	1569.74	3761.41	2520.73	2377.97	2277.23	2015.44	1019.72	2050.67	1748.4	2961.07	1615.91	1167.68	830.646	845.96	2383.91	1596.62	1947.17	2188.77	1759.32	2053.36	2138.26	2233.01	2025.4	2363.78	1882.63	3309.9	1735.18	1991.47	3201.9	3026.7	3520.93	1664.88	981.481	1888.8	1950.54	1601.06	1821.52
ADO	691.543	762.348	677.954	874.837	450.043	655.572	637.513	493.305	587.941	636.46	680.551	518.429	878.734	617.628	658.45	386.99	441.292	460.991	610.087	567.873	539.071	537.649	644.843	494.851	694.179	586.562	654.078	556.075	696.819	462.852	662.127	418.976	433.644	574.15	695.376	596.966	560.701	691.543	520.809	463.541	630.766	612.281	902.835	664.029	652.086	499.558	372.949	530.924	542.055
ADRA1A	1263.87	483.125	1010.76	1703.79	1065.64	742.604	1025.73	1115.01	1121.82	970.098	1086.85	1441.04	1050.15	1181.57	1198.75	1052.84	1010.28	1275.18	1048.15	872.42	1091.87	1248.86	1205.9	1028.55	1156.47	1270.85	1244.74	996.865	1263.87	1069.97	1072.67	1439.88	1037.95	1254.42	1295.28	1253.07	1119.65	1239.67	1010.28	1394.52	1145.32	1285.37	1054.19	1052.84	996.865	1186.06	1353.84	862.985	1008.37
ADRA1B	711.771	844.488	2889.83	1247.96	2585.45	2629.04	579.572	1587.94	709.229	2260.68	754.564	1190.37	4158.76	756.784	1019.32	1192.94	2149.82	1239.67	809.902	1130.22	1190.37	675.759	1185.48	4158.76	4027.62	431.914	898.324	2833.99	1032.68	1299.44	1450.48	1086.85	1514.7	1823.88	2056.74	1069.97	1511.86	673.703	3083.51	913.692	712.384	661.292	658.711	2432.37	1565.37	1295.28	1371.07	2789.25	2843.36
ADRA1D	860.069	1217.45	4387.53	3602.9	4387.53	3287.3	2219.2	2942.86	812.069	5621.48	774.803	2921.92	4767.25	892.397	3655.45	2501.91	2102.1	2413.52	1997.88	1563.97	2001.63	827.937	2998.28	5499.09	5182.49	1360.01	3971.03	4300.36	1777.86	2970.44	7170.63	5009.1	3036.87	2377.97	5737.27	3276.24	2952.06	858.102	3495.53	2852.04	860.626	829.158	1100.77	3213.22	3879.08	2684.35	5272.5	3169.53	3640.48
ADRA2A	1099.14	376.985	1884.99	1562.25	1675.58	883.408	546.255	1256.08	764.881	2242.01	1344.17	1044.57	2047.12	917.04	591.04	1321.32	1937.1	1371.07	866.864	1165.32	651.543	1018.81	937.193	2666.45	2219.2	1247.08	819.652	1761.49	619.805	1248.86	1295.28	1689.64	1359.19	1977.41	1904.02	1548.28	1526.3	1116.63	1689.64	1030.45	996.504	1012.52	1020.2	1653.53	847.854	1496.31	1161.7	1520.01	1723.28
ADRA2B	1001.12	378.36	1246.34	1669.45	1137.9	996.504	1311.54	1589.61	666.503	1078.92	1518.44	970.853	1189.58	892.039	846.622	1301.02	929.486	1030.45	3819.6	1022.7	1001.12	986.397	1081.6	1012.04	2124.11	6529.23	690.799	884.987	958.89	1563.97	1105.79	1242.17	1049.66	993.022	2413.52	1095.71	1233.97	969.363	919.38	1012.85	782.268	846.622	834.545	855.534	2233.01	1155.22	1018.52	1203	812.069
ADRA2C	1339.99	353.261	711.771	917.639	582.782	561.713	830.646	783.788	1236.34	597.219	1409.85	737.548	952.263	1433.17	776.183	811.558	593.165	895.913	1097.98	717.7	799.768	1351.12	699.574	706.47	598.381	598.94	786.487	649.536	622.882	769.584	810.497	902.453	761.239	750.008	682.274	838.871	766.853	1351.12	649.536	1001.12	1195.07	1289.68	1214.13	823.469	685.511	822.598	739.801	626.723	706.921
ADRB1	1184.96	354.213	1132.08	1750.38	1164.62	655.832	914.108	976.348	1060.27	1177.09	1254.42	1317.64	1262.21	1073.3	1120.71	1214.13	1332.91	1173.89	895.553	1155.22	933.979	1337.41	1056.17	1170.61	2209.53	1633.72	1394.52	1130.98	911.208	1041.45	1339.04	1921.52	1066.29	1505.83	1392.12	1535.13	1126.14	1303.86	1176.62	1231.65	1263.87	1478.67	938.85	1107	1157.95	1132.08	1389.68	996.504	1197.18
ADRB2	561.713	309.389	1034.13	702.888	719.86	639.452	369.455	514.053	529.37	749.294	754.799	453.253	1028.55	632.954	507.983	733.828	550.843	678.609	568.504	617.32	513.029	716.922	682.274	946.934	852.244	583.798	588.232	655.572	359.335	547.77	662.33	838.284	654.558	757.119	500.965	799.768	600.859	754.071	620.245	740.802	771.888	811.044	990.382	759.384	1026.97	674.005	617.048	523.157	706.027
ADRB3	2998.28	412.345	2952.06	1403.96	3083.51	2715.92	1796.47	2987.7	2800.88	3257.03	3546.73	1739.72	3546.73	2340.8	1940.51	2233.01	3083.51	1251.5	5182.49	3819.6	1432.04	3448.93	1384.15	3793.23	5621.48	2970.44	1869.42	3095.63	1469.84	2539.52	3118.13	2112.6	2287.54	2826.54	3008.41	1839.71	1907.41	3714.13	3322.59	1643.65	3833.48	4680.12	4143.49	3179.37	2871.09	1309.59	2019.07	3626.98	3577.79
ADRBK1	739.344	241.93	781.395	527.886	468.341	604.342	447.92	524.765	654.558	451.929	881.646	486.74	902.453	744.976	345.708	439.444	544.793	586.289	628.66	519.982	349.727	775.907	440.371	775.907	638.74	676.501	461.605	515.347	448.849	544.472	536.174	493.761	456.506	518.9	613.871	559.274	495.453	817.007	392.639	488.24	840.435	826.054	812.966	611.456	689.605	553.716	397.411	488.666	480.248
ADRBK2	1064.62	407.096	1456.32	1542.08	1237.9	1082.28	987.535	1140.53	998.409	1238.74	1064.62	1325.6	1985.39	1122.9	1252.27	1091.33	1324.56	1394.52	1443.96	1201.47	913.692	1123.53	1204.42	1831.71	1809.55	1253.74	1270.03	1108.81	1023.62	1131.49	1323.47	1356.78	1007.53	1535.13	1626.5	1208.46	1034.61	1146.6	1179.11	1083.2	1225.44	1272.68	1071.4	1155.22	570.164	1194.46	1233.07	1372.09	1394.52
ADSL	572.823	701.337	696.104	684.235	780.908	690.145	932.144	688.013	457.831	831.211	568.197	750.461	917.04	505.1	656.931	518.093	708.716	541.151	761.81	710.452	632.065	590.701	718.741	651.543	563.079	614.65	611.456	782.268	786.825	713.288	736.11	729.123	544.793	758.006	509.833	662.33	676.724	598.111	770.713	662.127	485.711	530.464	407.096	780.366	622.275	607.253	632.065	697.535	756.08
ADSS	1152.02	1054.19	1937.1	749.053	720.804	1013.23	816.202	1113.63	736.622	621.005	1001.44	797.147	1086.85	872.987	745.291	750.796	643.645	857.807	1420.51	696.544	825.493	985.575	989.595	621.727	644.843	935.446	642.408	643.099	1288.73	1127.73	667.706	793.086	717.439	697.082	738.065	756.525	855.534	1187.15	676.724	728.473	925.529	1073.96	527.17	601.684	815.657	969.717	899.667	601.995	593.165
ADSSL1	1180.11	1196.42	956.429	795.364	1121.82	811.558	747.712	973.438	1451.49	1102.95	1324.56	1016.72	1219	1069.42	1182.75	925.87	988.623	854.132	1080.31	1117.98	1172.72	1326.54	1268.31	813.95	761.503	925.87	1128.92	1336.41	1684.6	981.481	1110.37	948.913	872.42	1071.87	1089.68	1016.3	1044.57	1361.38	1012.85	1667.03	1513.45	1497.76	1220.75	1129.58	516.393	860.385	1187.15	843.635	1015.22
AFMID	801.905	1777.86	1112.44	2005.33	975.41	573.172	681.498	533.415	724.863	1450.48	714.05	1814.09	828.591	619.509	1599.67	1258.34	1280.45	1796.47	362.959	618.469	698.384	810.802	742.14	719.86	422.794	574.785	1012.04	1398.38	1247.08	631.059	1274.39	1712.88	992.628	1888.8	534.927	1246.34	890.054	821.049	1866.31	1165.92	786.487	774.803	872.678	1045.91	587.629	1493.83	1826.43	889.369	1679.28
AGA	829.739	1272.68	1037.95	873.605	988.295	1022.33	604.342	884.329	898.324	708.054	904.395	1202.12	732.94	747.462	1032.24	816.654	878.45	1112.44	1098.7	614.65	1164.62	860.626	1083.72	836.362	704.46	612.031	716.434	999.779	1379.46	757.119	749.49	738.065	796.482	768.896	830.298	976.348	1083.2	883.089	800.182	927.788	868.469	873.354	639.221	910.577	568.504	896.915	854.458	811.775	767.898
AGL	1381.99	1399.41	996.112	1491.12	1026.45	492.88	1401.67	1258.34	1327.91	1115.43	1332.21	1804.1	689.362	1408.67	1256.85	1177.76	1259.96	1622.56	844.488	877.702	1457.74	1405.79	1351.12	638.519	470.121	837.359	1262.21	1028.19	1633.72	1238.74	1536.77	1308.61	1095.71	1210	1214.13	1346.27	1324.56	1302.97	1042.26	1669.45	1190.37	1269.28	1058.83	949.276	840.24	1667.03	1493.83	874.49	960.345
AGMAT	516.393	1177.76	1434.12	1171.27	1725.58	562.747	539.39	1591.82	552.641	1400.48	678.609	1327.91	884.626	570.164	1197.18	1255.19	1393.36	1441.04	850.995	2001.63	1775.02	621.203	1065.64	999.779	1225.44	1038.88	1204.42	1701.57	1536.77	1399.41	1653.53	1061.65	1456.32	1209.24	855.534	1754.6	2675.6	577.446	1322.46	2063.76	596.698	587.629	807.972	2666.45	1332.91	1363.48	1177.76	1687.85	1198.75
AGO1	627.222	600.859	395.55	550.843	565.974	356.227	643.645	794.232	643.645	522.321	613.306	674.005	501.929	621.515	607.48	647.542	542.055	538.418	697.082	701.937	1514.7	588.232	603.717	327.117	558.89	578.326	614.123	644.608	481.192	747.998	796.482	507.983	522.778	589.441	609.361	362.959	502.451	594.421	514.053	839.958	598.111	593.754	444.687	704.46	770.443	502.916	672.381	620.024	493.761
AGO2	878.103	821.343	413.386	653.064	545.973	435.465	688.013	1165.92	792.537	595.039	756.784	820.789	475.64	771.295	872.086	821.049	811.292	783.188	958.133	876.774	847.595	842.051	786.825	420.74	906.195	1210	636.248	556.412	929.486	1105.14	713.579	605.955	672.949	593.957	938.246	640.171	716.922	835.868	771.888	1270.85	800.91	826.674	733.828	322.161	819.399	735.607	806.126	721.285	557.636
AGPAT1	5272.5	3806.48	2132.57	3213.22	2085.37	839.958	1427.51	3083.51	6224.12	1742.48	5336.43	3299.55	814.797	6150.22	3806.48	3602.9	3222.87	3714.13	1523.11	2880.9	3776.23	5070.09	2282.99	1120.07	972.658	1743.88	3433.69	1823.88	2942.86	3345.17	1811.76	2675.6	3235.52	2952.06	1907.41	3390.03	2780.95	5316.21	1921.52	3201.9	5394.02	5571.82	6248.56	1821.52	2585.45	3448.93	2193.05	1763.42	2098.55
AGPAT2	650.509	799.253	1071.87	863.652	941.317	555.8	786.487	1157.95	593.165	1070.44	614.65	973.788	662.127	599.912	805.086	783.479	904.754	820.789	1134.6	1072.2	734.097	753.645	734.567	792.74	814.172	738.376	931.421	972.319	874.219	1130.98	1007.53	875.51	795.598	903.192	1003.85	781.146	860.921	841.771	1046.71	927.278	778.743	840.715	483.125	789.089	673.145	858.399	1079.44	997.347	1017.61
AGPAT3	589.972	524.115	885.801	554.002	422.794	497.973	494.423	604.034	478.71	729.435	584.556	516.009	581.016	525.522	565.974	496.876	537.649	430.298	657.916	630.521	490.627	581.364	477.947	595.298	627.794	565.274	438.734	444.687	569.825	569.23	520.35	533.415	645.791	578.622	562.365	527.17	653.293	634.197	567.569	769.889	586.562	614.65	500.965	453.943	463.541	440.371	504.283	575.29	606.727
AGPAT4	4869.18	679.279	713.288	1361.38	513.799	945.556	425.766	718.486	5499.09	770.129	5966.76	668.583	685.511	3689.54	706.47	883.715	527.17	1791.42	622.275	545.973	841.406	5272.5	1195.07	899.667	950.26	830.298	1205.9	507.579	635.478	687.61	557.636	692.879	743.114	596.698	736.836	663.261	781.146	4572.17	602.913	591.426	4458.49	5009.1	5112.47	593.433	845.629	1023.14	519.982	727.684	568.721
AGPAT5	849.154	686.29	711.269	746.918	883.089	930.243	372.949	805.32	967.126	1188.19	1001.86	701.616	679.066	873.605	615.432	763.682	770.129	737.548	630.766	988.623	650.816	916.015	11391.4	1184.96	808.293	786.247	568.197	1006.82	617.32	774.803	686.001	769.584	752.917	961.581	522.321	700.168	727.956	905.097	1033.29	735.315	904.086	907.359	1158.99	916.015	709.486	766.261	744.619	1144.05	981.481
AGPAT6	2636.78	1710.05	952.955	2789.25	1858.3	1597.99	3850.6	2019.07	2229.4	1706.18	2141.77	2545.51	1118.33	3127.4	1596.62	1699.59	2074.03	1689.64	5336.43	1642.23	1363.48	2453.41	1891.77	1446.35	863.652	1630.37	1062.63	1772.52	2458.35	2127.95	1900.77	2115.98	1924.78	1869.42	3309.9	1956.39	1879.51	2413.52	1662.7	2141.77	2019.07	2063.76	2050.67	1284.36	1352.8	1897.51	2568.1	1681.22	1472.66
AGPAT9	627.543	718.25	500.494	646.216	671.073	1286.08	482.617	612.821	691.543	552.3	642.408	608.019	652.086	756.28	528.206	619.509	727.684	537.649	605.655	855.534	861.232	674.973	735.315	801.905	908.119	1002.87	740.802	703.932	1051.5	576.113	698.103	612.281	508.933	633.488	593.433	499.558	483.125	643.363	746.262	957.028	632.954	632.647	356.227	681.972	1090.4	513.029	615.432	726.907	554.262
AGXT	680.259	627.543	500.048	698.984	661.292	708.955	953.901	914.851	621.515	630.521	505.773	723.554	543.757	535.774	863.955	622.275	596.698	736.11	938.246	740.02	826.289	677.241	505.1	559.584	1259.26	3702.16	1169.92	732.94	898.662	875.176	815.309	652.573	628.408	544.472	894.761	707.609	746.499	678.373	701.616	839.69	561.321	766.261	667.263	1409.85	1000.69	728.913	695.09	829.404	664.335
AGXT2	704.968	604.034	398.579	636.752	588.232	693.95	876.149	932.912	658.45	483.537	672.381	581.364	551.614	679.981	645.791	524.115	632.397	612.031	606.231	724.53	676.724	803.346	504.283	553.716	640.171	948.119	1213.32	653.064	993.457	905.439	791.24	503.826	510.316	616.287	844.181	622.882	661.292	697.336	825.493	1433.17	667.024	641.865	1244.74	1369.05	1099.14	552.641	665.975	758.266	531.342
AHCY	728.177	565.496	528.523	866.172	529.37	638.092	493.305	825.704	535.774	812.669	663.789	409.557	628.022	617.966	430.298	610.087	517.114	676.019	433.644	845.125	572.455	550.843	705.24	915.376	798.62	600.859	574.511	658.45	544.793	759.69	500.048	510.696	563.731	763.987	679.279	383.491	389.499	550.132	769.317	558.89	462.297	569.567	616.287	688.758	1010.76	654.078	595.843	689.362	625.461
AHR	2533.84	3365.93	9500.24	8803.52	10998.9	9753.8	4229.61	9387.89	2650.26	9032.68	2899.59	7530.8	10062.6	2642.71	5806.14	8452.46	8803.52	8687.75	12227.8	10673.5	5785.48	2395.6	6623.05	9500.24	9032.68	9630.83	7250.98	9263.58	8324.17	9817.94	10568.7	9630.83	7807.85	11075.1	9152.83	8197.78	8246.72	2914.38	10351.2	7530.8	3520.93	2852.04	3850.6	8452.46	8736.6	8372.63	9753.8	9032.68	9694.81
AHRR	888.309	362.959	1192.94	1099.74	1059.2	1092.41	822.902	1065.64	963.607	1129.58	987.054	937.193	1088.63	1032.24	818.133	971.168	905.845	1015.57	1452.72	908.83	1035.69	944.829	988.295	1410.87	2098.55	731.76	1009.81	1168.44	845.409	1092.86	963.607	950.26	924.725	885.801	1320.62	1217.45	1184.96	957.357	852.874	873.354	1120.71	987.535	1263.87	1233.07	756.784	917.373	879.08	1068.81	1330.59
AIFM1	997.876	312.283	1140.53	944.474	794.46	682.526	819.14	874.837	880.594	771.888	957.028	813.501	941.317	961.581	734.097	727.956	807.389	812.069	883.089	715.084	769.584	1120.07	969.363	1189.58	903.192	609.361	929.486	863.306	608.019	856.427	923.396	872.086	760.456	707.111	957.357	964.383	937.931	1015.57	661.292	893.004	988.623	1089.13	935.78	824.172	789.496	726.181	774.803	774.803	851.962
AIP	693.666	226.384	847.854	718.486	664.029	610.087	626.969	727.684	745.556	538.418	719.373	532.163	885.801	864.99	467.629	510.316	691.543	633.488	767.426	605.955	668.583	789.728	599.197	878.45	722.808	623.954	625.928	737.788	548.505	708.478	702.631	566.272	483.125	684.235	506.251	602.291	554.574	751.345	501.929	1000.69	859.398	751.345	753.84	741.326	899.032	568.504	644.608	559.797	538.418
AK1	645.126	499.558	470.121	690.346	493.761	513.799	624.907	609.575	563.731	637.869	649.062	361.55	502.451	575.29	530.086	664.664	645.339	799.472	525.892	657.582	589.972	543.362	522.778	473.526	559.797	407.096	1252.27	607.48	575.861	668.263	650.816	643.099	565.738	687.843	1487.14	530.464	427.469	564.955	683.479	480.248	514.053	601.109	514.504	663.261	152.2	637.027	779.39	598.662	611.758
AK2	1215.3	677.241	530.086	827.292	907.79	903.192	1029.61	933.608	1348.05	975.007	1056.17	686.29	569.825	1217.45	807.167	856.427	846.928	898.662	927.278	912.687	741.326	1274.39	619.257	729.681	854.132	1476.81	946.224	912.318	777.744	935.446	665.738	715.961	819.652	793.438	677.954	811.292	883.715	1088.03	872.42	898.662	1058.83	1173.33	1379.46	787.466	1264.61	874.219	885.329	902.125	838.559
AK4	596.698	652.573	406.338	573.811	591.713	854.458	1128.44	614.931	707.111	644.843	587.257	569.825	514.504	717.229	664.937	530.464	500.048	609.361	692.879	571.918	684.716	646.216	657.136	608.291	516.736	867.837	564.331	650.509	762.348	677.241	579.857	515.687	553.027	510.696	491.141	541.763	589.972	662.127	594.715	583.111	685.511	676.019	830.298	614.123	651.543	516.736	615.754	573.811	589.166
AK5	3138.1	1098.7	724.863	935.78	2483.46	2453.41	935.78	2282.99	3602.9	2684.35	3850.6	1499.11	883.408	2789.25	1497.76	2001.63	1728.11	1400.48	929.827	4278.74	1026.97	3322.59	945.556	1861.38	1307.54	1135.21	1944.27	2363.78	1175.16	2889.83	2149.82	1682.68	1918.21	2520.73	1142.08	1924.78	1664.88	3201.9	2931.74	1337.41	3482.17	3577.79	3482.17	3083.51	1161.7	1253.07	1308.61	2421.06	3095.63
AK7	3495.53	2914.38	599.197	2533.84	2037	1754.6	5253.14	2108.49	2810.99	1542.08	2513.19	2731.62	899.667	3991.41	2242.01	1872.35	2219.2	1743.88	6529.23	1846.2	1373.18	3235.52	1568.23	1354.84	1243.83	5291.53	1200.22	1703.79	3602.9	2287.54	2037	2377.97	1891.77	1991.47	3906.91	1826.43	1752.56	3161.21	1721.47	2176.1	2340.8	2483.46	2213.87	1460.14	2170.88	2047.12	3061.26	1717.39	1549.62
AK8	1102.95	1165.32	472.66	812.966	849.848	1202.12	709.598	655.379	1215.3	1011.13	1111.37	885.801	797.645	849.154	1075.22	681.972	800.91	583.382	715.505	862.065	731.967	1988.11	716.922	955.27	2552.79	2998.28	1331.41	877.702	919.38	663.789	625.709	791.24	708.955	917.04	606.231	636.248	622.275	1087.56	1016.72	553.383	958.89	1436.89	861.843	880.307	1294.49	595.039	894.16	929.486	1004.72
AKAP1	757.68	272.909	1086.85	685.016	702.236	745.291	753.645	685.016	745.781	667.024	636.248	529.704	806.126	750.461	298.081	468.976	646.457	570.626	578.058	742.604	583.382	733.499	629.679	1109.96	707.609	536.562	643.099	740.02	587.257	718.25	746.262	715.505	517.114	677.754	596.411	743.588	679.279	742.382	1076.86	648.489	742.382	708.054	688.233	760.985	749.739	561.713	654.558	749.053	647.245
AKAP10	3507.79	306.637	716.434	1615.91	1210	478.71	1527.61	1691.67	3150.34	1041.8	2715.92	1496.31	716.248	4077.18	1026.97	1322.46	1309.59	1354.84	4352.26	1328.83	946.542	3127.4	1172.72	904.395	527.17	1409.85	1309.59	1090.92	1243.26	1573.56	1369.05	1591.82	1104.17	1571.77	1551.25	1400.48	1394.52	3095.63	1261.53	1373.18	2998.28	2833.99	3448.93	1243.83	1015.22	1260.9	1604.4	1145.32	1088.03
AKAP11	818.664	298.081	901.443	1082.68	1140.53	607.48	930.983	1226.26	785.173	1009.81	673.145	867.837	733.499	752.087	706.705	909.237	896.682	924.369	1093.94	1446.35	729.971	743.114	968.226	875.871	981.074	634.947	1046.71	1054.69	922.662	1215.97	1307.54	1130.22	890.688	1185.48	1267.32	1048.15	1032.68	750.008	1188.19	987.054	779.39	782.268	754.318	1112.44	561.022	840.994	1031.76	1158.53	1061.14
AKAP12	514.053	258.798	865.346	820.789	793.086	730.449	714.783	712.651	518.093	761.503	471.491	642.408	766.261	545.16	580.45	701.937	489.603	608.623	720.589	482.617	720.804	492.88	769.317	832.329	1371.07	827.292	744.361	833.71	665.975	686.55	975.41	704.718	845.409	452.645	694.878	844.488	904.086	530.086	629.357	698.67	533.042	548.19	726.907	1034.61	926.278	513.799	566.612	782.503	701.616
AKAP13	861.843	409.557	957.707	878.45	719.588	835.304	657.136	696.334	802.436	731.485	738.376	598.381	929.827	836.877	576.113	657.355	480.248	535.774	770.129	589.441	576.77	802.214	1052.84	1041.8	731.485	816.654	579.29	833.993	653.293	699.259	734.097	641.865	830.936	554.574	822.341	719.061	752.565	892.397	757.119	571.918	848.37	821.601	982.392	908.83	659.328	537.37	565.974	805.865	798.335
AKAP2	784.094	424.211	889.369	1296.33	691.835	625.461	1030.45	1021.43	763.416	860.069	611.092	932.912	876.774	767.154	801.905	983.053	941.317	938.246	1152.55	680.551	805.086	693.666	1997.88	760.203	586.562	793.702	774.14	772.687	1028.55	1101.92	898.662	1300.23	1051.09	736.11	956.028	1152.55	1110.37	759.69	712.081	960.345	718.741	710.452	769.117	734.811	1008.84	1052.84	820.296	779.11	750.796
AKAP3	859.061	388.436	875.176	1173.33	962.376	1278.5	967.925	1157.21	732.94	835.868	277.036	805.086	1073.96	714.522	593.754	808.293	740.389	739.801	4937.46	955.571	869.446	592.297	754.318	939.213	646.457	1336.41	589.441	811.044	1259.96	1091.33	845.125	742.888	781.146	764.881	1371.07	802.214	906.582	714.05	854.458	882.762	449.438	534.927	632.647	718.741	917.373	764.619	845.409	904.754	767.644
AKAP4	1526.3	417.336	1035.08	1552.84	992.29	977.338	1183.5	1068.23	1375.31	788.312	1452.72	974.605	1248.86	1684.6	813.246	1079.99	1033.69	1102.52	1342.25	826.054	722.808	1555.9	809.659	980.424	1253.07	965.218	811.558	906.996	979.993	1143.38	781.994	1205.9	1121.25	1017.15	1833.82	1169.19	1160.95	1468.61	887.275	1085.92	1243.26	1407.71	1105.79	862.985	671.788	1138.58	1013.23	858.102	824.975
AKAP5	886.898	459.784	1142.72	1622.56	1182.36	1076.35	4177.82	2377.97	1011.13	1231.65	777.502	1275.18	1210.73	973.788	1932.02	1311.54	858.102	1560.48	930.243	524.408	1325.6	1012.85	1613.81	1154.57	1047.2	522.778	1791.42	1125.58	1347.03	1430.01	1787.86	1220.75	1222.01	624.907	1262.21	1536.77	1215.3	909.582	1301.02	1507.21	947.449	1052.42	784.094	1884.99	1451.49	1233.97	1686.02	1719.28	1286.08
AKAP6	614.65	430.298	773.835	860.921	574.15	614.65	592.602	666.503	730.223	503.826	705.514	502.916	979.409	708.478	605.396	604.342	337.344	731.485	711.021	456.006	461.605	685.016	788.312	740.02	613.609	656.5	703.319	469.57	603.717	734.567	586.562	642.679	692.264	453.253	485.12	565.738	514.053	689.165	528.523	428.306	765.962	692.086	525.126	603.168	796.184	673.145	555.528	568.721	514.053
AKAP7	721.767	537.37	811.044	943.238	669.762	724.088	860.626	792.254	876.449	550.457	803.941	1043.17	997.347	890.402	945.23	724.53	446.21	945.556	1038.43	434.505	1597.99	836.116	1837.09	889.369	836.362	909.237	1011.13	643.835	1733.14	781.699	747.23	716.434	831.211	492.88	891.339	891.339	919.707	811.044	685.278	1602.51	895.189	795.364	904.395	786.247	669.762	767.898	907.79	614.123	594.715
AKAP8	533.042	463.541	1222.01	790.675	716.434	507.983	233.906	670.886	622.615	864.305	658.45	796.184	917.639	487.282	592.602	593.433	658.711	732.416	501.391	849.848	593.165	586.562	1133.92	1013.67	698.384	487.011	718.741	811.775	572.823	690.799	503.378	840.24	693.35	933.608	465.913	779.39	729.971	579.857	731.76	1577.64	654.284	570.164	674.005	987.897	634.197	676.983	775.777	673.145	787.715
AKAP9	2015.44	929.486	1148.85	2421.06	1310.39	1003.46	4049.09	1243.26	2119.34	1009.32	1675.58	2043.65	1577.64	2328.71	1463.92	1450.48	1653.53	1458.83	2650.26	1348.05	1324.56	1994.96	1487.14	1304.84	1216.75	1085.92	1191.19	1174.54	1793.8	1393.36	1125.58	1757.19	1224.52	1637.49	2193.05	1386.99	1162.25	2039.97	1157.21	1450.48	1743.88	1721.47	1864.19	1035.08	1445.01	1621.25	1714.73	1049.66	1077.5
AKR1A1	1139.85	1047.2	617.966	931.421	1032.68	962.376	1271.87	1127.18	992.628	946.542	1025.27	1051.09	992.29	1060.27	913.037	890.402	918.64	775.907	1496.31	1092.41	813.501	1179.62	864.99	832.909	589.703	1058.83	732.184	895.189	1120.07	1126.68	812.069	1030.95	925.87	964.764	816.654	895.553	978.083	1113.02	943.238	879.641	968.651	1036.51	1051.5	833.993	862.439	948.53	1178.5	927.788	889.369
AKR1B1	592.602	690.346	757.119	657.136	896.915	801.695	495.904	491.625	614.65	1325.6	409.557	641.865	995.628	539.39	674.672	453.253	563.372	458.679	414.37	737.548	410.559	530.464	425.014	873.605	759.384	498.643	564.693	1002.14	545.973	512.016	996.865	788.312	573.811	863.306	433.644	733.22	506.251	603.477	1090.4	457.831	539.071	534.193	537.37	1004.72	475.08	524.765	651.296	967.126	1018.12
AKR1B10	732.94	649.062	726.358	432.885	398.579	580.45	577.446	290.059	701.937	490.627	564.331	466.43	807.686	655.832	506.251	476.525	241.93	450.043	356.227	353.261	470.884	628.408	702.631	522.321	993.457	690.993	552.641	341.503	490.627	391.605	432.885	341.503	481.813	495.904	121.138	406.338	247.842	839.129	329.861	418.326	587.257	650.026	706.47	419.684	943.708	432.885	317.935	268.259	374.178
AKR1C1	870.288	1207.68	888.974	694.717	781.699	1491.12	383.491	449.438	987.535	339.188	896.915	1015.22	1548.28	937.616	985.931	779.933	874.219	1180.11	504.678	630.766	649.319	889.67	840.715	744.976	1584.39	6562.11	905.097	587.941	1787.86	462.297	356.227	650.509	787.95	637.315	575.29	617.966	698.984	933.979	580.66	1155.84	887.991	882.328	1091.33	646.216	1693.62	1081.07	908.482	646.457	656.071
AKR1C2	906.195	740.61	860.385	572.455	633.488	720.804	799.472	570.164	752.338	727.684	780.366	615.186	906.996	723.058	677.754	559.274	565.738	674.212	597.481	623.413	569.567	925.87	841.771	599.453	712.384	689.362	729.435	682.526	676.501	588.851	602.913	645.541	568.197	683.479	514.053	687.027	613.038	842.722	643.645	586.289	750.193	831.211	773.835	590.701	554.262	731.76	554.574	510.696	627.222
AKR1C3	744.361	1225.44	919.707	620.245	991.26	1057.14	715.767	546.581	848.37	613.038	829.404	851.561	1693.62	345.708	1053.73	687.843	632.647	880.975	492.234	649.536	2561.01	645.126	1383.01	887.991	1468.61	1281.33	1304.84	1104.17	1653.53	428.306	1190.37	598.662	742.382	695.376	598.381	722.328	572.211	685.278	746.687	944.829	776.183	667.706	1206.79	919.707	1070.44	660.159	626.18	624.507	677.754
AKR1C4	999.416	2146.16	1816.76	1050.62	2138.26	2132.57	1610.39	1577.64	1109.96	1189.58	1032.24	1615.91	2533.84	1038.88	1430.77	1223.73	1540.55	1252.27	2146.16	1848.74	2772.42	1001.86	2690.55	1869.42	3201.9	1321.32	1299.44	2224.48	3924.15	1344.17	1977.41	1033.29	1380.83	1441.04	1276.8	1469.84	1833.82	1052.84	1496.31	2747.82	1178.5	1031.76	1343.19	2889.83	1148.85	1066.29	1731.15	1608.39	1399.41
AKR1D1	2019.07	3702.16	3924.15	3671.73	3244.49	2863.3	1079.99	3655.45	2001.63	2287.54	2317.94	3356.19	3714.13	2102.1	3008.41	3050.45	3507.79	3850.6	6774.59	4406.89	3150.34	1864.19	2170.88	2233.01	2085.37	1739.72	1708.15	3562.02	6348.83	2800.88	2931.74	2205.4	3017.59	3591.18	1816.76	2358.14	2961.07	2314.31	3866.13	2047.12	2772.42	1991.47	2561.01	2826.54	1915.71	3127.4	3419	3356.19	3546.73
AKT1	920.425	474.624	838.871	994.791	745.291	629.89	711.771	892.746	909.582	670.224	880.307	844.488	974.605	913.692	744.085	651.296	650.509	715.084	1132.08	588.232	505.1	960.751	800.182	849.533	759.919	590.272	683.992	728.686	870.688	778.407	634.197	753.645	688.013	737.548	876.774	682.274	752.917	891.339	753.132	659.617	944.829	910.877	1116.04	848.863	855.185	804.475	857.037	703.319	813.95
AKT1S1	754.564	666.797	2675.6	3461.38	2112.6	1621.25	550.132	2180.19	669.236	2568.1	652.821	2119.34	2458.35	603.477	1907.41	2081.01	2132.57	2105.21	809.659	1640.33	1067.17	752.087	1959.38	2889.83	2205.4	660.159	2008.64	1743.88	697.85	1904.02	2715.92	2889.83	1934.19	2606.7	1791.42	2772.42	1861.38	739.344	2015.44	1364.47	754.318	822.598	656.5	1814.09	2138.26	2453.41	2185.2	1855.48	2233.01
AKT2	1105.14	414.37	1575.02	1261.53	1671.89	777.744	1133.92	1285.37	1381.99	1511.86	1286.08	1274.39	1628.36	1220.05	1405	1330.59	1286.08	1166.41	1116.63	1288.73	1082.28	1214.71	1297.86	1467.18	1467.18	954.975	1039.99	1725.58	597.769	1266.28	1332.21	1324.56	1269.28	1396.47	1205.9	1136.31	1142.72	1150.58	1524.32	903.784	1476.81	1282.86	1413.2	1628.36	1591.82	1116.04	1115.01	1249.71	1617.91
AKT3	4278.74	1635.58	4229.61	3026.7	4352.26	2914.38	4841.77	3702.16	4661.62	2650.26	4937.46	2970.44	4458.49	4229.61	3748.08	3546.73	3833.48	3322.59	3806.48	3748.08	4300.36	3577.79	5455.65	4352.26	4458.49	1434.12	3402.14	3879.08	2314.31	3577.79	3614.43	2810.99	3879.08	3448.93	3461.38	3287.3	3345.17	3971.03	3235.52	3577.79	4698.94	4300.36	5519.78	3833.48	4718.94	3118.13	3235.52	3591.18	3602.9
ALAD	3879.08	4065.14	5712.41	3069.87	4937.46	3939.96	2772.42	4406.89	3689.54	4869.18	4077.18	4049.09	5050.03	3562.02	3954.1	4661.62	5253.14	3671.73	3793.23	4370.05	4007.36	4110.67	4387.53	5785.48	5394.02	817.283	5737.27	4735.71	4007.36	4572.17	4572.17	4698.94	4572.17	4590.95	3991.41	5085.12	4523.59	4644.27	4508.15	4265.03	4888.05	4608.78	3924.15	5621.48	3169.53	3776.23	4918.95	5477.31	5272.5
ALAS1	6417.54	9101.57	7381.58	5966.76	7250.98	7848.88	13390.8	6593.88	7054.71	5394.02	6441.58	7092.37	7848.88	7352.3	7381.58	6150.22	7977.11	6071.56	10673.5	5667.39	9454.11	5316.21	9977.14	8061.28	8566.7	14534.7	5412.26	7170.63	10843.2	5941.3	9209.7	4442.52	6883.63	5455.65	8452.46	5316.21	5667.39	6125.02	6071.56	7204	6845.47	5966.76	8246.72	6845.47	7646.76	6224.12	7250.98	6102.73	6043.75
ALAS2	2606.7	7128.32	9032.68	6916.66	9753.8	8112.56	2905.94	7888.56	3069.87	10062.6	2578.51	7848.88	10428.2	2545.51	7280.69	7926.69	8619.55	6983.79	7576.94	9209.7	7692.27	2462.62	5760.17	9753.8	9899.21	8736.6	7204	10759.9	7457.51	8279.36	11298.6	8246.72	8157.02	7613.47	9977.14	8324.17	8197.78	2657.2	9500.24	7926.69	2871.09	2772.42	2914.38	11760.6	8112.56	8061.28	8619.55	10202.3	9322.2
ALDH18A1	985.575	2458.35	2747.82	1396.47	2833.99	826.289	1181.57	2242.01	1270.85	1864.19	1092.86	1965.79	2032.91	1228.85	2032.91	1659.08	1907.41	1816.76	1259.96	2539.52	4243.74	1056.17	3235.52	2146.16	4243.74	6469.78	1765.88	3061.26	4278.74	1879.51	2437.17	1190.37	2032.91	1482.33	1565.37	1565.37	2029.16	1111.37	2154.05	4352.26	1330.59	1097.48	1904.02	2961.07	2132.57	1671.89	1645.65	2598.68	2242.01
ALDH1A1	908.83	1242.17	1482.33	1160.48	1260.9	665.216	911.568	1361.38	1024.48	1192.94	1025.73	1372.09	741.914	1040.97	1058.14	1286.08	1494.99	1213.32	1050.62	1518.44	1262.96	984.103	1068.81	909.924	1111.37	896.915	926.278	1453.85	1421.55	1461.47	1248.86	1191.19	1282.86	1270.85	1014.03	1100.23	1299.44	989.148	1205.9	1132.08	1079.44	1057.68	1180.76	1126.14	1108.15	1336.41	1293.57	1361.38	1136.86
ALDH1A2	891.736	679.751	798.103	787.466	889.369	815.657	948.913	915.376	807.167	762.01	826.674	837.096	662.33	955.27	700.349	663.789	895.189	698.103	888.635	951.516	791.766	971.621	692.879	555.8	623.413	666.215	633.202	838.871	690.799	831.211	869.691	801.695	711.269	875.51	982.392	720.589	787.466	1066.29	842.051	721.565	1020.2	1010.28	711.771	721.767	508.425	719.86	811.292	832.035	801.695
ALDH1A3	1050.62	479.769	724.088	524.115	351.222	491.141	599.912	564.098	940.642	553.027	958.133	530.924	535.303	872.086	553.716	480.675	557.636	448.849	545.16	647.718	613.609	1132.08	528.905	517.114	777.744	858.7	865.346	422.794	528.206	550.132	522.778	399.896	436.987	508.933	876.449	416.442	457.831	1007.89	422.794	583.928	970.853	1270.03	744.361	427.469	448.849	472.66	533.415	543.134	500.494
ALDH1B1	892.746	794.46	1075.91	731.76	681.05	666.797	893.381	1071.4	653.293	824.446	746.262	832.909	741.616	726.907	829.158	886.898	705.24	893.765	1111.96	902.125	961.244	849.848	1003.09	926.278	822.902	1008.84	809.902	566.272	959.806	937.616	707.609	765.37	873.605	665.216	737.548	819.14	1027.28	860.921	700.349	1093.44	717.985	854.458	699.259	672.22	603.168	864.628	688.013	817.58	647.718
ALDH1L1	727.684	593.165	553.383	504.283	436.987	548.505	745.669	574.511	690.799	556.075	733.22	725.396	485.12	639.452	633.688	466.43	459.296	376.985	635.162	592.297	553.383	730.449	490.078	502.916	489.159	555.8	816.202	525.126	593.433	533.796	750.796	468.976	550.132	482.617	644.32	532.597	415.661	738.63	625.205	717.985	744.619	783.479	550.132	560.701	669.441	343.217	473.526	632.397	575.014
ALDH1L2	750.193	505.1	577.446	467.629	542.762	591.426	995.238	584.308	718.25	623.666	845.409	538.418	650.816	661.573	551.985	686.763	565.496	638.092	541.763	643.099	534.927	768.448	844.181	628.408	667.462	756.784	558.624	468.976	549.376	621.515	669.762	670.224	642.408	658.711	574.785	671.788	580.45	750.461	615.432	615.186	737.262	794.46	576.77	528.206	798.103	677.241	616.84	708.478	581.883
ALDH2	669.762	601.109	578.946	628.66	663.789	753.645	653.572	621.005	697.535	699.574	565.974	562.365	771.888	707.111	579.857	661.573	703.319	721.767	732.94	780.164	687.843	755.358	854.132	723.058	518.429	603.717	585.987	510.316	614.931	602.601	669.053	664.029	689.605	730.449	451.929	561.321	543.757	717.229	621.203	847.222	681.282	713.288	661.855	550.132	665.467	743.847	669.053	721.565	605.396
ALDH3A1	1313.08	1497.76	1039.99	1364.47	1659.08	1587.94	606.463	1742.48	1894.55	1763.42	1748.4	1563.97	899.977	1480.07	2066.92	1934.19	2193.05	1928.67	852.874	2282.99	1465.87	1573.56	1529.16	1619.44	1215.3	1010.28	3235.52	1708.15	1428.95	1610.39	1589.61	1879.51	1337.41	2458.35	848.649	1837.09	1247.96	1549.62	2314.31	1645.65	1921.52	1818.76	1271.87	1851.57	1410.87	1686.02	1651.55	2242.01	2149.82
ALDH3A2	1389.68	986.397	540.055	1376.45	987.897	724.299	1339.04	1239.67	1054.19	1053.73	1308.61	1349.15	653.064	1257.54	1040.97	1120.71	1295.28	1278.5	729.435	1070.91	1078.52	1370.11	932.912	918.64	667.706	903.784	1312.31	1068.23	1307.54	1352.8	1084.91	1278.5	1050.15	1320.62	900.602	1166.99	1042.26	1390.98	1050.62	1524.32	1146.6	1349.15	1126.68	1394.52	902.125	1238.74	1392.12	1033.69	899.667
ALDH3B1	689.362	696.104	511.2	737.788	778.082	665.467	1009.32	902.453	784.385	865.346	554.262	730.967	527.886	706.47	651.805	824.446	911.942	839.69	1042.26	1091.87	795.598	698.103	799.472	688.758	759.138	1750.38	600.859	837.359	955.571	947.752	656.265	651.296	741.326	984.852	626.427	551.985	658.45	715.961	867.837	683.061	801.695	690.346	543.134	758.516	1239.67	790.675	928.866	822.128	817.58
ALDH3B2	2432.37	2383.91	2166.23	1900.77	3507.79	2724.03	1924.78	3345.17	2684.35	2880.9	3118.13	2739.38	1345.3	2731.62	3235.52	3213.22	3201.9	2843.36	1435.17	3222.87	2233.01	2340.8	1858.3	2724.03	2724.03	1207.68	3179.37	3482.17	1981.59	3461.38	2889.83	2800.88	3299.55	3069.87	2690.55	3309.9	3322.59	2871.09	3390.03	3095.63	2970.44	2810.99	2408.56	4093.14	3602.9	2507.18	2863.3	3257.03	3833.48
ALDH4A1	904.754	797.147	518.093	983.515	917.04	1020.2	647.542	918.64	836.602	1158.53	830.936	929.486	548.19	901.443	981.997	925.529	834.27	896.266	629.679	745.291	694.717	901.808	685.511	695.09	754.799	931.791	1007.89	965.987	742.14	900.602	594.421	1109.96	1017.15	1047.71	700.168	1003.85	1095.71	964.383	970.098	746.499	860.921	935.049	580.45	881.484	856.427	839.69	1030.04	829.739	1012.04
ALDH5A1	897.205	744.976	319.964	648.489	723.801	992.29	765.962	564.955	1105.79	587.629	1145.32	726.181	680.259	925.136	698.384	659.075	577.07	722.019	798.62	553.027	828.905	1005.85	886.529	585.987	601.356	664.664	755.075	608.623	858.102	576.474	525.892	617.628	630.766	585.987	423.604	605.655	625.928	951.863	555.528	564.693	970.471	1070.44	870.059	631.059	804.769	616.563	517.52	583.668	580.66
ALDH6A1	567.296	530.464	315.293	508.933	563.079	837.096	580.45	319.964	622.882	656.265	621.967	456.506	715.767	560.402	610.647	477.947	497.973	416.442	494.851	621.005	512.016	639.939	522.321	642.125	788.633	733.499	459.784	475.64	538.135	343.217	511.698	598.94	481.192	631.841	494.423	438.734	407.096	562.747	588.851	294.83	540.419	609.361	595.298	649.319	663.261	441.292	483.537	507.983	565.738
ALDH7A1	967.126	966.343	537.649	718.741	711.021	744.976	920.85	659.617	817.007	826.289	797.147	765.962	889.67	787.466	908.83	706.921	763.416	839.446	757.119	883.408	880.594	1026.05	943.708	707.111	933.608	1457.74	1182.75	674.212	743.847	732.722	702.888	924.725	611.092	807.167	643.099	854.132	672.381	827.011	769.584	771.295	775.907	915.698	783.479	764.3	1016.3	848.37	897.957	782.732	752.338
ALDH9A1	565.738	750.008	514.053	613.871	626.969	699.574	780.164	608.911	585.156	565.974	421.602	722.543	845.409	474.624	865.346	556.075	585.156	669.762	844.797	648.815	613.306	530.924	640.639	509.432	683.061	812.069	1021.84	618.225	831.211	588.545	704.46	519.214	596.085	614.65	751.566	644.608	574.15	570.965	571.337	447.92	579.857	556.412	861.232	676.724	569.23	683.479	701.616	601.109	590.481
ALDOA	1377.4	1226.87	736.622	1156.47	761.503	749.739	771.295	832.627	1344.17	717.7	1217.45	1241.42	973.032	1478.67	1132.88	938.85	769.889	1000.23	924.725	803.941	723.058	1418	914.108	626.427	706.027	1721.47	908.119	734.097	1321.32	931.421	668.81	1136.86	914.567	868.778	1019.72	1075.91	844.797	1312.31	763.682	861.232	1229.5	1301.02	1142.72	670.886	598.94	1018.12	970.098	737.788	746.059
ALDOB	1088.63	1034.13	1448.01	1154.57	1222.01	804.769	450.043	736.11	728.473	1691.67	907.79	1226.26	1056.17	868.469	1645.65	1360.01	1487.14	1432.04	441.292	1568.23	548.19	914.851	513.029	1045.91	727.205	676.019	1950.54	1322.46	600.31	805.32	1170.61	1630.37	901.808	1701.57	702.236	1584.39	951.121	902.453	1476.81	1107.59	799.472	1043.17	609.575	1577.64	1005.49	1402.65	1346.27	1435.17	1664.88
ALDOC	676.983	753.132	892.397	633.202	699.259	760.985	464.767	708.955	545.16	878.734	641.865	650.509	980.722	562.042	716.248	718.486	694.878	777.237	747.998	841.771	619.805	609.361	730.223	678.609	579.29	589.441	706.921	676.983	726.181	732.94	608.623	721.025	629.357	915.376	766.853	759.919	708.955	610.087	683.992	654.078	563.079	591.986	624.244	598.662	494.423	702.631	716.434	610.419	641.585
ALG1	531.342	599.912	1748.4	331.673	595.577	695.09	650.816	538.135	641.364	630.766	520.809	402.92	866.493	592.297	558.624	605.396	407.096	649.319	601.356	536.174	565.974	662.127	669.053	614.123	714.522	479.769	694.504	578.058	550.457	574.511	542.762	475.08	540.419	675.759	343.217	460.344	459.296	636.248	589.972	524.765	654.558	619.805	810.497	496.876	626.723	559.797	460.991	421.602	534.193
ALG13	798.946	1292.69	1348.05	669.964	1269.28	2496.83	584.817	772.187	889.67	872.086	888.974	996.504	2706.59	564.693	966.752	934.357	924.369	1034.61	809.116	1305.69	1305.69	726.358	1677.59	1376.45	1152.02	914.108	941.707	1131.49	1476.81	728.177	823.469	795.901	951.121	972.658	672.22	790.251	788.828	779.661	960.345	857.037	880.594	758.887	900.27	936.471	917.639	976.832	717.229	846.928	903.474
ALG3	13099.4	13538.3	14408.3	9555.42	13002.7	17947.1	20435.3	13099.4	13099.4	11391.4	12455.5	12343.4	15741.6	15204.5	11760.6	10998.9	13989.2	13099.4	19541.6	12135.7	13716.9	12227.8	15617.7	14125.8	15897.1	20153.3	9101.57	14534.7	17575.5	11075.1	17763.5	8977.1	12723	11156.3	13390.8	9209.7	10673.5	13268.4	14254.9	12048.4	15037.7	13099.4	15617.7	14408.3	13989.2	11298.6	13716.9	14408.3	12343.4
ALG5	706.027	790.931	1025.73	580.45	940.642	883.715	1367.97	552.641	636.043	1106.32	596.085	732.722	848.154	568.721	747.998	720.352	827.937	571.635	443.797	857.464	558.27	613.871	763.416	765.127	494.423	550.132	646.671	1132.08	699.259	597.481	887.991	824.172	776.726	1005.85	277.036	778.743	622.882	693.118	942.536	723.058	679.981	686.29	907.359	768.665	1002.64	736.404	872.086	728.177	883.408
ALG6	754.071	1048.59	925.87	737.548	895.553	922.662	891.736	559.797	758.516	737.548	696.334	848.154	672.22	745.781	882.328	753.84	768.665	714.05	576.113	692.086	837.096	772.978	690.346	747.998	642.125	674.212	618.997	869.691	779.933	567.296	767.154	711.269	744.085	745.291	544.793	846.327	932.912	813.501	855.534	589.441	836.362	787.715	718.25	748.211	923.816	739.568	665.467	708.295	812.966
ALG8	2921.92	5112.47	7250.98	3546.73	5737.27	6707.76	2533.84	4961.66	2209.53	5160.95	2684.35	4552.69	7016.2	2880.9	3991.41	3879.08	5336.43	4243.74	7414.53	5621.48	4767.25	1956.39	5412.26	5272.5	5830.59	5884.43	2442.17	6593.88	9152.83	3991.41	6916.66	3169.53	4212.72	4278.74	5412.26	3322.59	4158.76	2592.64	5785.48	3731.14	3235.52	2124.11	3235.52	5712.41	5050.03	4590.95	6172.12	6172.12	5712.41
ALK	924.725	343.217	1499.11	935.049	1063.17	1262.96	998.409	1092.86	743.114	1068.23	1349.96	767.898	2347.44	912.318	760.456	726.358	674.672	730.722	3602.9	940.642	859.398	1195.07	1071.87	1839.71	1956.39	1025.27	679.066	994.319	971.168	993.022	998.409	743.114	679.981	649.803	1139.13	692.879	876.149	851.269	1015.57	969.363	639.939	937.616	963.607	1130.22	807.389	808.293	933.979	1285.37	1111.96
ALOX12	1003.46	1584.39	1361.38	952.571	1199.43	564.955	1956.39	904.395	1136.31	1166.99	1034.61	1070.44	688.484	1137.9	1349.96	1179.11	1326.54	926.278	627.794	1430.77	1798.98	930.983	2370.02	1191.75	361.55	643.835	1008.84	1434.12	1121.82	1014.48	1176.04	923.027	1394.52	1058.14	636.46	783.788	924.091	1022.7	1142.08	988.295	1153.09	988.623	1540.55	1269.28	1056.17	1115.01	1095.71	1058.83	1290.66
ALOX15	706.263	1068.23	1035.69	1264.61	936.471	401.965	727.457	1327.91	674.212	1381.99	743.847	1144.62	715.315	636.248	1143.38	1622.56	1710.05	1742.48	675.254	835.868	954.975	682.274	913.037	488.24	284.781	643.645	1050.62	1210.73	1100.77	1259.26	1527.61	1122.9	1211.23	1307.54	816.446	1112.44	1381.99	699.896	1330.59	1237.9	699.896	692.61	526.292	1141.69	938.615	1584.39	1425.17	1723.28	1814.09
ALOX5	5412.26	7414.53	7457.51	5830.59	7054.71	4523.59	10508.1	6740.98	5995.38	5542.07	5884.43	6845.47	6441.58	5884.43	6248.56	5806.14	7493.44	5542.07	7530.8	7732.96	8112.56	4753	8926.75	6224.12	7530.8	11580.7	5070.09	7414.53	9263.58	5855.78	6952.66	4608.78	7250.98	5412.26	6816.71	5336.43	5995.38	5519.78	6417.54	6224.12	6441.58	5205.07	7204	7576.94	8246.72	6021.21	6562.11	6593.88	6469.78
ALPI	1049.16	804.475	1282.12	832.909	2496.83	7280.69	874.837	1192.94	943.708	1283.63	974.605	938.615	745.556	966.752	1001.12	918.059	980.424	988.295	1077.94	1209.24	675.254	1102.95	654.078	1065.11	1179.62	953.901	1586	2533.84	851.962	1155.22	1288.73	1051.87	821.601	1023.14	1097.48	925.529	851.561	1048.15	1252.27	856.11	1068.23	1143.38	1032.24	966.752	961.244	984.103	1043.6	1238.74	1156.47
AMACR	695.636	638.962	1108.15	1046.71	1137.25	1861.38	687.027	942.536	395.55	1075.91	685.278	851.269	603.477	444.687	679.279	811.775	919.38	909.924	645.791	899.032	634.471	485.711	600.582	667.462	786.825	621.515	646.216	1149.87	835.304	963.257	870.288	1036.51	856.748	983.053	927.278	984.852	983.053	808.818	944.474	787.715	595.577	647.245	554.574	623.666	800.182	1018.81	888.635	913.692	924.091
AMD1	569.567	568.504	842.407	524.408	447.295	508.425	504.283	542.401	432.885	552.641	556.857	679.066	562.042	462.297	626.427	654.812	566.272	585.475	677.473	701.337	664.335	506.786	557.929	586.936	684.716	754.071	617.32	404.963	596.966	552.641	556.412	597.219	691.835	614.931	548.19	642.125	719.373	495.904	491.141	610.419	509.833	581.883	523.157	483.125	668.81	542.401	341.503	600.31	453.253
AMDHD1	2260.68	4406.89	4988.37	2520.73	5376.07	4110.67	5336.43	6469.78	2613.85	4841.77	2636.78	4735.71	3602.9	1855.48	5376.07	5434.63	4093.14	5227.9	1008.37	3850.6	4278.74	2931.74	4370.05	4608.78	4442.52	1356.78	7054.71	5376.07	3461.38	6529.23	3819.6	5376.07	5030.13	3482.17	3334.62	5597.14	5571.82	2490.59	5205.07	5134.76	2642.71	3095.63	1991.47	5643.12	4129.38	4961.66	4458.49	5621.48	5205.07
AMDHD2	1399.41	1491.12	1801.2	1577.64	1316.75	993.022	670.435	2015.44	1416.92	1579.44	1268.31	1968.53	772.978	1247.08	2037	1772.52	1739.72	1866.31	910.877	1630.37	1098.7	1481.38	859.061	1145.91	1142.72	774.803	2578.51	1514.7	1019.32	1414.37	1383.01	1626.5	1352	1681.22	1148.36	1610.39	1317.64	1523.11	1546.56	1434.12	1587.94	1777.86	980.424	1401.67	845.96	1907.41	1468.61	1664.88	1703.79
AMT	852.244	620.245	1081.6	839.69	1480.07	1458.83	627.222	1073.96	614.123	4229.61	810.802	714.05	829.404	637.315	1221.44	862.439	955.27	860.921	532.597	3924.15	634.947	724.53	544.081	1367.97	1084.44	987.897	2198.16	1673.67	487.282	1108.81	3127.4	1009.81	896.266	1746.45	783.788	1165.92	1180.76	876.149	3334.62	942.863	704.46	833.141	578.622	2789.25	1069.42	781.994	897.205	2029.16	2789.25
ANAPC1	547.77	264.135	816.202	613.609	471.491	667.462	575.553	558.624	481.192	441.292	795.02	593.433	984.103	532.163	480.675	492.234	420.74	477.947	779.39	513.358	530.924	566.272	642.859	730.967	1043.17	646.934	413.386	477.446	477.446	514.862	514.053	544.793	472.105	535.303	643.363	556.412	615.186	599.197	436.251	503.378	636.248	586.936	618.469	622.275	782.503	496.876	386.084	466.43	486.288
ANAPC10	570.164	345.708	1066.73	822.902	803.941	725.105	630.521	678.373	453.253	734.811	714.783	693.666	1089.68	533.415	565.496	723.058	574.15	545.577	768.665	551.178	672.381	599.682	714.783	1073.3	533.042	152.2	686.763	852.244	839.446	633.488	631.325	791.985	732.184	764.3	618.997	783.479	823.469	639.452	813.758	848.863	595.039	696.334	555.8	979.993	319.964	616.84	603.717	786.487	857.464
ANAPC11	3419	676.724	1703.79	1809.55	1289.68	1076.86	909.582	1465.87	4093.14	1110.37	3894.68	1565.37	1109.38	3939.96	1843.03	2105.21	1566.84	2170.88	1122.36	1045.47	1662.7	2843.36	2513.19	1465.87	892.397	586.289	1910.87	1304.84	1262.21	1837.09	961.946	1476.81	1520.01	1645.65	1017.15	1659.08	1371.07	3266.89	1338.23	1406.97	3894.68	3419	5355.24	1263.87	1035.69	1894.55	1499.11	1199.43	1380.83
ANAPC13	20435.3	5085.12	4508.15	15897.1	3894.68	4352.26	4781.56	7280.69	17947.1	3562.02	21271.9	5667.39	3138.1	16342.5	6983.79	10673.5	4539.39	9817.94	3191.4	4718.94	6623.05	20839.5	9753.8	4803.85	3702.16	1085.39	10673.5	2800.88	2377.97	9322.2	2598.68	12723	5830.59	7352.3	2314.31	10916.8	8112.56	20435.3	3640.48	7807.85	17947.1	20435.3	16501.1	3138.1	5542.07	9322.2	5227.9	4065.14	3448.93
ANAPC2	1706.18	404.963	1153.86	1289.68	1139.85	967.925	878.45	905.439	1791.42	894.413	1721.47	1046.71	800.598	2043.65	852.244	829.739	1041.8	991.809	912.318	875.51	945.556	1660.89	886.898	1230.11	1073.3	632.397	1077.94	1238.74	728.686	872.987	1015.92	1097.48	846.928	1136.31	888.309	1292.69	1184.29	1667.03	2706.59	1660.89	1723.28	1606.38	2039.97	1152.02	708.716	842.407	958.544	1032.68	1125.58
ANAPC4	819.14	315.293	1597.99	1002.14	1594.92	879.08	1017.61	1075.22	835.304	1406.97	779.661	1126.14	971.168	938.615	897.205	976.832	1007.19	915.698	897.205	887.591	842.722	852.535	936.119	1900.77	574.511	121.138	912.687	1731.15	769.117	1097.48	1894.55	1371.07	1081.07	1061.14	2015.44	1153.09	953.544	865.346	2032.91	1222.01	844.488	857.807	671.788	1425.17	121.138	980.424	1262.96	1566.84	1573.56
ANAPC5	876.149	339.188	1177.09	949.655	921.479	1324.56	934.701	1203	987.897	857.037	589.441	804.769	751.345	822.341	676.501	859.061	873.605	984.852	1332.91	1021.02	808.818	1023.62	768.896	1335.58	1207.68	540.055	1158.99	816.202	656.931	1098.7	901.127	1105.14	778.407	965.581	1298.6	1010.28	930.983	862.065	851.561	649.062	879.368	1163.46	968.226	853.638	447.92	924.725	899.372	1211.76	943.238
ANAPC7	931.791	294.83	812.966	474.624	448.849	712.384	622.275	675.254	900.864	300.552	834.91	412.345	713.288	988.623	357.934	521.196	702.236	536.978	854.458	561.022	467.629	932.912	536.978	890.972	450.043	555.242	372.949	441.292	598.111	665.738	552.3	410.559	397.411	464.767	459.784	404.963	464.289	872.987	386.99	552.3	878.734	844.181	776.183	562.747	619.509	528.523	603.168	491.141	361.55
ANGPT1	811.558	284.781	931.791	559.797	645.541	774.803	815.309	694.878	831.572	548.19	799.472	605.396	703.319	896.915	268.259	468.341	693.118	557.636	1019.32	422.794	715.084	727.457	2249.79	957.707	739.112	378.36	582.782	613.306	574.511	650.026	673.703	516.393	475.08	569.825	714.267	574.15	644.843	723.058	564.693	638.519	711.269	679.54	685.511	661.014	582.422	549.376	612.61	677.473	525.522
ANGPT2	844.181	331.673	691.543	782.503	845.629	477.446	839.69	774.803	824.446	745.781	669.441	655.379	655.572	975.722	434.505	547.77	684.716	751.084	812.341	516.009	668.263	746.687	678.776	590.481	711.771	693.666	807.389	938.246	685.739	771.029	777.048	627.222	619.805	702.631	653.572	812.341	858.399	780.631	822.598	853.638	812.966	722.019	900.864	1045.47	628.846	615.186	719.86	758.887	809.659
ANGPT4	971.621	371.573	747.998	1222.01	1165.92	576.113	1273.45	1141.69	982.724	845.96	899.667	965.581	743.344	1054.69	733.499	858.7	817.283	961.946	2377.97	1033.69	894.16	1021.02	824.172	792.537	683.479	618.997	714.267	1143.38	1326.54	1043.17	1280.45	1013.23	891.339	949.655	956.429	1109.96	1110.86	973.032	1133.43	1241.42	1082.68	995.238	889.67	1214.71	782.131	872.086	1127.73	1128.44	967.519
ANGPTL1	1156.47	300.552	709.941	695.376	690.993	649.319	729.123	697.082	1640.33	494.423	1354.84	553.383	682.526	1240.5	529.37	795.901	532.163	692.879	913.692	444.687	678.776	1521.62	681.498	604.034	734.811	700.168	800.598	679.066	703.637	694.878	760.694	727.205	773.288	422.794	690.993	715.961	688.758	1261.53	593.754	696.544	1413.2	1587.94	1247.96	681.05	589.703	564.693	475.08	730.449	591.713
ANGPTL6	731.485	389.499	1070.44	967.126	1077.5	1122.36	1253.07	1757.19	890.402	1240.5	693.118	1049.16	875.871	893.765	857.037	1007.53	913.361	982.392	2620.98	1436.89	863.306	843.354	1004.31	1316.75	652.821	537.37	1058.83	957.707	986.783	1422.52	1462.6	1130.98	958.89	1060.75	1094.51	1145.91	995.628	806.126	1095.02	764.3	872.678	830.646	703.319	1019.72	653.825	956.658	1093.44	1270.03	1184.29
ANPEP	475.08	473.526	647.98	666.503	641.585	637.869	403.97	477.947	448.849	1127.73	544.472	626.969	668.81	533.796	437.723	556.412	570.626	467.629	388.436	700.168	300.552	489.603	339.188	789.993	808.818	520.35	486.74	800.598	322.161	465.913	759.69	704.968	682.526	756.525	476.525	716.434	469.57	497.338	861.843	680.551	495.904	492.88	938.246	814.172	935.78	486.288	481.192	787.466	866.864
AOC1	942.863	1132.08	762.914	1380.83	1657.2	1733.14	704.968	1255.19	669.441	1581.88	750.193	1695.39	684.43	873.937	1228.85	1467.18	1693.62	1602.51	1180.76	1422.52	1179.62	878.103	778.082	1733.14	1757.19	1197.6	1347.03	1622.56	1214.71	1310.39	1973.96	1719.28	1457.74	1894.55	1643.65	1619.44	1425.17	962.376	1659.08	1563.97	827.011	864.467	586.289	1259.96	1247.96	1619.44	1757.19	1643.65	1645.65
AOC2	1002.14	851.962	529.37	971.621	933.254	940.642	1050.15	1116.04	1111.37	851.962	970.853	799.768	690.799	974.605	1065.11	929.156	862.985	967.925	835.659	1047.2	1010.76	1209.24	789.496	933.254	671.073	867.574	1928.67	1019.32	900.602	1110.86	1052.84	899.032	751.345	860.626	901.443	892.039	775.646	1028.95	956.028	1565.37	1150.58	1305.69	951.863	2224.48	688.484	898.324	905.845	1219	827.638
AOC3	984.43	847.595	553.027	815.09	693.118	769.117	1343.19	1504.69	784.582	702.236	677.954	777.237	620.024	475.08	672.949	877.063	756.784	1035.08	2108.49	1080.63	1228.85	843.635	1211.23	822.128	714.783	1056.17	727.956	636.248	1693.62	1450.48	567.873	775.646	798.335	650.266	1273.45	748.808	998.409	737.548	588.232	1008.37	553.027	638.74	329.861	624.244	1063.17	1045.03	952.571	837.674	485.12
AOX1	661.573	450.043	309.389	465.913	391.605	553.027	535.539	534.193	767.426	331.673	716.434	404.963	300.552	623.413	361.55	470.121	509.432	506.786	516.736	510.316	548.903	566.943	531.74	450.611	477.002	585.156	369.455	418.326	424.211	591.713	399.896	376.985	443.797	531.342	458.679	309.389	376.985	651.543	433.644	378.36	617.32	602.913	322.161	436.251	626.18	357.934	563.731	414.37	383.491
AP2A1	942.536	2224.48	7888.56	5995.38	7692.27	6648.62	2863.3	5760.17	908.119	6417.54	799.768	5316.21	6529.23	954.565	4197.82	4625.69	2377.97	3507.79	5499.09	3806.48	5355.24	979.006	6417.54	8324.17	9263.58	1565.37	4077.18	7926.69	5009.1	5134.76	6740.98	4387.53	5855.78	3433.69	6529.23	4644.27	5134.76	1063.17	6348.83	4767.25	994.791	1056.64	822.128	7807.85	6469.78	4781.56	4767.25	7414.53	7250.98
AP3B2	701.337	600.582	1637.49	1226.87	1243.26	973.032	589.703	850.701	843.115	1077.94	701.337	960.751	1152.02	828.905	867.242	1081.07	793.086	882.328	663.045	837.517	1073.3	738.376	1258.34	2105.21	1708.15	525.126	890.972	1202.12	571.337	916.015	872.987	1012.52	1228.85	1041.8	939.866	1080.63	1097.48	747.712	1123.53	747.998	810.183	776.183	1148.36	1526.3	1346.27	972.319	747.23	1342.25	1237.9
APAF1	746.499	450.611	866.864	829.158	528.206	1157.95	1035.08	660.494	749.739	540.419	674.005	575.014	844.488	801.182	540.792	597.769	460.991	468.976	959.285	466.43	787.715	738.866	795.02	833.993	691.543	641.364	532.597	542.762	739.801	629.357	824.975	543.362	735.315	430.993	870.059	652.374	722.808	656.726	563.079	489.159	677.473	617.628	564.955	685.511	692.264	517.114	493.305	665.975	657.582
APC	583.668	426.834	1013.67	858.399	945.23	1243.26	1394.52	883.715	732.722	846.327	559.584	674.212	1030.45	720.589	608.911	606.463	759.919	572.211	1253.07	656.071	807.686	642.679	2843.36	857.037	868.469	1091.33	590.701	876.149	695.897	736.622	907.359	674.973	837.359	638.962	831.211	899.032	1130.98	543.362	823.469	774.803	608.623	513.358	817.58	807.389	727.457	601.356	581.016	878.103	799.253
APEX1	690.799	433.644	804.475	943.708	775.279	844.797	798.335	765.127	702.236	676.019	635.478	751.566	1021.84	813.758	577.07	735.903	802.747	643.099	961.581	723.554	606.727	695.636	706.263	895.913	1121.25	1462.6	536.562	783.188	795.02	774.33	645.974	750.008	763.416	790.251	837.096	757.68	739.344	796.842	797.396	695.376	778.082	663.045	847.222	776.726	1530.83	665.216	642.408	846.622	793.702
APIP	503.826	590.701	512.597	681.746	581.883	775.907	840.435	599.682	922.164	810.497	374.178	627.543	517.52	484.503	647.718	574.511	534.927	661.855	666.503	602.291	625.461	639.452	571.918	578.622	824.722	640.385	959.621	722.019	588.851	639.644	615.186	656.931	656.265	742.382	1195.71	525.126	518.093	746.918	692.61	588.851	836.116	758.266	730.223	722.328	419.684	637.869	697.082	678.147	760.694
APOA1BP	1708.15	2413.52	2620.98	1530.83	3546.73	4767.25	3244.49	2977.59	2141.77	4471.81	2758.63	2533.84	2317.94	2162.23	3419	2675.6	2039.97	2138.26	1195.71	2039.97	1717.39	1959.38	2112.6	4458.49	4904.84	2297.24	4387.53	3655.45	1659.08	3222.87	4988.37	3640.48	2899.59	1772.52	2987.7	3702.16	3257.03	2093.6	3299.55	2071.06	2606.7	2377.97	2684.35	3939.96	3731.14	2629.04	3161.21	3850.6	4426.94
APRT	1119.65	1415.77	671.273	1894.55	1622.56	1321.32	1573.56	1289.68	1032.68	1686.02	1054.19	1959.38	658.711	1071.4	1505.83	1529.16	1944.27	1546.56	945.556	1185.48	1075.91	1054.19	1051.87	1200.95	1637.49	1861.38	1052.84	1806.85	1918.21	1504.69	1568.23	1759.32	1687.85	1934.19	1928.67	1651.55	1563.97	1276	1591.82	1647.46	1045.03	1145.91	950.26	1388.39	1806.85	1677.59	2063.76	1527.61	1657.2
AR	1329.59	441.292	879.92	1164.05	992.628	888.309	816.654	740.389	1299.44	816.654	1274.39	1024.03	938.615	1543.83	742.14	956.658	1106.32	808.818	712.384	698.67	715.961	1363.48	728.177	874.219	802.436	657.582	734.097	993.022	1017.61	793.702	773.526	1222.01	1006.35	1127.73	1061.14	1124.26	1010.28	1331.41	977.758	1172.72	1215.3	1204.42	1157.95	1048.15	1263.87	861.535	1060.75	815.309	914.851
ARAF	1081.6	573.172	1231.65	1101.4	724.088	1514.7	556.857	715.961	1192.94	710.452	1179.11	975.722	1542.08	1330.59	963.257	1014.48	877.702	1028.55	975.007	354.213	860.069	1130.98	1207.68	981.997	703.932	817.872	828.248	558.27	656.071	794.232	467.629	772.687	904.395	603.168	644.088	677.473	727.205	1120.71	553.716	706.921	1259.96	1107	1282.12	616.037	820.296	940.954	613.871	545.973	543.757
ARC	12135.7	4918.95	7128.32	14755.6	7414.53	5806.14	8619.55	8977.1	11760.6	6441.58	11298.6	10673.5	5917.27	12227.8	11226	11760.6	9817.94	12135.7	6348.83	6348.83	7646.76	10998.9	9817.94	6500.7	6125.02	2613.85	12048.4	5690	6248.56	9753.8	6276.78	12847.9	9387.89	11862.5	7092.37	11298.6	10126.3	12048.4	6774.59	9977.14	11391.4	11493.3	12723	5785.48	10351.2	11671.5	7888.56	6500.7	6883.63
AREG	983.053	696.334	917.04	990.893	787.95	1354.84	506.251	507.143	1719.28	353.261	1179.62	979.409	1549.62	1261.53	723.554	751.345	812.069	1047.2	473.526	317.935	651.104	1442.45	759.384	949.276	1149.38	319.964	790.251	582.782	1403.96	560.402	471.491	664.937	758.006	705.779	667.462	564.098	601.356	1030.45	689.605	618.225	1250.57	1136.31	1523.11	625.709	366.794	894.16	652.821	632.065	515.687
ARFGAP1	3850.6	1937.1	2363.78	4539.39	2889.83	2852.04	4590.95	2468.41	3402.14	1904.02	2921.92	3731.14	2074.03	4387.53	3833.48	2592.64	2747.82	2819.4	4471.81	1956.39	3533.67	3222.87	5855.78	2246.6	2970.44	1810.66	2706.59	2629.04	4065.14	2507.18	1851.57	3138.1	2826.54	2843.36	3894.68	2731.62	2578.51	3577.79	2119.34	2789.25	2765.1	2998.28	3356.19	1691.67	2552.79	2863.3	3107.19	1759.32	1918.21
ARFGAP3	10062.6	6379.05	6248.56	10568.7	6529.23	3322.59	16811.4	8246.72	10271.7	4781.56	9753.8	10428.2	4278.74	10843.2	10508.1	9101.57	8452.46	8803.52	8372.63	5316.21	12135.7	8566.7	15460.5	4508.15	4387.53	11862.5	9032.68	5291.53	12847.9	7807.85	5966.76	7414.53	8977.1	7128.32	7352.3	7848.88	8061.28	9694.81	4918.95	9500.24	10673.5	9152.83	12574.3	4471.81	9555.42	8926.75	8803.52	4767.25	4680.12
ARHGAP5	545.16	609.575	948.119	865.933	694.878	1262.21	702.407	802.747	860.385	343.217	481.813	901.443	1291.51	568.962	638.092	598.111	516.393	772.187	4644.27	485.12	841.771	697.535	1118.98	924.091	1086.85	3520.93	540.419	583.111	1443.96	737.548	484.503	512.016	579.572	632.954	997.347	468.976	706.263	667.706	513.358	682.526	556.075	624.244	394.229	595.843	1548.28	824.172	651.805	586.289	441.292
ARHGDIB	2056.74	554.002	1513.45	1460.14	1282.12	978.586	667.263	1195.07	2383.91	1375.31	2437.17	1376.45	1877.37	1566.84	1115.01	1237.04	1132.88	1421.55	835.304	1249.71	1069.42	2138.26	1203.72	1721.47	1201.47	423.604	1405	1300.23	1009.81	1168.44	860.921	1413.2	998.409	1461.47	864.628	1343.19	1039.51	2132.57	1254.42	963.982	2287.54	2317.94	1748.4	1177.09	470.121	1503.19	1223.73	1136.31	1189.58
ARHGEF1	1104.17	820.572	1059.66	2043.65	1049.16	654.078	681.05	1031.76	971.168	1021.84	1000.69	1682.68	1107	985.931	1409.85	1302.97	1310.39	1135.71	1051.87	722.543	969.018	836.877	1280.45	1092.86	798.335	552.3	984.43	1046.71	1657.2	1175.16	813.246	1554.23	1213.32	1383.01	1959.38	1330.59	1216.75	1007.19	990.893	1375.31	954.27	884.329	1076.86	1002.64	478.71	1345.3	1719.28	850.169	1085.92
ARHGEF10	671.509	233.906	662.569	479.769	317.935	530.924	254.349	171.515	541.448	410.559	565.496	217.341	805.605	626.969	241.93	121.138	204.752	171.515	233.906	241.93	188.366	434.505	351.222	529.704	674.212	315.293	429.328	365.485	284.781	171.515	519.656	188.366	171.515	341.503	594.421	429.328	315.293	423.604	369.455	121.138	461.605	402.92	952.955	591.426	455.574	241.93	348.309	264.135	412.345
ARHGEF11	1369.05	485.12	1022.7	1210.73	1088.63	726.631	1420.51	1045.03	1151.31	922.662	1108.81	946.934	1285.37	1375.31	953.901	1018.12	894.16	832.329	1399.41	709.229	823.776	1090.4	903.192	1023.62	1304.84	981.481	969.363	1021.02	671.509	1108.15	1040.57	1061.14	1024.03	1031.28	1402.65	813.246	918.987	1229.5	1173.89	900.602	1122.36	1056.17	1232.32	1018.12	1093.94	1054.69	1147.24	883.715	1208.46
ARHGEF12	856.427	369.455	710.712	901.127	576.113	693.118	619.805	670.658	724.299	620.716	1160.95	620.024	1060.27	840.435	475.08	465.333	584.308	592.297	995.238	582.782	512.597	732.722	634.947	811.558	1027.28	813.246	851.561	579.572	477.947	642.859	659.617	695.636	583.111	672.672	910.238	753.132	772.687	736.622	634.947	609.575	698.384	679.981	725.674	645.541	552.3	578.622	648.489	562.747	632.397
ARHGEF15	3924.15	2340.8	1500.41	7204	1757.19	767.644	6379.05	1735.18	2952.06	1968.53	2352.86	4661.62	2205.4	4338.23	3702.16	2246.6	2513.19	2205.4	4735.71	1566.84	3419	3309.9	4661.62	2277.23	1381.99	1752.56	1988.11	1913.73	5455.65	1965.79	1959.38	3356.19	2185.2	2363.78	3671.73	2264.75	1877.37	3365.93	1742.48	2690.55	2528.05	2533.84	2731.62	1637.49	2053.36	2292.86	3266.89	1494.99	1714.73
ARHGEF16	607.752	280.682	918.987	1043.6	376.985	474.033	691.543	860.626	486.288	819.399	1334.02	653.293	899.372	651.296	607.253	708.716	546.255	631.325	775.018	438.734	770.713	399.896	774.33	780.631	625.461	587.629	581.634	456.506	684.43	837.359	758.516	827.937	772.425	519.982	713.579	737.09	776.183	481.192	456.506	825.704	418.326	383.491	324.79	570.965	589.166	667.024	630.521	429.328	645.339
ARHGEF2	1148.85	392.639	865.665	942.536	711.525	851.269	805.865	908.482	1259.96	683.992	1180.76	746.687	1504.69	1103.44	669.964	786.825	892.397	942.863	1414.37	793.438	833.993	1122.36	1001.86	999.416	963.607	1083.72	802.214	721.025	734.567	917.373	723.801	843.635	736.404	836.362	839.69	816.654	797.85	1056.64	702.888	724.53	1100.77	1216.75	1137.9	721.565	651.296	962.376	670.886	737.09	704.46
ARHGEF3	1019.32	268.259	681.972	848.649	680.551	596.698	845.96	625.709	829.404	535.539	1001.12	697.535	864.628	944.829	857.807	550.843	699.259	708.716	916.015	489.159	639.939	961.946	643.363	627.794	876.449	705.24	1091.33	636.043	609.823	604.034	708.478	878.45	656.931	653.064	795.364	774.33	675.759	967.519	658.711	686.763	903.474	921.787	1182.75	710.2	876.449	725.396	767.426	648.489	704.202
ARHGEF4	1651.55	254.349	740.61	1092.41	653.825	645.126	1471.18	691.543	1106.32	596.698	1419.27	726.631	876.149	1318.69	591.713	573.172	760.203	598.111	1296.33	784.385	642.125	1407.71	641.134	808.571	744.619	791.46	567.296	686.29	773.288	743.847	767.898	771.552	575.553	855.534	746.687	759.69	698.67	1679.28	646.216	786.247	1295.28	1246.34	1150.58	717.229	742.382	717.7	725.674	669.053	689.165
ARHGEF5	1110.37	365.485	974.21	802.436	649.319	857.037	798.103	829.158	769.317	716.922	1004.72	637.315	1228.85	911.942	492.88	690.993	785.451	803.624	1632.08	652.573	793.086	945.859	836.116	944.474	1211.23	881.321	571.918	582.181	752.565	848.37	853.246	774.803	665.467	1145.32	932.912	733.828	763.987	1078.92	639.644	711.771	991.809	963.257	1177.76	608.291	886.529	774.803	734.567	693.666	650.266
ARHGEF6	955.27	425.014	869.691	569.567	590.481	944.036	552.3	682.274	974.21	526.709	938.85	609.823	989.987	1015.22	479.321	713.579	697.85	680.804	806.388	472.105	740.02	903.474	671.509	828.905	674.973	499.15	708.054	805.865	511.2	739.112	545.577	619.805	579.29	646.457	597.769	610.419	656.931	942.084	527.17	514.504	1036.99	930.729	1416.92	623.184	851.962	721.285	324.79	687.61	531.74
ARHGEF7	1907.41	464.289	1449.18	1378.51	1248.86	992.628	1026.45	1383.01	2053.36	978.586	2115.98	1191.75	1088.03	1897.51	946.934	1287.8	1176.04	1448.01	1263.87	1142.72	1147.24	1937.1	1302.97	1310.39	1183.5	612.281	1160.95	1200.95	927.788	1714.73	1055.2	1332.21	1113.02	1380.83	1491.12	1276	1294.49	1882.63	1152.55	1029.61	2047.12	2180.19	2025.4	1093.94	567.569	1344.17	1162.74	1202.12	1152.02
ARHGEF9	3626.98	1211.23	1981.59	2127.95	1653.53	1285.37	1891.77	1839.71	3520.93	1587.94	3626.98	2292.86	914.108	3655.45	2383.91	2453.41	2233.01	2539.52	1421.55	2800.88	2952.06	4212.72	2899.59	1717.39	1237.04	439.444	2931.74	1535.13	1116.04	2545.51	2520.73	2952.06	1818.76	2476.68	1208.46	3748.08	2899.59	3602.9	1399.41	3602.9	3461.38	3879.08	3036.87	1596.62	1342.25	2389.85	1750.38	1733.14	1659.08
ARID1A	5597.14	1632.08	3470.66	2880.9	2552.79	2198.16	1171.98	2370.02	5227.9	2170.88	5205.07	2629.04	1467.18	5785.48	2347.44	2462.62	2863.3	3390.03	783.188	2780.95	2021.97	4888.05	2636.78	3244.49	1991.47	543.757	2952.06	2303.22	1298.6	2413.52	2408.56	2568.1	2008.64	3602.9	1750.38	2453.41	1968.53	4904.84	2395.6	2249.79	4869.18	4718.94	5227.9	2233.01	1869.42	2899.59	2053.36	2468.41	2421.06
ARID4A	900.864	831.572	424.211	780.164	803.346	863.306	1207.68	890.054	1115.43	739.344	937.616	803.047	542.401	1204.42	895.913	753.383	743.114	802.214	905.439	758.516	766.261	890.402	690.993	617.628	575.014	749.053	1061.14	763.987	865.665	899.977	711.021	790.675	717.229	843.635	757.119	772.687	782.732	906.996	763.987	653.293	1152.02	956.658	843.635	715.505	720.106	795.364	882.044	726.358	733.828
ARNT	1492.69	379.674	1432.04	1346.27	929.486	1164.05	990.893	1074.56	1081.07	997.347	1378.51	1211.23	778.743	1390.98	717.985	857.464	1169.19	1066.29	1991.47	776.726	992.628	1286.71	984.103	1379.46	1036.05	901.443	795.364	983.053	1095.71	1316.75	771.029	1111.37	944.829	1224.52	1777.86	1017.61	1060.75	1383.01	822.341	1059.2	1163.46	1260.9	799.472	870.688	1093.44	1093.94	1097.98	837.942	819.14
ARNTL	1078.92	391.605	1446.35	1421.55	1284.36	786.487	911.942	1566.84	849.848	1101.92	997.876	1039.99	721.565	1042.73	730.967	1239.67	1162.74	1406.97	1054.19	952.263	1041.45	806.126	1089.68	1243.83	862.065	518.093	857.464	1342.25	1274.39	1529.16	971.621	1461.47	1533.43	1329.59	1719.28	1336.41	1682.68	921.787	1114.34	1285.37	973.438	824.172	901.808	1064.08	607.752	1413.2	1307.54	1271.87	1148.36
ARPC3	885.329	322.161	613.871	715.961	714.522	446.21	1346.27	933.979	1127.73	479.769	674.212	608.291	622.882	1235.6	429.328	589.166	715.767	854.458	1645.65	603.717	821.049	878.734	729.681	546.255	580.66	599.682	619.257	681.972	969.717	892.397	842.407	568.721	589.972	516.393	621.967	797.85	954.27	784.094	651.543	1052.42	1040.97	823.469	848.154	739.112	901.443	731.27	731.485	668.583	568.197
ARRB1	832.329	403.97	622.275	849.533	820.296	456.506	909.924	957.707	1077.94	652.573	850.169	745.781	635.162	1100.77	582.782	645.791	741.914	820.572	1761.49	586.562	882.044	998.887	695.09	514.053	762.63	839.446	822.902	821.86	1020.2	885.801	1015.22	693.35	689.005	593.754	701.937	833.993	858.7	795.02	705.779	1037.44	886.529	806.615	746.687	847.222	884.626	635.162	753.645	734.097	661.292
ARRB2	2264.75	487.282	906.582	1869.42	1071.4	558.89	2008.64	1293.57	1655.59	1147.87	1667.03	1297.86	685.739	2063.76	1337.41	1473.8	1233.07	1488.12	1299.44	791.24	1019.72	2229.4	1398.38	735.057	1063.17	1312.7	1413.2	968.651	1699.59	1370.11	1985.39	1624.53	1510.35	1059.2	1468.61	1763.42	1389.68	1872.35	941.707	1380.83	1573.56	1921.52	1453.85	1052.42	1095.02	1369.05	1520.01	1053.3	975.41
AS3MT	1226.87	1117.28	544.472	1178.5	1520.01	984.43	5597.14	1503.19	1144.05	1376.45	1239.67	1427.51	716.642	987.535	1104.17	1243.83	1579.44	1288.73	2277.23	1543.83	1563.97	1221.44	1057.14	1130.22	884.987	854.458	879.92	1427.51	1324.56	1754.6	1679.28	1511.86	1231.65	1601.06	1846.2	1463.92	1374.28	1190.37	1393.36	1384.15	1040.57	1187.15	805.865	1176.04	992.29	1508.83	1780.32	1288.73	1293.57
ASAH1	4129.38	1706.18	462.297	2292.86	734.811	921.787	1961.82	1108.15	5571.82	719.373	5806.14	1380.83	767.154	3850.6	2081.01	2255.19	830.936	2921.92	1065.64	835.659	2724.03	5621.48	1759.32	644.32	467.629	868.132	1971.43	631.059	1059.2	1259.96	590.272	1569.74	996.865	938.85	638.962	1697.67	1129.58	3731.14	651.104	844.181	4077.18	5112.47	4904.84	679.54	698.67	2233.01	989.987	737.262	656.265
ASAH2	479.321	897.581	746.262	1078.52	1420.51	1496.31	698.67	1434.12	479.769	2826.54	543.134	832.627	930.983	413.386	1555.9	1211.23	704.968	1193.57	599.912	789.993	564.955	736.404	464.289	1450.48	894.16	715.315	1695.39	1568.23	568.962	1671.89	2237.45	1212.63	961.946	902.835	903.192	1167.68	1026.05	474.624	2698.48	806.615	435.465	920.061	1012.85	2698.48	758.266	1142.08	1435.17	2698.48	2706.59
ASAH2C	268.259	761.81	796.184	610.898	621.967	1121.82	518.093	635.792	430.993	638.519	217.341	763.416	1293.57	290.059	818.92	738.376	481.192	697.336	1117.28	754.799	529.37	268.259	775.907	639.644	699.259	1542.08	565.496	537.649	767.644	666.503	527.17	582.782	564.955	648.815	640.385	640.639	547.77	368.05	541.763	254.349	423.604	349.727	453.943	564.955	1733.14	641.134	579.857	593.957	526.709
ASL	1775.02	3533.67	908.119	3507.79	1438.32	857.464	1348.05	1703.79	1566.84	1536.77	1904.02	3365.93	1315.63	1584.39	2889.83	2015.44	2675.6	2246.6	2102.1	1426.36	2162.23	1471.18	1763.42	1051.5	904.754	1864.19	1529.16	1452.72	4937.46	1839.71	2568.1	2019.07	1858.3	2408.56	3433.69	1913.73	1928.67	1977.41	1349.96	2237.45	1918.21	1671.89	1719.28	1105.14	1510.35	2170.88	3095.63	1206.79	1344.17
ASMT	1684.6	1295.28	996.865	1728.11	1252.27	615.432	1251.5	1032.68	1388.39	1297.11	1626.5	1602.51	896.682	1472.66	1552.84	1298.6	1763.42	1232.32	811.044	1319.64	730.967	1518.44	852.244	828.591	465.913	827.638	1338.23	1311.54	1673.67	1171.27	1041.45	1565.37	1185.48	1816.76	585.156	1430.77	1153.86	1613.81	1283.63	1175.16	1633.72	1617.91	1689.64	1107.59	1651.55	1198.03	1452.72	1020.2	1298.6
ASNS	1521.62	1108.81	1554.23	1137.25	1386.99	1101.4	967.126	1309.59	1225.44	1918.21	1195.07	1210.73	1445.01	1345.3	1577.64	1327.91	1349.96	1408.67	1013.23	922.662	876.149	1346.27	1546.56	1132.08	893.004	889.369	1500.41	1393.36	1224.52	1153.09	1563.97	1317.64	1162.74	1445.01	1069.42	1205.26	1326.54	1381.99	1410.87	1210.73	1239.67	1376.45	1122.9	1247.08	1286.08	1488.12	1301.02	1310.39	1450.48
ASPG	544.472	888.635	1504.69	922.164	1529.16	874.219	710.712	1371.07	651.104	1977.41	357.934	1097.98	1195.71	390.634	878.734	952.571	1117.28	1060.75	1180.11	1510.35	781.146	477.002	782.503	1239.67	1058.83	1102.74	888.635	1921.52	1467.18	1278.5	1237.04	891.736	995.238	1472.66	1463.92	1076.86	1276.8	521.482	1675.58	1163.46	614.123	497.973	294.83	1313.08	1277.71	1153.09	1379.46	1516.59	1777.86
ASRGL1	548.505	701.09	645.339	389.499	482.617	517.52	700.689	456.006	579.572	585.475	553.383	434.505	765.63	388.436	580.66	437.723	400.853	362.959	611.758	464.289	418.976	592.934	546.581	474.624	411.418	489.603	662.778	526.709	584.556	487.282	546.986	339.188	386.084	560.098	241.93	609.361	481.813	525.892	489.159	621.203	540.792	552.3	569.567	425.014	456.006	392.639	646.934	335.598	489.603
ASS1	934.701	1581.88	1282.86	1148.36	1153.86	1687.85	1422.52	1593.32	868.132	1145.32	866.493	1397.42	2149.82	704.202	1341.14	1489.91	1318.69	1328.83	1390.98	1601.06	1721.47	860.921	1994.96	1245.59	1526.3	3562.02	1415.77	1092.41	1737.08	1523.11	1161.7	1101.92	1402.65	1069.97	1312.31	1179.62	1051.5	968.651	1396.47	966.343	993.457	877.702	1101.92	1083.2	2340.8	1244.74	1067.17	1176.04	1246.34
ATF1	1234.76	341.503	1206.79	1142.08	1343.19	1392.12	3906.91	1548.28	1276	949.276	1221.44	937.616	842.051	1298.6	711.021	1092.41	956.429	1174.54	4781.56	1322.46	1019.32	1276	1162.25	1453.85	1291.51	4442.52	760.694	1058.14	1189.02	1591.82	1427.51	1230.84	1165.32	1149.38	1279.52	1071.87	1107.59	1233.07	1143.38	1111.96	1284.36	1254.42	1386.99	965.987	1060.27	1341.14	1072.67	1416.92	984.103
ATF2	8566.7	579.857	1851.57	1806.85	1655.59	1821.52	895.913	2585.45	9555.42	1699.59	8977.1	1763.42	909.924	7692.27	1330.59	2352.86	1655.59	2453.41	2166.23	1971.43	979.006	9032.68	4406.89	2513.19	2246.6	1206.79	1828.93	1359.19	886.188	2224.48	1419.27	2395.6	1839.71	2340.8	1809.55	2309.41	1775.02	8687.75	1833.82	1223.73	8687.75	9322.2	7493.44	1483.92	1828.93	2037	1839.71	2282.99	1630.37
ATF3	706.921	383.491	1053.3	965.581	976.348	1179.11	907.359	950.606	807.972	727.956	751.084	835.868	848.863	821.343	662.778	989.148	687.378	774.14	1697.67	650.266	989.148	809.659	1093.44	1278.5	1066.29	741.019	722.019	938.85	732.722	956.429	821.049	786.825	1008.37	650.509	904.086	779.661	914.567	762.914	926.643	465.913	814.172	761.503	899.667	944.474	936.119	828.248	569.567	1064.08	994.319
ATF4	979.409	563.731	920.85	916.3	878.734	1132.08	1184.29	847.595	826.289	938.246	862.065	912.687	967.925	938.246	718.486	918.338	1981.59	935.78	1529.16	725.674	2193.05	927.278	1714.73	1176.04	858.399	724.53	1141.1	1100.23	1396.47	1203.72	718.486	750.193	1501.8	731.27	1041.45	895.913	1047.71	857.807	837.359	1068.23	784.582	849.533	1023.62	1403.96	430.993	1110.37	1005.49	1006.35	998.887
ATF5	372.949	533.415	2188.77	1276	1462.6	2585.45	861.535	1915.71	366.794	1544.89	258.798	969.018	2598.68	410.559	918.338	982.392	943.238	1165.92	5030.13	1189.58	996.112	319.964	1518.44	2102.1	1081.6	746.499	670.886	1148.36	1143.38	1695.39	698.384	1021.02	1376.45	941.707	1587.94	1232.32	1872.35	514.504	1148.85	1483.92	356.227	327.117	298.081	1057.68	1421.55	1302.97	1066.29	1816.76	1096.89
ATF6	365.485	351.222	682.526	694.878	440.371	689.362	518.429	519.982	507.983	366.794	375.559	588.851	872.42	580.205	477.947	438.734	476.122	411.418	658.17	233.906	428.306	432.885	436.987	607.253	419.684	524.408	540.055	531.342	633.202	453.253	523.611	531.74	547.328	404.963	329.861	696.819	602.291	441.292	394.229	606.231	465.333	404.963	447.92	622.615	568.197	353.261	390.634	629.89	483.537
ATF7	785.683	443.214	1139.85	883.715	625.709	1230.84	436.987	516.393	999.779	726.181	849.154	522.321	1318.69	880.307	654.812	640.903	692.879	807.167	669.441	687.378	420.74	966.752	1240.5	1275.18	636.752	472.105	987.897	656.265	643.645	522.032	541.763	805.605	619.509	711.021	642.125	837.359	551.614	809.902	790.425	638.74	926.643	1011.13	736.404	704.718	472.66	783.479	681.746	1011.61	762.348
ATIC	958.544	1386.99	1681.22	1594.92	1409.85	1276	1326.54	1624.53	867.837	1409.85	883.089	1619.44	1681.22	882.762	1216.75	1510.35	1677.59	1307.54	1488.12	1833.82	1480.07	880.307	1733.14	1358.03	1725.58	1337.41	1118.98	1647.46	1410.87	1712.88	1494.99	1560.48	1739.72	1580.61	2347.44	1510.35	1544.89	933.254	1635.58	1370.11	969.363	922.164	1439.88	1406.97	980.424	1487.14	1728.11	1297.11	1458.83
ATM	789.993	438.734	1055.2	1024.48	1004.72	1107.59	1095.71	807.389	1015.92	812.966	933.254	875.871	1046.71	1047.71	880.594	717.7	885.329	960.751	1079.44	635.478	1117.28	896.682	1287.8	987.897	811.044	654.078	824.975	928.466	1008.84	789.089	748.808	830.298	832.035	809.116	675.499	944.036	984.103	901.443	877.063	1244.74	1010.28	888.635	1065.64	948.913	736.836	898.662	748.536	918.059	829.158
ATP2C1	5112.47	452.645	1043.6	2037	1067.17	981.481	1816.76	1288.73	5855.78	825.493	5621.48	1248.86	1271.87	5355.24	1212.63	1937.1	961.946	2432.37	1478.67	787.087	1256.08	4680.12	1467.18	1040.57	1014.48	339.188	1268.31	965.218	1193.57	1166.99	893.765	1428.95	1130.22	1098.7	1052.42	1265.35	1189.58	4823.01	1006.35	1011.61	5643.12	5050.03	6276.78	968.651	357.934	2063.76	1085.92	987.897	954.975
ATP5A1	889.67	1501.8	2334.35	1413.2	2666.45	4197.82	607.752	1565.37	682.274	2715.92	693.95	1818.76	1090.4	755.811	1924.78	1888.8	1991.47	1861.38	542.401	2402.54	1211.76	843.115	934.357	1907.41	2008.64	1003.46	1746.45	2789.25	1192.33	1848.74	1742.48	1861.38	1649.82	2105.21	1602.51	2249.79	2047.12	899.667	2432.37	1573.56	829.404	969.363	748.536	2166.23	1089.68	1742.48	1739.72	2081.01	2395.6
ATP5B	785.052	744.619	1062.09	487.282	579.29	664.664	152.2	375.559	548.19	951.516	651.543	613.609	536.174	582.181	661.292	575.29	1065.64	361.55	324.79	479.321	380.881	484.119	568.197	662.778	742.604	418.326	715.505	763.167	500.048	365.485	564.331	505.773	719.588	769.117	646.671	639.221	842.722	616.037	546.255	715.084	634.471	527.886	331.673	658.45	728.686	887.991	953.2	465.333	670.435
ATP5C1	1036.51	993.805	1038.43	637.513	632.397	624.678	1628.36	690.145	681.05	722.808	770.129	886.529	655.379	851.269	969.717	780.631	984.103	666.797	566.943	892.397	817.872	783.788	940.276	677.241	490.078	540.792	853.87	746.499	669.441	728.473	755.075	723.327	784.385	796.184	809.902	601.684	593.754	926.643	826.054	604.034	893.004	822.128	731.27	775.018	383.491	798.946	874.219	768.181	965.218
ATP5D	730.449	675.759	712.651	327.117	451.353	485.12	605.396	580.205	616.563	460.991	588.545	613.306	496.876	589.166	650.509	570.164	450.611	487.698	749.053	554.898	470.121	527.886	732.416	576.77	692.879	1286.71	317.935	568.197	637.513	594.421	565.974	437.723	548.505	317.935	714.522	359.335	476.525	658.711	477.446	689.165	687.61	616.563	811.292	457.107	789.272	571.635	595.298	514.504	502.451
ATP5E	1044.57	854.841	621.515	585.693	447.92	392.639	679.751	669.762	896.266	531.74	891.736	659.075	458.679	1004.72	782.732	716.248	523.157	684.43	840.435	651.104	896.915	1058.14	770.713	448.849	152.2	2690.55	1036.99	487.282	1401.67	639.939	689.005	523.611	621.005	437.723	608.623	793.989	799.472	1046.31	575.29	1757.19	1064.08	1016.3	905.097	728.686	674.462	647.245	763.682	505.773	508.933
ATP5EP2	927.278	584.308	585.693	637.027	482.3	341.503	739.344	723.327	775.907	606.463	792.254	574.785	439.444	742.14	667.941	601.109	699.896	604.342	631.325	597.219	506.251	823.776	639.221	369.455	324.79	674.973	930.729	493.761	571.918	755.811	724.863	589.166	522.321	528.206	694.179	566.272	487.282	854.132	689.005	858.399	738.866	869.691	782.268	459.296	579.29	699.259	752.565	451.353	565.274
ATP5F1	1237.04	809.659	612.031	712.081	660.782	366.794	1166.99	928.466	1088.63	674.672	1120.07	734.097	557.636	1202.12	716.922	729.435	777.048	843.115	929.156	1018.81	915.698	1349.96	964.764	339.188	407.096	391.605	681.972	726.358	674.672	997.876	816.654	699.259	736.622	787.95	831.572	865.933	1076.35	1182.75	766.261	667.024	1018.52	1164.62	761.503	647.98	564.331	905.097	762.63	667.706	769.889
ATP5H	1009.32	1473.8	1378.51	1270.85	1501.8	549.731	1124.26	1804.1	1069.42	1390.98	1103.44	1256.85	743.847	1051.5	1215.97	1204.42	1527.61	1204.42	893.765	1884.99	1714.73	995.628	1651.55	757.68	1288.73	2224.48	1026.05	1642.23	1381.99	1737.08	1397.42	1045.91	1481.38	1147.87	1761.49	1057.14	1420.51	1090.92	1513.45	1422.52	1157.95	1067.17	1128.92	1395.52	1208.46	1504.69	1415.77	1573.56	1555.9
ATP5I	1988.11	922.662	1410.87	1135.21	1826.43	4888.05	769.317	1031.28	2255.19	1316.75	2706.59	1043.6	645.541	1811.76	1266.28	1394.52	1255.19	1248.86	611.092	1065.64	1040.97	1918.21	1110.37	689.362	829.739	975.41	1664.88	2108.49	781.699	1160.95	1064.62	1266.28	1069.42	1170.61	915.698	1194.46	909.237	2188.77	1159.8	990.893	2347.44	2292.86	1959.38	984.43	1026.45	1181.57	1113.02	1415.77	1102.52
ATP5J2	863.955	687.61	767.154	744.619	602.913	488.24	623.666	656.5	681.972	918.987	881.321	754.071	579.29	749.739	1249.71	870.288	791.24	885.801	638.962	731.485	600.859	1006.35	534.927	578.326	662.778	846.622	1997.88	642.408	479.321	733.828	803.346	1003.09	731.485	872.086	634.197	895.189	717.439	881.321	808.571	942.084	857.037	1160.48	789.993	513.799	514.053	873.605	807.686	632.647	813.501
ATP5L	591.986	671.788	1056.17	706.47	836.116	617.966	970.098	722.019	631.059	956.429	524.408	805.865	675.759	585.987	685.739	903.474	749.49	708.478	981.997	882.762	790.675	687.61	655.077	893.004	952.955	720.804	745.291	813.501	753.84	727.457	789.272	813.246	867.574	817.007	722.328	736.836	832.627	533.042	921.787	850.701	675.759	697.85	854.458	772.978	786.247	720.589	641.585	984.103	889.67
ATP5S	590.701	645.974	625.928	583.668	486.288	640.385	698.103	611.758	515.687	655.077	585.156	604.863	645.339	561.022	643.363	741.914	693.35	655.572	621.967	812.341	753.84	608.623	653.825	633.202	859.742	1806.85	984.103	416.442	656.265	636.46	669.964	666.503	636.752	695.897	704.46	621.967	548.505	616.287	663.789	752.338	620.716	659.833	481.813	576.77	1072.67	614.65	619.257	626.969	599.682
ATR	1608.39	610.087	1008.37	1281.33	1068.23	1059.2	1166.41	934.701	1846.2	779.39	1580.61	1226.87	1226.26	1586	1179.11	997.876	1121.82	1092.41	1884.99	640.385	1701.57	1691.67	2162.23	1091.33	1294.49	785.173	1065.64	1028.55	1642.23	954.975	826.289	1010.28	1042.26	1132.08	1109.38	1009.81	1278.5	1897.51	1041.8	1351.12	1604.4	1589.61	1737.08	1057.14	680.551	1069.42	1220.05	858.7	921.479
ATRIP	1384.15	554.574	998.409	1411.99	1356.78	1362.4	1099.74	1263.87	1214.13	961.244	1166.41	1392.12	1026.45	1067.61	918.987	1148.85	1091.87	946.542	3866.13	1088.63	881.321	1110.86	894.16	1080.63	925.136	801.182	754.318	1593.32	1640.33	1293.57	785.173	1144.05	1022.33	1151.31	1271.87	978.083	1093.94	1708.15	989.595	1047.2	1090.92	1202.12	1087.56	992.29	763.987	1190.37	1284.36	1034.61	1003.46
ATXN1	755.358	534.193	1134.6	1254.42	1241.42	672.028	832.035	1190.37	848.863	1821.52	726.181	1142.72	1094.51	797.147	1222.93	986.397	1594.92	899.667	864.99	2561.01	902.453	725.105	1109.96	991.26	954.565	502.451	1179.62	1146.6	824.975	1148.85	2105.21	1360.01	1142.08	2657.2	1448.01	1331.41	1291.51	684.43	1526.3	917.373	708.955	698.67	614.931	1480.07	672.028	845.629	1589.61	1216.75	1826.43
ATXN10	765.962	380.881	1067.17	865.665	938.246	676.724	660.159	804.769	818.133	1000.69	706.263	707.111	1289.68	791.985	621.515	720.106	775.018	804.475	1252.27	806.126	541.151	835.659	769.889	1230.84	1055.74	734.567	784.385	873.937	774.14	815.309	779.39	981.997	599.682	1189.02	906.195	871.411	890.688	650.026	909.237	720.106	823.099	860.626	742.888	918.338	676.501	868.132	1018.81	798.335	999.779
ATXN2	897.957	408.303	674.973	662.569	665.467	661.573	781.699	657.582	719.588	598.111	755.811	589.703	931.791	806.388	591.986	501.391	490.078	567.873	1178.5	473.526	551.614	646.934	578.058	683.479	505.773	587.257	607.752	683.479	564.331	670.435	636.46	479.769	345.708	369.455	524.765	513.029	529.37	664.937	741.914	575.014	737.788	716.248	610.898	757.119	646.671	638.74	827.011	558.624	678.147
ATXN3	781.146	413.386	994.319	913.037	888.635	571.337	627.543	667.263	456.006	1090.92	661.855	611.758	1123.53	514.504	726.631	583.382	544.472	521.482	707.317	568.962	365.485	378.36	572.211	1042.73	878.734	453.943	759.384	947.752	425.766	694.179	879.641	1028.19	674.212	807.972	738.63	758.516	707.111	385.158	951.121	577.791	459.296	343.217	738.065	1016.72	688.013	752.565	902.835	633.996	964.383
ATXN7	319.964	423.604	893.765	816.202	664.335	845.96	819.997	953.544	329.861	616.287	1161.7	635.478	1331.41	312.283	495.904	762.63	530.464	753.383	4552.69	501.391	773.288	188.366	873.937	957.357	903.784	1708.15	563.372	637.315	738.866	969.018	926.923	618.469	665.216	428.306	1299.44	678.609	784.094	217.341	1580.61	730.223	306.637	241.93	152.2	677.241	526.709	762.348	690.346	647.245	669.762
AUH	477.446	759.384	517.52	610.087	523.157	720.352	749.739	572.455	543.362	622.615	413.386	593.957	573.811	576.77	597.219	803.346	559.797	580.45	623.666	653.433	735.903	548.903	621.203	601.356	629.89	695.897	516.736	553.027	642.125	561.713	748.536	671.273	660.159	610.898	589.441	872.987	478.71	542.055	554.002	830.646	557.929	553.716	656.265	529.704	645.791	598.111	588.545	641.364	894.761
AURKA	729.435	317.935	1415.77	1063.71	1211.76	944.474	757.119	1048.15	564.693	1483.92	1218.12	833.993	2141.77	793.438	606.897	832.329	935.78	750.008	1804.1	942.536	801.905	605.955	678.609	1693.62	1406.97	1078.52	608.291	1402.65	851.269	905.845	1094.51	812.669	955.571	1081.6	1175.16	807.972	968.226	696.819	1492.69	886.529	628.846	576.113	665.975	1363.48	1096.32	737.788	795.901	1376.45	1401.67
AURKB	470.884	277.036	646.671	556.857	451.929	533.415	859.061	591.426	471.491	399.896	921.787	372.949	890.688	725.105	418.976	689.605	570.965	415.661	1035.69	565.496	500.965	484.503	514.504	636.46	409.557	474.624	402.92	485.12	621.727	580.66	671.788	312.283	459.296	525.126	430.298	518.093	507.983	540.055	534.571	631.325	570.626	528.905	651.805	638.326	494.851	431.914	476.122	489.603	575.553
AXIN1	687.378	217.341	823.099	753.383	703.319	755.811	797.85	680.551	548.903	802.436	771.888	632.647	1019.72	715.084	588.232	681.282	603.717	474.033	1254.42	513.029	574.785	687.027	570.164	1003.85	743.344	707.609	492.234	765.127	803.346	611.092	744.361	626.723	611.758	789.089	658.711	663.045	641.585	741.326	742.14	727.205	855.185	706.263	619.805	781.699	740.389	481.813	594.715	781.994	735.607
AXL	620.245	303.509	815.309	637.315	546.581	897.581	678.776	777.502	536.562	407.096	780.908	639.221	932.453	676.501	511.2	529.704	519.214	586.936	1791.42	494.423	598.111	631.325	546.986	714.05	1341.14	2453.41	534.571	562.747	688.484	574.15	742.604	538.739	468.341	547.328	1216.75	634.471	671.788	619.509	543.757	712.99	706.921	639.939	615.754	594.194	975.007	597.769	469.57	609.173	503.378
AZIN2	518.9	472.66	507.143	465.333	341.503	555.242	422.794	418.326	620.716	530.086	623.413	319.964	609.575	631.059	351.222	483.125	488.24	443.214	284.781	481.813	468.341	631.617	337.344	540.055	526.709	385.158	425.014	391.605	572.455	424.211	504.283	492.234	496.399	568.962	371.573	417.336	258.798	544.472	488.666	984.43	558.624	611.092	774.56	454.683	554.002	395.55	499.558	418.326	468.976
B3GALT6	612.031	1439.88	640.639	845.629	1262.21	1750.38	982.724	2021.97	704.202	942.863	563.372	938.85	812.341	606.231	1046.31	1038.43	927.788	1024.03	1981.59	1428.95	2219.2	705.514	1430.77	1178.5	1289.68	892.875	933.979	1376.45	1299.44	1787.86	1409.85	816.654	871.153	883.715	1596.62	934.701	1166.99	687.843	991.809	1463.92	726.631	694.179	589.703	2598.68	1369.05	928.866	911.568	1589.61	872.086
B3GAT1	1254.42	1818.76	643.835	1691.67	1555.9	1095.71	902.125	1864.19	1162.74	1365.34	1225.44	1721.47	752.565	1160.48	1643.65	1405.79	1900.77	1651.55	986.783	1414.37	1478.67	1296.33	1399.41	1405	1403.96	724.299	1540.55	2056.74	2237.45	1855.48	1543.83	1370.11	1516.59	1543.83	1659.08	1489.91	1524.32	1260.9	1370.11	2447.21	1200.22	1303.86	727.205	2650.26	1122.36	1448.01	1667.03	1691.67	1316.75
B3GAT2	950.26	649.803	434.505	654.812	544.793	633.688	1067.17	659.328	962.376	488.24	759.138	537.649	489.603	984.43	635.478	645.541	656.5	514.504	868.469	798.103	705.779	1036.51	552.3	483.537	440.371	653.293	644.608	559.274	589.166	680.551	607.253	559.274	722.328	556.412	607.253	487.698	531.342	882.044	595.039	603.717	894.413	887.991	667.462	634.722	942.084	442.274	633.488	633.202	573.542
B3GAT3	676.255	770.129	450.611	587.257	557.636	1105.14	790.931	803.941	813.758	604.629	588.232	601.356	534.571	764.3	612.61	670.435	573.172	625.205	1024.03	693.95	706.263	755.604	651.296	565.496	706.921	1910.87	504.678	571.635	543.362	802.214	533.415	569.567	597.769	551.614	644.608	460.991	536.174	748.536	549.376	616.287	827.638	721.285	544.472	534.571	1112.44	573.811	634.197	694.179	584.308
B3GNT2	681.282	661.573	501.391	591.426	688.233	869.691	949.655	627.543	766.261	749.053	736.404	534.927	557.209	775.018	762.63	765.37	585.693	610.647	638.092	557.636	775.279	767.898	682.526	611.456	524.765	615.186	1157.21	676.724	641.134	683.295	713.805	694.878	682.772	592.602	501.929	606.727	561.321	740.02	759.919	574.15	709.71	796.184	628.022	687.843	740.802	541.151	740.02	701.09	777.048
B3GNT3	901.443	1565.37	678.609	2008.64	1660.89	2093.6	1034.61	2102.1	1030.04	1566.84	647.718	1420.51	754.071	703.637	1487.14	1563.97	1337.41	1708.15	4904.84	1473.8	981.997	894.16	1179.62	1476.81	1164.05	2090.13	969.717	1328.83	2032.91	2037	881.646	1544.89	1985.39	1247.08	2188.77	1527.61	2176.1	928.866	1472.66	1579.44	797.396	925.136	486.288	1180.11	1314.87	1858.3	1785.12	2001.63	1334.84
B4GALT1	3061.26	4049.09	649.062	4110.67	2162.23	1877.37	5621.48	2090.13	2942.86	1928.67	2468.41	3761.41	788.633	4243.74	3095.63	2237.45	2592.64	2176.1	5205.07	1664.88	1910.87	2880.9	2090.13	1689.64	1659.08	6071.56	1473.8	1968.53	4718.94	2297.24	1940.51	3036.87	2395.6	2352.86	3257.03	2219.2	2050.67	2819.4	1848.74	2698.48	2552.79	2328.71	3061.26	1399.41	2462.62	2334.35	3461.38	1809.55	1719.28
B4GALT2	5737.27	1743.88	614.65	1706.18	1220.05	1568.23	1708.15	1642.23	5737.27	1248.86	6276.78	1839.71	664.029	5966.76	1626.5	2282.99	1961.82	2249.79	1290.66	1750.38	1752.56	4937.46	2060.19	969.018	873.354	2138.26	1961.82	1081.6	1487.14	1743.88	939.556	1500.41	1615.91	1721.47	1021.43	1717.39	1673.67	5112.47	1211.23	1181.57	6195.07	5227.9	6500.7	1049.16	1546.56	2124.11	1430.77	1241.42	1084.91
B4GALT3	649.319	830.936	588.851	709.486	1146.6	1765.88	707.111	1041.8	1142.08	1285.37	601.995	840.435	883.715	1311.54	965.987	876.774	958.544	899.372	1144.05	1284.36	920.425	657.136	1013.23	1389.68	897.957	806.126	817.007	1006.35	1065.64	1083.72	1488.12	863.955	799.253	1030.04	725.674	900.864	868.469	635.478	1061.65	827.011	1341.14	696.104	609.823	1067.17	842.051	1016.3	1206.79	1126.14	938.85
B4GALT7	985.931	1750.38	636.043	1897.51	1866.31	1858.3	921.127	1772.52	1441.04	2029.16	1095.71	2209.53	772.425	1439.88	1615.91	1649.82	2166.23	1682.68	1405	1763.42	1142.08	945.556	1264.61	1529.16	3150.34	5542.07	1226.26	2098.55	2105.21	1884.99	2666.45	1785.12	1944.27	2029.16	2545.51	1846.2	2162.23	920.85	1837.09	1913.73	1615.91	953.2	682.526	1780.32	2476.68	1809.55	2260.68	1669.45	1937.1
BAAT	636.46	490.078	425.014	499.15	497.973	599.197	401.965	284.781	645.974	513.358	673.703	397.411	738.065	563.372	494.423	580.66	499.15	564.098	379.674	457.107	538.739	627.794	727.205	499.15	713.579	805.865	598.662	436.987	653.825	319.964	404.963	622.275	594.715	642.125	366.794	489.603	418.326	593.957	268.259	309.389	612.61	645.339	853.87	719.061	1053.73	497.973	514.862	233.906	284.781
BACH1	1284.36	366.794	1555.9	1068.23	1326.54	1369.05	1162.25	1276.8	1125.58	1100.77	1133.92	1067.17	1430.77	1319.64	676.983	870.688	1121.25	834.27	2747.82	1256.85	930.243	1210.73	955.27	1518.44	1335.58	485.12	719.86	1360.01	911.568	1258.34	1354.84	1014.88	954.27	1302.97	1434.12	909.924	1092.41	1264.61	1211.76	1112.44	1288.73	1182.75	1030.95	1071.4	559.584	1002.14	1149.87	1247.96	1190.37
BAD	4229.61	2533.84	5785.48	5291.53	5542.07	4680.12	2077.09	4767.25	4352.26	4426.94	4661.62	4753	5477.31	4065.14	4661.62	4888.05	5519.78	4661.62	5597.14	6043.75	5760.17	3266.89	7128.32	6323.13	5941.3	2060.19	4625.69	5336.43	3577.79	4869.18	4661.62	3879.08	5542.07	5009.1	4539.39	4661.62	4508.15	4158.76	4680.12	4961.66	4753	4143.49	5030.13	5394.02	5884.43	4488.7	4387.53	5316.21	5009.1
BAG4	5917.27	1717.39	2297.24	7016.2	1624.53	1351.12	7204	3470.66	6379.05	1277.71	5690	3833.48	851.561	6276.78	4508.15	4129.38	3127.4	5253.14	2328.71	2513.19	5455.65	5917.27	6529.23	1682.68	1191.75	1373.18	4767.25	1286.71	2666.45	3591.18	1465.87	3095.63	3640.48	2863.3	1968.53	3448.93	3419	5712.41	1565.37	3026.7	5690	5667.39	6224.12	1510.35	2905.94	4823.01	2237.45	1988.11	1516.59
BAI1	990.893	356.227	1016.3	989.148	935.78	745.781	837.359	955.571	1419.27	896.682	918.64	982.392	705.514	1750.38	746.687	764.881	905.097	973.438	1374.28	709.486	835.659	953.2	749.739	1049.66	1013.23	731.27	921.787	1071.4	907.359	915.698	1002.64	944.474	818.133	948.119	1044	914.108	930.243	899.372	897.581	1022.7	1649.82	926.643	932.912	1106.32	780.164	933.254	946.542	917.639	950.26
BAK1	704.202	337.344	690.993	767.898	723.327	482.617	810.497	1276	1058.14	569.567	645.126	749.739	701.616	558.89	562.747	878.103	672.949	1020.2	3419	526.709	1025.73	630.766	1249.71	705.514	523.157	590.481	744.619	712.081	1225.44	1169.92	897.581	733.22	750.461	547.77	999.779	979.409	1228.85	719.86	655.832	1302.97	902.453	740.61	690.595	867.242	465.333	823.469	886.529	749.294	601.684
BARD1	2698.48	430.993	992.628	1761.49	1612	599.682	1473.8	2328.71	2657.2	932.912	2255.19	1302.04	828.905	4212.72	1123.53	1619.44	1267.32	1542.08	4065.14	1363.48	1468.61	2237.45	1278.5	1195.71	950.015	886.898	1230.84	1222.93	1651.55	2081.01	1329.59	1536.77	1679.28	1290.66	2119.34	1513.45	1679.28	2328.71	1294.49	1594.92	2843.36	2032.91	1997.88	1291.51	848.154	1524.32	1538.83	1524.32	1138.58
BAX	2501.91	1448.01	4406.89	5272.5	3761.41	1679.28	999.779	3879.08	2249.79	3266.89	2271.26	3924.15	4265.03	2852.04	3507.79	3222.87	4110.67	4129.38	4049.09	3235.52	3378.88	1782.79	4488.7	3378.88	2998.28	1315.63	1977.41	3614.43	6676.87	3127.4	5272.5	2833.99	3276.24	3954.1	5272.5	2871.09	3222.87	2303.22	3433.69	3334.62	3036.87	1843.03	2578.51	3118.13	3626.98	3924.15	4781.56	3309.9	3299.55
BBC3	1884.99	335.598	955.27	1170.61	1124.87	722.019	875.176	1113.02	2370.02	955.27	2620.98	946.224	724.53	2050.67	705.514	1005.49	1023.14	963.257	1596.62	1111.37	868.132	2233.01	1045.47	931.791	1041.45	783.479	712.384	1127.18	1027.28	1109.96	1039.51	1124.26	1062.63	1384.15	1018.52	1062.63	1036.05	964.764	1049.66	1149.38	1082.28	1062.09	1596.62	1011.13	708.478	920.061	1007.53	1140.53	1049.66
BBOX1	537.37	712.99	598.94	634.947	805.086	1081.07	806.388	887.591	568.504	1055.74	574.511	662.569	1278.5	530.464	802.214	749.49	656.265	672.22	948.913	933.608	743.114	688.484	865.665	984.103	856.748	776.183	528.905	818.356	900.864	915.376	712.651	666.797	739.112	732.184	531.342	614.123	735.903	489.159	934.701	496.876	444.687	543.134	654.812	906.195	912.318	756.525	785.948	943.238	891.736
BCAP31	1095.02	329.861	675.759	779.933	607.48	710.712	758.006	1003.85	1044.57	525.522	1160.48	683.992	663.789	1009.81	519.656	669.441	418.326	612.281	4143.49	300.552	754.318	916.3	865.346	595.039	870.059	1890.28	591.986	663.261	880.594	935.049	828.905	633.688	731.967	374.178	894.16	655.077	791.766	953.2	631.617	533.415	1081.07	944.036	794.232	653.293	714.05	537.649	485.12	763.416	594.194
BCAR1	833.418	247.842	1069.42	942.084	1355.87	1023.14	901.127	735.607	674.672	1441.04	848.863	732.94	787.715	797.645	601.109	736.404	864.305	794.46	934.357	561.321	540.055	731.485	714.05	1311.54	593.754	541.763	599.197	1651.55	646.671	649.319	760.985	781.146	939.556	978.083	690.145	872.678	894.413	735.057	1422.52	470.884	792.537	728.686	792.74	1400.48	601.109	716.642	568.721	1378.51	1558.29
BCAT1	485.711	679.54	669.964	359.335	585.156	697.082	357.934	333.467	477.446	649.803	424.211	441.292	842.407	371.573	689.605	716.922	300.552	751.819	506.786	399.896	592.602	454.683	790.251	564.955	655.379	832.627	818.133	389.499	385.158	455.574	450.611	620.716	623.184	610.087	280.682	495.453	431.914	476.122	517.114	339.188	353.261	516.736	683.723	525.892	932.453	670.886	564.955	365.485	444.687
BCAT2	2352.86	3626.98	4918.95	2921.92	4961.66	4007.36	1499.11	4680.12	2066.92	5070.09	1981.59	4229.61	4508.15	2032.91	4387.53	4608.78	4065.14	5737.27	3924.15	3689.54	2229.4	2127.95	2029.16	4888.05	2952.06	1240.09	4803.85	4767.25	2731.62	4590.95	5760.17	6248.56	4093.14	5316.21	4803.85	4387.53	4129.38	2642.71	4869.18	4370.05	2578.51	2698.48	2242.01	4442.52	4065.14	5070.09	6224.12	4680.12	4918.95
BCKDHA	1287.8	955.27	731.967	1063.17	1067.61	834.91	2185.2	836.877	959.285	1220.05	1148.85	1282.86	988.295	1158.99	1160.48	993.457	1020.2	888.635	1008.84	1037.44	711.525	1289.68	840.24	807.167	442.274	632.954	861.232	1176.04	1099.74	910.877	990.893	1233.07	1014.48	1222.01	681.498	1064.08	947.449	1453.85	1134.6	920.85	1148.36	1316.75	815.992	1076.86	1010.28	916.614	1399.41	999.779	1120.71
BCKDHB	3702.16	1433.17	660.494	1782.79	623.413	694.179	2340.8	754.799	4406.89	557.929	4352.26	1083.2	926.278	3433.69	1358.03	2098.55	618.225	2154.05	728.177	658.17	1450.48	3533.67	1281.33	597.769	599.453	810.802	1445.01	518.429	1136.86	888.635	755.604	1294.49	825.704	681.498	520.809	1111.37	746.687	3626.98	596.085	576.474	4129.38	3793.23	5272.5	619.805	926.923	1861.38	777.048	653.825	570.164
BCL10	1748.4	368.05	762.63	969.717	620.245	739.112	789.272	766.261	1879.51	627.794	1628.36	743.588	723.801	1910.87	728.913	829.959	541.151	920.061	1128.44	528.206	619.257	1770.11	1023.14	741.914	658.711	718.486	983.515	565.738	601.684	832.329	648.815	939.556	803.047	464.289	668.583	1004.31	743.344	1575.02	615.754	462.297	1521.62	1621.25	1420.51	669.964	741.019	870.288	781.146	681.282	737.09
BCL2	908.119	502.916	1220.05	1587.94	1168.44	1253.07	985.222	1205.9	781.699	1294.49	895.913	1288.73	1253.74	918.338	975.722	1133.92	1028.19	1063.71	1606.38	1051.09	943.238	922.164	942.084	1318.69	1543.83	2636.78	848.37	1180.76	1146.6	1247.96	1171.98	1352	1305.69	1097.98	1811.76	1358.03	1354.84	944.036	1247.96	1171.98	866.172	826.289	1030.04	1148.36	1866.31	1113.02	1166.41	1147.87	1141.1
BCL2L1	909.924	572.823	1372.09	1328.83	1433.17	1717.39	1050.62	1645.65	771.552	1073.96	834.545	1277.71	2071.06	901.127	854.132	1077.94	1174.54	929.827	2352.86	1278.5	926.923	824.722	1010.76	1543.83	1306.54	712.081	657.355	1310.39	1453.85	1548.28	965.581	1171.27	1139.85	1385	1472.66	1141.1	1352	1071.4	1344.17	1101.92	955.571	908.119	868.778	1227.78	1354.84	1034.13	1259.96	1521.62	1180.11
BCL2L11	7352.3	3402.14	5227.9	5941.3	5227.9	4229.61	8566.7	6043.75	7092.37	3793.23	7646.76	5376.07	4803.85	7576.94	6043.75	5941.3	5272.5	5336.43	2833.99	5434.63	7054.71	6740.98	9152.83	4572.17	5376.07	3169.53	5690	4488.7	5227.9	5621.48	3461.38	5070.09	5966.76	4841.77	6021.21	5621.48	5597.14	7128.32	4458.49	5830.59	7414.53	7170.63	7977.11	4735.71	6125.02	5434.63	4539.39	4869.18	4767.25
BCL9	604.342	348.309	866.172	651.805	694.504	864.99	570.164	512.016	672.672	638.74	720.804	371.573	982.724	760.694	427.469	485.711	663.261	578.058	677.241	277.036	399.896	680.804	669.441	854.458	942.084	1985.39	483.125	609.823	581.883	586.289	572.455	322.161	559.797	226.384	504.678	392.639	430.993	646.457	646.457	607.48	753.132	652.086	1505.83	588.545	1080.63	589.441	583.111	669.964	643.835
BDH1	800.91	770.713	680.259	573.542	560.402	612.821	803.346	678.147	866.172	610.647	755.604	664.937	850.169	771.029	745.556	670.658	464.289	614.931	803.047	600.31	661.573	829.739	733.828	534.193	532.597	1020.2	776.183	564.098	941.317	672.028	708.955	542.055	598.662	530.464	603.477	690.799	633.488	834.27	606.463	714.267	888.309	807.972	741.616	594.421	623.184	579.572	654.078	538.418	566.612
BDH2	515.347	763.167	685.278	343.217	507.983	696.334	568.504	444.687	634.947	443.797	501.391	531.342	911.942	362.959	605.955	424.211	415.661	389.499	583.111	615.186	567.873	568.721	626.18	500.965	697.336	1203	780.366	502.916	677.241	418.326	538.135	329.861	482.3	436.251	470.121	647.98	582.422	506.786	410.559	395.55	514.862	516.393	760.694	503.378	662.778	337.344	440.371	351.222	483.125
BDNF	2185.2	476.525	1097.98	1551.25	905.845	3191.4	832.329	895.553	3191.4	882.328	2931.74	948.119	1375.31	2324.2	1004.72	1662.7	708.478	1846.2	1243.26	649.803	1218.12	1991.47	1855.48	1128.44	1056.17	645.791	1022.7	909.582	1182.75	971.168	870.059	1167.68	953.2	954.565	935.049	1145.32	1237.9	2119.34	925.87	1248.86	2496.83	2395.6	3470.66	1032.68	678.776	1399.41	1050.62	833.993	872.987
BDP1	850.444	442.274	1091.87	974.21	974.21	758.266	530.924	857.464	1179.62	991.26	983.053	852.535	1149.38	1000.23	554.574	597.219	810.183	654.558	753.383	843.115	565.274	956.658	541.763	1101.4	1091.87	1467.9	451.929	996.504	632.954	859.061	809.389	927.278	725.396	1397.42	664.937	852.244	916.015	880.307	966.752	554.262	1007.53	929.156	595.577	1061.14	1048.15	795.02	655.077	826.289	956.028
BHLHE40	1445.01	429.328	738.63	880.594	775.018	877.702	674.212	834.91	1364.47	598.381	1256.08	771.295	1120.07	1349.15	696.104	780.908	706.705	684.716	1365.34	819.652	714.267	1286.08	759.919	873.937	855.185	816.446	627.543	787.466	914.851	928.866	660.159	710.2	689.871	639.939	803.346	637.027	724.53	1314.87	670.224	709.229	1286.08	1180.11	1369.05	859.061	751.455	833.141	725.396	712.651	610.898
BHLHE41	735.057	402.92	642.679	677.241	521.482	556.075	427.469	450.043	884.626	422.794	805.32	636.043	839.69	870.059	513.358	376.985	468.341	333.467	739.344	371.573	356.227	679.751	507.579	572.211	664.029	386.99	489.159	495.904	575.014	420.74	564.955	496.876	389.499	565.738	721.565	548.903	528.523	678.147	565.496	455.574	782.503	671.073	763.167	623.413	755.358	388.436	427.469	486.74	456.506
BHMT	1143.38	799.472	621.727	437.723	444.687	550.132	772.687	677.954	815.657	391.605	1030.45	589.441	812.966	712.99	628.846	527.886	374.178	514.862	957.707	543.757	682.274	1109.38	753.645	476.122	521.482	1009.81	604.342	476.525	902.835	653.825	624.907	371.573	489.603	425.014	584.556	543.134	484.503	1091.87	465.913	571.635	951.121	1022.7	612.821	415.661	541.448	502.451	549.731	437.723	498.643
BHMT2	1973.96	1049.16	697.535	1037.44	799.768	793.086	2942.86	846.327	1701.57	655.379	1566.84	942.536	899.032	1739.72	1052.42	872.678	816.654	978.586	1087.56	866.864	1123.53	1900.77	2800.88	614.931	634.947	758.006	1138.58	837.096	1335.58	1001.86	1016.3	884.329	748.808	884.987	715.315	749.739	687.61	1772.52	892.397	947.449	1731.15	1546.56	1491.12	760.456	776.432	952.955	1010.28	735.607	815.992
BID	953.544	425.766	809.902	941.317	1042.73	739.568	1430.01	1065.11	1099.74	843.92	1057.14	910.877	1027.28	1092.86	840.24	810.802	775.279	769.584	1612	794.232	747.23	955.571	927.788	884.038	708.478	582.422	815.309	979.993	935.446	970.853	1032.24	940.642	838.871	989.595	914.108	899.372	925.87	958.544	961.946	872.42	1108.81	967.519	1038.88	1028.19	614.931	811.044	1042.26	926.923	1049.16
BIRC2	827.292	374.178	729.123	624.507	528.523	636.46	681.746	649.319	502.916	513.029	811.775	633.202	932.912	645.339	565.274	494.423	419.684	546.581	1037.95	357.934	679.066	437.723	762.63	626.969	773.835	482.3	526.709	542.401	607.48	623.184	642.125	462.852	470.884	298.081	775.018	504.678	601.995	522.032	637.315	568.504	544.472	510.696	493.761	674.212	658.45	628.408	629.063	392.639	509.833
BIRC3	1438.32	482.617	1877.37	2490.59	1351.12	943.238	996.504	1425.17	1324.56	1846.2	1608.39	1307.54	3161.21	1334.02	1059.66	1191.75	1348.05	1575.02	1527.61	1088.03	884.038	1185.48	946.224	1765.88	1575.02	1032.24	848.154	1230.11	903.474	1068.81	2413.52	1302.04	959.285	2166.23	1505.83	1068.23	1316.75	1505.83	1239.67	1081.6	1345.3	1208.46	1492.69	1046.71	1174.54	1316.75	1339.99	1034.13	1224.52
BIRC5	658.711	410.559	1211.76	1120.07	1108.15	779.661	827.011	1121.25	623.954	1054.19	973.438	812.669	2008.64	808.818	663.045	1006.35	886.188	824.722	1535.13	936.839	763.167	621.515	793.438	1471.18	1362.4	1381.41	633.488	1041.8	973.032	1047.71	873.937	900.27	1114.34	1024.48	1171.27	874.49	1041.8	698.384	1116.04	999.416	678.776	626.427	886.898	967.925	1400.48	926.278	776.183	1023.62	1068.23
BLM	969.018	324.79	668.263	759.919	616.563	582.782	1719.28	628.022	536.978	459.296	1023.62	608.911	853.246	739.568	462.297	651.104	963.607	555.8	939.866	465.913	603.717	840.715	631.617	609.173	879.92	610.898	543.757	576.113	511.698	614.363	970.853	676.501	539.39	613.871	708.478	681.746	619.257	914.567	598.94	697.535	756.784	805.32	667.706	618.225	918.987	562.042	477.446	567.296	618.469
BLVRA	1476.81	569.825	1657.2	2170.88	1968.53	1157.21	3036.87	1499.11	1389.68	1657.2	1482.33	1586	1697.67	1253.07	1208.46	1642.23	1752.56	1723.28	1770.11	1261.53	1202.12	1469.84	1265.35	2012.29	1770.11	779.661	1283.63	1940.51	978.586	1562.25	3655.45	2146.16	1746.45	2292.86	1785.12	1851.57	1651.55	1400.48	1846.2	1453.85	1370.11	1686.02	1433.17	1560.48	1044	1869.42	1801.2	1752.56	1667.03
BLVRB	1879.51	1239.67	1742.48	1311.54	1508.83	1042.73	1761.49	1446.35	1442.45	1761.49	1612	1292.69	1131.49	1798.98	1132.08	1458.83	1959.38	1624.53	1493.83	1529.16	1125.58	1701.57	2219.2	1076.86	670.435	1529.16	1155.22	1664.88	1223.73	1866.31	1542.08	1660.89	1613.81	1309.59	1460.14	1877.37	1785.12	1684.6	1669.45	1655.59	1524.32	1591.82	1253.07	1523.11	1977.41	2108.49	1647.46	1410.87	1422.52
BMP1	1549.62	639.644	1460.14	1372.09	1262.96	1051.5	1307.54	1192.33	1420.51	1162.74	1471.18	1147.87	1109.96	1589.61	1112.44	1135.21	1014.88	1247.08	1401.67	1009.81	929.827	1487.14	947.752	1348.05	1151.31	714.783	1253.74	1191.19	813.501	1218.12	1584.39	1415.77	1041.45	1256.85	1158.99	1288.73	1086.44	1524.32	1359.19	1072.67	1346.27	1421.55	1243.83	1207.68	808.818	1311.54	1277.71	1338.23	1433.17
BMP10	9977.14	4803.85	2578.51	8279.36	1568.23	2085.37	4370.05	2324.2	10843.2	1249.71	10843.2	2317.94	1309.59	9209.7	2568.1	2826.54	1872.35	7692.27	3507.79	2462.62	3356.19	10759.9	4300.36	1855.48	1748.4	1233.97	3127.4	1163.46	1821.52	2193.05	1335.58	2001.63	1971.43	1752.56	1266.28	2998.28	2826.54	8619.55	1432.04	2598.68	8803.52	9630.83	10062.6	1334.84	1994.96	6348.83	2209.53	1662.7	1236.34
BMP15	1314.87	647.542	1242.17	1058.14	930.729	1097.98	508.425	819.997	1577.64	746.059	1671.89	940.642	1205.9	1467.18	937.931	1164.62	1232.32	1135.21	886.188	963.982	1318.69	1263.87	1752.56	1014.48	623.81	433.644	1030.04	962.827	389.499	905.097	766.261	894.413	1169.19	933.979	817.872	1089.68	1112.44	1322.46	756.525	1493.83	1579.44	1352	1866.31	983.053	422.794	941.707	705.779	786.825	945.859
BMP2	938.85	538.135	943.708	776.726	513.358	638.74	663.045	627.222	1062.63	569.23	874.219	518.9	696.544	997.876	643.099	533.042	720.804	708.955	774.14	515.347	465.913	905.097	542.401	604.863	918.64	726.631	919.38	603.168	386.99	651.104	645.339	587.629	545.577	654.558	778.407	589.972	524.115	941.707	345.708	797.645	1068.81	944.829	1381.99	639.644	739.568	618.225	498.643	675.499	667.706
BMP3	1126.14	754.318	1621.25	1275.18	1018.81	4426.94	715.315	726.181	1282.86	1226.87	1209.24	825.204	735.903	1246.34	779.933	677.954	870.688	840.24	733.499	477.002	939.213	1112.44	793.702	795.364	883.408	548.903	918.64	1188.19	477.002	669.762	1053.73	755.604	755.075	838.559	925.87	771.888	940.954	1121.25	564.331	591.986	1184.29	1148.85	908.83	947.449	466.43	767.426	407.096	1027.75	776.432
BMP4	921.787	484.119	1215.3	998.887	872.987	781.994	721.565	954.565	1742.48	1058.14	913.692	886.898	764.881	2249.79	662.127	705.24	850.169	845.409	937.616	640.639	688.013	910.877	1708.15	1237.9	1042.73	597.769	788.633	1093.44	662.33	882.044	969.018	806.854	881.646	678.147	684.43	775.907	792.537	930.729	897.957	797.147	2098.55	892.397	1300.23	1118.33	756.525	756.784	821.601	933.608	976.348
BMP5	1112.44	2370.02	2347.44	2001.63	2568.1	975.007	3213.22	2684.35	1599.67	2124.11	1353.84	3655.45	995.238	1649.82	2050.67	1991.47	2606.7	2098.55	2249.79	2271.26	3287.3	1280.45	3222.87	2706.59	3546.73	1643.65	1562.25	2650.26	4442.52	2520.73	2539.52	2132.57	2606.7	2592.64	2698.48	2675.6	3201.9	1189.02	2050.67	4158.76	1593.32	1229.5	2421.06	2880.9	2970.44	1997.88	3731.14	2162.23	2039.97
BMP6	1073.96	1568.23	1241.42	1323.47	1117.98	581.883	1084.91	1613.81	1535.13	801.182	1396.47	1197.18	868.132	1329.59	1284.36	1075.91	1521.62	1737.08	1739.72	1072.67	2324.2	1111.96	3591.18	1511.86	2501.91	811.775	1371.07	1077.5	1655.59	1411.99	1633.72	923.816	1351.12	1063.71	1398.38	1415.77	1677.59	1254.42	951.863	2271.26	1628.36	1328.83	1510.35	1750.38	1001.12	1300.23	1282.12	1138.58	843.354
BMP7	1206.79	631.059	1496.31	1149.38	1180.76	683.479	1189.02	1188.19	1513.45	1262.21	1436.89	878.103	871.411	1373.18	1254.42	1207.68	926.923	1282.12	1187.15	784.931	1606.38	1171.98	1551.25	1337.41	1432.04	988.295	1450.48	1275.18	789.272	1156.47	1088.03	835.659	1282.12	980.424	550.457	1091.87	1120.71	1240.5	989.987	1286.08	1469.84	1284.36	1591.82	1521.62	822.902	978.586	814.172	1263.87	1267.32
BMP8A	9152.83	5760.17	13716.9	9500.24	13099.4	19355.8	6676.87	13268.4	9032.68	13716.9	10916.8	12135.7	14125.8	10271.7	12343.4	11226	11942.3	9500.24	15204.5	12847.9	9263.58	8736.6	11942.3	14755.6	16342.5	11942.3	11156.3	12048.4	10062.6	13864.9	12048.4	10673.5	12847.9	13002.7	14534.7	12343.4	12135.7	10568.7	13864.9	11580.7	11298.6	11391.4	10508.1	12574.3	12135.7	9977.14	10202.3	13268.4	13864.9
BMP8B	1714.73	3507.79	9454.11	12343.4	9555.42	9630.83	1596.62	9032.68	1959.38	9322.2	2108.49	8372.63	12847.9	1959.38	6071.56	7092.37	7280.69	9753.8	11671.5	10062.6	4718.94	1743.88	5712.41	9263.58	7692.27	3954.1	3939.96	8246.72	9101.57	6983.79	13864.9	7692.27	6248.56	10126.3	9630.83	6300.22	7312.4	2071.06	9555.42	5621.48	2585.45	2081.01	2077.09	6983.79	6102.73	8452.46	10062.6	8736.6	9032.68
BMPR1A	615.754	394.229	774.56	891.339	757.119	636.752	669.964	599.453	578.326	680.551	611.456	589.972	751.819	746.262	562.042	795.598	728.913	661.292	772.425	458.679	665.738	619.509	709.71	753.84	849.848	836.877	613.871	793.438	675.759	571.635	911.568	759.69	968.651	655.832	735.057	771.295	758.006	613.609	666.503	736.836	692.264	580.45	796.184	800.182	853.87	471.491	496.399	807.972	760.203
BMPR1B	812.341	420.74	694.878	1230.11	845.96	641.364	1058.14	1018.81	679.279	642.859	706.705	897.205	643.645	880.975	686.001	847.595	723.327	788.312	2229.4	531.342	828.248	795.901	747.462	597.481	955.571	1120.71	667.706	847.595	1075.91	949.655	969.717	930.729	865.665	806.854	1084.44	850.701	959.991	833.141	835.659	633.688	809.116	801.695	779.661	862.715	1124.87	814.48	732.184	959.285	775.279
BMPR2	507.143	418.976	970.853	856.11	879.368	1117.98	828.591	714.267	365.485	818.356	541.448	618.469	768.448	610.898	571.635	702.407	525.892	640.639	1021.02	327.117	653.064	519.656	611.456	1155.22	1349.15	1413.2	726.358	904.086	760.456	661.014	959.991	731.967	720.352	445.407	854.458	742.382	743.114	477.002	910.238	404.963	538.418	503.826	879.92	1039.51	1449.18	632.397	627.543	1075.22	930.983
BPGM	599.682	725.674	738.065	521.196	733.22	770.129	873.937	602.601	511.698	587.257	516.736	749.49	693.666	496.399	774.56	636.043	610.647	544.472	576.77	598.94	640.171	570.965	726.181	640.385	961.946	1364.47	795.901	715.084	638.74	661.855	717.439	644.088	594.421	505.1	658.17	624.678	565.274	573.542	645.126	536.174	545.973	577.446	694.717	585.693	1066.29	698.67	650.509	556.075	490.627
BRAF	564.955	462.852	732.722	696.544	742.604	938.615	1024.03	701.337	623.666	521.482	620.245	628.846	850.444	759.69	596.085	565.274	460.344	581.883	1222.01	217.341	696.334	692.61	649.536	784.094	711.525	1311.54	549.731	703.101	634.722	649.803	762.01	565.274	653.064	443.214	806.854	610.087	640.385	584.556	700.689	315.293	644.608	580.66	584.308	672.381	833.141	530.924	545.16	712.99	663.558
BRCA1	653.293	767.644	1343.19	1182.36	820.789	858.102	730.722	939.213	550.132	886.188	678.147	1059.2	1632.08	626.723	901.443	917.639	1057.68	988.623	881.321	862.715	1066.73	627.222	1900.77	1343.19	1358.03	1165.92	715.961	849.154	912.687	780.908	1070.44	971.168	985.575	1295.28	980.424	973.788	1027.75	1086.85	883.089	1038.43	672.381	615.432	794.736	1197.18	713.579	778.082	860.069	1076.35	928.866
BRCA2	722.328	721.767	797.147	829.959	774.14	983.515	4243.74	687.61	628.846	554.574	479.321	651.296	1178.5	659.833	785.173	531.74	779.933	632.954	779.11	663.045	758.006	793.086	773.526	812.341	712.651	553.716	557.929	750.193	716.248	599.197	848.863	596.085	724.53	708.295	722.019	745.781	706.705	723.327	685.016	630.521	637.027	696.819	527.886	851.561	816.654	594.194	555.242	856.11	643.363
BRF1	890.402	626.969	983.053	1036.51	1312.31	2437.17	846.327	823.776	917.373	967.925	917.639	931.421	1201.47	1033.69	879.08	831.572	943.708	723.801	1124.26	754.318	1104.17	894.413	1353.84	1085.39	1192.33	904.754	779.11	1331.41	1122.36	753.84	846.622	839.446	990.382	921.479	1015.22	833.418	933.979	918.059	1214.13	909.924	1009.81	875.871	1274.39	1183.5	1082.68	779.11	752.087	1088.03	1145.32
BRF2	1122.9	604.342	2012.29	1469.84	1468.61	1940.51	718.25	965.218	973.438	1900.77	1026.05	1024.88	2501.91	1180.76	786.487	1046.71	1205.26	1022.33	886.898	1280.45	1014.03	1098.7	1210.73	2249.79	4352.26	1584.39	1064.08	1353.84	795.364	933.608	866.493	1352.8	1180.11	1518.44	1675.58	1126.68	1328.83	1151.31	1573.56	803.941	1213.32	1138.58	1587.94	1356.78	2229.4	1106.32	957.707	1552.84	1505.83
BTC	706.47	422.794	915.376	839.129	889.67	727.956	749.49	674.212	621.727	960.345	707.111	605.955	923.027	716.434	558.27	642.125	838.284	576.113	961.946	605.396	604.342	622.882	735.057	1001.86	730.967	735.903	645.974	966.343	904.395	639.221	581.883	778.743	852.874	870.688	702.407	672.028	733.499	629.679	890.054	712.651	722.543	599.453	748.808	885.329	805.086	638.092	721.565	879.08	933.254
BTK	1168.44	468.341	788.312	855.817	738.376	741.914	1940.51	753.383	1155.22	605.105	932.453	754.318	954.975	1097.98	627.222	749.739	511.2	810.802	953.901	446.21	754.071	1247.08	872.678	708.716	475.08	574.15	687.61	626.969	895.189	762.63	1233.97	776.432	726.358	416.442	487.698	640.903	585.693	945.556	679.066	710.712	905.097	1063.71	1002.14	555.8	640.385	805.605	711.525	654.558	596.966
BTRC	1013.67	535.539	759.138	838.284	1055.2	14894.9	994.791	947.752	948.53	617.966	789.728	854.458	1076.86	1024.88	793.989	767.898	646.671	811.775	1937.1	767.898	885.329	970.098	944.829	761.81	635.162	779.11	690.346	1184.96	1192.94	936.471	941.317	759.919	793.438	794.46	710.712	721.285	744.361	932.144	769.889	812.669	956.429	912.687	1042.73	745.556	753.645	778.743	850.701	740.61	660.159
C12orf5	903.192	560.402	677.473	353.261	327.117	530.086	672.672	264.135	665.738	436.987	630.521	514.053	424.211	670.435	530.464	217.341	383.491	264.135	343.217	496.399	463.541	835.304	429.328	503.826	365.485	504.283	258.798	380.881	451.353	254.349	569.567	204.752	294.83	303.509	455.574	233.906	226.384	776.183	487.698	414.37	768.181	797.147	843.92	436.987	496.876	339.188	428.306	517.114	443.797
C1GALT1	688.233	858.399	862.439	669.053	565.496	527.17	969.018	763.167	406.338	773.835	573.172	992.628	531.342	487.698	794.46	687.61	630.521	670.435	895.189	572.211	1015.22	309.389	1689.64	660.782	631.325	1036.99	649.319	626.18	1111.37	942.536	993.805	826.054	705.24	551.985	782.732	875.51	942.536	404.963	690.595	848.37	494.851	419.684	469.57	657.916	913.692	937.931	1035.69	738.63	690.595
C1QA	1002.64	536.562	1653.53	794.46	1349.15	886.898	632.647	1062.63	1055.2	1577.64	1048.59	756.08	1476.81	951.516	677.954	933.608	622.882	686.29	1160.48	689.005	709.71	762.914	1205.26	1457.74	1268.31	1051.09	654.558	1337.41	674.973	959.991	1460.14	1011.13	1322.46	844.797	1197.18	926.923	1370.11	920.061	1287.8	892.746	1078.92	951.863	921.787	1185.48	870.288	742.382	768.448	1033.29	1320.62
C1QB	1255.19	805.605	1109.96	1114.34	882.328	820.572	1197.18	1077.5	1520.01	769.889	1379.46	992.29	1571.77	1335.58	1072.2	832.627	817.58	1026.05	1961.82	860.626	1060.27	1132.88	1540.55	1223.73	3793.23	6816.71	1019.72	865.933	1667.03	972.658	1606.38	802.747	850.701	704.968	1476.81	893.381	969.363	1205.26	1056.64	1176.04	1430.77	1313.08	1839.71	1259.26	1695.39	847.222	998.887	947.449	857.807
C1QC	1176.04	1971.43	2826.54	1336.41	2533.84	2193.05	1500.41	1315.63	1434.12	1302.04	1455.1	1701.57	3866.13	1411.99	2074.03	1090.92	1619.44	1551.25	5690	1708.15	3655.45	1138.58	3906.91	2931.74	5597.14	2905.94	2170.88	2413.52	5336.43	1027.75	2213.87	1093.44	1721.47	1521.62	1317.64	2706.59	3906.91	1177.09	2166.23	7414.53	1445.01	1171.98	2019.07	3433.69	2780.95	1237.9	4988.37	1900.77	1846.2
C1R	1985.39	629.357	758.266	909.237	632.065	602.601	853.87	664.029	3213.22	594.194	2826.54	773.288	1020.2	1874.95	876.449	541.448	653.064	771.029	946.224	518.429	707.317	2246.6	929.486	758.887	1285.37	962.827	935.049	656.931	792.254	646.671	811.044	642.859	586.936	560.701	813.758	696.104	623.413	1884.99	657.582	759.384	2081.01	2402.54	2899.59	820.572	790.251	782.732	870.059	596.085	595.298
C1S	10843.2	3866.13	3365.93	4265.03	3095.63	2706.59	2970.44	4065.14	9152.83	2905.94	9387.89	3591.18	3061.26	9500.24	4278.74	4406.89	3879.08	4508.15	5316.21	3866.13	4027.62	10202.3	4680.12	2552.79	2961.07	1385.87	5205.07	2606.7	3402.14	3819.6	2675.6	5085.12	3850.6	4110.67	3026.7	4442.52	3702.16	9977.14	2810.99	3562.02	9454.11	9454.11	8870.41	2977.59	3520.93	4572.17	4841.77	2780.95	2899.59
CACNA1A	1793.8	976.348	959.285	2458.35	1208.07	803.624	1717.39	1162.25	1691.67	1093.94	1801.2	1944.27	1146.6	1944.27	1514.7	1419.27	1390.98	1296.33	2209.53	831.572	1221.44	1719.28	1352.8	1053.3	1150.58	846.327	1202.12	1226.26	1677.59	1243.26	1210.73	1604.4	1291.51	1426.36	1879.51	1379.46	1240.5	1731.15	1147.87	1413.2	1721.47	1626.5	2001.63	1133.43	1527.61	1427.51	1681.22	971.973	1124.87
CACNA1B	877.702	515.347	723.327	702.236	554.002	765.63	717.439	790.931	763.987	437.723	803.624	635.792	1083.72	906.195	583.928	459.296	339.188	593.165	1563.97	375.559	612.031	722.808	730.722	665.467	432.885	188.366	419.684	517.52	677.754	723.058	605.655	430.993	474.033	258.798	1169.19	510.316	573.542	697.85	636.46	544.793	785.173	677.473	565.974	624.507	171.515	658.17	645.541	500.965	454.683
CACNA1C	1031.76	2724.03	939.556	1398.38	926.278	649.803	780.908	989.148	715.315	993.457	1066.29	1078.92	1182.75	839.446	1007.89	1126.14	990.382	1385	1094.51	809.116	833.418	866.493	1059.66	1056.64	831.788	706.705	1523.11	829.739	711.525	998.887	972.319	1287.8	969.363	1245.59	911.208	1283.63	1072.67	925.529	894.413	916.614	798.103	1019.32	603.168	839.446	761.81	1128.92	1182.36	753.84	886.529
CACNA1D	1127.73	959.285	997.347	1108.81	720.106	604.034	802.747	971.621	666.797	973.788	1297.11	722.019	1061.65	927.788	564.693	951.121	745.781	742.888	1306.54	744.976	542.401	714.267	538.135	864.305	744.085	701.616	617.966	747.462	627.794	964.764	825.704	913.361	1087.56	728.686	1111.37	943.238	1061.65	939.213	751.345	1019.72	702.631	765.37	746.262	790.251	1135.21	809.659	697.336	699.896	825.493
CACNA1E	501.929	524.408	770.443	691.835	337.344	451.929	690.993	468.341	359.335	595.298	1194.46	489.159	863.306	626.427	598.662	436.251	636.248	464.289	516.393	543.134	502.916	420.74	403.97	574.511	594.421	484.503	630.521	382.13	506.251	454.683	671.073	674.212	568.721	752.917	507.983	723.554	548.903	541.448	536.174	645.791	507.983	453.943	557.636	676.255	500.048	527.543	569.23	368.05	643.099
CACNA1F	2176.1	644.088	818.356	1145.32	747.462	631.617	870.688	906.996	1467.18	616.563	1994.96	821.049	958.544	1580.61	527.543	1076.86	899.032	813.501	1237.9	793.086	707.111	1577.64	838.559	818.356	698.103	640.055	720.589	720.589	893.381	892.039	741.019	897.581	790.425	1074.56	601.684	1009.32	994.791	1973.96	702.236	883.715	1655.59	1714.73	1361.38	787.95	647.98	855.817	763.416	655.832	726.631
CACNA1G	4158.76	2483.46	2629.04	2447.21	2224.48	1947.17	1877.37	2620.98	3866.13	2347.44	4442.52	2149.82	2363.78	3378.88	2684.35	2684.35	2421.06	2476.68	2613.85	2871.09	2765.1	3833.48	2961.07	2352.86	1828.93	1079.44	2914.38	1782.79	1571.77	2578.51	2242.01	2425.84	2561.01	3036.87	2085.37	2715.92	2545.51	4093.14	2149.82	2093.6	3971.03	4318.42	3939.96	2015.44	1780.32	2395.6	2141.77	2158.26	2209.53
CACNA1H	857.464	728.913	851.561	701.937	445.407	657.916	768.448	813.501	760.456	417.336	973.032	595.843	832.909	861.843	594.194	635.792	507.579	641.585	1282.86	585.156	545.577	779.39	626.969	681.746	726.631	821.343	639.452	518.9	584.308	825.704	667.941	548.903	535.774	624.244	792.254	644.843	694.504	883.715	487.282	612.281	832.329	818.92	617.32	547.77	967.925	634.947	501.929	591.986	571.918
CACNA1I	9753.8	9694.81	4823.01	6952.66	4661.62	4093.14	7312.4	5806.14	9500.24	2987.7	9032.68	6248.56	3448.93	9899.21	6916.66	6071.56	4735.71	6125.02	7170.63	6150.22	7312.4	8197.78	8803.52	3520.93	5291.53	4049.09	6441.58	3939.96	6043.75	5499.09	2402.54	4988.37	5995.38	4488.7	5205.07	5917.27	5917.27	8870.41	3879.08	5272.5	9500.24	8687.75	10673.5	3850.6	5785.48	6043.75	4471.81	4387.53	4212.72
CACNA1S	1376.45	3161.21	4177.82	1814.09	5621.48	3806.48	1520.01	3520.93	1468.61	6774.59	1575.02	2789.25	3833.48	1460.14	2303.22	3008.41	2047.12	2437.17	1959.38	2905.94	3008.41	1255.19	2085.37	4539.39	4572.17	579.572	2402.54	5667.39	1294.49	3850.6	5160.95	4197.82	4229.61	2425.84	2198.16	3562.02	4370.05	1399.41	6379.05	4539.39	1562.25	1405.79	1798.98	5336.43	3276.24	2229.4	2287.54	5050.03	5995.38
CACNA2D1	1191.19	1283.63	1279.52	894.16	839.69	1640.33	656.071	847.854	1148.36	770.443	1100.77	848.863	959.621	1254.42	1203	610.419	1226.26	920.425	1289.68	627.543	960.751	1121.82	946.934	975.722	2347.44	1677.59	887.991	830.298	1026.45	763.682	849.533	797.645	823.099	971.621	1956.39	804.475	970.098	1059.66	610.898	1202.12	1160.48	1133.43	1089.13	950.26	388.436	777.744	629.357	807.389	757.399
CACNA2D2	6276.78	6707.76	2863.3	5205.07	2772.42	6593.88	4508.15	2810.99	5690	1418	4406.89	2675.6	1015.22	6648.62	2942.86	2800.88	3213.22	3991.41	5477.31	2706.59	3322.59	6021.21	5112.47	2185.2	1217.45	664.029	3640.48	2124.11	2636.78	2606.7	1628.36	2458.35	2468.41	2914.38	2421.06	2377.97	2340.8	5785.48	1681.22	2620.98	5085.12	5182.49	5712.41	1439.88	620.245	3954.1	2905.94	1924.78	1390.98
CACNA2D3	1174.54	1342.25	1185.48	1078.92	888.309	1104.59	1071.4	1247.96	1985.39	675.254	1264.61	879.368	813.246	2698.48	763.167	1058.14	1003.09	981.997	2185.2	1051.87	1133.92	1068.81	1276.8	1207.68	790.251	630.248	854.132	778.407	863.306	1217.45	940.954	934.701	967.126	958.544	1264.61	802.436	928.148	1149.38	733.828	789.272	2377.97	1113.02	1327.91	869.691	629.063	948.119	942.863	1001.44	724.863
CACNA2D4	9454.11	11298.6	12723	9694.81	10759.9	10916.8	15204.5	9753.8	10673.5	9263.58	8511.49	10508.1	10843.2	12048.4	10271.7	9387.89	10428.2	9387.89	12048.4	10759.9	12048.4	7807.85	14408.3	11942.3	11580.7	16165.1	9209.7	10568.7	13864.9	8926.75	9694.81	8279.36	10568.7	9454.11	9899.21	8012.34	8452.46	9032.68	9817.94	9322.2	10843.2	8279.36	12455.5	10202.3	11580.7	9101.57	10673.5	10568.7	9899.21
CACNB1	8012.34	7250.98	6150.22	8511.49	5941.3	7414.53	4961.66	6648.62	6952.66	5205.07	7732.96	6102.73	6417.54	8112.56	6816.71	6676.87	6248.56	6224.12	7692.27	5712.41	6740.98	6648.62	9263.58	6676.87	7250.98	6648.62	6816.71	5455.65	5571.82	6562.11	6500.7	6195.07	6707.76	6845.47	7381.58	6469.78	6469.78	7807.85	5499.09	6623.05	7732.96	7732.96	8279.36	5941.3	6774.59	5760.17	5830.59	5966.76	5806.14
CACNB2	646.457	756.08	765.37	961.581	879.92	850.169	941.707	863.652	580.45	738.63	625.205	767.426	731.27	676.019	667.706	879.92	818.356	778.082	1326.54	674.212	780.631	649.319	708.955	829.158	949.655	700.689	651.543	829.404	866.172	818.133	958.133	858.7	946.542	830.646	1026.45	830.298	872.42	653.293	799.472	731.485	660.494	626.18	737.548	821.049	588.232	711.269	723.554	913.037	803.346
CACNB3	376.985	592.934	786.247	814.797	542.401	737.09	594.194	486.74	474.033	603.717	593.433	546.255	730.223	633.996	455.574	408.303	524.408	525.892	574.15	407.096	417.336	515.347	480.675	688.484	368.05	403.97	496.399	604.629	415.661	436.987	640.171	705.514	598.94	605.105	723.058	693.666	533.415	432.885	596.966	290.059	568.504	458.679	577.446	674.973	447.295	493.761	511.698	530.464	638.326
CACNB4	620.024	1007.53	968.651	913.692	778.743	1462.6	808.293	673.504	796.842	553.383	593.165	855.534	951.863	827.011	762.01	744.085	605.396	689.871	1242.17	599.912	662.127	786.825	641.585	1017.15	803.941	614.123	649.803	773.288	844.797	596.085	724.088	601.356	771.029	582.782	742.604	694.179	696.819	799.253	727.956	540.055	806.854	789.728	975.007	842.051	642.859	682.772	491.625	783.788	698.67
CACNG1	2977.59	13002.7	19541.6	18408.8	18589.9	15741.6	16501.1	20839.5	3482.17	21733.3	3879.08	18220.9	18408.8	3748.08	15741.6	18806.3	15897.1	13268.4	15897.1	21271.9	13989.2	4065.14	13538.3	19830.4	19830.4	15617.7	15326.9	18589.9	13002.7	20435.3	21733.3	20153.3	20435.3	20839.5	22395.7	19830.4	21733.3	5434.63	20839.5	15617.7	5434.63	5941.3	3971.03	19355.8	19121.8	16034.2	14635.2	20435.3	21733.3
CACNG2	681.746	1456.32	1121.82	1071.4	1419.27	2921.92	1062.63	1151.31	823.776	832.035	804.475	1099.74	1649.82	779.39	1433.17	958.89	1221.44	1038.88	1122.9	1198.75	1328.83	860.069	1346.27	1378.51	1171.98	950.864	1152.02	1269.28	1018.81	1038.88	1292.69	780.164	1214.71	898.662	827.638	924.725	934.701	819.652	992.628	1002.64	828.905	997.347	620.024	1300.23	1338.23	931.791	892.397	1290.66	1072.67
CACNG3	542.762	635.792	730.967	655.572	1577.64	7888.56	474.624	455.574	661.292	317.935	601.684	438.734	950.26	674.672	449.438	277.036	548.903	374.178	582.782	312.283	386.99	662.33	1483.92	636.752	521.196	676.983	467.629	1306.54	420.74	417.336	501.929	171.515	390.634	482.3	680.804	573.811	544.472	613.038	413.386	469.57	603.168	586.562	559.274	599.682	795.901	335.598	329.861	590.272	494.423
CACNG4	3614.43	1120.07	1463.92	1503.19	3748.08	10673.5	5070.09	2063.76	1777.86	984.103	1728.11	1107.59	1606.38	2370.02	952.263	1388.39	1140.53	1462.6	6623.05	1742.48	1180.11	2432.37	4265.03	1205.9	2921.92	7576.94	822.341	3107.19	1714.73	1997.88	2021.97	1667.03	1655.59	1108.81	3748.08	1491.12	1649.82	2264.75	1314.87	1527.61	1339.04	1655.59	2112.6	903.474	1754.6	1752.56	1393.36	1565.37	1079.44
CACNG5	878.734	771.295	1144.62	899.667	979.006	894.761	660.782	863.955	785.451	1049.16	820.572	697.082	918.338	819.14	803.346	919.707	784.931	763.987	922.662	606.231	742.604	929.486	1132.88	1177.76	1018.52	624.678	985.931	777.502	716.434	872.086	851.561	963.257	890.054	729.681	1026.97	824.446	804.177	859.061	830.298	958.544	893.765	945.23	1053.73	817.007	841.771	800.91	1007.89	926.278	940.954
CACNG6	578.058	1032.24	1385	1135.71	1322.46	952.263	651.805	882.328	575.861	1529.16	533.042	1203	1211.23	693.35	1127.18	1007.89	1143.38	1102.95	781.395	1011.61	956.028	547.328	975.41	1238.74	1065.11	542.401	1180.76	1227.78	1371.07	876.449	2166.23	1319.64	987.054	1900.77	836.362	1130.98	952.571	546.986	1450.48	1045.91	698.984	519.214	911.942	1220.05	894.761	1071.87	1313.08	1077.5	1374.28
CACNG7	703.101	703.101	914.108	670.224	698.103	760.456	497.973	517.52	618.997	627.543	653.293	599.197	985.222	714.783	623.666	534.927	590.701	571.918	727.205	529.37	660.159	617.32	1044	836.877	1078.52	663.789	609.823	657.582	592.297	543.362	744.976	547.328	678.776	649.319	868.132	661.014	626.723	665.975	663.558	767.426	715.505	649.062	1095.71	727.205	640.171	584.817	544.793	477.002	692.086
CACNG8	11862.5	12048.4	15897.1	11391.4	14755.6	17575.5	17763.5	11156.3	11391.4	10202.3	11580.7	11298.6	16946.7	13002.7	11156.3	10508.1	12723	11226	19355.8	12048.4	13390.8	9977.14	16501.1	14894.9	17575.5	18806.3	9817.94	14408.3	16811.4	9500.24	15037.7	7807.85	11580.7	9387.89	14408.3	8511.49	9500.24	11580.7	13268.4	10508.1	13268.4	11298.6	15741.6	13268.4	13390.8	10271.7	13002.7	13538.3	12227.8
CALM1	1408.67	3201.9	2340.8	1255.19	1761.49	2819.4	2468.41	2077.09	1763.42	838.871	1679.28	1579.44	4590.95	1719.28	1662.7	1424.02	1511.86	1504.69	6740.98	2077.09	2833.99	1331.41	4077.18	3017.59	4753	5050.03	1100.23	1341.14	2899.59	1940.51	1398.38	907.79	1596.62	961.244	2141.77	963.257	1319.64	1430.01	1259.26	1354.84	1828.93	1632.08	2249.79	1728.11	2483.46	1478.67	1139.85	1657.2	1291.51
CALM2	1163.46	1285.37	1351.12	963.257	1158.99	1473.8	1139.85	1006.35	1372.09	1234.76	1283.63	1243.26	2507.18	1158.53	863.306	737.262	1321.32	866.864	1468.61	886.898	1240.5	1083.2	3939.96	1833.82	1915.71	1110.37	913.692	1526.3	1439.88	1030.45	855.817	856.11	1326.54	880.975	872.42	1198.03	1606.38	1001.44	1028.19	1480.07	1024.03	1395.52	1204.42	1302.04	1091.33	1005.49	1078.92	963.982	1046.71
CALM3	2490.59	2229.4	1560.48	3533.67	1752.56	859.061	1289.68	2060.19	1772.52	1818.76	2149.82	2592.64	1691.67	2047.12	2277.23	1913.73	2066.92	1714.73	6276.78	1584.39	1406.97	1907.41	1542.08	1806.85	911.568	1051.87	1237.04	1804.1	3266.89	2219.2	1837.09	2383.91	2115.98	1913.73	4110.67	1768	1915.71	2138.26	1587.94	2158.26	1735.18	2005.33	1785.12	1453.85	1888.8	1985.39	2739.38	1504.69	1615.91
CALR	1416.92	735.315	945.556	1066.29	585.475	428.306	850.169	945.23	1276.8	1025.73	1261.53	778.743	843.354	1305.69	735.903	861.232	553.383	726.181	1406.97	815.657	455.574	1262.96	776.432	746.687	669.964	686.763	493.305	447.295	876.774	967.519	628.66	956.658	909.924	565.274	870.688	906.195	1080.63	1214.13	552.641	731.76	1134.6	1162.74	1238.74	632.647	715.084	935.049	822.128	627.543	684.716
CAMK1	1468.61	828.591	630.248	853.87	539.071	565.496	845.409	605.105	1523.11	451.353	1558.29	690.799	817.58	1533.43	833.418	666.215	475.64	493.761	844.181	337.344	400.853	1364.47	627.543	611.758	595.577	441.292	683.295	630.521	1218.12	572.455	589.703	601.684	573.542	434.505	931.421	619.805	535.539	1430.77	610.087	745.556	1504.69	1414.37	1837.09	793.989	486.74	523.611	828.248	580.66	646.671
CAMK1G	12455.5	3083.51	2303.22	3419	1341.14	1728.11	1425.17	2001.63	12135.7	1488.12	13002.7	1276	2421.06	10916.8	2077.09	1965.79	1662.7	4278.74	1712.88	2081.01	1526.3	13390.8	2039.97	1505.83	822.341	623.413	2264.75	1036.51	1178.5	1735.18	1599.67	1821.52	1250.57	2613.85	1127.73	2060.19	1497.76	11391.4	1482.33	1165.32	11156.3	13390.8	11760.6	1054.19	1787.86	2977.59	2317.94	1311.54	1489.91
CAMK2A	1116.63	836.877	1465.87	821.86	1206.79	1142.08	564.098	948.53	1182.36	1398.38	1201.47	706.921	1968.53	1169.92	655.572	644.843	508.425	633.996	1006.82	844.488	629.679	1060.75	1823.88	1780.32	1554.23	1686.02	762.348	1228.85	679.981	810.183	851.962	732.722	670.658	871.766	857.037	715.767	810.497	1089.13	1184.96	755.811	1258.34	1105.79	1146.6	1303.86	871.411	701.616	779.933	1192.33	1276
CAMK2B	1165.92	743.344	799.253	781.146	727.457	715.961	1069.42	824.722	1220.75	628.846	1257.54	649.803	1024.48	1141.1	674.005	765.127	617.32	745.291	1204.42	645.126	696.544	1237.9	1060.27	802.214	842.722	662.127	743.114	690.145	674.212	803.624	786.487	842.407	690.346	637.513	902.453	764.619	753.84	1058.14	739.344	719.061	1001.44	1198.03	1026.05	730.449	621.727	800.182	826.289	630.521	665.975
CAMK2D	774.14	590.481	859.061	985.931	844.797	637.315	1072.2	760.456	753.383	834.91	1062.09	881.646	1057.68	825.704	704.46	730.449	914.567	811.292	912.687	819.399	843.635	737.548	909.582	938.615	810.497	622.275	894.761	814.797	707.865	783.788	1157.21	1003.46	794.232	1053.73	662.569	989.148	809.389	816.446	851.269	932.453	813.501	792.537	878.734	887.591	632.397	822.902	850.444	751.345	861.232
CAMK2G	1262.96	575.861	1580.61	968.226	1000.23	1041.45	502.916	696.104	1223.73	1179.62	1348.05	890.402	1334.02	1074.56	683.992	799.472	886.898	946.224	716.922	1008.84	598.381	1297.11	721.285	1645.65	1503.19	736.836	1101.4	992.628	585.475	701.937	934.701	1126.68	780.164	1204.42	746.161	1073.96	907.359	1075.22	981.074	895.553	1037.44	1188.19	1313.08	982.724	647.718	1014.48	828.905	1013.67	932.453
CAMK4	679.981	705.24	852.535	656.5	661.855	812.341	926.278	641.585	613.306	484.503	890.972	699.259	938.246	708.716	503.826	565.974	797.147	578.946	948.119	542.401	830.646	757.399	780.366	743.114	1164.62	744.619	674.672	597.481	733.22	604.863	763.682	574.511	579.857	676.724	805.086	623.954	718.741	726.181	595.843	648.815	751.084	761.239	898.662	586.936	856.11	598.94	459.784	700.349	601.995
CAMKK1	1104.59	897.205	1051.5	892.397	863.306	714.522	703.319	975.007	935.446	744.619	1047.71	895.913	925.87	1023.62	715.767	819.652	939.866	760.985	1108.15	959.285	724.299	971.168	685.016	909.582	728.913	1250.57	848.863	896.682	629.679	982.392	881.321	975.722	822.598	1028.55	743.588	903.784	915.376	1012.52	799.768	807.389	956.658	1088.03	1096.32	813.501	997.347	835.868	862.985	866.172	876.774
CAMKK2	2198.16	5690	8061.28	6623.05	8246.72	8279.36	3169.53	6623.05	2468.41	7807.85	2970.44	5597.14	8012.34	2108.49	5737.27	6248.56	7414.53	5499.09	7381.58	7807.85	6224.12	2025.4	6883.63	8977.1	8372.63	5519.78	6774.59	7732.96	3906.91	6469.78	7888.56	6102.73	6952.66	7414.53	6562.11	6562.11	6916.66	2629.04	7280.69	6707.76	3026.7	2780.95	3150.34	7768.61	7414.53	5412.26	6043.75	7768.61	7977.11
CANT1	642.125	804.177	978.083	517.114	680.259	553.383	557.929	490.078	708.054	920.061	685.511	686.001	563.731	706.921	683.061	624.507	628.66	776.183	483.537	635.162	575.861	525.892	1043.6	845.629	604.342	1021.02	507.579	751.084	714.267	475.64	1049.16	559.584	670.886	689.005	488.24	516.736	424.211	605.955	680.804	971.168	683.295	574.15	418.976	700.689	843.635	703.932	706.921	643.835	692.264
CAPN1	956.429	1308.61	1630.37	1000.69	1775.02	6300.22	646.216	1307.54	875.51	833.993	1037.44	983.053	1518.44	846.622	1051.5	1248.86	1458.83	1100.77	2765.1	1105.79	1344.17	818.664	1494.99	1589.61	1029.61	1121.82	974.605	1712.88	928.148	1263.87	1269.28	929.486	1245.59	1022.33	872.678	976.832	1339.04	1085.39	815.657	1301.02	1256.85	1111.37	535.539	1072.67	1371.07	983.515	770.713	1167.68	996.112
CAPN10	1523.11	1294.49	1095.02	1155.84	1081.07	2115.98	1164.05	1215.97	1594.92	839.446	1432.04	1070.91	789.089	1689.64	981.481	955.27	1079.44	1020.61	1637.49	1019.72	1092.86	1460.14	1256.85	1162.25	933.254	782.965	1076.35	1198.03	890.402	1145.91	1160.95	980.722	978.586	975.722	1215.97	873.605	888.635	1481.38	958.133	917.639	1586	1508.83	1703.79	1075.91	699.896	1108.81	1008.84	1000.69	1031.76
CAPN11	5394.02	2528.05	1307.54	1977.41	1558.29	1015.22	630.248	1610.39	5785.48	1105.79	5355.24	1308.61	1358.03	3776.23	1220.75	1804.1	1772.52	1759.32	1536.77	2119.34	2032.91	6562.11	2871.09	2629.04	1681.22	1027.75	1555.9	1253.74	905.845	1669.45	1117.98	1492.69	1770.11	1848.74	1508.83	1189.02	1349.15	4718.94	1750.38	915.698	4338.23	5499.09	4644.27	1314.13	2098.55	1608.39	1205.26	2105.21	1737.08
CAPN2	1298.6	1102.95	847.595	1733.14	1441.04	523.157	1282.12	1098.7	1356.78	1291.51	1337.41	1367.97	717.985	1245.59	1044.57	1099.14	1308.61	1314.87	819.399	1111.96	1511.86	1229.5	1390.98	1009.81	666.215	877.58	1932.02	1520.01	865.346	1180.11	1673.67	1587.94	1276.8	1560.48	676.983	1529.16	1297.86	1225.44	1420.51	1543.83	1236.34	1290.66	1352.8	1422.52	1224.52	1321.32	1349.15	1205.26	1441.04
CAPN3	1285.37	1371.07	923.027	1940.51	1155.22	753.132	948.53	1179.11	1210.73	949.655	1307.54	1419.27	726.631	1320.62	1041.8	1383.01	1252.27	1245.59	1424.02	993.022	1105.79	1218.12	1262.96	963.982	1022.7	1033.69	943.708	1096.32	1265.35	1313.08	1236.34	1430.01	1521.62	1230.84	1330.59	1332.91	1267.32	1276.8	1020.61	1586	1279.52	1179.11	1349.15	993.805	907.79	1240.5	1413.2	1186.06	967.925
CAPN5	714.267	854.132	795.901	840.715	723.058	915.376	631.841	832.329	1009.81	705.24	769.584	701.337	792.537	953.901	791.46	679.54	546.986	876.774	1894.55	485.711	636.752	929.156	997.876	919.38	622.275	1394.52	1071.4	707.111	687.378	886.188	918.059	706.921	645.126	395.55	487.282	774.14	738.376	741.616	678.373	728.177	865.346	820.572	1568.23	732.416	872.987	704.968	761.81	743.114	691.835
CAPN6	580.205	798.103	901.808	655.832	612.281	1376.45	399.896	476.525	676.255	465.333	751.566	578.946	802.214	762.914	312.283	602.291	484.119	643.835	849.154	397.411	483.537	828.905	473.526	877.457	753.383	900.864	341.503	602.913	528.905	520.35	484.119	624.678	659.833	480.675	541.151	610.647	620.466	575.29	480.675	247.842	701.337	592.602	1006.82	595.039	615.186	522.321	171.515	684.716	556.857
CAPN7	438.734	985.222	793.086	805.32	839.129	1099.74	1342.25	791.985	607.253	585.987	567.296	774.803	879.641	736.836	569.825	658.711	673.504	709.941	1430.77	538.135	831.572	690.993	764.619	896.266	1044	1971.43	586.936	721.565	798.335	756.28	896.682	683.992	724.299	598.111	999.416	674.212	734.567	570.626	749.294	541.448	666.797	608.623	741.326	712.651	952.263	690.145	646.671	812.341	743.114
CAPN9	359.335	724.863	893.381	822.341	1765.88	7016.2	643.835	787.715	561.022	621.203	606.727	542.055	896.266	665.738	692.086	518.9	615.754	595.298	830.646	480.248	545.16	696.819	849.848	782.503	647.63	694.717	858.7	1473.8	573.542	599.912	700.168	584.308	539.071	602.601	670.224	754.564	608.291	568.504	692.879	548.505	598.662	675.499	869.446	825.704	624.244	626.427	693.35	846.327	755.604
CAPNS1	834.545	1496.31	1260.9	1139.13	1699.59	5667.39	798.946	858.399	1250.57	759.919	999.416	1239.67	1991.47	1166.41	1295.28	987.535	1182.36	1064.62	871.411	848.37	1651.55	1008.37	1739.72	1385	1214.13	1120.07	1097.98	1544.89	1264.61	880.594	791.46	867.574	1274.39	925.136	741.019	1018.52	1104.59	1000.69	1098.7	1399.41	1139.13	1008.37	1706.18	1178.5	1500.41	954.975	778.082	1174.54	1064.62
CARD10	661.855	1425.17	2520.73	1763.42	2413.52	2053.36	571.337	1667.03	1014.03	2413.52	824.446	2127.95	2852.04	952.263	1159.8	1806.85	2408.56	1777.86	755.604	2071.06	1410.87	819.14	1314.13	2636.78	2413.52	548.505	1120.07	2657.2	1393.36	1699.59	1772.52	1839.71	2328.71	2282.99	2458.35	1823.88	2277.23	755.358	2462.62	1488.12	872.086	783.188	1270.03	2090.13	5376.07	1891.77	1695.39	2053.36	2413.52
CARKD	1083.2	2585.45	1024.48	838.871	1075.22	543.362	803.047	1237.9	1226.26	858.399	1241.42	1630.37	759.919	1159.8	1480.07	1166.41	1144.62	1787.86	960.345	1271.87	3257.03	957.357	3520.93	825.704	984.852	6043.75	1569.74	1022.33	4027.62	1096.32	2264.75	818.356	1209.24	809.389	1281.33	1307.54	1542.08	1012.04	918.338	3671.73	1164.05	1030.04	892.746	2124.11	1335.58	1290.66	1405.79	1028.19	867.837
CARNS1	1569.74	1351.12	1306.54	1571.77	1194.46	433.644	1294.49	2093.6	1708.15	1419.27	1593.32	1599.67	588.851	1422.52	1693.62	1921.52	1420.51	1643.65	764.619	1086.44	1173.33	1733.14	1686.02	648.264	348.309	708.054	2081.01	1186.06	1081.07	2149.82	1809.55	1662.7	1469.84	1243.83	1025.27	1828.93	1302.04	1723.28	1612	1400.48	1855.48	1907.41	1131.49	1210.73	1240.5	1714.73	1626.5	1393.36	1697.67
CARS	1866.31	1480.07	785.451	1433.17	1210.73	456.006	3470.66	1287.8	1940.51	1184.96	1681.22	1837.09	630.248	2277.23	1367.97	1516.59	1237.04	1476.81	1393.36	1016.3	1264.61	1997.88	1361.38	477.947	640.639	4488.7	1229.5	1281.33	1811.76	1491.12	1953.34	1664.88	1297.11	1246.34	1597.99	1573.56	1551.25	1965.79	1279.52	1533.43	1689.64	1748.4	1915.71	1067.61	1921.52	1565.37	1754.6	1035.08	1211.23
CARS2	5477.31	2021.97	3689.54	1937.1	4318.42	1015.57	6562.11	3390.03	4539.39	3971.03	4318.42	2513.19	2233.01	5760.17	3266.89	3299.55	2961.07	2370.02	1292.69	2899.59	2303.22	5376.07	1671.89	2561.01	2578.51	1139.85	3507.79	4841.77	1686.02	3179.37	4027.62	3731.14	3470.66	2684.35	3061.26	2880.9	3213.22	5855.78	4753	3461.38	5272.5	5070.09	4458.49	4841.77	2952.06	2698.48	3309.9	3954.1	4644.27
CASP1	1117.28	914.851	799.768	901.443	916.3	1560.48	1096.89	695.376	1050.62	596.085	938.246	795.364	1121.25	1105.79	761.81	683.479	838.559	795.598	1227.78	719.373	850.169	1206.79	983.053	827.292	617.966	561.321	855.817	860.385	975.41	722.543	822.598	801.404	729.681	802.214	928.866	862.985	821.601	1125.58	728.473	895.913	1063.17	1134.6	1008.84	780.631	496.399	781.699	710.2	741.914	681.746
CASP10	599.197	534.571	743.588	722.328	598.111	644.608	515.347	374.178	563.372	578.326	623.954	420.74	791.24	643.645	368.05	298.081	607.48	426.834	561.713	280.682	309.389	554.002	385.158	583.928	515.687	455.574	337.344	650.026	581.016	369.455	588.851	428.306	467.121	522.321	659.833	597.769	552.641	536.978	528.905	650.816	638.326	520.809	660.782	662.778	604.863	448.849	374.178	585.475	500.048
CASP12	626.723	623.413	1239.67	1196.42	1055.74	633.202	472.66	639.221	744.976	881.321	617.048	862.715	888.635	777.048	596.966	694.179	807.167	651.104	492.88	632.647	460.344	636.752	554.574	968.651	1888.8	760.203	611.758	1043.6	676.255	678.609	578.946	1096.32	884.987	1229.5	827.011	962.827	1054.69	526.292	1025.27	760.456	728.686	546.581	1059.66	998.887	2188.77	811.775	843.92	904.395	1071.4
CASP2	750.008	1096.32	2029.16	1077.5	1584.39	1633.72	522.032	1081.6	914.108	1445.01	864.305	1092.41	1940.51	971.168	1035.08	905.845	1065.11	1029.61	1015.57	886.188	1157.95	791.46	1183.5	2074.03	1772.52	706.263	858.399	1558.29	1034.61	971.621	912.687	980.424	1207.68	1237.9	1072.67	1020.61	1249.71	800.598	1494.99	1130.22	946.542	782.965	1042.26	1610.39	965.218	973.788	1045.91	1473.8	1587.94
CASP3	1097.98	1770.11	2453.41	1158.99	1777.86	2592.64	1021.84	1305.69	1161.7	1262.96	1136.86	1377.4	3640.48	1210.73	1398.38	1067.17	1277.71	1061.14	1092.41	1399.41	1591.82	1030.04	2402.54	2684.35	2317.94	860.069	1130.98	1839.71	1336.41	1166.41	1221.44	1052.84	1360.01	1283.63	1078.92	1031.28	1116.63	1105.79	1891.77	1177.76	1244.74	1089.68	1708.15	1861.38	1292.69	1071.4	1164.62	1742.48	1994.96
CASP4	1218.12	1426.36	1507.21	1467.18	1487.14	1536.77	1052.84	1759.32	1475.36	1215.3	1488.12	1754.6	2112.6	1370.11	1518.44	1787.86	1314.13	1428.95	1106.32	695.376	1481.38	1313.08	1703.79	1497.76	1649.82	943.708	1496.31	1233.97	1482.33	1861.38	1262.96	1695.39	1664.88	1361.38	1681.22	1703.79	1430.77	1321.32	1337.41	1405.79	1456.32	1465.87	1780.32	1189.02	2025.4	1649.82	1649.82	1190.37	1256.08
CASP5	3107.19	1215.97	921.479	1339.04	1101.4	769.584	4539.39	1373.18	2408.56	857.464	2977.59	1216.75	1191.19	2552.79	1647.46	1303.86	884.626	1373.18	1737.08	764.881	1055.2	2863.3	1261.53	978.586	738.376	734.811	1633.72	930.983	1728.11	1271.87	1507.21	1488.12	995.628	981.074	1002.14	1375.31	1054.19	2747.82	1173.33	1287.8	2437.17	2899.59	2765.1	1079.44	1186.06	1526.3	1940.51	1049.16	984.852
CASP6	894.413	576.474	780.164	686.29	755.811	692.61	1274.39	561.321	868.778	683.479	931.791	533.042	1039.99	924.725	573.172	436.987	398.579	422.794	749.49	380.881	555.8	778.743	868.778	814.172	1140.53	716.642	641.134	736.404	645.974	569.825	853.638	506.251	464.767	406.338	698.984	585.987	577.07	780.366	739.112	626.18	838.284	781.994	732.184	826.674	818.356	541.763	716.642	621.203	747.712
CASP7	1142.72	739.344	753.132	1076.86	981.997	755.075	1804.1	810.802	920.85	807.389	1101.4	926.643	1023.14	1101.4	626.969	964.383	924.725	837.674	1060.75	744.619	717.985	1117.98	737.788	794.232	862.439	738.866	641.865	957.028	954.565	864.99	1282.86	1205.26	933.608	928.148	1296.33	948.53	873.354	1119.65	984.43	933.608	1025.27	1048.15	1233.07	876.149	825.348	988.295	1071.4	832.627	846.327
CASP8	1124.26	2077.09	2496.83	2021.97	2800.88	2370.02	1848.74	2568.1	981.481	1932.02	1494.99	2093.6	3419	1099.74	1888.8	2437.17	2324.2	2090.13	2050.67	2093.6	2650.26	1114.34	2765.1	3257.03	3390.03	1258.34	1846.2	2246.6	1837.09	2852.04	2093.6	1864.19	2613.85	2005.33	1828.93	2468.41	2246.6	1253.74	2496.83	2219.2	1189.02	1327.91	1115.43	2483.46	2731.62	1965.79	1884.99	2606.7	2528.05
CASP8AP2	977.758	825.493	953.2	836.877	810.802	1049.66	1657.2	930.983	489.159	694.179	993.457	933.254	1175.16	683.723	836.116	967.925	866.493	812.341	1303.86	678.609	996.504	945.23	1025.27	1008.37	785.451	734.097	895.553	656.071	920.85	926.643	1014.03	856.427	833.141	828.248	742.14	901.443	903.192	829.739	806.615	888.974	720.352	1157.95	537.649	740.61	777.048	818.92	671.273	872.987	745.291
CASP9	601.995	860.626	1549.62	1662.7	1010.28	752.087	561.713	890.688	372.949	1379.46	900.27	1298.6	1042.26	550.132	775.646	1176.04	1508.83	1184.29	636.46	827.292	959.621	471.491	872.42	1284.36	1130.22	824.975	748.808	1122.36	850.444	958.133	933.979	1421.55	1166.99	1733.14	950.26	1427.51	1297.11	483.125	1001.86	1205.26	538.135	475.08	708.716	1079.99	1152.55	1211.76	1253.07	982.392	1058.83
CAT	717.7	702.888	643.645	628.022	625.461	462.852	965.987	868.778	750.461	644.088	807.686	710.452	595.843	718.486	764.881	488.666	711.021	636.043	877.457	724.863	730.449	762.63	794.232	418.976	699.896	672.22	831.788	631.841	739.568	843.115	806.126	661.014	708.054	791.985	914.851	596.698	627.222	822.128	711.525	707.609	850.169	809.389	524.765	572.823	728.177	712.384	696.819	654.812	589.441
CAV1	573.542	724.53	1438.32	1057.14	871.411	928.866	484.119	752.565	362.959	1039.99	753.383	736.404	1222.93	563.079	388.436	835.868	1818.76	989.148	700.349	1087.56	576.474	474.624	538.739	1413.2	1220.75	633.202	658.17	967.126	564.693	1179.11	817.872	1141.69	870.059	1165.92	728.473	1006.82	952.263	493.761	895.913	786.825	508.933	464.289	881.646	890.688	919.707	1453.85	771.552	1028.95	938.615
CAV2	836.877	930.729	1273.45	736.11	848.863	1040.57	577.07	706.027	738.065	765.127	900.864	790.675	994.319	782.732	685.016	985.222	1133.92	699.259	828.591	1017.15	972.658	709.71	815.657	1022.7	1155.22	726.181	874.219	924.091	587.941	844.797	780.908	872.42	1032.24	913.361	839.958	884.329	998.887	769.584	746.499	1182.36	798.335	767.154	892.397	1003.09	975.41	666.797	596.411	781.699	935.049
CBL	1410.87	1619.44	1613.81	1319.64	1586	1230.11	902.453	1117.28	1343.19	1337.41	1530.83	1594.92	1170.61	1449.18	1196.42	1457.74	1560.48	1888.8	1137.9	916.614	1352	1281.33	1296.33	1514.7	1514.7	694.984	1227.78	1488.12	1372.09	1026.45	1222.93	1353.84	2317.94	1425.17	1318.69	1410.87	1723.28	1408.67	1213.32	1408.67	1565.37	1551.25	1366.73	1485.71	1028.19	1754.6	1167.68	1146.6	1613.81
CBS	478.71	501.391	1338.23	829.404	1405.79	1548.28	479.769	628.408	397.411	1460.14	689.362	678.609	610.419	450.611	426.834	673.703	883.089	656.071	471.491	1142.08	315.293	553.716	284.781	680.551	955.27	1191.75	564.955	1424.02	369.455	606.463	1145.32	1069.42	783.188	1128.92	668.81	1032.68	979.993	571.635	1256.08	678.373	562.042	554.574	1021.84	873.605	1111.37	729.435	739.112	1315.63	1164.62
CBX5	1739.72	1422.52	2324.2	3971.03	2213.87	1928.67	1449.18	2119.34	1049.66	2074.03	1536.77	2271.26	1961.82	1418	1375.31	1687.85	2119.34	1610.39	4841.77	2108.49	1353.84	1311.54	1460.14	2425.84	2666.45	753.383	980.424	2264.75	1848.74	2185.2	2132.57	2138.26	1928.67	2205.4	4608.78	1798.98	1988.11	1538.83	1737.08	2483.46	1316.75	1308.61	1296.33	1642.23	1426.36	1971.43	2952.06	1523.11	1843.03
CBY1	1304.84	1028.95	1334.02	1826.43	1264.61	1083.72	1814.09	1420.51	938.615	1245.59	1121.82	1256.08	804.475	1175.16	789.728	1237.9	1334.84	1267.32	1035.08	966.752	1109.38	1169.19	1154.57	1606.38	996.865	543.362	869.446	1289.68	884.038	1473.8	1533.43	1483.92	1399.41	1402.65	1430.01	1303.86	1313.08	1233.97	1318.69	1330.59	1018.12	1124.26	989.987	1101.92	1073.96	1456.32	1483.92	1223.73	1288.73
CCBL1	375.559	472.105	1051.87	568.962	493.305	527.543	452.645	514.862	315.293	824.975	496.876	496.876	556.412	376.985	458.679	512.597	432.885	385.158	554.574	467.121	493.761	379.674	397.411	462.852	793.989	595.71	254.349	491.625	536.978	472.105	599.197	514.504	540.055	594.421	494.851	509.833	567.296	402.92	517.52	478.71	397.411	421.602	171.515	476.122	771.029	399.896	294.83	731.27	611.456
CCBL2	446.21	942.863	1227.78	1507.21	1068.81	665.975	785.948	2224.48	451.353	1413.2	475.08	1209.24	687.61	434.505	1290.66	2724.03	1839.71	2198.16	870.059	3107.19	1272.68	580.45	1009.81	882.328	946.934	968.226	2213.87	807.389	708.716	3107.19	1664.88	1874.95	2127.95	2277.23	782.965	2629.04	2383.91	409.557	1425.17	1754.6	626.427	736.836	594.194	1347.03	1407.71	2025.4	864.305	1203.72	1591.82
CCL1	1243.83	1234.76	892.039	1855.48	1877.37	568.197	1496.31	1806.85	1070.91	1200.95	1076.86	1460.14	833.993	1115.01	774.803	1462.6	1599.67	1253.74	1725.58	1443.96	1254.42	1157.21	1200.95	1352	1009.32	1039.51	870.288	1669.45	1183.5	1768	1891.77	1703.79	1626.5	1731.15	1921.52	1378.51	1435.17	1267.32	1780.32	1240.5	1098.7	1162.25	860.921	1552.84	1143.38	1476.81	1691.67	1782.79	1642.23
CCL11	914.108	1085.92	694.179	999.416	1056.64	537.649	925.136	1093.94	842.722	708.295	912.687	918.338	702.631	801.695	753.84	764.619	808.293	1097.48	3118.13	716.922	1548.28	673.703	1045.91	723.554	1218.12	2899.59	1521.62	1029.61	1493.83	1057.68	1275.18	858.399	806.126	687.027	1358.03	1001.86	1042.73	737.09	927.278	1664.88	801.404	722.808	1063.71	1008.37	1331.41	960.751	900.602	1054.69	919.38
CCL13	915.376	1079.44	1505.83	1573.56	2098.55	722.328	690.595	1737.08	960.751	1731.15	911.208	1189.02	826.674	823.469	816.654	1052.42	959.621	1332.21	1463.92	1451.49	1285.37	856.748	2138.26	1953.34	2340.8	897.581	1060.75	2287.54	1888.8	1358.03	1530.83	1038.43	1349.15	1095.02	1731.15	1195.71	1626.5	851.561	2037	1737.08	830.936	862.065	1149.87	2019.07	1235.6	1126.14	1238.74	2056.74	1991.47
CCL14	2952.06	1450.48	836.602	1385.87	850.444	931.791	722.543	798.946	3806.48	706.027	3378.88	1156.47	727.457	3061.26	1130.22	1497.76	1118.98	1503.19	788.633	772.425	1320.62	3495.53	1481.38	822.598	1456.32	819.652	1406.97	752.087	1080.63	969.363	805.865	1329.59	1336.41	1107	1411.99	1334.84	996.504	2880.9	736.404	900.27	3050.45	3334.62	3334.62	848.37	472.105	1102.95	965.987	888.635	709.229
CCL15	4143.49	4318.42	2260.68	3257.03	2578.51	1997.88	4027.62	1775.02	4823.01	1823.88	4523.59	2914.38	1242.17	4767.25	3850.6	2880.9	2970.44	2871.09	1816.76	1394.52	4823.01	3731.14	6740.98	2800.88	1693.62	1181.57	3591.18	1677.59	4508.15	2501.91	2513.19	2193.05	2758.63	2297.24	3879.08	2552.79	2224.48	4007.36	1645.65	2826.54	4523.59	4065.14	5542.07	1410.87	2606.7	2780.95	2780.95	1706.18	1693.62
CCL16	2739.38	2606.7	1846.2	4735.71	2081.01	1691.67	4680.12	1891.77	1809.55	1831.71	2224.48	3562.02	1270.85	2613.85	1981.59	2047.12	2098.55	1965.79	5253.14	1910.87	1617.91	3118.13	1877.37	2115.98	1238.74	1178.5	1284.36	1746.45	2961.07	2115.98	2970.44	3287.3	2098.55	2146.16	4370.05	2324.2	1985.39	2998.28	1699.59	2545.51	2233.01	2358.14	1660.89	1456.32	2158.26	2205.4	3083.51	1587.94	1653.53
CCL17	453.943	881.321	765.962	762.914	643.835	790.425	912.318	679.279	518.9	335.598	428.306	557.929	920.85	646.934	474.624	695.636	611.092	683.479	1483.92	620.024	694.878	698.384	985.222	729.971	556.075	656.726	531.74	514.053	672.028	692.264	677.754	615.754	665.738	477.947	784.582	612.821	651.543	653.064	568.197	479.769	606.231	595.577	662.33	625.205	718.486	652.086	617.628	725.105	516.393
CCL18	2066.92	1719.28	1521.62	2408.56	1485.71	1768	1406.97	1708.15	2453.41	1111.37	2098.55	2108.49	1879.51	2921.92	1846.2	1731.15	1148.36	1653.53	3050.45	1180.76	1267.32	2352.86	1510.35	1649.82	656.931	956.658	1259.96	1476.81	2047.12	1809.55	868.778	2233.01	1848.74	1267.32	2219.2	1947.17	1695.39	2102.1	1637.49	1731.15	1981.59	1910.87	2447.21	1246.34	793.086	1710.05	1928.67	1483.92	1339.04
CCL19	1062.63	1681.22	1162.74	1312.31	986.783	1453.85	1126.14	1243.83	1279.52	901.443	1137.25	1312.31	978.083	1290.66	1410.87	1017.61	1101.4	1158.99	862.985	696.104	1261.53	1155.84	1449.18	1014.03	584.556	576.77	1194.46	984.43	1010.28	924.091	1051.09	1186.06	1121.82	1131.49	1099.14	1234.76	1045.91	1126.68	1411.99	937.931	1169.92	1160.95	1647.46	1205.9	1177.09	1036.51	996.504	1500.41	1142.08
CCL2	14894.9	10843.2	7977.11	14894.9	6816.71	7170.63	10759.9	8566.7	16657.2	6952.66	13989.2	11156.3	6469.78	17279.9	11671.5	10843.2	9032.68	13989.2	9032.68	5855.78	10508.1	17947.1	13989.2	7381.58	5712.41	4718.94	14635.2	6379.05	9817.94	9899.21	5477.31	11942.3	9263.58	10202.3	7926.69	10998.9	10202.3	16501.1	8977.1	10673.5	14635.2	17432.2	13538.3	5995.38	10428.2	11226	10126.3	7352.3	6623.05
CCL20	904.086	1445.01	1485.71	1180.76	807.686	1669.45	646.457	733.22	1185.48	1258.34	1109.38	1149.87	1608.39	1205.26	1073.3	1013.23	1136.31	1030.95	740.61	581.634	1198.03	996.308	1633.72	1084.44	1071.4	982.724	988.295	932.912	1166.41	649.536	732.416	930.243	1141.69	1036.99	772.687	958.544	1234.76	1013.23	898.662	959.285	1172.72	1011.61	1385.87	1036.05	694.717	904.086	675.759	1128.92	985.931
CCL21	608.291	1213.32	1568.23	1271.87	1599.67	1637.49	625.709	820.296	816.202	1888.8	675.759	1436.89	1381.99	725.674	1385	863.306	1124.26	1207.68	714.267	1084.44	789.728	623.413	597.481	1360.01	643.363	354.213	1632.08	1602.51	878.734	788.312	1682.68	1456.32	932.453	1693.62	945.859	1394.52	966.343	605.105	2158.26	972.658	683.723	618.469	618.225	1746.45	549.731	1055.2	1219	1586	1798.98
CCL22	942.084	1086.85	2066.92	1366.73	1566.84	2141.77	685.016	956.028	935.049	2047.12	801.182	1145.91	1725.58	988.295	862.985	895.553	1105.79	1015.22	1237.04	1341.14	889.67	1007.19	1007.19	1560.48	2242.01	1473.8	977.338	1904.02	1682.68	928.466	1118.33	1320.62	1201.47	1237.04	2021.97	1215.3	1309.59	898.662	1424.02	1254.42	896.682	911.208	1282.86	1533.43	1403.96	1042.73	1210.73	2176.1	1241.42
CCL23	2871.09	1932.02	1237.9	3017.59	1463.92	851.561	867.242	927.788	2598.68	1222.01	2852.04	1994.96	1044.57	2592.64	1793.8	1818.76	1816.76	2063.76	725.105	947.449	1552.84	2490.59	1780.32	1182.75	1179.11	1398.38	1882.63	1309.59	1599.67	1124.87	1160.48	2105.21	1579.44	1743.88	1342.25	1994.96	1478.67	2765.1	1277.71	1714.73	2507.18	2613.85	2370.02	1101.4	2800.88	1915.71	1861.38	986.783	1220.75
CCL24	1430.77	1094.51	1082.68	1188.19	1214.71	1243.83	1243.26	1082.68	1342.25	1000.23	1421.55	1008.37	1297.86	1430.01	942.084	1021.43	907.359	973.032	3061.26	791.46	929.486	1354.84	993.805	1225.44	735.607	572.455	763.682	1039.99	1167.68	1005.85	947.449	1070.91	1034.13	820.572	814.172	1023.62	1188.19	1385	1109.38	1300.23	1310.39	1307.54	1203	1037.44	1643.65	1020.61	937.616	1176.62	1025.27
CCL25	1806.85	1432.04	1190.37	1752.56	1158.53	1025.27	1158.53	1220.75	1971.43	884.329	1691.67	1362.4	1121.82	2237.45	1250.57	1411.99	1113.02	1329.59	1363.48	1056.64	1057.14	1791.42	1137.25	1091.87	806.388	921.479	933.608	988.623	1367.97	1309.59	889.369	1499.11	1383.01	1191.75	1349.15	1271.87	1159.8	1725.58	1087.56	1040.97	1686.02	1554.23	1961.82	933.254	1108.81	1349.15	1199.43	1148.85	993.022
CCL26	16034.2	12723	11862.5	12455.5	12135.7	9977.14	6983.79	12455.5	14894.9	11580.7	16165.1	13716.9	9899.21	14635.2	13538.3	13099.4	13864.9	13716.9	9753.8	14254.9	12847.9	15037.7	11493.3	9454.11	11942.3	6248.56	15204.5	10673.5	9977.14	12135.7	7977.11	13864.9	13390.8	15204.5	11671.5	13538.3	13390.8	16165.1	11391.4	12847.9	16342.5	15897.1	14125.8	10759.9	13268.4	12723	12135.7	12343.4	12455.5
CCL27	1071.4	1575.02	1396.47	1157.21	1256.85	1500.41	690.145	1021.84	1282.12	955.571	1165.92	1128.92	1780.32	1302.97	1334.02	975.41	1134.6	1173.33	951.121	973.438	1626.5	1093.94	1310.39	1166.41	1210.73	813.95	1071.87	1126.14	1033.69	1008.84	1014.88	918.338	1237.9	1093.44	639.221	973.438	1038.88	1083.2	1109.96	1273.45	1322.46	1110.37	1330.59	1375.31	743.588	1036.99	874.49	1021.02	1249.71
CCL28	1615.91	1009.81	1457.74	1385	1268.31	1111.96	1524.32	848.37	1635.58	1024.48	1400.48	1049.66	1826.43	1703.79	943.708	1075.22	909.237	1179.62	934.701	874.49	907.79	1622.56	989.987	1441.04	1283.63	796.842	1078.52	1177.76	805.605	946.542	1263.87	1344.17	1063.17	1102.52	1112.44	1244.74	1255.19	1438.32	1282.12	1011.13	1361.38	1483.92	1428.95	1298.6	900.602	1168.44	1111.37	1045.91	1303.86
CCL3	668.583	586.936	862.065	1031.76	826.674	740.02	624.244	508.425	669.762	882.762	663.558	758.887	1045.91	812.669	613.038	430.993	544.081	631.059	501.929	411.418	450.043	685.278	423.604	815.309	713.288	477.446	717.985	897.205	516.393	507.143	1122.9	834.27	513.799	999.416	558.624	794.736	599.197	622.275	869.446	655.572	667.706	657.355	706.263	959.285	797.85	630.521	760.985	615.186	810.802
CCL3L1	1056.17	997.347	1157.21	1407.71	1205.26	691.835	887.991	925.87	1071.4	1114.34	1015.22	1393.36	1297.11	1129.58	1180.11	987.897	1139.85	1184.96	867.574	852.244	759.919	1034.61	813.501	1094.51	775.279	634.722	979.993	1175.16	1366.73	925.87	1316.75	1291.51	940.276	1386.99	1012.85	1212.63	1040.57	980.722	1186.06	1195.07	1071.87	1040.97	1086.85	1115.01	4007.36	1121.82	1408.67	916.3	1030.04
CCL4	624.244	985.931	899.372	732.722	801.905	1435.17	638.519	654.812	725.105	395.55	763.416	1013.23	1785.12	847.854	795.364	464.289	616.84	763.167	1686.02	324.79	636.248	674.005	833.418	1042.26	1049.16	785.948	671.509	669.762	1586	610.419	523.157	413.386	421.602	476.525	1032.68	569.23	678.373	666.797	559.584	645.974	776.432	643.835	672.22	696.334	538.418	702.888	729.123	618.769	543.134
CCL4L1	575.29	530.086	722.543	682.274	692.61	843.92	674.672	544.081	856.11	534.927	607.48	620.716	1209.24	795.598	689.165	601.995	633.488	649.062	774.803	462.852	755.811	606.897	963.982	743.588	1677.59	2077.09	1082.28	708.295	588.232	707.609	554.898	453.253	429.328	433.644	650.509	713.579	673.145	400.853	534.927	595.298	649.319	609.173	1026.45	879.08	1577.64	640.639	689.362	488.24	472.66
CCL4L2	1145.91	793.989	768.448	685.278	674.462	1159.8	607.253	548.19	932.144	396.441	1015.92	709.229	1413.2	1113.63	606.231	657.916	533.042	602.291	969.363	488.24	602.601	1081.07	963.257	876.449	953.901	765.63	516.393	594.194	985.931	491.141	554.574	547.77	426.834	357.934	713.805	541.448	570.626	1078.52	605.105	612.031	983.515	996.865	1028.95	656.071	850.444	620.466	667.263	546.581	408.303
CCL5	710.452	480.248	871.153	543.134	619.805	789.728	639.939	533.796	583.928	780.164	789.496	492.234	1212.63	710.2	436.987	447.295	478.71	496.399	678.776	532.597	406.338	551.985	543.362	1008.84	1020.2	621.727	570.965	650.816	422.794	537.649	740.02	551.178	403.97	519.214	581.016	556.857	507.579	503.826	697.082	491.141	523.611	466.43	705.24	688.233	708.295	542.055	519.214	606.897	555.8
CCL7	488.666	520.35	641.364	559.274	551.614	574.15	856.748	528.523	800.182	397.411	975.722	368.05	853.638	856.427	450.611	540.419	554.574	461.605	1119.65	545.577	890.972	595.843	536.562	584.817	513.799	525.892	602.601	593.165	861.232	540.792	739.568	475.64	533.042	466.43	457.831	880.307	1106.32	608.019	535.774	994.319	673.703	615.754	400.853	820.296	577.791	461.605	555.8	462.297	470.884
CCL8	995.238	569.567	926.278	679.751	395.55	858.399	413.386	647.542	1039.51	505.1	1602.51	549.731	1419.27	945.556	391.605	658.45	509.833	694.504	1125.58	412.345	537.37	901.127	663.558	936.119	1180.76	781.994	514.504	406.338	604.342	671.788	457.831	592.297	569.825	580.66	1144.62	729.435	685.739	1000.23	453.943	837.359	1036.51	984.103	930.729	601.109	412.345	569.825	488.666	544.472	458.679
CCNA1	1109.38	1005.85	948.913	1192.94	772.187	573.811	1405	750.796	1182.75	790.931	1469.84	955.27	1097.48	1275.18	1039.51	796.842	1055.74	952.263	995.628	928.866	1115.01	1080.63	1042.73	932.453	945.556	850.169	806.615	872.086	816.446	758.266	975.007	763.416	829.404	920.425	656.071	866.172	759.69	1137.25	912.318	860.921	1332.91	1132.88	1673.67	1109.96	718.741	879.92	737.548	856.748	1063.71
CCNA2	17763.5	10998.9	8687.75	17279.9	7888.56	7576.94	12343.4	10673.5	17763.5	6883.63	18806.3	11493.3	7250.98	17432.2	11075.1	12227.8	9322.2	15460.5	9817.94	7016.2	10916.8	19121.8	12343.4	6952.66	6952.66	8977.1	13390.8	6952.66	7381.58	10508.1	5597.14	11298.6	10673.5	10843.2	9322.2	11226	11298.6	17575.5	7092.37	10428.2	18220.9	18806.3	17279.9	6623.05	10271.7	14125.8	9500.24	8061.28	6707.76
CCNB1	1090.92	870.688	922.164	975.41	647.718	724.863	1238.74	717.7	1199.43	663.261	1294.49	791.24	1070.44	1372.09	1012.04	970.471	1071.87	1005.08	669.053	702.236	1184.29	1030.45	1198.03	916.614	541.299	317.935	891.736	580.45	618.225	784.094	794.232	775.018	926.643	902.125	554.002	824.172	723.327	1096.89	728.177	778.082	1409.85	1063.17	1220.05	802.747	386.99	869.446	759.919	629.357	837.942
CCNB2	1022.33	610.647	790.675	797.396	652.374	753.84	925.87	622.275	602.601	596.411	1014.48	779.11	1046.31	865.346	606.727	697.336	689.005	716.434	783.479	549.731	672.949	1067.61	656.726	792.254	1145.32	1416.34	728.473	614.123	700.168	670.658	814.172	844.181	653.293	777.048	815.309	814.48	679.981	937.931	730.967	723.327	858.399	1040.57	717.7	644.32	913.037	679.981	655.832	721.767	641.364
CCNB3	852.874	836.602	1299.44	956.028	1125.58	1039.99	987.054	1054.69	650.816	1010.76	885.329	949.655	1339.99	839.958	790.251	920.425	918.059	890.054	1247.96	1015.57	964.764	853.638	972.319	1421.55	976.348	723.801	846.327	1061.65	992.29	1056.64	1079.99	1117.98	908.482	1085.92	745.781	1007.89	1011.13	830.298	1009.81	965.987	851.269	905.845	996.504	959.621	787.466	947.752	983.053	1162.74	991.26
CCNC	929.827	857.807	1074.56	807.389	875.871	757.399	896.915	911.942	549.731	813.501	852.874	877.702	1030.95	813.246	666.797	864.305	990.893	792.537	1143.38	991.809	876.774	734.097	816.654	1025.27	867.574	893.381	875.51	899.667	798.103	975.722	929.827	929.827	856.427	1018.12	765.127	879.641	916.3	924.091	801.404	864.305	762.914	757.68	763.416	888.309	940.642	776.726	890.054	808.571	871.766
CCND1	2277.23	5272.5	8112.56	3833.48	10271.7	9322.2	1918.21	8511.49	1562.25	10843.2	1921.52	6623.05	7732.96	1981.59	5995.38	8279.36	6323.13	6883.63	5785.48	11942.3	5712.41	1510.35	5542.07	10062.6	8246.72	963.982	7530.8	8870.41	4426.94	10126.3	8372.63	10428.2	8870.41	10759.9	6469.78	9500.24	9694.81	1597.99	10428.2	9032.68	1608.39	2138.26	1971.43	8803.52	7352.3	7054.71	7280.69	9555.42	10351.2
CCND2	2209.53	1416.92	2545.51	1371.07	1934.19	2229.4	1024.48	2507.18	2578.51	1317.64	3169.53	1413.2	1100.23	1953.34	1469.84	2490.59	1475.36	1864.19	1389.68	1332.21	1462.6	2119.34	1452.72	1950.54	1947.17	910.577	2166.23	1679.28	913.037	2458.35	1602.51	1924.78	2271.26	1310.39	1543.83	1981.59	2066.92	2340.8	1599.67	1739.72	2698.48	2568.1	2363.78	2074.03	1628.36	1717.39	1524.32	2127.95	2255.19
CCND3	670.224	634.722	881.321	690.595	772.978	1024.03	682.526	793.989	618.769	598.94	479.769	762.348	753.132	700.349	378.36	726.907	832.035	691.835	810.802	734.311	760.985	602.913	1027.75	967.126	896.266	649.914	632.954	739.112	624.507	767.154	877.702	658.45	740.02	589.703	797.147	621.727	685.278	683.061	559.274	446.21	560.402	591.04	698.984	809.902	646.457	624.907	525.522	634.197	674.212
CCNE1	1311.54	958.544	897.205	1358.03	984.43	701.616	794.736	1250.57	1064.08	1060.27	1119.65	1149.38	726.358	1241.42	783.788	1112.44	1178.5	1094.51	1185.48	948.913	965.987	1153.86	1012.04	1040.97	745.556	782.268	875.176	1118.98	837.942	1236.34	1135.71	1173.33	1048.59	1286.08	1388.39	1037.44	1038.43	1230.11	1036.99	946.542	1086.44	1154.57	1099.14	1077.5	778.407	1074.56	1130.98	958.544	1065.11
CCNF	1036.05	2490.59	1253.74	1343.19	1833.82	875.51	1432.04	1599.67	1228.85	818.92	1275.18	1492.69	1080.63	1325.6	1712.88	1378.51	1664.88	1826.43	3257.03	1202.12	3939.96	1062.09	3461.38	1621.25	2843.36	4229.61	2037	1543.83	3761.41	1460.14	2188.77	1072.67	1492.69	1009.32	1127.18	1492.69	1630.37	1061.65	1113.02	3806.48	1278.5	1045.03	2037	1961.82	1699.59	1549.62	1367.97	1267.32	1235.6
CCNG1	845.629	2112.6	1606.38	2229.4	1882.63	1551.25	1226.26	2309.41	915.376	1476.81	922.164	1918.21	1187.15	920.85	1735.18	1752.56	1731.15	1915.71	942.863	1932.02	2899.59	876.449	3213.22	2592.64	2483.46	1179.11	1891.77	1793.8	2264.75	1826.43	2138.26	1510.35	2056.74	1270.03	844.488	2071.06	1961.82	830.936	1224.52	2425.84	851.561	862.439	801.905	2292.86	1884.99	2060.19	2008.64	2043.65	1536.77
CCNH	1092.41	1252.27	1027.28	1432.04	1177.09	802.747	920.061	1039.99	1012.04	989.148	1059.66	1289.68	732.416	1115.43	1046.71	1063.17	1200.22	944.474	1040.97	1101.4	1258.34	1010.76	1270.03	993.805	869.106	716.104	962.376	1193.57	1133.92	1089.68	1085.39	1275.18	1072.67	1272.68	1389.68	1238.74	1192.94	1198.75	989.148	1096.32	1095.02	1024.48	1124.87	1050.15	1025.73	1129.58	1426.36	1438.32	1022.7
CCNO	830.646	838.871	730.223	835.304	764.3	784.931	804.769	651.296	925.136	645.339	928.148	747.23	700.168	992.29	758.887	570.965	664.937	672.028	1286.08	519.656	827.638	870.688	763.167	730.223	571.918	737.09	737.788	797.645	764.619	685.016	787.466	748.211	769.317	635.792	558.89	775.279	796.482	895.913	703.932	720.352	975.007	864.99	1127.73	816.654	714.783	578.058	567.569	831.572	757.68
CCNT1	1101.92	668.263	903.192	813.246	942.863	979.006	1456.32	755.075	1426.36	799.472	1265.35	725.105	860.385	1271.87	710.712	763.416	825.493	867.242	1012.52	684.716	855.817	1290.66	988.623	1163.46	779.933	783.941	870.688	970.853	827.638	780.631	961.581	851.962	824.975	694.878	601.995	829.404	687.378	1161.7	870.288	626.969	1309.59	1288.73	1129.58	962.827	598.662	692.264	700.689	899.667	916.614
CCNT2	1052.84	807.972	827.292	781.699	770.443	1132.88	839.446	732.184	1090.4	533.042	1038.88	671.788	986.397	1237.9	611.092	735.607	703.101	780.631	1386.99	708.478	663.261	1273.45	2977.59	890.402	779.661	1354.84	759.138	638.962	827.292	707.865	660.494	797.85	723.058	604.863	669.236	683.992	664.664	1141.69	642.679	510.696	1034.13	1077.5	926.643	677.754	1060.75	754.071	679.279	779.661	641.865
CCR1	843.115	1101.4	1175.16	952.263	918.987	2176.1	1098.7	1111.37	983.053	734.311	834.27	844.181	1594.92	1013.67	752.087	686.29	726.358	788.731	3591.18	888.974	944.474	1045.47	981.481	1462.6	1169.92	1580.61	698.67	812.966	1089.13	991.26	897.957	755.075	810.183	743.114	1155.22	780.164	857.037	1002.64	902.453	631.059	870.688	889.369	787.466	860.921	704.968	812.669	662.569	1232.32	819.399
CCR10	1677.59	1318.69	1874.95	1536.77	1376.45	1798.98	747.998	995.628	1864.19	1858.3	1568.23	1355.87	2219.2	1991.47	1401.67	1156.47	1282.12	1571.77	1000.69	1145.91	827.011	1746.45	4243.74	2090.13	1205.9	657.136	1320.62	1258.34	860.626	939.213	1309.59	1589.61	1161.7	1569.74	1042.73	1475.36	1165.92	1624.53	2188.77	1122.36	1759.32	1640.33	1910.87	1376.45	1481.38	1294.49	1110.86	1750.38	1452.72
CCR2	1071.87	1195.07	884.329	942.863	861.232	1135.71	1077.5	682.772	1060.75	611.758	1050.62	872.42	1169.92	1117.28	1023.62	787.087	918.338	894.761	974.605	674.973	1030.95	1076.86	1558.29	801.404	898.324	897.205	847.222	768.181	1110.86	682.526	800.182	766.502	872.678	809.902	697.85	798.335	837.359	1046.71	832.035	881.646	1050.15	1023.14	1239.67	789.993	688.758	840.715	714.267	776.183	732.722
CCR3	988.295	4007.36	8279.36	2852.04	9101.57	7530.8	3448.93	7414.53	1283.63	7092.37	1159.8	3702.16	8511.49	1058.14	3879.08	6224.12	2657.2	4608.78	2666.45	5499.09	5643.12	1246.34	3482.17	8246.72	9101.57	4869.18	5712.41	8372.63	2389.85	7457.51	5376.07	6417.54	7352.3	3819.6	6676.87	6021.21	6707.76	1180.11	7692.27	5917.27	1319.64	1385.87	1036.05	8414.3	7848.88	5336.43	5291.53	7807.85	8736.6
CCR4	675.254	997.876	1088.03	884.987	1203.72	1438.32	1005.49	1312.31	699.259	846.622	721.025	926.278	1765.88	828.248	877.063	1021.84	848.37	902.125	1430.01	739.112	1171.27	749.294	1078.92	1026.05	899.667	941.317	900.864	1134.6	1030.04	1252.27	985.931	895.913	1099.14	870.059	802.214	818.92	1005.85	711.269	1039.51	822.598	797.85	703.637	669.441	1262.21	861.232	945.23	829.158	853.246	1301.02
CCR5	463.541	465.333	706.263	379.674	487.698	569.23	492.88	277.036	417.336	298.081	386.99	457.831	858.7	623.666	254.349	233.906	348.309	294.83	353.261	303.509	376.985	410.559	574.511	652.573	853.638	752.338	298.081	386.084	413.386	264.135	535.539	217.341	264.135	343.217	324.79	329.861	351.222	365.485	418.976	341.503	399.896	357.934	676.019	628.66	836.116	300.552	298.081	315.293	388.436
CCR6	4007.36	5134.76	5737.27	6125.02	4735.71	6500.7	7926.69	3671.73	3546.73	4508.15	3689.54	5085.12	8197.78	4680.12	4625.69	3507.79	4265.03	4552.69	8324.17	2889.83	4904.84	2789.25	5621.48	5542.07	4644.27	8870.41	2432.37	3591.18	8736.6	2758.63	8012.34	2998.28	3482.17	4065.14	6983.79	2765.1	3179.37	3689.54	3169.53	3714.13	4406.89	2914.38	5253.14	2800.88	4767.25	3939.96	5412.26	2961.07	3150.34
CCR7	887.991	1177.09	902.125	1162.25	652.086	702.631	836.877	638.962	929.486	736.622	1152.55	1097.48	1128.92	1151.31	1140.53	656.931	792.74	897.205	678.609	430.298	539.39	856.11	729.971	763.167	522.032	469.57	843.92	606.897	833.418	553.716	937.616	811.292	632.397	852.874	669.964	908.83	735.057	956.429	602.601	725.932	1066.73	890.688	831.788	746.499	747.998	896.266	848.649	472.105	720.352
CCR8	670.435	806.615	910.238	1416.92	936.119	853.246	598.111	851.561	626.969	983.515	698.103	1006.35	1302.97	769.889	768.896	829.281	991.26	1128.44	716.248	663.261	743.344	564.955	979.993	914.108	1209.24	655.077	868.132	933.254	802.436	689.605	1018.81	1169.92	843.635	1282.12	1345.3	1082.68	1200.95	570.164	924.091	939.556	609.823	539.39	772.187	958.133	748.211	1259.96	1137.9	728.913	860.069
CCR9	1460.14	891.339	937.931	1097.48	1012.85	872.086	951.121	946.542	1022.7	984.43	1229.5	1004.31	1323.47	1343.19	795.901	1030.45	1019.72	906.582	1026.05	794.736	764.3	1292.69	783.188	998.887	1189.02	974.605	661.014	987.054	842.051	996.504	1086.44	1295.28	1049.16	1101.4	1768	1042.73	1010.76	1341.14	1055.74	1010.28	1110.37	1275.18	991.809	981.074	1048.59	1035.08	1243.83	790.425	928.148
CCRL2	726.631	640.171	728.913	545.973	552.641	837.674	582.782	623.954	345.708	264.135	713.579	616.84	1127.73	453.253	457.831	392.639	298.081	472.105	1102.95	366.794	536.174	362.959	729.435	616.037	729.435	688.233	339.188	497.973	577.446	521.482	573.172	315.293	371.573	204.752	867.242	418.976	541.151	204.752	531.74	464.289	290.059	233.906	480.248	519.656	670.094	527.886	521.196	396.441	280.682
CD14	777.237	661.855	714.267	679.279	617.32	609.173	843.92	637.315	912.687	661.014	1076.35	560.701	936.119	817.007	539.071	739.568	857.464	737.262	1045.03	669.236	1291.51	728.473	798.335	727.205	717.439	462.297	909.237	835.868	730.449	1015.22	742.14	625.709	633.996	636.043	939.556	795.02	855.817	720.106	652.573	1076.35	906.195	799.253	1175.16	1068.81	368.05	919.38	742.14	695.09	623.954
CD19	8372.63	1579.44	1772.52	2987.7	1349.96	836.602	965.581	1219	9263.58	1324.56	9817.94	1761.49	1673.67	7646.76	1573.56	2037	2141.77	2552.79	1095.71	1879.51	1331.41	9322.2	1419.27	1370.11	1067.17	572.211	1872.35	1334.02	915.698	1262.96	1299.44	2598.68	1302.04	2810.99	1200.22	2224.48	1372.09	8511.49	1757.19	1526.3	8736.6	8736.6	7530.8	1380.83	609.361	2132.57	1717.39	1684.6	1601.06
CD2	1044	938.246	1612	1381.99	1482.33	904.754	937.616	951.516	1187.15	1613.81	1458.83	1120.07	1934.19	1153.09	1195.07	1081.6	1250.57	1090.4	778.245	2219.2	938.615	1003.85	854.458	1991.47	1891.77	669.053	1399.41	1632.08	616.84	890.402	1961.82	1457.74	1160.95	1442.45	1078.52	1416.92	1049.66	1043.17	1821.52	1041.45	1201.47	1083.72	943.708	1985.39	937.193	1078.52	1208.46	1981.59	1811.76
CD247	1297.11	900.864	793.989	951.121	628.408	679.066	1122.9	734.097	1399.41	593.165	1430.01	801.182	1035.08	1640.33	812.966	842.722	967.925	804.177	921.127	694.504	988.295	1173.33	1124.87	797.645	958.544	732.184	787.715	697.85	864.305	744.361	802.747	759.138	804.769	855.185	731.967	812.069	791.46	1268.31	732.184	779.11	1671.89	1203	1321.32	778.743	818.92	773.835	772.425	602.291	806.126
CD27	1421.55	827.011	999.779	1161.7	770.129	908.83	1793.8	1176.62	517.114	619.509	1262.96	1007.89	1033.29	730.722	756.08	817.007	851.561	919.707	4426.94	989.987	843.354	909.237	934.701	872.987	662.569	1157.21	691.835	708.054	1253.07	1127.18	964.383	789.272	791.985	875.176	1023.14	887.275	1063.17	1072.2	690.145	849.154	675.254	899.372	647.98	657.582	966.343	1052.42	852.244	821.86	640.639
CD3D	871.411	1115.43	1435.17	1643.65	1101.92	954.565	1240.5	1180.11	654.078	1179.11	777.744	1263.87	1227.78	853.638	837.674	1184.29	1200.95	1260.9	1179.62	1159.8	1012.52	705.24	935.049	1277.71	1329.59	1182.36	849.533	1183.5	1165.92	1214.13	1075.91	1381.99	1065.64	1325.6	1445.01	1261.53	1279.52	831.572	1072.67	1135.71	803.941	679.751	612.031	997.876	655.077	1183.5	1171.27	1276	1122.36
CD3E	767.426	754.071	1205.9	634.471	604.034	950.606	631.617	753.84	596.411	863.955	846.327	641.134	913.692	683.295	590.272	839.958	822.902	706.027	856.427	823.099	566.272	548.505	501.391	1114.34	1035.69	557.929	766.502	823.776	557.636	801.695	709.486	722.808	798.946	862.715	726.358	694.504	774.56	789.272	754.799	1056.64	728.913	742.888	485.12	836.877	687.378	663.045	606.727	879.641	1102.95
CD3G	1207.68	818.92	1210	879.641	1046.31	1050.62	1392.12	973.788	1056.64	871.766	1090.92	763.682	901.443	1012.52	691.835	921.479	897.957	699.896	1276.8	933.254	761.503	1211.23	541.151	1121.82	1918.21	562.042	965.987	997.347	709.941	1012.85	1342.25	896.682	975.722	792.254	617.966	767.426	876.774	1197.18	932.144	1106.32	1124.87	1293.57	1315.63	1021.02	959.621	717.229	755.358	1084.44	1179.62
CD4	996.504	4523.59	12048.4	6529.23	11862.5	10428.2	1493.83	8619.55	1043.17	14254.9	880.594	6952.66	9694.81	1026.97	3138.1	6816.71	1504.69	6648.62	7312.4	2340.8	5009.1	1044	2242.01	15037.7	12574.3	5160.95	7493.44	11580.7	3833.48	9263.58	12227.8	9263.58	8511.49	1924.78	7128.32	7646.76	9322.2	930.243	11671.5	7170.63	941.317	1055.2	1105.14	11493.3	9152.83	8112.56	7016.2	12847.9	12847.9
CD40	2193.05	1015.92	1132.88	1202.12	1178.5	1331.41	2698.48	1500.41	1937.1	991.809	2166.23	1093.44	862.065	2127.95	1049.16	1219	989.148	1019.32	3083.51	1012.52	1171.98	2132.57	1084.91	1345.3	811.292	822.128	1313.08	1040.97	1106.32	1472.66	1956.39	1265.35	1096.89	953.544	1843.03	1123.53	1122.36	2050.67	1028.55	1009.32	1985.39	2141.77	1981.59	1153.09	617.048	1035.69	1164.05	1160.95	1176.04
CD40LG	2063.76	1518.44	1327.91	2739.38	1348.05	1527.61	1100.23	2132.57	1721.47	1078.52	1907.41	1322.46	772.187	2090.13	1010.28	1538.83	1247.96	1584.39	4077.18	1266.28	1126.68	1742.48	1203	1405.79	739.344	939.213	880.594	1157.21	1516.59	2008.64	966.752	1586	1775.02	1259.26	2952.06	1483.92	1940.51	1846.2	1012.04	1554.23	1617.91	1687.85	2224.48	876.774	1428.95	1866.31	1828.93	1306.54	988.295
CD47	1290.66	1434.12	1015.57	1548.28	1072.67	1094.51	882.044	1441.04	1084.91	810.802	1278.5	1196.42	849.533	1299.44	909.237	1420.51	1372.09	1190.37	1166.41	1294.49	1562.25	1144.62	1973.96	1244.74	1153.09	1078.92	792.537	945.23	1010.76	1433.17	1194.46	1179.11	1218.12	1332.91	1406.97	914.851	1026.97	1270.03	964.764	945.859	1176.62	1149.87	1435.17	967.519	871.153	1169.19	1109.38	1084.91	936.839
CD52	17947.1	18220.9	18408.8	21271.9	18408.8	20153.3	20839.5	14254.9	18220.9	17092.6	17279.9	17947.1	18589.9	19830.4	19355.8	15204.5	17947.1	16034.2	20839.5	13002.7	18408.8	18220.9	22395.7	18408.8	20839.5	20435.3	18408.8	16811.4	18806.3	14254.9	20839.5	14125.8	13864.9	16034.2	23789.5	13864.9	13716.9	17947.1	16811.4	15037.7	17432.2	16657.2	18220.9	16034.2	17947.1	15204.5	18220.9	15741.6	15326.9
CD70	1796.47	15326.9	16342.5	19121.8	16946.7	14408.3	9753.8	15897.1	2154.05	17279.9	2242.01	15741.6	16657.2	2008.64	15204.5	15326.9	17575.5	15741.6	11493.3	17279.9	15741.6	1882.63	13716.9	17279.9	18220.9	14254.9	16034.2	16501.1	15617.7	17575.5	16342.5	15460.5	15897.1	19121.8	18408.8	14894.9	14635.2	2012.29	16946.7	16034.2	2715.92	2501.91	2395.6	16657.2	16946.7	14534.7	16342.5	16946.7	16811.4
CD79A	1328.83	1091.33	963.607	1069.97	1011.61	1088.63	754.799	966.343	1227.78	730.223	1219	1013.67	824.975	1396.47	884.987	924.369	949.655	908.83	1684.6	881.646	1037.95	1245.59	956.658	1259.96	965.218	990.382	802.747	975.41	995.238	946.934	1025.27	911.568	997.347	878.45	781.994	961.581	973.032	1232.32	845.96	953.901	1121.82	1158.99	1163.46	946.934	987.054	830.936	843.635	1173.89	943.708
CD79B	4458.49	1362.4	2421.06	1476.81	2447.21	2050.67	1275.18	2249.79	5394.02	2539.52	5477.31	1677.59	1162.25	4698.94	1961.82	2074.03	2282.99	2066.92	1848.74	2317.94	1485.71	4093.14	1681.22	2413.52	2102.1	1220.05	2188.77	1997.88	1085.92	2019.07	2180.19	1823.88	1861.38	2124.11	2162.23	2115.98	1684.6	4458.49	2255.19	1558.29	4841.77	4644.27	5477.31	2176.1	902.835	1877.37	1669.45	2229.4	2520.73
CD80	385.158	710.452	839.446	647.245	723.554	1372.09	459.784	474.624	705.514	411.418	420.74	481.813	893.381	703.932	535.774	514.053	528.523	540.792	647.245	428.306	510.316	718.25	784.385	846.622	556.412	698.984	476.122	552.3	623.184	401.965	570.965	556.857	608.019	484.503	546.255	575.861	527.886	568.962	495.453	268.259	646.671	643.363	607.253	581.634	770.713	563.731	339.188	553.716	519.982
CD86	4077.18	3257.03	2706.59	2650.26	2810.99	3235.52	866.864	2952.06	4937.46	2442.17	4212.72	2715.92	2636.78	5160.95	3345.17	3201.9	3276.24	2826.54	1915.71	2363.78	3276.24	4767.25	3626.98	2905.94	1695.39	839.958	2852.04	1950.54	2334.35	3482.17	1667.03	2561.01	3402.14	2731.62	3939.96	3402.14	3017.59	4680.12	2317.94	3191.4	4508.15	4904.84	4212.72	2127.95	1355.87	2539.52	2158.26	2568.1	2507.18
CDA	471.491	937.193	2468.41	1693.62	3138.1	1913.73	685.511	1965.79	476.122	4300.36	454.683	1302.97	1216.75	492.234	1725.58	1349.96	1094.51	1286.71	837.359	1944.27	674.672	561.713	482.617	2758.63	2047.12	2765.1	2585.45	4065.14	700.349	2198.16	3714.13	1596.62	1294.49	1424.02	1030.45	1496.31	1355.87	490.078	4523.59	1159.8	514.504	556.075	886.188	3971.03	1420.51	1127.73	1084.91	3322.59	4007.36
CDC16	1407.71	933.254	855.817	1227.78	918.059	926.278	1245.59	737.262	1518.44	727.457	1388.39	1003.09	1091.87	1317.64	939.866	789.089	889.369	977.758	929.486	761.81	787.087	1737.08	866.493	879.92	707.865	1240.09	968.226	832.627	888.635	748.211	1010.76	1007.19	894.16	962.827	625.461	947.449	828.905	1393.36	856.748	900.864	1351.12	1622.56	1538.83	879.92	1019.32	936.839	798.946	1005.08	797.396
CDC20	13989.2	12227.8	12847.9	11493.3	11671.5	13864.9	11298.6	12847.9	14755.6	11075.1	14408.3	12574.3	11760.6	15741.6	14894.9	12455.5	14408.3	12574.3	13538.3	9817.94	12574.3	13268.4	13390.8	10998.9	12455.5	12135.7	15617.7	10202.3	11298.6	13390.8	8977.1	12455.5	13002.7	13989.2	13864.9	13099.4	12343.4	15204.5	10062.6	13099.4	15617.7	14755.6	15326.9	9387.89	13864.9	11862.5	12574.3	9694.81	10126.3
CDC23	1016.3	1190.37	933.608	913.361	772.425	1012.04	623.413	616.037	1211.23	645.791	1192.94	839.129	1095.02	1284.36	1082.28	1024.88	1039.99	807.972	537.37	560.098	1208.46	1048.15	1436.89	799.472	833.993	581.883	855.534	698.384	653.572	594.715	731.27	702.888	1076.35	831.211	532.597	671.073	651.805	1062.63	745.291	550.843	1254.42	1060.75	1669.45	850.701	1228.85	750.008	624.507	587.941	716.434
CDC25A	856.748	807.167	793.702	728.913	594.194	690.346	665.216	685.278	994.791	650.026	950.015	654.284	918.987	1014.88	764.3	782.732	704.202	754.564	768.448	607.752	608.291	871.766	908.83	620.466	460.991	781.146	759.69	528.523	825.204	685.278	716.642	721.285	754.071	793.702	464.767	729.971	586.936	926.278	631.841	567.296	968.226	908.83	1018.12	725.396	664.664	690.799	613.306	499.15	668.81
CDC25C	681.972	882.328	969.717	882.328	1012.04	934.357	811.558	929.827	779.11	902.125	656.931	932.453	1141.69	820.789	943.238	841.406	756.08	748.536	1010.76	706.921	1003.85	817.58	907.79	752.338	835.304	795.901	986.397	956.429	1049.66	985.575	1052.42	916.3	942.536	908.119	676.255	929.827	974.21	822.598	1090.92	1179.62	839.129	813.501	855.185	1130.98	1487.14	799.472	926.643	651.805	1268.31
CDC27	408.303	911.208	834.27	716.248	768.665	1489.91	574.785	701.09	716.434	272.909	322.161	840.715	1416.92	583.382	555.8	508.933	494.423	599.197	4265.03	593.754	765.37	560.098	997.347	989.595	1141.69	887.591	396.441	589.972	1273.45	641.134	500.965	280.682	395.55	322.161	1401.67	348.309	601.684	457.107	630.248	751.819	601.995	429.328	575.014	634.471	527.543	671.509	572.211	663.789	634.722
CDC37	664.937	737.788	1635.58	1050.15	1332.21	1110.37	517.52	762.63	553.716	1621.25	689.605	1018.52	1777.86	690.993	703.932	746.059	1551.25	824.975	493.761	507.143	763.682	584.308	677.241	1527.61	746.262	254.349	923.396	1457.74	653.064	806.615	887.275	1052.42	897.205	1684.6	1226.26	1108.15	1261.53	559.584	1406.97	861.843	604.629	583.668	556.857	1455.1	268.259	1234.76	801.695	1023.14	1436.89
CDC42	1078.52	1170.61	1094.51	1331.41	1309.59	1162.74	1249.71	1280.45	968.651	1360.01	896.682	1360.01	1513.45	1104.17	1040.57	1183.5	1146.6	1233.07	1682.68	2490.59	909.582	940.276	1103.44	1151.31	913.692	982.392	998.409	1221.44	991.26	1413.2	1577.64	1389.68	1123.53	1714.73	1104.59	1221.44	1081.6	1005.85	1589.61	880.307	990.382	923.816	1003.85	1294.49	1088.03	1197.18	997.876	1110.86	1597.99
CDC45	737.262	1630.37	1243.83	1243.83	1296.33	762.63	862.985	1072.2	529.704	1057.14	683.479	1546.56	1529.16	693.666	1493.83	1013.67	1215.97	1214.13	959.621	925.87	1529.16	452.645	1956.39	1398.38	1204.42	690.595	1380.83	1296.33	1710.05	1054.69	1619.44	1189.58	1057.14	1371.07	795.02	1597.99	1581.88	488.24	1156.47	1671.89	500.048	501.929	849.533	1373.18	1138.58	1045.91	1866.31	917.373	1120.07
CDC6	781.395	888.309	741.326	694.179	683.992	714.05	575.861	689.605	670.886	605.655	806.126	762.914	1092.86	834.91	747.23	618.225	737.788	685.739	865.665	539.071	805.605	675.499	855.534	737.262	769.317	663.045	573.172	671.073	558.27	615.432	744.619	636.46	655.077	657.916	660.782	638.519	615.754	618.469	644.843	601.684	676.255	613.609	779.933	782.965	925.529	672.381	648.815	503.378	539.39
CDC7	762.63	846.622	763.987	576.113	606.231	856.427	678.147	825.493	300.552	372.949	599.197	719.373	1353.84	620.716	623.954	721.565	520.809	641.865	2636.78	562.747	676.501	317.935	974.21	696.104	692.61	1132.88	450.611	515.687	812.341	746.262	606.897	492.88	510.696	331.673	1292.69	536.562	640.171	386.99	621.515	617.966	329.861	309.389	586.936	589.703	506.251	692.61	658.711	532.163	371.573
CDH1	1192.94	827.937	791.766	1001.44	796.482	799.768	683.723	757.68	863.652	769.117	1237.04	879.92	1272.68	993.805	907.79	796.482	833.993	1006.82	769.889	816.202	708.478	1345.3	824.722	818.664	765.127	514.053	1120.71	704.46	416.442	774.14	983.515	1210.73	633.202	938.246	791.876	1039.51	769.584	1117.28	765.37	790.931	1196.42	1441.04	929.827	689.605	830.298	1003.85	1015.92	715.767	656.931
CDH10	561.321	597.219	903.784	967.519	748.211	659.328	620.466	785.173	509.833	1061.65	771.295	570.965	910.238	618.769	978.586	577.791	757.119	779.39	639.452	1046.31	589.166	563.372	543.757	794.46	1843.03	1166.99	1296.33	906.195	419.684	695.376	1358.03	938.246	646.934	915.698	799.768	942.084	726.358	496.399	929.486	681.746	588.545	559.584	1091.87	1428.95	732.416	705.514	1037.44	1005.49	1016.3
CDH11	895.553	750.193	775.907	501.929	728.177	778.082	693.95	637.027	817.872	403.97	1078.52	656.265	1110.37	908.83	550.132	583.111	655.379	786.487	1272.68	592.934	1839.71	832.035	917.639	729.123	938.615	749.294	793.989	757.399	1026.97	552.3	697.336	571.918	601.356	550.457	575.553	960.751	1179.11	868.469	540.055	1837.09	827.937	804.177	588.545	1097.98	1036.51	675.759	648.264	507.579	424.211
CDH12	1025.73	467.629	666.797	398.579	434.505	648.489	638.326	484.503	1097.98	322.161	1341.14	504.283	927.788	1051.09	401.965	671.788	621.515	475.08	553.716	564.693	489.159	987.897	462.852	602.601	786.247	549.376	639.221	461.605	486.288	451.353	596.698	467.121	487.282	546.255	572.211	633.488	480.675	981.074	448.849	575.553	1019.72	1092.41	1302.97	673.504	683.295	371.573	508.933	379.674	546.255
CDH13	1018.12	654.558	845.629	598.662	547.77	791.24	676.255	677.754	959.991	534.571	1180.11	652.573	1341.14	1097.48	625.205	675.254	725.396	605.105	963.982	642.859	731.485	909.582	745.781	809.116	656.5	1544.89	555.242	551.985	678.373	628.408	617.048	536.978	624.507	585.156	755.358	638.092	632.397	948.119	562.747	504.678	931.791	979.409	905.439	754.071	544.472	597.481	452.645	451.929	635.792
CDH15	598.381	613.306	1143.38	835.659	829.739	596.411	455.574	623.184	631.841	982.392	904.086	597.769	1496.31	738.376	607.752	589.972	737.548	688.758	845.629	885.329	441.292	546.581	461.605	1381.99	1025.73	780.631	1017.15	740.802	508.933	627.543	968.226	921.127	457.107	840.994	694.504	795.364	628.66	598.94	871.766	794.232	671.509	594.194	587.629	1030.04	755.604	685.739	787.466	872.678	920.85
CDH16	543.134	578.622	895.189	766.853	618.769	728.913	808.571	656.265	376.985	653.572	849.533	653.825	1052.42	546.986	599.197	638.962	728.473	733.22	945.859	669.441	656.071	401.965	673.504	859.742	820.789	509.432	626.18	706.47	853.246	696.819	715.084	604.034	599.912	600.31	772.187	679.751	608.623	519.982	702.407	914.108	617.048	433.644	699.735	805.086	431.914	644.843	825.704	623.413	772.425
CDH17	688.013	485.711	674.672	552.641	389.499	544.793	559.274	428.306	413.386	315.293	819.652	548.505	819.14	647.98	409.557	335.598	512.016	379.674	530.086	437.723	322.161	702.236	345.708	560.402	680.804	514.862	454.683	466.43	498.643	443.214	632.065	445.407	309.389	581.016	593.957	735.903	517.114	651.296	451.353	468.341	680.804	708.716	945.23	543.134	541.151	319.964	442.274	458.679	451.929
CDH18	731.76	910.238	1723.28	1324.56	1563.97	924.091	1026.05	1237.04	483.537	1604.4	939.556	1180.76	1461.47	719.373	764.619	1369.05	1125.58	915.376	1014.03	990.382	926.278	694.878	1075.91	1510.35	930.243	802.436	837.359	1645.65	1046.31	2421.06	1363.48	1364.47	1480.07	1336.41	1160.95	1441.04	1589.61	728.177	1481.38	1352.8	675.499	686.55	789.728	1321.32	1579.44	1086.44	1191.75	1272.68	1415.77
CDH19	368.05	717.7	868.469	578.622	676.724	861.843	1187.15	750.008	319.964	484.119	837.359	653.572	981.997	551.985	505.773	699.574	713.579	679.981	1046.31	529.704	977.758	430.298	747.998	820.296	921.787	854.841	584.556	727.457	802.747	761.239	1009.81	576.113	624.907	655.572	717.439	603.717	708.478	378.36	583.382	597.219	415.661	386.084	743.344	635.478	928.148	681.746	540.419	754.071	581.364
CDH2	1121.82	1133.43	972.319	670.886	833.141	1184.96	975.41	782.965	879.368	1042.26	1228.85	790.251	1346.27	1300.23	812.669	896.682	952.263	1473.8	696.334	767.154	1587.94	852.244	1619.44	1081.07	1095.71	604.629	1050.15	709.229	848.154	687.027	734.811	838.559	1014.88	1156.47	646.934	1024.88	1546.56	963.982	748.536	1081.07	813.246	1038.88	1078.92	706.921	677.954	734.567	873.937	736.404	791.46
CDH20	907.79	952.571	1900.77	965.218	1052.84	1367.97	1134.6	1342.25	816.446	1328.83	666.215	1003.46	1759.32	775.646	722.019	1043.6	813.501	956.429	4661.62	1035.08	1061.65	811.558	930.983	1577.64	2490.59	5455.65	746.059	1003.09	1015.57	1275.18	1083.72	807.972	951.863	837.096	1356.78	940.954	1170.61	820.789	854.841	889.67	826.289	716.922	1248.86	963.257	1360.01	989.595	838.559	1301.02	958.133
CDH22	1981.59	913.361	1021.02	1210	880.594	730.967	3731.14	1256.85	1245.59	659.617	1586	971.973	815.309	1643.65	594.421	914.567	826.289	1014.03	3201.9	1102.52	1133.43	1482.33	915.698	708.955	1070.91	769.889	911.942	900.602	1703.79	1319.64	1109.38	1079.44	877.702	765.962	1737.08	977.758	1090.92	1144.05	731.967	1111.37	816.654	1028.55	1579.44	1038.88	857.037	1123.53	877.063	793.702	683.295
CDH23	1259.26	894.761	1402.65	939.213	1135.71	1487.14	972.319	1277.71	1263.87	1001.86	1329.59	906.582	1032.24	1030.04	885.329	1260.9	1202.12	1118.98	1144.62	1673.67	956.429	1365.34	1018.12	1276.8	859.398	832.329	1329.59	1066.29	692.086	1326.54	1199.43	1198.75	1055.74	1198.75	753.132	1117.28	1032.24	1328.83	1139.13	1101.4	1255.19	1601.06	995.238	1261.53	959.991	991.26	1118.33	1405.79	1400.48
CDH24	723.801	541.151	1000.69	716.922	635.478	869.446	558.27	714.783	665.467	745.291	669.762	578.622	735.057	782.965	383.491	589.703	764.3	550.132	724.53	665.467	595.843	689.605	497.973	1110.37	932.144	642.408	565.738	774.803	615.754	657.916	667.263	613.871	677.241	738.866	675.254	584.817	677.241	713.805	639.221	516.393	694.179	724.299	719.86	852.244	659.617	492.234	618.469	694.717	754.799
CDH26	1122.36	1315.63	739.344	1095.02	973.438	718.741	2303.22	1331.41	996.865	732.416	1019.72	916.015	773.526	1099.14	859.398	1010.76	977.758	861.535	1780.32	818.356	1399.41	1063.71	1684.6	963.257	749.294	963.257	872.086	900.864	1009.32	1301.02	1229.5	812.069	1033.69	818.664	1154.57	689.005	844.488	1105.14	982.724	684.716	1044	1005.49	1305.69	889.369	1040.97	920.425	837.096	1019.72	972.319
CDH3	879.368	1763.42	1571.77	2162.23	2282.99	803.047	694.504	1384.15	757.399	1701.57	856.748	1681.22	951.121	879.92	1432.04	1626.5	1891.77	1315.63	607.752	1275.18	1888.8	741.914	1770.11	2209.53	1501.8	997.347	1078.92	2539.52	1543.83	1532.37	1521.62	1530.83	2037	1833.82	1323.47	1435.17	1594.92	803.047	2370.02	1124.26	824.975	771.295	668.583	2198.16	2166.23	1424.02	1701.57	2149.82	2437.17
CDH4	1571.77	1626.5	1746.45	2657.2	2317.94	1520.01	1542.08	2233.01	1095.71	1642.23	1520.01	1910.87	968.226	1267.32	1575.02	1839.71	1374.28	1765.88	2998.28	1282.86	1739.72	1237.04	1761.49	2324.2	2138.26	1872.35	1110.86	2198.16	2056.74	2249.79	1352.8	1739.72	2063.76	1420.51	2561.01	1809.55	2229.4	1489.91	2141.77	2205.4	1227.78	1366.73	998.887	1759.32	1791.42	1959.38	2297.24	2389.85	2029.16
CDH5	970.853	898.324	695.636	923.816	758.006	874.49	802.436	869.691	984.103	566.272	833.993	824.172	719.373	969.363	669.441	942.536	812.669	839.129	1524.32	587.257	812.966	1118.98	743.114	756.28	723.801	1900.77	785.683	785.683	1160.95	880.975	783.788	762.01	832.627	663.045	853.638	789.496	715.961	887.591	630.766	990.382	905.439	973.788	1268.31	735.903	949.655	704.202	748.808	748.808	676.501
CDH6	1040.97	1472.66	1420.51	1777.86	1731.15	1701.57	1057.68	1386.99	1004.72	1300.23	1041.8	1733.14	829.158	1037.44	1728.11	1577.64	1669.45	1768	1244.74	1162.74	1315.63	1147.87	1344.17	1632.08	1255.19	965.987	1731.15	1319.64	1237.04	1298.6	1839.71	1806.85	1493.83	1997.88	1419.27	1848.74	1575.02	1080.63	1460.14	1411.99	1084.44	1235.6	942.536	1241.42	515.347	1624.53	1591.82	1640.33	1345.3
CDH7	1385	765.127	844.181	1259.96	719.373	880.594	857.464	879.368	1397.42	756.525	1245.59	767.154	748.808	1359.19	930.983	840.24	751.345	914.108	1202.12	610.419	614.363	1492.69	1577.64	754.799	507.143	767.154	779.661	725.396	904.754	891.736	807.686	993.805	873.937	692.086	857.807	952.263	877.063	1330.59	537.649	543.757	1315.63	1428.95	1353.84	729.971	578.326	935.78	668.81	840.715	681.498
CDH8	369.455	961.946	1256.85	1060.27	1280.45	1036.99	1061.65	994.319	592.602	1359.19	502.916	802.436	1438.32	624.678	1560.48	747.23	853.246	1073.96	645.339	663.789	892.746	655.077	1379.46	1463.92	794.232	843.92	1855.48	1162.74	623.413	875.871	1375.31	1302.97	820.296	997.876	758.516	1403.96	901.808	536.174	1326.54	852.535	599.682	618.769	516.009	1791.42	900.864	942.536	1436.89	1846.2	1271.87
CDH9	642.408	624.678	947.752	879.368	423.604	623.184	939.556	454.683	950.26	447.92	912.318	473.526	933.608	934.701	703.101	434.505	312.283	921.479	715.961	152.2	605.396	885.329	660.159	651.296	533.415	545.973	988.623	521.196	517.114	531.342	767.644	942.863	343.217	553.716	479.769	864.628	616.84	787.95	907.359	351.222	867.837	824.446	570.626	660.494	569.825	659.075	421.602	908.119	623.666
CDIPT	522.032	661.292	718.486	724.53	790.425	929.156	594.421	898.324	429.328	982.724	500.494	772.687	742.604	438.734	726.907	755.604	828.591	689.362	847.854	870.288	601.356	453.943	577.791	913.692	1163.46	1475.36	676.501	864.628	819.14	775.646	692.086	695.09	706.027	868.132	827.937	741.019	916.614	532.163	891.339	1039.99	492.234	505.1	312.283	738.866	987.897	691.835	782.268	993.457	909.237
CDK10	4387.53	1833.82	1116.63	2260.68	1134.6	1170.61	1904.02	1518.44	4318.42	1043.17	4093.14	1622.56	1383.01	3924.15	1956.39	2229.4	1138.58	2462.62	2303.22	1191.75	1988.11	3748.08	1563.97	1210.73	746.918	1154.57	2138.26	1015.22	1329.59	1775.02	1294.49	1843.03	1548.28	1288.73	1135.71	1988.11	1743.88	4338.23	1117.98	1521.62	4177.82	3939.96	5205.07	1045.03	1142.72	1910.87	1226.26	1282.86	1025.73
CDK11A	1265.35	1086.44	582.782	987.897	801.404	928.148	1380.83	1295.28	1237.04	832.627	780.631	1031.76	727.205	1161.7	984.103	1001.44	944.474	979.006	3235.52	1061.65	1170.61	1121.25	937.616	689.871	1006.82	3614.43	729.681	885.329	1270.85	1254.42	781.395	877.063	871.411	850.444	1282.12	1191.75	803.047	1140.53	834.27	1321.32	910.877	938.246	1210	732.722	1244.74	1009.32	1053.73	910.238	1118.33
CDK16	965.218	1746.45	1334.84	1231.65	1615.91	1499.11	1073.96	1492.69	969.363	995.628	946.224	1291.51	2053.36	1050.62	1562.25	983.515	1226.87	1392.12	1775.02	1731.15	1877.37	917.373	1701.57	1617.91	1761.49	961.946	1468.61	1560.48	2715.92	1198.75	1467.18	991.26	1203.72	1110.37	1060.27	1449.18	1438.32	1019.72	1105.79	1910.87	1064.62	963.982	910.877	2213.87	1438.32	1144.62	1360.01	1667.03	1177.09
CDK19	736.404	904.086	839.69	715.767	490.078	791.985	562.365	532.597	701.616	416.442	813.501	735.057	876.449	737.262	581.634	543.362	877.063	675.759	640.639	592.602	785.173	544.472	812.069	645.791	545.973	941.707	620.466	546.255	629.89	570.965	517.52	515.347	712.081	780.631	420.74	571.918	680.259	648.815	472.105	541.763	750.796	604.342	769.889	647.245	624.678	540.792	303.509	498.643	528.905
CDK2	1188.19	1003.85	1076.86	963.607	766.502	1127.73	1154.57	593.165	1317.64	768.665	1276	750.796	1136.31	1281.33	906.582	782.503	1002.14	872.086	780.908	638.519	768.665	1115.43	898.662	1043.6	1024.48	420.74	847.595	747.998	644.608	705.779	665.467	787.715	776.432	860.069	768.896	645.974	634.471	1142.08	894.16	559.797	1251.5	1144.05	1468.61	804.475	545.16	831.788	714.522	813.501	874.49
CDK3	10673.5	4197.82	2899.59	5085.12	3017.59	2224.48	3356.19	2871.09	11493.3	2213.87	8870.41	4352.26	2105.21	11760.6	4488.7	3671.73	3520.93	4781.56	1971.43	2852.04	3866.13	10351.2	3793.23	2402.54	1549.62	896.474	4243.74	2747.82	3971.03	2880.9	1775.02	4661.62	3520.93	3390.03	2138.26	3894.68	3356.19	9555.42	3069.87	3419	8926.75	8511.49	10271.7	2389.85	3419	4539.39	3714.13	2739.38	2826.54
CDK4	917.639	917.373	802.747	816.446	523.611	871.766	673.703	791.766	1172.72	452.645	1022.33	993.022	891.736	1132.08	795.02	900.27	835.659	899.032	1594.92	523.611	847.222	1014.03	984.43	692.086	742.14	750.796	821.86	448.849	1006.82	805.605	695.897	780.366	777.744	894.413	752.917	773.526	781.994	1047.2	561.713	477.947	1115.01	1064.08	1409.85	652.573	977.758	740.61	509.432	557.636	685.016
CDK5	4065.14	4143.49	4197.82	2747.82	4442.52	3906.91	2233.01	4539.39	4590.95	4753	5291.53	5643.12	3954.1	3577.79	4753	5884.43	4590.95	3083.51	6102.73	2747.82	4406.89	5477.31	4049.09	3939.96	4318.42	1513.45	6102.73	3461.38	3562.02	5884.43	4110.67	6125.02	4129.38	5643.12	3365.93	7692.27	4803.85	6102.73	3954.1	6500.7	5855.78	6648.62	4110.67	4318.42	4644.27	3083.51	4352.26	4644.27	5316.21
CDK6	686.29	669.762	827.011	844.488	687.027	1120.07	598.662	566.272	890.972	522.778	662.127	1020.61	1002.64	779.11	734.311	631.841	669.236	833.141	1489.91	441.292	645.541	962.376	877.063	842.051	1682.68	5205.07	758.887	680.551	936.119	645.541	599.682	688.233	617.048	840.24	896.682	752.565	778.082	932.453	681.972	593.433	838.559	1018.12	689.605	728.913	1687.85	763.682	646.457	689.165	848.863
CDK7	1737.08	1714.73	1085.39	1913.73	1342.25	1092.86	1818.76	1247.08	1633.72	1288.73	1710.05	2056.74	1059.43	1708.15	1708.15	1535.13	1092.41	1806.85	1080.31	818.133	1460.14	1947.17	1371.07	1131.49	781.994	550.457	1587.94	1268.31	1505.83	1511.86	1719.28	1809.55	1296.33	1252.27	1253.74	1772.52	1332.21	1619.44	1684.6	1374.28	1693.62	1937.1	1397.42	1351.12	1353.84	1612	1682.68	1293.57	1725.58
CDK8	654.812	773.288	711.021	774.803	681.282	894.16	890.402	771.029	767.898	453.253	574.15	875.51	909.582	855.817	542.401	357.934	582.181	595.843	1301.02	472.66	755.075	781.395	696.334	727.457	988.295	1149.87	528.523	706.921	778.082	681.746	834.545	480.675	468.976	431.914	1054.69	669.964	764.3	750.796	632.954	834.27	855.817	752.917	828.248	791.24	535.303	613.871	570.965	623.184	769.584
CDK9	509.432	512.016	679.751	579.572	496.876	808.293	731.485	395.55	640.385	351.222	616.84	497.338	890.972	747.998	402.92	294.83	416.442	337.344	564.693	254.349	510.696	627.543	465.913	643.645	911.208	536.174	414.37	524.408	583.668	399.896	687.027	277.036	217.341	280.682	826.289	496.876	430.298	523.611	468.341	501.929	599.197	538.418	591.04	672.028	573.542	306.637	479.769	362.959	382.13
CDKN1A	621.203	713.805	1179.11	966.343	958.133	779.11	669.236	678.776	635.478	1244.74	610.087	846.327	1190.37	677.241	749.294	689.871	1198.75	849.154	770.713	617.628	614.65	491.141	724.088	1171.27	1249.71	776.726	602.913	1107	677.473	715.084	691.543	870.288	756.08	1144.62	1403.96	807.389	897.205	470.884	962.827	694.717	528.206	460.991	1004.72	1054.69	443.797	923.816	935.049	851.561	1011.13
CDKN1B	685.739	1303.86	1254.42	1040.57	1015.57	1245.59	664.937	798.62	530.924	1157.21	644.843	1009.81	2093.6	651.104	1018.52	893.004	1156.47	1018.81	782.732	915.698	1140.53	422.794	1831.71	1801.2	1937.1	858.102	1027.28	986.397	708.478	866.172	1313.08	1145.91	856.11	1193.57	1353.84	1001.12	967.925	450.043	1018.52	629.679	525.522	477.446	614.363	1141.1	890.402	1010.28	971.621	962.827	1126.68
CDKN2A	1910.87	7204	6300.22	6224.12	5995.38	7092.37	6707.76	5690	1443.96	5030.13	1657.2	6417.54	7457.51	1733.14	6500.7	4988.37	6883.63	5316.21	8279.36	5112.47	6916.66	1587.94	7732.96	7457.51	7128.32	4767.25	5134.76	5597.14	7576.94	5291.53	7250.98	4718.94	5621.48	5806.14	6916.66	4823.01	4406.89	1768	4644.27	6323.13	1757.19	1891.77	1371.07	5030.13	6300.22	5205.07	6529.23	5030.13	4698.94
CDKN2D	842.407	855.534	791.46	799.472	818.133	762.348	809.116	755.811	762.63	729.123	895.189	819.399	972.658	919.707	842.722	693.95	725.674	630.521	1275.18	604.342	704.46	768.665	768.448	858.7	834.545	860.385	624.244	970.098	636.46	785.173	736.404	623.666	620.024	707.317	571.337	676.255	647.245	775.646	810.802	749.49	945.23	789.496	879.08	898.662	933.979	595.298	743.588	734.311	765.63
CDO1	3533.67	11942.3	13538.3	8012.34	12343.4	15460.5	13268.4	11671.5	3222.87	11298.6	4007.36	10271.7	14534.7	3495.53	10916.8	10202.3	11493.3	10759.9	15326.9	10998.9	13099.4	3390.03	14125.8	14254.9	13864.9	13864.9	9500.24	13716.9	13538.3	11580.7	13390.8	9152.83	11298.6	9694.81	12723	10126.3	11075.1	3894.68	12135.7	11671.5	4110.67	3991.41	3833.48	13716.9	11391.4	10998.9	12343.4	12574.3	11671.5
CDS2	761.81	1393.36	603.717	813.95	1299.44	890.054	697.082	1088.63	837.359	754.564	914.108	967.519	840.24	796.184	1101.92	1155.84	1184.96	1144.62	729.681	1205.9	1693.62	732.94	1968.53	1435.17	1359.19	545.577	986.783	1448.01	2066.92	1070.44	702.407	761.503	1146.6	853.246	800.91	717.985	850.169	813.246	869.691	1040.57	820.572	830.936	663.261	1003.85	1200.95	980.722	937.193	1099.74	854.841
CDT1	1282.12	1921.52	1673.67	2047.12	1687.85	925.136	1157.21	1159.8	1493.83	1020.2	1516.59	1801.2	2146.16	1473.8	2001.63	1589.61	1510.35	1924.78	1339.99	1241.42	3069.87	1220.75	2303.22	1540.55	1904.02	681.282	1710.05	1633.72	2952.06	1022.33	1471.18	1518.44	1488.12	1473.8	889.369	1918.21	2158.26	1291.51	1290.66	3495.53	1492.69	1319.64	1426.36	2552.79	1533.43	1475.36	1659.08	1367.97	1244.74
CEBPA	774.56	926.923	929.156	743.847	812.341	964.383	808.818	748.536	1091.33	613.871	1051.87	804.475	1262.96	1018.12	752.565	696.104	827.292	884.038	1065.11	572.823	1086.44	706.921	1227.78	839.446	884.184	961.244	712.651	815.992	923.816	700.349	935.049	680.804	855.185	660.782	1117.28	762.914	758.266	780.908	672.381	732.184	875.51	767.644	750.008	987.535	483.125	685.511	578.058	701.337	734.567
CEBPB	723.058	849.154	1708.15	813.501	2408.56	1721.47	1071.87	1226.87	733.499	3748.08	985.222	868.778	2468.41	808.571	1135.71	908.83	740.802	729.435	943.708	654.558	714.783	626.18	644.608	2053.36	1427.51	722.543	1190.37	2520.73	588.545	901.808	3083.51	1045.03	1035.69	626.18	698.384	1031.76	936.119	689.005	3731.14	870.688	777.237	674.672	683.295	3287.3	1083.72	782.268	968.226	2931.74	3334.62
CEBPD	678.147	778.743	869.106	734.567	638.326	586.562	1152.55	620.024	630.766	722.543	814.48	650.266	1205.26	669.236	604.629	637.315	798.103	610.898	994.791	643.363	711.771	612.281	654.284	858.102	1407.71	1205.9	521.482	720.352	663.045	654.078	857.464	621.005	681.05	665.738	699.896	615.186	581.883	657.355	721.767	761.81	709.941	598.662	1401.67	766.502	824.172	606.231	581.883	585.156	789.993
CEBPG	743.588	782.268	896.915	1014.03	790.931	793.438	872.987	645.339	611.758	618.997	1046.31	788.312	1148.85	734.097	785.948	817.283	976.348	945.23	882.328	721.565	796.184	757.68	706.027	834.545	962.827	884.626	676.724	790.425	1608.39	634.947	1283.63	724.863	883.089	873.937	940.642	836.877	710.2	755.811	721.025	1418	805.086	776.432	833.71	827.937	601.684	723.801	1226.87	667.024	772.187
CEL	626.427	678.373	329.861	640.903	414.37	512.016	984.103	456.506	705.779	527.543	710.712	447.295	441.292	674.005	538.418	490.078	601.109	541.448	490.078	553.383	641.585	618.997	618.769	480.248	439.444	3748.08	430.993	521.482	660.782	519.214	525.522	476.122	519.214	606.463	171.515	356.227	361.55	601.684	483.537	553.027	588.232	592.297	641.865	538.739	591.986	372.949	637.869	476.122	457.831
CEPT1	1132.08	1254.42	544.081	1214.13	794.736	774.33	1682.68	924.091	1135.71	1112.44	697.082	1102.52	521.482	1065.11	1199.43	1222.01	1025.27	1091.33	732.184	984.103	895.553	1174.54	807.686	728.913	789.993	914.567	1251.5	925.136	916.3	995.238	799.253	1144.62	1053.3	1024.88	817.283	979.006	926.278	952.263	953.2	947.752	808.818	939.866	715.315	848.154	712.651	1056.64	1183.5	971.621	970.853
CER1	1861.38	755.075	1645.65	1409.85	1291.51	1089.13	1635.58	1048.59	1861.38	1336.41	1940.51	1122.36	1535.13	1432.04	770.443	1005.08	1120.71	1265.35	1288.73	1257.54	776.432	2005.33	803.941	1438.32	1345.3	1346.27	951.863	1212.63	789.993	2340.8	1516.59	1270.85	948.913	1748.4	1446.35	1319.64	1128.92	1664.88	1209.24	1051.09	1610.39	1944.27	1378.51	1123.53	546.581	1247.96	1030.45	1197.18	1181.57
CERS1	757.119	800.182	458.679	689.005	697.535	717.439	956.429	812.966	867.242	631.325	671.788	600.31	505.1	832.329	731.27	768.665	591.986	778.743	1362.4	681.05	877.702	745.556	917.04	619.509	484.119	1004.72	629.357	644.32	928.866	945.859	512.597	653.293	696.334	561.022	499.15	506.251	598.111	800.182	556.075	514.053	815.657	757.399	1173.89	500.048	1129.9	672.949	687.378	589.972	553.716
CES1	758.006	692.086	368.05	597.481	669.236	931.421	1139.13	571.337	927.788	555.8	740.61	688.758	483.125	848.649	740.802	545.973	601.995	630.248	785.683	647.245	663.789	797.85	610.647	562.747	621.005	671.788	739.112	617.32	772.978	589.703	646.934	545.16	536.562	737.262	666.215	530.924	571.918	795.598	598.111	466.43	876.774	805.605	815.09	600.31	524.408	585.693	564.693	550.843	564.331
CES4A	1171.27	1467.18	1102.52	1910.87	2324.2	3257.03	1146.6	2039.97	1349.15	2620.98	1352	1723.28	945.23	1035.69	2328.71	2789.25	2483.46	2657.2	2060.19	3614.43	1293.57	1536.77	1282.86	3050.45	1485.71	1160.48	3495.53	1759.32	1305.69	2513.19	3482.17	3748.08	1968.53	4644.27	1352	2843.36	2180.19	1296.33	2715.92	1465.87	1571.77	1765.88	1226.87	2442.17	1087.56	2213.87	2077.09	2987.7	2447.21
CES5A	805.605	3793.23	3731.14	2071.06	5785.48	5182.49	1255.19	4488.7	752.565	6593.88	806.854	4007.36	4442.52	709.229	4338.23	4027.62	6983.79	3036.87	1649.82	5394.02	2496.83	887.591	1874.95	5643.12	5760.17	3819.6	4888.05	6125.02	2242.01	4387.53	7016.2	5785.48	4644.27	7204	4961.66	4767.25	4937.46	779.933	6102.73	4229.61	799.768	973.438	874.49	6043.75	5571.82	2961.07	5571.82	5499.09	6125.02
CETN2	496.876	545.16	1169.92	429.328	474.033	684.43	204.752	351.222	349.727	877.063	768.896	429.328	1097.98	567.296	226.384	416.442	598.381	523.157	445.407	606.463	521.196	468.341	329.861	1069.97	1475.36	577.446	539.071	558.89	475.08	447.295	534.571	589.972	386.99	905.439	625.928	769.889	665.467	456.006	570.626	647.718	383.491	464.767	653.572	642.408	723.554	567.569	415.661	736.836	632.065
CFL1	925.136	901.443	2127.95	1109.96	1521.62	1549.62	666.797	790.425	895.189	1612	977.758	1237.04	1575.02	860.385	664.029	972.658	1183.5	1361.38	757.399	1110.37	976.348	803.047	656.5	2119.34	1117.28	516.009	1221.44	1504.69	745.291	990.893	1660.89	1496.31	1044	1432.04	1002.64	1305.69	1161.7	752.917	1331.41	1177.09	772.425	861.232	847.854	1238.74	768.448	1546.56	1290.66	1493.83	1446.35
CFL2	1332.21	987.054	1675.58	1220.75	1297.11	1667.03	842.407	1453.85	1262.21	1432.04	1220.05	1137.9	1768	1334.84	884.038	1316.75	1344.17	1384.15	1801.2	1453.85	945.859	1315.63	900.602	1994.96	1166.99	779.39	1345.3	1203	810.183	1524.32	1463.92	1337.41	1083.72	1526.3	1133.92	1575.02	1514.7	1245.59	1249.71	1102.52	1203.72	1295.28	1246.34	1136.86	1256.85	1351.12	1361.38	1501.8	1282.12
CFLAR	1681.22	1384.15	2185.2	2389.85	1728.11	1421.55	1612	2347.44	1723.28	1563.97	1891.77	1493.83	1728.11	1374.28	1338.23	1884.99	2528.05	2347.44	1411.99	5205.07	1743.88	1757.19	1389.68	1507.21	1311.54	857.464	2115.98	2432.37	2513.19	2370.02	1846.2	1451.49	1349.96	2303.22	1374.28	1647.46	1831.71	1728.11	1725.58	1968.53	1761.49	1913.73	1818.76	3017.59	1109.96	2358.14	2264.75	2447.21	1956.39
CHDH	1320.62	932.453	482.617	971.973	960.751	917.639	1362.4	951.863	1300.23	944.829	1313.08	913.037	712.99	1389.68	977.758	981.074	1035.69	856.748	1015.92	995.238	749.053	1396.47	850.701	788.312	1398.38	4158.76	739.344	908.482	999.779	1035.69	768.448	1035.08	956.429	1128.44	1206.79	900.602	994.319	1262.96	903.192	776.726	1162.25	1244.74	1156.47	997.347	1379.46	979.006	1088.03	922.662	846.928
CHEK1	641.585	711.269	1160.95	755.604	865.933	907.359	875.51	799.472	630.521	751.819	757.399	530.086	975.41	727.684	490.078	522.032	712.081	611.092	906.996	647.542	708.295	693.35	687.027	742.888	1352	787.277	706.47	870.688	771.295	703.932	1078.52	656.265	735.903	750.796	842.407	765.962	825.704	689.605	706.705	1193.57	707.317	708.478	1017.15	836.602	703.319	553.383	737.262	803.346	751.084
CHEK2	1354.84	953.2	1573.56	1739.72	1159.8	1311.54	1060.75	1063.17	1334.84	1195.07	1335.58	1139.13	1040.97	1445.01	725.674	1180.76	1514.7	1516.59	1057.68	1467.18	870.288	1347.03	949.655	1411.99	1296.33	809.902	793.702	1132.88	911.942	1645.65	1430.77	1272.68	1065.11	1717.39	1467.18	1066.29	1132.88	1192.33	1115.43	1282.12	1237.9	1345.3	1384.15	1000.23	1290.66	1480.07	1316.75	1089.13	1137.25
CHKA	813.758	779.933	623.666	670.658	729.971	644.32	696.544	577.446	685.016	844.797	755.358	684.716	800.91	670.224	770.129	646.457	647.718	625.709	637.513	771.552	509.432	883.089	593.957	664.937	690.799	718.25	802.436	704.202	657.355	593.754	666.503	745.291	679.751	852.244	689.871	746.687	614.123	786.487	799.253	527.886	686.29	797.396	558.89	714.267	530.086	658.711	739.344	720.352	778.082
CHKB	899.032	880.975	768.665	904.395	714.783	654.812	1065.64	893.004	865.933	707.865	909.924	817.283	966.752	835.659	1211.23	1050.62	681.05	789.496	872.678	868.778	646.934	888.974	655.572	628.66	770.713	712.384	1428.95	683.061	955.27	870.059	959.285	819.14	814.172	708.478	1102.95	869.691	774.803	897.957	774.14	775.279	914.108	890.402	836.602	960.345	502.451	786.247	901.443	896.915	739.568
CHPF	447.92	566.612	820.789	490.078	533.042	498.643	470.884	499.558	465.913	994.791	503.378	403.97	763.416	386.084	592.297	609.823	707.609	531.342	361.55	676.501	317.935	411.418	689.362	567.296	1033.69	3833.48	672.381	613.038	523.611	545.973	503.826	628.846	502.451	977.758	558.27	698.103	470.121	450.611	670.658	636.46	391.605	443.214	462.852	418.976	1508.83	626.969	630.766	410.559	567.569
CHPT1	834.91	757.119	733.828	558.27	651.543	618.769	635.162	702.407	1036.99	655.572	965.218	690.595	937.193	713.579	814.48	651.805	517.52	777.502	840.715	617.048	719.86	978.586	804.769	599.197	757.68	890.402	1038.88	633.202	963.257	678.373	656.726	610.087	603.168	621.967	637.869	843.115	789.089	841.406	613.038	859.398	886.898	904.395	911.208	642.679	923.027	685.016	752.917	525.522	663.789
CHRM3	1837.09	8619.55	8012.34	4767.25	11298.6	7250.98	3201.9	10759.9	2447.21	11493.3	2545.51	9454.11	9032.68	1937.1	9209.7	9500.24	13002.7	10202.3	2889.83	15037.7	9322.2	2413.52	4158.76	8803.52	8736.6	1270.03	9555.42	12227.8	7530.8	10843.2	7280.69	9817.94	10759.9	10998.9	6276.78	9753.8	10843.2	2552.79	12847.9	11298.6	3179.37	3266.89	2328.71	13390.8	6707.76	9694.81	9387.89	10916.8	13390.8
CHRNB4	10126.3	4625.69	5030.13	5050.03	7128.32	3833.48	2715.92	7977.11	9694.81	6983.79	11156.3	4823.01	4143.49	7732.96	7493.44	10351.2	8977.1	7457.51	2314.31	8414.3	4552.69	10428.2	4338.23	4918.95	5272.5	3879.08	8061.28	5995.38	2249.79	9152.83	4608.78	10508.1	7646.76	9322.2	5112.47	9899.21	9152.83	11075.1	7530.8	8112.56	10568.7	11862.5	9101.57	7493.44	6276.78	7530.8	6676.87	6952.66	7692.27
CHST11	817.872	1114.34	727.457	472.66	540.055	705.514	785.173	719.588	884.987	414.37	692.61	646.216	948.119	226.384	638.326	712.081	567.569	695.636	2264.75	863.955	788.312	1082.28	886.188	548.903	646.934	820.572	547.77	483.125	1041.45	724.299	775.907	455.574	520.809	410.559	811.292	632.065	579.29	696.334	554.898	511.2	874.49	711.269	687.027	463.541	1257.54	652.374	486.288	476.525	582.422
CHST12	1442.45	1000.69	846.327	1044.57	767.898	683.061	878.734	1037.44	1224.52	935.446	1273.45	1079.99	948.53	1436.89	1060.75	974.605	806.126	833.993	972.319	871.766	961.581	1402.65	1081.07	601.995	551.614	862.985	961.244	878.734	1833.82	1144.05	1033.29	906.195	926.278	850.995	867.574	905.439	914.108	1465.87	719.86	1309.59	1237.04	1342.25	1102.95	652.086	572.211	843.635	1066.73	592.602	763.416
CHST13	843.92	587.629	673.145	417.336	306.637	500.494	620.024	368.05	630.248	614.123	447.295	419.684	756.525	493.761	849.848	354.213	431.914	445.407	399.896	656.5	605.955	573.542	601.995	446.21	509.833	646.216	565.974	514.504	613.038	398.579	570.626	379.674	372.949	623.184	396.441	550.132	401.965	649.536	605.396	724.299	615.754	566.612	457.831	468.341	614.123	403.97	575.553	277.036	645.126
CHST14	1276.8	4129.38	5272.5	3161.21	5690	5394.02	1282.86	4212.72	746.918	7692.27	1012.04	4904.84	5291.53	890.688	5291.53	4370.05	5643.12	4841.77	1904.02	5884.43	3833.48	1142.08	3402.14	5316.21	5070.09	1655.59	6379.05	5737.27	3299.55	4539.39	5712.41	6021.21	4698.94	6195.07	3266.89	6195.07	4918.95	1164.05	6845.47	5160.95	928.866	1213.32	586.562	6021.21	4278.74	4718.94	4508.15	5760.17	7128.32
CHST15	815.309	888.974	769.889	548.903	657.582	704.46	551.985	724.53	664.029	659.328	726.631	755.075	750.796	661.014	871.766	715.315	798.62	667.263	863.306	829.158	733.499	723.554	742.604	633.688	2468.41	7807.85	542.055	634.722	1093.94	766.261	676.724	672.672	678.147	738.63	1139.85	573.172	542.401	746.262	654.284	611.758	738.376	731.967	188.366	539.762	2334.35	683.295	639.939	515.347	493.305
CHST2	2402.54	1202.12	1667.03	2314.31	1947.17	718.486	6916.66	972.658	1823.88	2021.97	2015.44	2132.57	950.015	2447.21	1322.46	1796.47	1791.42	1821.52	727.684	1442.45	1181.57	2458.35	1135.21	1279.52	1251.5	967.519	1328.83	2237.45	1765.88	1608.39	2724.03	2690.55	1940.51	1475.36	2037	2246.6	2019.07	1959.38	1548.28	1973.96	1684.6	1897.51	1772.52	1302.97	1900.77	2008.64	2001.63	1319.64	1565.37
CHST3	688.484	812.966	1042.73	750.193	964.383	732.416	593.433	620.245	651.805	1098.7	672.672	784.385	674.462	657.355	841.406	663.558	815.657	663.045	681.05	1078.52	462.297	695.376	376.985	1013.23	1100.77	3050.45	916.614	937.193	538.739	626.427	1215.97	901.808	643.099	831.788	853.87	686.55	645.541	665.467	1064.62	687.027	688.758	683.479	414.37	846.622	1301.02	716.248	891.736	1026.05	929.156
CHST7	383.491	616.84	787.715	431.914	489.603	612.281	573.811	476.122	333.467	628.022	354.213	575.861	530.086	357.934	647.245	536.562	518.9	434.505	578.946	464.767	448.849	375.559	368.05	649.536	498.643	1388.39	701.337	527.543	488.24	472.66	819.399	464.289	425.014	401.965	684.235	430.993	356.227	375.559	609.173	546.255	348.309	400.853	640.903	544.081	656.726	494.851	559.797	636.46	574.785
CHSY1	601.109	842.722	1199.43	593.957	1298.6	3602.9	639.221	686.001	571.635	1347.03	612.821	928.148	604.034	575.014	644.32	715.767	1144.05	588.545	649.062	760.985	890.688	568.197	914.851	1063.17	1017.15	584.817	600.31	1947.17	818.133	730.722	1086.85	565.738	819.399	760.985	921.787	787.466	1067.17	572.211	995.628	884.038	589.441	582.181	529.37	1078.92	1422.52	849.848	679.751	1155.22	1099.14
CHSY3	988.623	2008.64	1379.46	789.993	1801.2	3107.19	1247.96	1311.54	1124.87	811.775	1075.91	1558.29	863.652	1121.82	1483.92	1213.32	1322.46	1334.02	1321.32	1335.58	2383.91	919.707	2931.74	1294.49	864.305	1117.28	1064.62	1689.64	2021.97	1282.86	1394.52	793.989	1319.64	804.769	1268.31	798.946	942.863	973.438	920.85	1156.47	1115.43	977.758	1202.12	1138.58	1757.19	1219	959.285	1129.58	1073.3
CHTF18	760.575	619.805	872.987	741.019	513.029	816.446	917.04	623.413	665.975	428.306	818.356	585.475	695.376	814.48	418.326	369.455	734.311	584.817	1071.87	535.303	874.219	714.05	1000.23	926.643	735.186	616.037	702.236	618.997	967.519	617.32	936.119	495.453	566.943	700.168	952.955	717.229	862.065	760.456	457.107	966.752	767.898	718.25	525.892	779.11	621.967	585.156	839.446	591.426	510.316
CHTF8	872.987	741.326	815.09	818.356	997.876	748.211	1167.68	1052.84	977.758	1108.81	981.481	662.33	728.177	914.108	498.643	779.39	669.441	672.949	1752.56	613.871	819.652	984.852	823.776	954.27	695.09	804.769	576.113	1061.14	720.589	914.851	1338.23	713.805	966.343	629.357	1108.81	600.582	829.404	801.182	985.931	668.81	832.909	794.232	730.722	965.581	1018.81	719.061	696.104	1155.84	951.121
CHUK	1345.3	1055.74	1029.83	1230.84	961.244	1334.02	806.854	1398.38	1104.59	843.115	1184.96	845.96	784.931	1211.76	681.972	965.581	814.797	900.602	3287.3	900.602	993.457	1110.37	1112.44	1203.72	1008.37	1297.86	661.855	901.808	1256.85	1250.57	638.962	768.665	963.607	643.363	1038.43	747.998	985.222	911.568	884.038	629.89	940.954	878.103	1086.44	796.842	1136.86	968.226	860.626	1133.92	812.341
CISH	1055.2	867.837	647.542	1054.19	758.887	590.701	894.413	813.95	924.369	716.434	905.845	774.33	677.754	984.103	893.381	798.335	667.462	825.493	1256.85	641.585	914.567	1027.28	887.591	653.825	959.991	815.09	1088.03	781.146	884.987	877.702	960.751	845.96	884.038	678.609	732.722	972.658	868.132	1060.75	764.619	961.946	952.263	1026.05	1197.18	845.629	1223.73	696.334	876.449	899.372	728.177
CKB	13002.7	18806.3	16034.2	15204.5	16342.5	15897.1	19541.6	13989.2	15897.1	15460.5	13099.4	17763.5	15617.7	16034.2	18806.3	13864.9	18220.9	18589.9	19121.8	15617.7	17947.1	12574.3	18220.9	14534.7	17092.6	20839.5	13716.9	16342.5	20839.5	13268.4	20435.3	13268.4	14755.6	14894.9	17947.1	13268.4	13538.3	13099.4	16165.1	16165.1	13716.9	12048.4	16034.2	15897.1	17575.5	15617.7	16811.4	15460.5	14894.9
CKM	1149.87	1816.76	975.007	928.148	1020.61	481.192	1259.26	946.224	1251.5	795.901	1109.96	1133.43	706.705	1214.71	1467.18	1520.01	1307.54	1210	630.248	1392.12	1882.63	1282.86	2352.86	656.931	696.334	1560.48	1184.29	841.771	1352.8	958.89	1351.12	901.443	1346.27	866.493	1116.04	820.296	803.941	1160.48	1071.4	1070.91	1282.86	1299.44	1219	952.571	2931.74	1145.91	1062.09	858.399	958.89
CKMT1A	663.789	731.967	547.328	672.22	655.077	322.161	1060.27	921.127	734.097	693.95	703.319	586.936	575.014	601.109	712.99	716.434	815.09	670.658	644.088	716.434	627.543	818.133	722.328	317.935	303.509	647.98	751.084	643.645	465.913	1001.44	1060.75	771.888	649.803	676.255	574.15	692.264	580.66	714.783	1458.83	811.775	709.486	785.683	439.444	574.15	843.92	687.61	801.182	685.511	644.608
CKMT1B	520.809	1012.04	800.598	756.28	1114.34	399.896	1409.85	1596.62	457.107	743.344	465.913	952.955	721.025	306.637	1067.61	1176.62	753.383	1140.53	4406.89	846.928	1303.86	601.995	1360.01	475.64	441.292	2383.91	1265.35	1118.33	1239.67	1560.48	1407.71	909.582	1002.64	660.494	834.545	1628.36	2421.06	563.372	1127.73	1482.33	447.295	523.611	315.293	1712.88	1719.28	1107.59	1048.59	942.536	817.872
CKMT2	782.965	862.439	624.507	617.966	753.132	362.959	775.646	873.605	556.075	667.462	781.699	782.503	621.203	614.363	741.019	857.807	580.66	704.968	822.598	688.484	953.901	744.976	858.7	421.602	385.158	600.31	716.642	703.637	977.758	883.089	1114.34	689.005	707.865	729.971	699.259	690.595	679.066	766.502	743.588	783.188	688.233	749.49	547.77	615.186	594.194	785.173	793.702	743.344	667.941
CLCA1	906.996	1697.67	3257.03	2483.46	2987.7	4539.39	1354.84	1900.77	1103.44	4523.59	1012.85	2085.37	1510.35	1090.92	1563.97	1708.15	1462.6	1524.32	1968.53	1843.03	1728.11	1013.23	1621.25	3083.51	1566.84	495.904	1215.97	3806.48	2758.63	1818.76	3731.14	1743.88	2093.6	1439.88	4823.01	1770.11	1858.3	990.893	2642.71	1932.02	1113.63	997.876	1586	2545.51	956.429	1481.38	2180.19	3614.43	2370.02
CLCA2	717.985	1172.72	1655.59	1981.59	1843.03	1235.6	1476.81	1346.27	902.453	1843.03	858.399	1864.19	847.595	897.581	1257.54	1501.8	1284.36	1757.19	806.615	1120.71	1274.39	906.582	1118.33	1823.88	1062.09	503.826	1040.57	1888.8	1168.44	1589.61	1928.67	2213.87	1897.51	1642.23	1953.34	2053.36	1719.28	847.595	1535.13	1733.14	935.446	894.413	719.373	1540.55	605.955	1721.47	1994.96	1476.81	1575.02
CLCA3P	1162.74	1186.06	1124.87	1197.18	1214.13	1697.67	667.462	1194.46	1351.12	836.877	1242.17	1179.62	896.915	1184.29	1422.52	1695.39	1217.45	1521.62	2826.54	920.425	1136.86	1379.46	1214.71	1374.28	1014.88	870.288	1686.02	956.028	987.897	1280.45	811.775	1297.11	1270.03	1084.91	857.464	1377.4	1182.75	1289.68	833.993	1262.21	1430.01	1491.12	1285.37	970.471	1189.58	1263.87	1026.45	1434.12	852.874
CLCA4	615.432	582.422	824.975	579.29	706.263	1148.36	458.679	522.778	732.3	542.055	808.432	545.973	760.694	762.63	639.939	591.04	729.971	676.983	909.582	394.229	685.511	727.684	3495.53	932.144	708.955	743.847	545.16	653.825	528.523	586.562	723.554	669.762	742.888	601.684	559.584	700.689	620.245	687.027	602.291	354.213	752.565	705.779	678.609	657.355	606.727	470.884	503.378	839.446	633.202
CLCN1	1000.23	834.91	1394.52	1489.91	1321.32	1086.44	546.581	1057.14	713.288	1386.99	817.872	1113.63	955.571	818.664	824.975	1397.42	1456.32	1339.04	1052.84	1081.07	624.507	1055.74	826.289	1657.2	620.716	801.404	817.872	1290.66	739.112	1051.87	1367.97	1635.58	1144.05	1742.48	878.45	1362.4	1125.58	1032.24	1303.86	888.309	846.327	925.87	725.105	1143.38	1260.9	1224.52	1200.22	1228.85	1304.84
CLCN2	1257.54	914.108	1369.05	1478.67	1225.44	1314.87	1580.61	1533.43	694.878	1047.71	621.203	846.928	1018.52	547.77	750.193	960.345	796.482	1153.09	4278.74	1157.21	864.305	918.987	1026.05	1364.47	1318.69	4803.85	586.289	961.946	1295.28	1514.7	998.887	1064.62	1062.09	875.871	1483.92	995.238	1193.57	785.173	1001.12	710.452	433.644	666.797	666.797	931.791	1344.17	1320.62	944.036	1360.01	1042.73
CLCN3	1139.13	927.788	875.51	936.839	817.283	1003.09	2370.02	871.766	1183.5	654.284	1116.04	800.182	929.486	1096.32	906.996	736.622	719.061	957.028	1426.36	609.173	885.801	1264.61	935.78	779.39	649.803	1035.08	1016.72	737.09	1013.67	776.726	1018.52	923.396	806.388	726.358	910.577	881.321	828.248	1144.62	786.825	711.269	1019.32	1286.08	891.339	800.598	647.542	965.218	801.905	1109.96	745.781
CLCN4	1020.61	738.63	705.514	847.595	503.826	763.987	640.903	513.799	1737.08	380.881	1182.36	566.272	957.357	2053.36	578.326	668.583	522.778	591.713	853.442	362.959	602.913	1031.28	593.165	670.886	476.525	879.78	786.825	522.778	834.91	483.537	704.718	703.932	721.285	557.209	564.955	732.722	738.065	1036.51	566.272	483.125	2074.03	1015.57	1295.28	750.796	650.816	453.943	433.644	756.525	491.625
CLCN5	1236.34	882.762	920.061	1238.74	796.184	1137.9	877.063	989.987	1580.61	642.408	1356.78	755.604	1122.9	1558.29	995.628	827.292	731.485	953.901	1469.84	805.605	943.708	1409.85	879.641	861.843	1197.18	1013.23	1123.53	721.285	987.054	768.181	913.361	798.335	850.995	682.772	791.876	924.369	829.158	1354.84	879.08	1128.92	1739.72	1542.08	1101.4	807.972	1171.98	930.243	870.288	993.022	748.211
CLCN6	1947.17	8012.34	9101.57	6983.79	8870.41	9899.21	8977.1	7732.96	2490.59	6845.47	2800.88	7576.94	10759.9	2081.01	7128.32	6417.54	8372.63	6816.71	9694.81	8803.52	9209.7	2039.97	10062.6	9555.42	10759.9	12343.4	5571.82	8977.1	10508.1	7128.32	6774.59	4781.56	7613.47	6102.73	9387.89	5855.78	6845.47	2545.51	8372.63	7280.69	3191.4	2880.9	2819.4	8736.6	9032.68	6300.22	7414.53	8870.41	8112.56
CLCN7	905.097	2005.33	1530.83	1248.86	1511.86	1364.47	1140.53	1332.91	950.606	819.14	1051.5	1214.71	2698.48	902.835	1335.58	1088.63	1425.17	1266.28	1750.38	1754.6	1947.17	874.219	1971.43	1640.33	1375.31	798.335	966.343	1481.38	1968.53	1206.79	1028.55	859.742	1410.87	1026.45	727.956	999.416	1203	975.41	1132.88	1128.44	1028.19	946.542	1065.11	1645.65	1376.45	1149.87	1087.56	1353.84	1253.74
CLCNKA	683.061	600.31	945.859	727.457	534.193	616.287	762.01	615.186	673.703	738.866	681.746	532.597	1005.85	735.057	556.857	643.363	760.985	505.773	1002.64	557.929	558.89	665.738	1461.47	865.346	809.116	635.792	571.337	598.381	612.031	566.612	628.846	596.411	753.645	733.499	609.173	537.37	654.284	662.569	742.382	578.622	746.059	599.197	656.931	781.146	1014.88	514.862	456.006	759.384	714.783
CLCNKB	1645.65	975.007	987.535	1482.33	970.471	781.395	1118.33	918.338	2025.4	990.382	1535.13	890.972	1114.34	1546.56	1109.38	1058.83	864.628	1324.56	1157.95	817.283	795.364	1971.43	1031.76	1102.52	617.048	411.418	1351.12	894.16	646.216	936.119	827.011	1289.68	920.425	1002.14	597.481	1044.57	730.722	1488.12	1068.81	801.695	1414.37	1573.56	1460.14	843.354	911.208	1166.99	1065.11	930.243	1003.85
CLDN1	1005.08	876.774	921.787	781.395	696.334	1007.53	573.172	560.098	1133.43	684.235	1073.96	661.573	969.717	1145.32	679.751	590.481	727.956	632.065	702.888	538.418	646.457	993.022	684.235	755.075	595.039	819.997	642.125	707.865	795.598	571.918	638.326	717.7	817.872	874.49	460.991	628.408	619.805	972.319	713.579	390.634	1033.69	960.751	1057.14	724.299	1020.81	587.629	475.64	658.17	656.726
CLEC11A	763.167	986.783	716.248	741.326	581.016	674.462	713.805	584.817	828.248	470.884	844.797	922.662	830.298	900.27	830.298	515.347	684.43	648.489	713.805	417.336	707.609	806.615	802.214	638.092	395.55	397.411	682.772	677.241	943.708	550.843	809.659	502.451	727.684	536.562	564.693	645.541	572.455	821.343	616.037	632.954	883.715	812.069	837.096	851.962	508.933	515.687	523.157	524.408	643.645
CLEC14A	976.348	2657.2	1735.18	1246.34	1569.74	2090.13	1040.97	2209.53	1374.28	926.923	1061.14	1915.71	2684.35	1117.98	2105.21	1485.71	1549.62	1717.39	6195.07	2255.19	4065.14	1117.28	4572.17	1791.42	2698.48	3138.1	1684.6	1273.45	4077.18	1950.54	1624.53	985.931	1518.44	1334.02	1664.88	2146.16	2852.04	1222.93	1181.57	3793.23	1482.33	1259.26	1236.34	2219.2	1682.68	1445.01	1551.25	1487.14	1329.59
CLIC1	1546.56	1279.52	798.62	1349.15	1030.45	906.996	1295.28	751.084	1432.04	741.326	1393.36	1402.65	943.238	1622.56	1093.94	1055.2	1170.61	1331.41	1007.89	1012.04	1047.2	1723.28	1168.44	760.985	657.916	421.602	958.89	935.049	1316.75	802.747	1064.08	1276.8	966.752	1211.23	901.808	1133.43	921.479	1532.37	964.383	996.865	1532.37	1488.12	1289.68	978.586	666.215	1090.92	1099.14	828.248	960.751
CLIC2	3894.68	3655.45	1728.11	5571.82	1821.52	1001.12	5050.03	1458.83	2987.7	1754.6	2739.38	4243.74	1458.83	4961.66	2931.74	2039.97	2314.31	1977.41	2606.7	1599.67	2328.71	4077.18	2317.94	1329.59	972.319	3017.59	1643.65	1717.39	3954.1	1872.35	1626.5	4129.38	2193.05	2432.37	4338.23	2539.52	1965.79	3546.73	1455.1	2528.05	2650.26	2629.04	2889.83	1285.37	2843.36	2093.6	3036.87	1428.95	1743.88
CLIC3	1647.46	1604.4	2432.37	1406.97	2198.16	3495.53	2690.55	3850.6	1872.35	1439.88	1821.52	1882.63	2613.85	1575.02	1667.03	2138.26	977.338	1839.71	4338.23	1390.98	1669.45	1804.1	1579.44	1739.72	1821.52	1714.73	1446.35	1270.85	1712.88	3050.45	1651.55	1643.65	2539.52	783.188	2115.98	2158.26	2090.13	1826.43	2039.97	1419.27	2029.16	2188.77	1947.17	1918.21	1973.96	2377.97	1635.58	2462.62	2170.88
CLIC4	697.082	551.178	779.11	635.162	603.168	618.225	761.81	461.605	919.38	591.04	759.384	581.016	924.369	829.158	478.71	375.559	542.401	510.696	595.298	382.13	515.347	829.158	630.521	726.358	584.817	620.024	412.345	603.477	541.448	435.465	659.328	513.358	416.442	354.213	550.132	590.701	553.027	654.078	518.093	493.761	652.821	689.871	828.591	586.289	689.005	583.928	590.272	423.604	428.306
CLIC5	740.02	632.065	631.059	493.305	431.914	598.111	596.085	453.943	657.916	418.326	628.022	494.423	857.807	669.053	392.639	362.959	309.389	298.081	649.536	351.222	333.467	565.496	577.07	613.871	621.203	573.172	351.222	395.55	408.303	404.963	565.738	372.949	388.436	284.781	729.435	506.786	457.107	622.615	485.711	476.122	639.452	541.448	539.39	616.287	742.888	407.096	492.88	430.298	403.97
CLIC6	597.219	747.462	954.565	715.084	799.472	1102.52	605.105	650.026	506.786	833.418	687.843	592.297	1133.43	616.84	847.854	581.883	670.886	693.35	586.289	335.598	630.766	416.442	992.628	987.054	682.274	529.37	953.901	725.674	536.174	617.048	681.498	761.239	638.326	740.61	641.364	771.029	664.335	399.896	742.604	580.205	503.378	397.411	705.779	837.359	596.698	741.616	832.035	550.132	753.645
CLNS1A	699.259	1516.59	936.119	932.144	662.127	779.39	593.957	431.914	555.528	649.062	734.311	899.977	1452.72	726.358	1113.02	643.645	1044	606.897	562.747	378.36	1191.75	607.48	1305.69	1077.94	701.937	530.464	823.469	727.956	753.132	466.43	595.039	568.962	760.985	762.348	568.504	665.216	690.346	573.811	679.54	513.029	609.361	630.248	476.525	727.956	866.172	757.399	789.089	453.253	818.92
CLOCK	2132.57	2363.78	2081.01	3266.89	2005.33	1671.89	1192.33	1530.83	1621.25	2334.35	1851.57	2229.4	2739.38	2124.11	1953.34	1826.43	2297.24	2219.2	1378.51	1369.05	1393.36	1833.82	1113.02	2698.48	3213.22	3287.3	1739.72	1991.47	1816.76	1708.15	3793.23	2977.59	1882.63	2789.25	2334.35	2066.92	1637.49	1968.53	1804.1	1693.62	1858.3	1874.95	1443.96	1469.84	2324.2	2303.22	2314.31	1465.87	1879.51
CMAS	746.687	936.839	949.655	930.983	1025.27	505.1	732.94	1122.9	698.384	1051.09	791.24	945.556	652.821	724.299	859.742	868.778	789.089	776.726	765.962	869.106	1449.18	793.438	956.028	646.216	874.219	603.477	826.289	1053.73	880.975	1060.75	1068.23	792.254	905.097	811.044	1290.66	780.631	864.628	829.404	1874.95	1782.79	809.659	818.133	492.88	914.567	542.762	870.688	1045.47	1012.52	978.586
CMPK1	647.718	553.383	803.346	416.442	596.411	627.222	647.98	618.769	678.776	529.704	580.45	670.658	618.469	651.543	517.52	689.165	555.528	504.283	696.544	756.525	618.769	754.071	670.658	588.232	871.411	898.662	371.573	505.1	546.255	673.145	536.562	511.698	548.19	876.774	612.031	425.766	512.016	751.566	642.408	508.425	745.781	716.642	704.968	440.371	700.349	565.274	470.121	599.682	401.965
CMPK2	980.722	708.716	1030.95	744.361	944.036	645.791	850.444	756.525	777.237	1069.97	717.229	831.211	703.101	884.329	640.639	757.68	690.346	579.29	941.707	985.575	878.103	985.222	672.949	675.499	1733.14	1441.04	584.308	967.925	946.542	717.229	882.044	697.082	701.09	735.903	943.238	630.521	747.462	940.954	992.29	766.853	924.091	880.975	1109.96	765.37	983.515	633.488	779.661	1078.52	961.581
CMTR1	544.081	568.197	871.766	566.612	420.74	493.761	661.855	622.882	451.929	537.37	418.976	569.567	596.966	510.696	551.614	640.171	554.898	681.05	937.193	736.11	633.996	544.793	477.002	510.316	876.918	956.429	655.077	402.92	576.474	690.595	878.734	609.173	604.034	625.709	947.752	554.002	584.556	463.541	555.242	632.065	507.143	504.678	528.206	438.734	826.054	674.462	520.35	686.55	642.408
CMTR2	397.411	579.29	876.449	481.192	446.21	505.773	503.826	547.328	361.55	563.731	539.762	629.679	675.499	424.211	652.573	740.61	500.494	836.362	665.738	544.472	991.809	392.639	665.216	599.682	734.097	516.393	877.457	324.79	651.543	579.29	606.231	641.364	669.964	564.098	899.667	632.954	705.779	284.781	507.579	700.349	380.881	403.97	652.573	483.537	349.727	704.718	365.485	563.731	357.934
CNDP2	419.684	774.56	895.553	692.264	621.727	545.577	635.478	735.903	327.117	647.98	359.335	738.065	600.31	399.896	780.164	760.985	770.713	864.305	1033.69	824.722	880.975	371.573	681.746	616.84	1410.87	4781.56	688.233	586.562	829.739	715.767	843.635	642.408	677.473	651.296	1038.88	562.042	628.022	371.573	659.075	992.29	426.834	319.964	333.467	514.504	1940.51	808.571	691.835	663.558	604.034
CNGA1	1004.31	1156.47	1314.13	1147.87	1552.84	1501.8	1723.28	1299.44	1117.28	1448.01	928.866	1260.9	2309.41	1078.52	911.208	998.409	1005.08	986.783	1846.2	1405.79	1069.97	1139.13	1044.57	1575.02	1308.61	568.962	811.775	1313.08	1056.64	1334.84	1385.87	1050.15	929.321	1152.02	1232.32	921.787	990.382	916.614	1356.78	972.319	957.357	949.655	965.581	1319.64	655.832	1031.76	1072.2	1334.02	1228.85
CNGA2	1014.48	1305.69	917.373	762.01	883.408	1084.91	616.84	1059.66	1157.21	803.624	1223.73	1207.68	1651.55	1125.58	1104.59	847.854	858.399	1010.76	979.993	617.966	1398.38	943.708	1257.54	969.363	817.58	664.937	921.479	847.222	620.024	988.623	988.623	844.488	888.635	917.373	825.204	885.801	856.427	927.788	779.661	1194.46	1097.48	948.119	1052.42	963.607	616.84	825.704	1306.54	619.509	755.811
CNGA3	7926.69	8511.49	8372.63	7613.47	7457.51	8511.49	13538.3	7613.47	7646.76	5134.76	7848.88	7280.69	8619.55	8566.7	7768.61	6623.05	8157.02	7054.71	13390.8	6441.58	9753.8	6469.78	11156.3	7848.88	8870.41	11493.3	6224.12	7576.94	9454.11	6648.62	5884.43	5050.03	7493.44	6441.58	8566.7	5667.39	6300.22	7493.44	6707.76	6883.63	8566.7	7493.44	10428.2	7732.96	8414.3	6441.58	7092.37	7692.27	6983.79
CNGA4	801.182	950.26	886.529	840.994	718.741	725.396	1043.17	767.644	698.984	583.668	910.877	710.2	1171.27	809.902	702.888	823.469	852.874	872.42	1366.73	834.27	900.27	743.344	825.204	775.646	1284.36	988.623	596.698	739.568	917.04	751.084	862.985	668.81	774.33	724.299	979.409	765.37	737.262	797.85	720.106	822.902	871.153	768.665	935.049	764.619	765.127	826.674	657.355	558.27	780.366
CNGB1	1953.34	3179.37	4110.67	3299.55	3614.43	3776.23	2447.21	3095.63	1785.12	1985.39	2053.36	2690.55	5160.95	1891.77	2395.6	2765.1	3562.02	3345.17	6150.22	4265.03	3470.66	1765.88	3257.03	3640.48	3287.3	1510.35	1691.67	3470.66	5205.07	2843.36	4718.94	1947.17	2987.7	3191.4	3050.45	2260.68	2561.01	1900.77	3061.26	2317.94	2102.1	1872.35	2209.53	2970.44	2520.73	3169.53	2826.54	3213.22	2889.83
CNGB3	1200.22	783.788	883.715	775.279	708.295	1267.32	1743.88	745.556	935.78	561.022	1184.29	735.315	996.504	1063.71	680.804	605.655	819.399	749.739	1067.17	488.666	913.037	1139.85	686.29	771.029	957.028	626.723	653.293	775.018	883.715	701.616	964.764	679.54	625.928	734.311	911.942	739.568	709.486	1107.59	604.034	898.324	994.319	1059.2	850.701	784.385	672.949	775.279	621.967	864.628	687.378
CNKSR1	5205.07	2800.88	3577.79	2684.35	2698.48	3378.88	2166.23	2402.54	4065.14	2520.73	5050.03	2377.97	3495.53	4300.36	2642.71	2598.68	3107.19	2613.85	2039.97	3213.22	2819.4	4625.69	3971.03	4077.18	2237.45	865.933	3138.1	2528.05	2098.55	2598.68	3191.4	3546.73	2282.99	2871.09	1686.02	2914.38	2334.35	5030.13	2871.09	2303.22	4904.84	4661.62	4572.17	2501.91	2545.51	2706.59	3222.87	3507.79	2513.19
COASY	971.973	791.24	831.572	820.296	850.169	612.031	791.766	1051.5	1366.73	1099.74	1011.61	759.138	719.061	1191.19	1262.21	1026.05	1104.17	927.788	598.94	990.893	680.551	1330.59	565.274	760.694	974.605	1026.97	1953.34	839.446	638.519	985.222	1044.57	970.853	848.649	955.571	951.121	959.621	836.602	1274.39	1034.61	1102.95	1465.87	1523.11	995.628	1002.14	1025.27	829.739	890.402	1093.94	1227.78
COL10A1	735.903	985.575	1098.7	682.526	861.535	1334.84	872.42	1236.34	697.336	610.419	898.662	954.975	1669.45	766.853	695.636	892.039	960.751	877.457	2021.97	832.329	1290.66	766.502	1089.13	978.083	593.433	486.288	837.674	791.766	908.482	1071.87	968.651	716.922	783.788	798.103	1297.86	820.572	906.996	797.147	686.763	708.478	804.769	803.047	913.037	803.047	217.341	775.018	612.821	845.409	692.879
COL11A1	658.45	894.413	1245.59	938.615	914.108	736.404	1434.12	961.581	667.462	862.985	682.772	754.564	957.028	749.49	818.664	877.457	973.032	997.347	701.09	1041.45	1193.57	838.559	868.132	988.623	794.736	657.916	1348.05	976.832	1026.05	920.425	1302.97	1020.2	815.657	957.028	629.679	1081.07	1020.2	680.804	762.348	1325.6	628.022	737.788	667.941	1584.39	752.087	856.11	1105.79	867.837	795.364
COL11A2	1352	1071.4	1424.02	1096.32	1239.67	1743.88	899.372	1334.84	1174.54	973.438	1110.86	1009.32	999.779	1323.47	754.318	1159.8	1091.33	1093.94	1742.48	1383.01	1302.97	1253.07	1259.26	2224.48	2833.99	2050.67	920.061	1124.87	1238.74	1189.02	1276	1076.86	1170.61	1190.37	1492.69	1014.48	1190.37	1297.86	896.682	1306.54	1147.24	1123.53	1306.54	1120.71	1347.03	990.893	1375.31	1305.69	951.516
COL12A1	595.577	637.315	626.427	645.339	476.525	457.831	809.389	920.061	867.574	383.491	485.12	550.843	574.15	979.006	385.158	936.471	615.432	627.794	1171.27	570.626	733.828	605.655	686.001	608.623	456.006	745.556	463.541	501.391	622.275	878.45	710.712	689.605	886.188	598.94	747.462	486.74	581.364	650.816	430.298	518.429	987.897	562.365	864.628	541.448	879.368	570.164	523.611	566.272	491.141
COL13A1	830.936	806.126	712.99	929.827	902.453	742.888	901.443	1164.62	730.449	721.767	488.666	754.799	723.554	651.805	525.892	802.747	657.355	795.02	2170.88	751.819	775.907	708.716	808.293	886.898	821.86	1449.18	629.063	846.928	835.659	1100.23	786.247	702.236	770.129	555.242	899.977	692.61	749.294	624.678	828.905	564.098	596.085	572.823	802.214	819.997	746.262	763.416	642.679	948.53	836.877
COL14A1	1185.48	1276	830.936	1117.28	524.408	491.625	438.734	688.233	1358.03	820.789	1317.64	972.319	508.425	1233.07	1031.28	1202.12	888.309	961.244	663.558	618.769	1215.3	1222.93	960.751	537.37	823.469	837.096	1144.05	546.986	862.439	795.02	587.941	963.607	1084.44	804.177	580.205	1013.67	913.692	1179.62	383.491	1162.25	1277.71	1255.19	1051.87	695.09	813.501	737.262	819.14	727.457	591.986
COL15A1	14254.9	12847.9	6648.62	16946.7	7170.63	6623.05	12227.8	10843.2	14534.7	7646.76	15037.7	12847.9	5855.78	13268.4	13099.4	12343.4	9263.58	13002.7	7352.3	8157.02	11391.4	15897.1	11671.5	7312.4	6593.88	6195.07	12227.8	6500.7	9032.68	10759.9	6845.47	12135.7	10998.9	11671.5	9209.7	12048.4	11391.4	15741.6	7768.61	10843.2	15897.1	16342.5	13989.2	6224.12	9263.58	12343.4	9454.11	7128.32	6952.66
COL16A1	3776.23	3761.41	2568.1	4197.82	2977.59	2060.19	5355.24	2690.55	2921.92	2585.45	3095.63	3614.43	1060.75	3402.14	3276.24	2636.78	3191.4	2724.03	1743.88	2347.44	3334.62	3287.3	3507.79	2970.44	3761.41	1846.2	3083.51	2826.54	2650.26	2592.64	3017.59	3614.43	2961.07	3127.4	3378.88	3036.87	2863.3	3495.53	2501.91	2961.07	3118.13	3495.53	2880.9	2309.41	3671.73	3276.24	3577.79	2413.52	2468.41
COL17A1	3833.48	4508.15	5855.78	2501.91	6102.73	5519.78	1750.38	5412.26	3954.1	5009.1	4471.81	4698.94	5009.1	4129.38	5966.76	4937.46	5134.76	4523.59	6172.12	5272.5	5070.09	3083.51	5690	6102.73	6983.79	1339.04	5009.1	5855.78	4370.05	5455.65	4197.82	4265.03	5336.43	5160.95	6071.56	5112.47	5009.1	4442.52	5394.02	5085.12	4988.37	4110.67	4698.94	5477.31	4918.95	4387.53	4823.01	5205.07	5112.47
COL18A1	1273.45	886.898	1088.63	1274.39	1112.44	1302.97	1209.24	1308.61	1396.47	883.089	1045.03	958.133	1067.61	1468.61	805.865	1104.59	878.734	1036.05	2715.92	868.132	774.14	1373.18	3954.1	1226.26	792.254	710.2	605.655	1007.19	1229.5	1295.28	719.373	1148.85	1145.91	907.359	1640.33	1041.8	1163.46	1168.44	967.519	901.808	1334.02	1075.22	2108.49	930.729	734.097	1073.96	1052.42	1185.48	1001.86
COL19A1	312.283	826.054	861.232	848.154	683.295	1078.92	905.439	726.358	894.413	572.823	392.639	640.171	1036.05	1155.84	573.542	585.475	425.014	648.815	1384.15	348.309	668.81	535.774	681.05	857.807	932.453	862.715	524.408	600.859	845.96	659.833	735.315	628.022	704.46	507.579	1270.85	668.263	749.053	433.644	633.488	481.813	1149.38	425.766	514.053	726.631	477.446	628.846	520.809	908.83	612.281
COL1A1	802.747	1030.04	1596.62	1105.14	1029.61	1763.42	706.027	846.622	995.238	1181.57	942.863	927.278	1988.11	928.148	821.601	778.743	724.53	976.832	926.278	812.069	600.31	932.453	566.612	1770.11	2889.83	3655.45	755.811	1038.88	1369.05	678.776	1157.95	1016.72	934.357	995.238	1482.33	933.979	963.607	873.937	1190.37	938.85	913.361	874.837	924.091	1339.99	1203	1450.48	791.766	1540.55	1155.22
COL1A2	4049.09	1290.66	1191.75	1606.38	974.605	1085.39	1759.32	1415.77	5434.63	795.598	4508.15	1178.5	1330.59	4177.82	1682.68	1571.77	1128.44	2050.67	1355.87	1075.22	1446.35	4718.94	1448.01	993.022	1005.49	1022.7	1811.76	950.015	1575.02	1167.68	1036.05	1375.31	1370.11	1200.95	965.987	1497.76	1158.53	4077.18	1014.03	1320.62	4007.36	4488.7	4718.94	1017.61	1214.71	2636.78	1300.23	1183.5	896.266
COL20A1	3971.03	1338.23	1218.12	1386.99	989.148	1107	850.701	1101.4	3731.14	974.605	2961.07	1301.02	1752.56	3806.48	1313.08	1193.57	1034.61	1287.8	876.149	1137.9	1067.61	3806.48	1325.6	1362.4	653.064	527.543	1432.04	1026.97	871.411	1064.08	649.319	1232.32	1163.46	1162.74	500.048	1312.31	1048.59	3050.45	1008.84	957.357	2931.74	3222.87	3069.87	1209.24	1071.87	1366.73	981.997	945.859	1062.63
COL21A1	866.172	1801.2	1719.28	1207.68	1399.41	1924.78	895.189	1000.69	944.474	963.257	984.43	1286.08	3562.02	906.996	1258.34	1036.05	1742.48	1222.01	622.882	2162.23	2170.88	918.64	2264.75	2229.4	937.616	702.888	1003.09	1397.42	1436.89	989.595	1120.07	995.238	1499.11	1353.84	701.616	1008.84	1214.13	921.127	1520.01	760.694	967.925	943.708	966.752	1555.9	1748.4	1210	949.276	1403.96	1518.44
COL22A1	747.23	1336.41	1302.04	1181.57	1253.07	1335.58	1374.28	655.832	884.038	890.688	851.269	1089.68	2015.44	882.328	1051.87	748.211	1026.97	1025.73	700.168	676.983	1131.49	831.211	1021.84	1249.71	839.958	628.66	820.789	1344.17	1610.39	622.275	1273.45	878.734	935.78	852.535	587.257	897.205	928.866	773.526	1002.64	1124.87	919.38	747.23	932.453	1155.84	827.011	903.474	1063.17	936.119	1074.56
COL23A1	578.946	570.965	782.268	886.898	599.453	610.647	589.166	354.213	419.684	704.202	676.255	693.95	836.116	529.704	468.341	378.36	742.888	488.24	371.573	356.227	348.309	431.914	362.959	549.731	639.644	499.558	529.704	703.319	517.52	337.344	757.399	714.267	590.481	714.05	752.338	681.282	570.164	430.993	543.362	715.505	518.093	411.418	924.725	714.522	540.792	425.766	422.794	447.295	624.678
COL24A1	576.77	496.876	836.362	652.821	581.634	1141.1	362.959	306.637	343.217	241.93	699.896	564.098	975.722	462.852	545.973	356.227	565.274	479.769	644.32	294.83	396.441	464.289	494.851	641.364	1060.27	1991.47	294.83	412.345	483.537	241.93	485.12	272.909	462.852	594.194	486.288	306.637	442.274	448.849	542.055	361.55	485.12	460.344	823.776	506.786	1621.25	456.006	277.036	490.627	264.135
COL25A1	1220.05	1189.58	1105.14	1176.04	1052.42	1297.11	1016.72	991.809	1082.28	909.237	1126.14	1052.84	1306.54	1173.89	916.015	957.357	1053.73	969.717	955.571	938.85	1035.08	1214.13	1233.07	1083.2	1062.63	1309.59	816.654	955.27	1169.19	1058.14	986.397	1041.45	1079.44	1038.88	1319.64	892.746	880.975	1199.43	937.616	935.446	1087.56	1109.96	1108.15	952.955	1207.68	1027.28	1047.2	901.127	886.188
COL27A1	10998.9	19830.4	16657.2	19830.4	17947.1	12723	16034.2	17432.2	10568.7	16811.4	12227.8	19121.8	14894.9	10998.9	17947.1	17763.5	20435.3	18806.3	15617.7	19121.8	19355.8	10916.8	18408.8	15617.7	16811.4	16811.4	20153.3	17279.9	19355.8	16946.7	14894.9	18220.9	19830.4	20435.3	19355.8	17763.5	17092.6	12343.4	17092.6	18408.8	13002.7	12227.8	11075.1	16946.7	18220.9	17432.2	19355.8	17092.6	17763.5
COL2A1	1591.82	2056.74	1818.76	2180.19	2819.4	5917.27	1147.87	1360.01	1401.67	1485.71	1596.62	2176.1	1846.2	1642.23	2039.97	1653.53	1997.88	1731.15	926.643	1874.95	1828.93	1565.37	1913.73	1793.8	2421.06	1167.68	1558.29	2636.78	2071.06	1445.01	1555.9	1904.02	1828.93	2001.63	2032.91	1775.02	1662.7	1657.2	1791.42	1589.61	1601.06	1599.67	1560.48	1988.11	1575.02	1782.79	1924.78	1971.43	2021.97
COL3A1	631.325	864.99	882.762	710.712	644.843	1216.75	386.99	409.557	638.74	389.499	512.016	806.615	1160.48	756.08	497.338	582.422	474.624	519.656	911.568	453.943	581.634	647.542	1595.77	850.444	890.402	935.78	365.485	585.693	1061.14	312.283	458.679	581.364	556.412	388.436	578.058	520.809	726.631	671.273	500.048	678.776	631.059	649.803	740.802	639.939	670.094	2490.59	467.629	460.991	614.363
COL4A1	1475.36	1309.59	1197.18	1581.88	1483.92	1029.61	1712.88	1366.73	1465.87	1118.98	1390.98	1710.05	1398.38	1548.28	1155.22	1381.99	1601.06	1352	1921.52	962.827	1245.59	1355.87	1135.71	1233.97	802.747	595.039	1020.61	1500.41	1483.92	1469.84	1133.92	1619.44	1544.89	1369.05	1420.51	1433.17	1373.18	1456.32	1390.98	1510.35	1378.51	1399.41	1222.93	1292.69	2447.21	1580.61	1712.88	1165.32	1331.41
COL4A2	7280.69	1928.67	1414.37	4049.09	807.389	840.715	5830.59	1463.92	8566.7	844.181	7170.63	1821.52	1105.14	6348.83	2246.6	2085.37	1994.96	5376.07	1613.81	811.044	1632.08	9454.11	1965.79	905.097	771.295	1003.85	2053.36	622.615	1210.73	1371.07	728.913	1765.88	1587.94	1821.52	1118.98	2050.67	1823.88	5995.38	726.631	1137.9	5070.09	6983.79	6529.23	624.907	924.091	3894.68	1482.33	718.486	598.381
COL4A3	1197.18	816.654	889.67	934.357	1141.1	1086.85	831.572	845.409	1155.84	944.474	1123.53	919.707	1267.32	1266.28	703.319	866.864	879.368	774.33	1191.19	840.435	554.898	1189.58	815.992	1096.32	1077.5	1100.23	720.804	1080.63	859.061	790.675	1001.12	984.43	791.766	944.036	1067.61	832.329	817.283	1122.9	1068.23	791.46	1083.72	1103.44	1124.26	994.319	1118.98	828.591	977.338	1002.14	954.565
COL4A4	530.086	640.903	797.396	619.257	704.718	1137.25	906.195	738.376	615.432	612.61	489.159	646.457	1349.96	543.757	595.843	837.674	566.943	636.46	1334.02	579.857	688.484	335.598	1024.48	941.317	1010.76	570.626	482.3	509.432	735.315	683.061	544.472	632.397	667.706	520.35	728.913	662.778	742.14	303.509	595.577	435.465	361.55	300.552	605.396	645.974	523.611	753.132	659.075	499.558	586.289
COL4A5	770.713	646.216	757.68	577.446	782.503	854.132	858.399	494.423	776.726	788.828	669.964	483.125	1063.17	769.584	532.163	391.605	642.408	390.634	667.462	581.883	431.914	677.954	606.463	865.933	687.378	371.573	498.643	821.343	499.558	459.784	663.045	472.105	417.336	707.609	700.349	530.086	490.627	629.357	743.114	514.862	634.722	662.569	683.992	830.936	435.465	522.778	645.974	626.427	823.469
COL4A6	4318.42	4661.62	4278.74	2334.35	4753	3017.59	3322.59	4027.62	4841.77	3806.48	4229.61	4177.82	4937.46	5085.12	4644.27	3894.68	4458.49	3235.52	1345.3	4177.82	5412.26	3419	5050.03	4442.52	5455.65	1491.12	3776.23	5030.13	4608.78	4110.67	4212.72	3378.88	4625.69	3939.96	6300.22	3761.41	3850.6	4426.94	4143.49	4471.81	4781.56	4158.76	5806.14	4539.39	4988.37	3069.87	4338.23	3833.48	4406.89
COL5A1	16342.5	3191.4	2636.78	4406.89	2105.21	2528.05	5995.38	3433.69	15326.9	1662.7	16342.5	2698.48	3287.3	14254.9	3299.55	4753	3050.45	5917.27	2731.62	3179.37	4110.67	16657.2	3731.14	2578.51	1593.32	258.798	5227.9	1924.78	2108.49	3017.59	2047.12	4918.95	3138.1	3761.41	4243.74	4197.82	3546.73	15460.5	2108.49	2552.79	14894.9	16811.4	14408.3	2132.57	312.283	6529.23	3591.18	2437.17	2188.77
COL5A2	1144.62	745.781	1222.93	911.568	789.728	1356.78	506.786	556.857	1253.74	705.779	1481.38	781.146	1793.8	1326.54	585.987	961.244	973.788	899.977	518.9	734.811	906.195	1086.85	1130.22	1141.1	1020.61	575.861	841.406	815.657	476.525	526.292	623.413	843.354	938.615	1002.64	701.337	935.049	815.09	1147.24	762.01	979.006	1349.96	1126.14	1691.67	956.658	1104.59	993.022	449.438	645.541	775.646
COL5A3	875.51	682.526	2309.41	888.635	1198.03	2108.49	428.306	879.641	689.362	1370.11	1121.25	768.181	3235.52	871.153	517.114	946.542	1078.92	875.871	901.443	1686.02	893.381	844.181	1087.56	2715.92	3626.98	764.619	620.245	1126.68	810.802	911.568	701.616	836.602	826.289	1292.69	950.606	1148.85	1131.49	884.987	1167.68	1015.57	996.865	855.185	1123.53	1420.51	1266.28	939.556	643.835	1224.52	1174.54
COL6A1	774.803	908.482	996.504	1081.6	800.598	682.772	1286.08	637.869	604.629	1017.61	1013.23	897.957	1400.48	781.395	821.049	833.141	946.542	623.184	769.117	856.11	679.279	750.796	500.965	960.751	795.02	599.912	941.317	992.29	821.86	609.361	1215.3	933.608	811.292	1133.43	771.888	961.244	798.946	824.975	1013.67	971.621	829.959	835.868	957.707	1010.28	865.665	632.065	802.214	898.324	1215.3
COL6A2	1424.02	1601.06	2119.34	1633.72	1754.6	1449.18	1446.35	1907.41	1020.2	1383.01	1450.48	1891.77	2209.53	1221.44	1719.28	1785.12	1884.99	1855.48	1748.4	1612	1475.36	1261.53	1299.44	1846.2	1731.15	1376.45	1626.5	1549.62	1430.01	1626.5	1816.76	1655.59	1443.96	1897.51	1617.91	1855.48	1584.39	1443.96	1501.8	1710.05	1373.18	1469.84	1126.14	1869.42	1218.12	1882.63	1763.42	1624.53	1754.6
COL6A3	1077.5	1191.75	1491.12	951.863	989.595	1215.97	1000.69	1763.42	877.457	950.015	876.449	1155.84	1503.19	1068.23	1096.89	947.449	1831.71	1192.33	897.957	2843.36	1934.19	779.933	1438.32	906.996	1487.14	592.934	1504.69	1127.73	3309.9	999.416	965.218	1041.8	1152.55	954.975	667.263	1311.54	1266.28	767.644	727.457	1649.82	852.244	772.687	1122.36	1088.63	711.525	4680.12	1396.47	861.843	936.471
COL7A1	693.118	975.41	1182.36	808.818	787.087	1673.67	862.439	864.305	852.244	633.688	802.436	861.232	1653.53	909.924	669.762	874.837	902.835	802.747	867.837	789.496	888.309	706.705	796.184	948.913	1326.54	760.456	654.812	804.769	729.123	742.604	1028.95	849.154	915.376	791.46	1047.71	721.565	769.317	765.37	699.574	620.466	720.589	726.181	659.328	769.584	929.486	689.165	746.499	869.691	721.285
COL8A1	1566.84	8197.78	10568.7	7280.69	9500.24	10202.3	6952.66	7807.85	1542.08	7457.51	1953.34	6883.63	11671.5	1400.48	6469.78	6648.62	7888.56	6379.05	9322.2	8870.41	8414.3	1619.44	9387.89	10843.2	11862.5	9387.89	5760.17	9694.81	8977.1	7092.37	7848.88	5182.49	7926.69	6417.54	9454.11	5995.38	6952.66	1809.55	8619.55	7732.96	1910.87	2098.55	1425.17	9694.81	7732.96	6469.78	7732.96	9753.8	8870.41
COL8A2	400.853	850.995	1259.26	638.74	740.02	1190.37	507.579	1018.52	727.956	621.727	498.643	657.355	944.036	365.485	559.274	869.446	861.232	794.232	980.722	865.665	514.862	561.022	584.308	1100.23	879.368	679.646	1062.09	753.132	543.757	886.529	709.941	848.154	844.797	815.09	864.305	662.569	596.966	601.356	591.04	558.27	642.679	630.521	984.852	768.181	711.771	706.027	726.907	941.317	683.723
COL9A1	1725.58	1171.98	1472.66	1322.46	1162.25	1589.61	1586	1581.88	2282.99	1197.18	1814.09	1182.36	824.446	1947.17	1045.03	1199.43	1172.72	1604.4	1501.8	1237.04	1116.04	1714.73	1146.6	1633.72	1101.4	931.421	1085.92	1106.32	989.595	1343.19	1171.27	1083.2	1091.87	1211.76	1300.23	1026.05	1109.38	1655.59	1164.05	1010.76	1826.43	1826.43	1861.38	1028.95	1158.53	1468.61	1048.15	1430.77	1121.25
COL9A2	687.843	623.184	576.113	748.211	725.932	450.611	661.014	804.177	725.396	765.37	562.747	590.701	654.812	826.674	395.55	548.19	649.803	621.727	1009.81	715.505	486.288	741.326	516.736	658.17	600.31	771.029	622.882	655.832	522.321	738.866	670.435	751.819	531.74	776.183	847.595	681.05	612.281	744.619	807.686	486.288	734.567	687.61	841.771	693.95	593.957	614.363	503.826	974.21	719.061
COL9A3	2931.74	2358.14	1053.73	4243.74	1961.82	712.99	5542.07	2149.82	2731.62	1491.12	2025.4	3266.89	797.147	3520.93	1959.38	1968.53	2237.45	1961.82	6707.76	1628.36	1735.18	2905.94	1801.2	1237.04	983.053	2105.21	1175.16	1785.12	2826.54	2242.01	2425.84	2408.56	1959.38	2077.09	3689.54	2019.07	1782.79	2843.36	1621.25	2115.98	2421.06	2314.31	2324.2	1468.61	2219.2	2090.13	2977.59	1754.6	1602.51
COMT	587.257	800.91	737.262	1014.88	1010.76	663.045	556.412	871.153	625.709	1549.62	610.647	1159.8	617.32	663.045	866.172	996.112	1160.48	905.097	547.77	1114.34	636.043	640.171	547.328	977.758	943.238	726.907	803.047	1334.84	637.315	849.154	1259.96	1009.32	1025.27	1348.05	787.466	1047.2	1005.49	672.672	1281.33	1302.04	672.672	655.572	748.211	1069.42	1182.75	925.529	1200.95	1182.36	1424.02
COPS2	805.865	1322.46	817.283	991.26	1263.87	661.292	1410.87	983.053	1016.72	784.385	744.976	1060.27	720.804	1018.52	1148.85	1059.66	962.376	1124.26	833.993	715.767	2037	954.975	1415.77	984.43	1430.77	1162.74	1256.08	1070.91	1292.69	877.457	1468.61	894.16	1176.04	841.771	792.537	993.805	1035.08	878.103	866.172	1791.42	925.87	872.987	1017.61	1314.87	832.627	1024.03	1193.57	1246.34	849.848
COPS5	821.86	1109.38	1399.41	1212.63	1142.08	1346.27	797.396	1282.86	1111.96	1120.71	830.298	956.429	856.11	1045.03	1006.82	1044	869.106	1014.48	920.425	596.411	1362.4	898.324	1224.52	1478.67	1814.09	704.718	967.925	1047.71	1103.44	1042.26	861.535	970.098	1448.01	930.729	979.006	928.866	1178.5	896.682	925.529	910.577	989.987	913.361	1060.75	1128.44	1082.28	964.764	858.399	1253.07	963.982
COQ2	686.001	1241.42	605.105	818.664	985.575	957.028	1093.94	1191.19	746.262	845.409	727.956	1019.32	610.647	755.358	894.761	1004.31	974.605	1051.09	727.457	1233.07	1510.35	748.536	1126.14	871.153	3266.89	6593.88	871.153	1198.75	1327.91	1142.08	1108.15	965.218	944.036	959.621	1624.53	1624.53	847.854	760.694	904.086	1499.11	754.799	759.919	696.544	1000.69	1573.56	963.982	914.851	1201.47	1300.23
COQ3	2852.04	2889.83	1864.19	1558.29	2747.82	3138.1	5966.76	3419	2533.84	1378.51	3191.4	2188.77	1657.2	2462.62	2496.83	2425.84	1928.67	2501.91	2233.01	2585.45	3850.6	2739.38	4229.61	2657.2	4197.82	4243.74	2800.88	2772.42	4049.09	2987.7	2476.68	1793.8	2462.62	1617.91	2229.4	2271.26	2552.79	2780.95	2458.35	2715.92	2921.92	2800.88	2442.17	3954.1	2852.04	2620.98	1965.79	2871.09	1932.02
COQ5	1029.61	1846.2	654.078	905.439	1228.85	1461.47	1265.35	1170.61	1110.37	889.369	1320.62	1038.43	866.172	1120.71	1450.48	1453.85	1453.85	1349.15	550.457	1385.87	2138.26	1041.45	2592.64	1940.51	2613.85	564.331	1044.57	1298.6	1157.95	1225.44	950.015	897.957	1667.03	1045.03	1187.15	883.089	936.839	1106.32	1125.58	823.469	1210	1139.85	944.036	1542.08	2015.44	1179.62	1027.75	2383.91	1430.01
COQ6	936.839	1051.09	536.978	925.87	1051.5	653.064	2819.4	917.04	866.864	860.921	829.739	859.061	648.815	939.213	894.16	936.119	1102.95	948.913	942.536	1169.92	1146.6	868.132	1274.39	933.979	1367.97	1687.85	811.292	1312.31	1855.48	921.479	793.702	880.594	959.621	1007.19	833.418	813.501	912.318	1016.3	875.51	940.954	880.975	941.707	593.165	984.103	1126.68	880.594	1051.87	1007.89	875.176
COQ7	598.111	672.949	468.976	628.408	616.84	575.014	1450.48	737.548	771.029	719.86	571.337	635.162	474.033	743.344	631.059	726.631	696.334	652.821	818.664	853.87	670.435	701.09	606.897	521.196	527.886	1093.44	728.177	681.746	553.383	804.177	632.397	660.159	631.841	691.272	521.482	610.898	578.326	679.066	674.462	696.334	756.525	672.381	661.573	638.962	751.455	575.29	723.327	741.326	646.934
CPOX	490.627	643.835	692.086	634.722	1363.48	2317.94	1133.43	1047.2	542.401	1947.17	472.66	629.89	704.46	594.421	604.342	744.976	726.907	815.09	565.974	810.802	704.968	280.682	592.602	1981.59	2112.6	468.341	694.878	1599.67	491.625	927.278	682.772	638.962	795.364	765.63	1218.12	683.061	1173.89	356.227	1456.32	343.217	354.213	361.55	319.964	1520.01	335.598	925.136	792.254	1848.74	1500.41
CPT1A	443.797	818.133	465.333	751.084	712.99	891.339	1099.14	691.835	708.295	676.501	343.217	629.357	500.965	540.419	1054.69	780.366	715.315	695.09	709.941	778.407	750.008	418.326	632.397	656.5	651.296	1043.17	1393.36	684.235	854.132	762.348	657.136	645.339	578.946	681.282	656.726	551.178	555.242	439.444	676.255	602.291	477.002	441.292	484.119	797.645	755.811	672.028	845.96	821.343	675.759
CPT1B	762.01	622.615	385.158	494.851	697.336	722.543	932.453	657.355	964.764	550.132	865.933	682.274	421.602	867.837	842.407	487.282	525.522	447.92	838.559	594.421	582.422	937.616	471.491	492.88	601.684	1526.3	710.712	749.739	929.827	656.726	649.803	459.784	445.407	535.539	688.758	490.078	489.603	847.222	620.024	601.109	936.839	971.168	948.119	712.99	1378.51	436.251	609.361	609.575	666.503
CPT1C	1332.91	2931.74	3008.41	1712.88	4988.37	3971.03	2209.53	5030.13	1398.38	4680.12	1664.88	3201.9	3276.24	1126.68	3894.68	4442.52	3546.73	3334.62	1717.39	3461.38	2507.18	1504.69	2483.46	3546.73	3235.52	984.43	4961.66	4904.84	1913.73	4803.85	3334.62	4625.69	4158.76	3345.17	2317.94	4539.39	4644.27	1428.95	5477.31	3448.93	1662.7	1772.52	1809.55	5760.17	3402.14	2905.94	3761.41	5597.14	6224.12
CPT2	500.048	654.078	480.248	667.706	925.529	1080.63	756.525	481.813	613.871	1121.25	649.319	623.954	667.706	564.955	781.699	599.682	733.22	542.055	345.708	539.39	544.472	597.481	506.786	882.044	702.888	613.609	829.404	1052.84	688.233	524.765	534.193	800.91	807.167	899.667	427.469	701.09	618.225	529.37	1015.22	551.178	531.74	623.666	290.059	1039.99	441.292	561.022	830.298	873.937	1226.26
CRABP1	1246.34	716.642	419.684	644.843	645.974	932.453	847.222	790.675	981.997	601.995	1222.01	724.53	624.507	1096.89	808.571	793.086	625.928	687.378	1246.34	598.381	801.695	1238.74	863.955	639.221	451.929	904.086	603.717	508.933	1023.14	832.035	525.126	675.499	667.263	694.717	545.16	477.947	603.477	1183.5	559.797	539.39	1105.14	1212.63	1003.46	768.896	946.542	708.716	728.686	584.817	547.77
CRADD	981.481	1259.26	2053.36	2119.34	2249.79	1719.28	726.907	1554.23	1173.33	2188.77	965.581	1843.03	832.329	1068.81	1245.59	1761.49	1637.49	1589.61	599.682	1242.17	1186.06	968.651	1036.05	2154.05	1913.73	744.085	1124.87	2408.56	1137.9	1505.83	1640.33	1858.3	2264.75	1947.17	1395.52	1743.88	2008.64	1023.14	2180.19	1695.39	999.779	1009.32	613.038	2162.23	1759.32	1597.99	1584.39	2008.64	2287.54
CRAT	1826.43	1589.61	1297.86	2066.92	1985.39	1407.71	636.043	1394.52	1761.49	2747.82	1714.73	1940.51	1037.44	1816.76	2334.35	1973.96	2056.74	1910.87	668.263	1448.01	1141.1	1712.88	912.318	2039.97	1015.22	929.827	2292.86	1837.09	1102.52	1478.67	3036.87	2437.17	1589.61	2636.78	1814.09	2090.13	1628.36	1737.08	1968.53	1436.89	1606.38	1635.58	1548.28	1816.76	1211.49	1913.73	2219.2	1791.42	2198.16
CREB1	1977.41	3482.17	4961.66	3482.17	3591.18	6248.56	1748.4	2629.04	2561.01	3127.4	2124.11	2899.59	7280.69	2657.2	3069.87	2483.46	3309.9	2800.88	5272.5	2987.7	3235.52	1861.38	3546.73	5336.43	3866.13	2539.52	1679.28	3257.03	5760.17	1828.93	5621.48	1888.8	2552.79	3026.7	4552.69	1780.32	1953.34	2001.63	2684.35	2328.71	2395.6	1742.48	3083.51	2772.42	3008.41	2520.73	2880.9	2905.94	2931.74
CREB3	614.123	763.682	908.482	747.998	716.922	1436.89	961.244	744.619	839.129	499.15	701.616	743.847	1017.15	855.185	655.832	591.426	549.731	623.413	1965.79	398.579	862.715	775.646	933.979	845.96	861.535	1026.05	617.628	605.955	1164.62	721.285	677.473	539.762	699.896	470.884	712.081	647.245	691.543	670.224	577.791	649.319	794.232	674.973	676.724	667.941	745.291	639.644	623.666	574.15	659.617
CREB3L4	787.087	1048.15	1173.33	1234.76	1005.49	1284.36	2789.25	1450.48	633.202	945.859	348.309	944.474	1471.18	204.752	848.154	935.78	721.565	1155.22	4387.53	876.149	1312.31	647.98	1269.28	1164.05	899.032	828.905	717.7	879.641	1064.08	1501.8	4093.14	999.416	1045.03	614.363	1233.07	987.897	1232.32	468.341	1198.75	971.973	121.138	380.881	684.43	915.376	1271.87	1397.42	899.032	1096.32	1057.68
CREBBP	944.829	1122.9	1036.99	904.086	940.954	1260.9	1064.08	827.292	979.409	718.486	963.257	902.453	1371.07	1011.61	897.957	785.948	932.912	848.863	1269.28	846.327	1253.74	951.121	1533.43	1122.36	1230.84	741.616	807.167	882.762	1089.68	841.771	762.63	677.241	905.439	762.01	1122.36	666.797	882.762	937.193	1000.23	867.574	1002.14	931.421	1212.63	774.803	851.269	966.752	817.872	900.864	904.086
CREM	756.28	649.319	923.396	614.363	589.972	925.529	448.849	204.752	720.106	217.341	907.359	543.757	917.373	816.654	430.993	372.949	545.16	454.683	679.279	322.161	475.64	760.985	705.779	629.063	1448.01	1345.3	280.682	561.321	760.985	188.366	488.24	447.295	549.731	550.132	538.135	400.853	577.446	754.799	573.542	284.781	760.694	735.315	1139.85	525.126	1217.45	468.341	226.384	356.227	335.598
CRHR1	924.091	925.529	791.985	711.771	687.61	1169.19	826.054	667.462	951.516	258.798	798.946	775.646	1018.81	806.615	654.078	588.232	576.113	589.441	3276.24	582.181	777.048	872.987	875.871	821.343	570.965	613.871	424.211	598.111	1262.96	658.45	475.64	425.014	564.331	382.13	960.751	408.303	591.986	782.965	622.275	894.413	934.701	727.684	784.582	643.835	427.469	670.658	560.098	665.216	481.813
CRHR2	738.065	1005.08	939.213	850.169	757.68	713.288	993.805	794.46	801.404	679.981	676.724	837.674	1235.6	696.819	785.683	690.595	479.321	953.544	1934.19	410.559	1065.11	686.55	1193.57	1006.35	821.601	812.341	636.46	715.767	970.098	714.267	746.687	594.715	800.182	254.349	1106.32	616.563	807.389	632.954	849.533	606.897	617.966	605.105	705.514	802.214	809.116	1070.44	676.724	736.11	829.404
CRK	1175.16	780.366	739.568	736.836	846.622	1184.29	928.466	667.706	1487.14	624.678	1385.87	769.317	1179.62	1380.83	693.118	672.22	778.743	815.992	1151.31	606.897	591.713	1390.98	740.61	903.784	959.285	636.752	727.457	717.985	801.695	636.043	732.184	908.83	632.954	702.236	908.83	822.598	736.836	1282.86	816.202	611.456	1581.88	1505.83	1472.66	730.967	516.009	835.304	764.3	771.029	732.184
CRKL	944.036	1026.45	1203	1298.6	1532.37	927.278	987.897	1124.87	981.074	1372.09	927.788	1198.03	1448.01	915.698	873.354	1234.76	1848.74	1057.14	1004.72	1327.91	1144.62	883.715	1030.45	1334.02	1508.83	879.78	784.931	1469.84	862.985	1242.17	1182.36	1581.88	1335.58	1814.09	1416.92	1240.5	1386.99	892.746	1405	1176.62	896.915	868.132	866.493	1315.63	1365.34	1287.8	1457.74	1198.03	1393.36
CRLS1	619.509	844.181	527.886	653.572	511.2	650.509	609.173	555.8	575.29	626.18	624.244	667.263	707.609	508.933	803.941	524.765	470.121	508.933	679.751	584.308	555.242	591.04	647.718	550.132	537.37	781.395	752.565	493.305	827.937	556.412	560.402	563.079	514.053	696.334	613.306	621.203	631.059	628.846	509.833	517.52	597.769	623.954	545.16	572.211	628.408	590.272	645.791	503.826	479.769
CRP	5030.13	3378.88	1977.41	5134.76	2507.18	1897.51	6593.88	1879.51	4523.59	2185.2	3731.14	3894.68	2447.21	4937.46	2826.54	2533.84	2650.26	2425.84	1831.71	1985.39	2675.6	5855.78	2146.16	2219.2	1580.61	1071.87	2180.19	2242.01	3322.59	2233.01	2880.9	4158.76	2731.62	2513.19	4093.14	2724.03	2352.86	4212.72	2124.11	2952.06	3433.69	3614.43	4158.76	1632.08	1601.06	2724.03	4077.18	1728.11	2060.19
CRY1	890.688	1067.17	995.238	870.288	962.827	1166.41	797.147	774.33	830.298	1062.63	897.581	892.746	1337.41	878.734	944.036	888.309	1051.5	805.605	975.41	598.111	1100.23	825.204	951.516	945.23	1433.17	761.81	950.26	991.26	698.384	761.81	952.571	837.096	1109.38	681.746	1144.05	832.909	1018.52	814.48	906.582	911.208	843.635	790.425	1254.42	1006.35	764.881	894.413	897.581	755.075	1056.64
CRY2	1770.11	1302.04	1689.64	2598.68	2063.76	1655.59	3419	1448.01	1369.05	1651.55	1725.58	1612	1900.77	1487.14	1263.87	1833.82	1355.87	1642.23	1710.05	1493.83	1214.13	1406.97	1119.65	1671.89	2507.18	1549.62	1153.09	1928.67	1569.74	1686.02	1950.54	1777.86	2047.12	1398.38	2425.84	1932.02	2146.16	1579.44	1915.71	1613.81	1535.13	1449.18	1273.45	1710.05	1879.51	1918.21	1782.79	1775.02	1921.52
CRYL1	386.99	597.481	614.931	636.46	685.016	657.355	760.203	586.289	469.57	1149.38	394.229	610.898	696.819	398.579	755.358	479.321	357.934	396.441	703.319	708.054	523.611	408.303	549.376	638.74	545.577	386.084	592.297	875.51	594.194	508.425	529.704	471.491	610.647	608.019	856.427	578.946	621.727	467.629	774.33	403.97	472.105	468.341	580.66	815.992	376.985	418.976	639.221	864.99	977.758
CRYM	1072.2	1007.19	663.261	1032.68	751.819	719.061	1321.32	886.898	845.96	750.796	916.015	1109.96	846.622	923.396	1030.04	880.307	730.449	878.45	1068.81	893.765	795.02	1153.09	866.172	689.165	641.364	945.556	1096.89	716.248	1093.44	901.127	862.065	994.319	775.907	883.408	773.288	897.581	702.407	1067.17	803.346	735.057	918.987	1034.61	701.09	706.027	796.482	853.638	975.722	791.985	731.485
CS	750.461	872.678	1323.47	864.628	1191.75	785.683	602.913	916.015	749.49	1991.47	787.95	869.446	1206.79	628.408	1151.31	1088.03	1327.91	1027.75	613.871	2090.13	611.456	827.638	736.836	1136.31	980.424	665.975	1467.18	1279.52	815.09	977.338	1279.52	1151.31	953.544	1725.58	1131.49	1381.99	1164.05	721.025	1739.72	1006.82	694.878	874.49	785.451	1798.98	555.8	1000.23	993.022	1385	1816.76
CSAD	4552.69	1334.02	1170.61	1521.62	886.898	900.27	741.616	994.791	4442.52	1162.25	4644.27	1137.25	1065.64	2998.28	1622.56	2056.74	1055.2	2340.8	625.205	1481.38	936.119	5134.76	1027.28	846.928	799.253	1008.37	2025.4	871.153	988.295	1006.35	961.244	1481.38	1067.61	1465.87	610.087	1675.58	1036.51	4110.67	965.581	863.306	4093.14	4735.71	4243.74	921.787	1589.61	1748.4	1132.88	788.312	993.805
CSE1L	1703.79	1977.41	3448.93	2324.2	3461.38	2826.54	1900.77	3939.96	1712.88	3299.55	2093.6	2363.78	3671.73	1647.46	2085.37	3689.54	1934.19	2977.59	1811.76	4680.12	2468.41	1669.45	1988.11	3095.63	2772.42	848.649	2970.44	2863.3	1179.62	4158.76	2852.04	3201.9	3533.67	2977.59	2050.67	4077.18	3991.41	1811.76	3402.14	3150.34	2021.97	2090.13	1469.84	3640.48	2309.41	3191.4	2402.54	3894.68	3626.98
CSF1	1086.85	921.127	1058.83	960.345	1007.89	986.397	1105.79	836.362	928.148	853.87	1130.22	990.893	1250.57	1089.68	804.177	924.091	996.112	891.736	1146.6	956.658	987.535	958.133	1130.98	1069.42	1493.83	2328.71	910.577	951.516	1028.95	898.662	1247.96	1024.88	921.479	1142.72	769.889	1131.49	1101.92	1124.26	818.133	1143.38	1092.41	1018.81	1176.04	1025.27	2085.37	875.871	1002.64	810.183	914.567
CSF1R	11391.4	10428.2	10351.2	9977.14	9032.68	9817.94	10062.6	8197.78	12574.3	9899.21	10508.1	10351.2	8687.75	15326.9	11862.5	9694.81	10126.3	9899.21	9899.21	4781.56	10126.3	10843.2	12847.9	10508.1	9387.89	11671.5	13538.3	7692.27	9753.8	10351.2	9322.2	10916.8	9101.57	9101.57	11226	11156.3	9263.58	10998.9	7848.88	11075.1	11671.5	9817.94	10202.3	6676.87	11671.5	10351.2	11391.4	7280.69	7576.94
CSF2	1205.9	1761.49	1256.08	1780.32	1266.28	971.973	1530.83	1033.29	1330.59	1160.48	1133.43	1424.02	1256.85	1314.87	1475.36	1174.54	1651.55	1460.14	1169.19	1465.87	1255.19	1171.27	1373.18	1039.99	987.535	452.645	1222.93	1205.9	1697.67	1028.95	1191.19	1282.86	1240.5	1594.92	1244.74	1372.09	1334.02	1230.84	1060.75	1327.91	1302.04	1237.9	1725.58	1132.08	561.321	1189.58	1266.28	973.032	1435.17
CSF2RA	4904.84	5884.43	8619.55	9263.58	6593.88	8372.63	3924.15	6300.22	3671.73	6300.22	4110.67	6441.58	9209.7	4781.56	4523.59	5160.95	5316.21	6676.87	10126.3	6623.05	4661.62	3671.73	5272.5	7692.27	6648.62	7312.4	2826.54	6740.98	8279.36	4471.81	10843.2	5884.43	5291.53	5917.27	8246.72	4265.03	5112.47	4625.69	7016.2	4753	4229.61	3655.45	4661.62	5737.27	6224.12	5966.76	7646.76	7204	6562.11
CSF2RB	839.69	1320.62	2921.92	1533.43	1932.02	2568.1	499.15	1314.87	1003.09	1910.87	964.764	1152.02	3213.22	746.059	919.38	1352.8	1520.01	1621.25	691.272	1542.08	691.543	850.701	581.634	3562.02	1491.12	946.224	779.39	2063.76	836.362	2292.86	1818.76	1599.67	1426.36	1846.2	1360.01	1422.52	1348.05	923.816	1861.38	1161.7	1026.97	888.309	813.246	1414.37	866.493	1514.7	1394.52	2112.6	1940.51
CSF3	1405	856.748	1023.14	1083.2	971.621	1314.13	995.628	1139.13	1322.46	819.652	1215.3	919.38	802.436	1413.2	687.027	837.096	919.707	907.359	1809.55	896.266	759.138	1356.78	680.551	1119.65	1008.84	533.796	688.484	964.383	859.398	1128.92	925.136	911.208	802.214	953.901	2053.36	824.975	847.222	1370.11	871.153	798.103	1171.98	1300.23	1063.17	860.626	485.711	884.987	934.701	1014.03	852.535
CSF3R	2090.13	2977.59	2758.63	3850.6	2880.9	1833.82	1501.8	2731.62	1866.31	2642.71	1959.38	3322.59	1276.8	1977.41	2324.2	2545.51	3482.17	2690.55	3761.41	2739.38	2483.46	1884.99	2188.77	3419	1633.72	883.715	2747.82	2739.38	2642.71	2931.74	3222.87	3345.17	2747.82	3731.14	3107.19	2942.86	2765.1	2021.97	2468.41	2843.36	2005.33	2071.06	1615.91	2287.54	2666.45	2998.28	3702.16	2520.73	2592.64
CSGALNACT1	640.171	1095.71	3118.13	1003.46	1900.77	3266.89	748.536	1430.01	595.039	3924.15	573.542	1052.42	2377.97	482.3	928.466	935.049	1084.44	1099.14	1023.62	1285.37	973.032	682.526	973.788	2005.33	2229.4	1138.58	1045.91	2188.77	2328.71	1244.74	2432.37	921.479	1183.5	1034.13	2340.8	1143.38	1307.54	604.342	1934.19	1362.4	580.205	621.727	894.761	2271.26	1571.77	1110.86	1536.77	2629.04	1839.71
CSGALNACT2	588.545	979.409	987.054	662.33	909.582	1127.18	1104.17	947.449	600.31	936.471	356.227	819.14	956.658	272.909	983.053	746.499	805.086	815.309	1757.19	1081.6	1621.25	456.506	1414.37	915.698	1157.95	1406.97	774.56	993.805	1375.31	921.127	1104.59	678.609	714.05	811.292	1157.95	726.907	813.246	469.57	1056.17	1396.47	398.579	420.74	264.135	951.516	1052.84	731.485	986.783	894.16	1141.69
CSK	562.042	469.57	565.738	544.472	324.79	361.55	442.274	517.114	544.081	607.752	558.624	233.906	516.736	702.236	171.515	411.418	482.617	366.794	546.581	486.74	247.842	560.701	2889.83	485.12	834.27	538.739	188.366	456.006	298.081	491.625	465.333	409.557	337.344	576.113	936.471	423.604	335.598	604.629	404.963	386.99	607.48	578.326	856.427	573.172	672.672	368.05	412.345	474.033	366.794
CSNK1A1	6593.88	5227.9	7414.53	5519.78	6952.66	4918.95	8279.36	5785.48	6500.7	6021.21	6125.02	4988.37	6276.78	7016.2	5621.48	5182.49	6300.22	4352.26	4243.74	5477.31	6529.23	5571.82	8112.56	7646.76	8279.36	6323.13	5182.49	6845.47	5477.31	5643.12	6172.12	4961.66	6150.22	5336.43	7807.85	5030.13	5050.03	6323.13	5571.82	5519.78	6500.7	6021.21	6774.59	6740.98	7170.63	4888.05	5597.14	5917.27	6195.07
CSNK1D	2047.12	2578.51	3083.51	5712.41	4803.85	3008.41	1075.22	4625.69	2213.87	3991.41	2442.17	4110.67	1259.26	2085.37	3036.87	4904.84	4300.36	3761.41	1555.9	7092.37	3546.73	2437.17	1811.76	3169.53	2880.9	1121.25	3008.41	3833.48	1584.39	5205.07	4229.61	4823.01	4937.46	5884.43	2166.23	4961.66	4869.18	2690.55	4823.01	3507.79	3169.53	3161.21	2081.01	4644.27	4143.49	4352.26	2090.13	4458.49	4661.62
CSNK1E	1380.83	1012.52	1130.98	1166.99	843.354	1221.44	720.804	771.295	1532.37	869.691	1420.51	985.575	1546.56	1664.88	935.049	907.359	973.438	1062.09	1117.98	854.458	1050.62	1374.28	936.839	1218.12	1310.39	1554.23	926.923	779.39	1021.02	702.631	764.881	932.912	917.373	1066.73	1109.96	979.993	1005.08	1342.25	834.545	875.176	1384.15	1320.62	1684.6	861.535	1283.63	860.626	811.044	993.805	868.778
CSNK1G1	669.053	895.189	1183.5	933.254	1031.28	1686.02	908.83	1319.64	820.572	909.582	745.781	964.383	1421.55	818.356	1025.73	1032.24	842.051	999.779	923.027	627.222	1118.33	917.639	1028.19	1127.18	1098.7	745.291	1376.45	874.219	930.729	1006.82	894.16	1031.28	1109.96	787.087	882.328	1168.44	979.409	801.695	1008.37	818.664	848.154	959.285	716.922	1179.11	983.053	1179.11	1017.15	1268.31	1080.63
CSNK1G2	425.766	850.701	892.746	720.589	667.706	1283.63	461.605	479.321	443.797	634.197	376.985	678.373	1207.68	540.055	536.174	669.236	910.577	809.116	683.295	414.37	782.965	488.666	954.565	965.987	2141.77	2468.41	850.995	545.973	643.099	521.196	487.698	632.647	775.279	744.361	568.721	774.803	780.908	407.096	704.718	860.385	442.274	469.57	1055.74	804.177	1172.72	871.153	588.851	594.421	776.183
CSNK1G3	823.099	1105.14	1341.14	1028.19	1256.08	1090.4	957.028	1176.04	723.327	1126.14	722.328	1155.22	1316.75	798.946	1271.87	1147.87	950.015	1017.61	1107	775.646	1093.94	854.458	1166.99	1352.8	1346.27	1195.71	1455.1	1078.52	906.996	1188.19	1164.05	1338.23	1128.44	1077.94	959.621	1284.36	1104.17	839.958	1247.08	1088.63	783.188	885.801	712.651	1098.7	1961.82	1139.13	1186.06	1050.15	1126.14
CSNK2A1	776.183	566.943	720.352	560.098	567.873	608.019	576.113	487.282	707.317	413.386	760.694	470.884	880.307	775.279	448.849	513.358	531.342	457.107	637.869	331.673	532.597	666.503	657.582	652.086	504.678	577.791	409.557	495.453	598.94	487.698	548.505	415.661	511.698	390.634	527.886	480.675	492.88	652.573	500.494	633.488	654.078	633.688	752.087	595.577	564.955	468.976	524.765	386.084	422.794
CSNK2A2	556.857	629.063	1301.02	679.54	980.722	1109.38	470.121	569.23	659.328	927.788	602.913	622.615	1791.42	621.727	382.13	581.634	470.884	1110.86	1007.19	528.523	481.192	636.043	539.39	1469.84	1262.21	877.063	322.161	852.535	706.47	536.978	582.782	748.536	604.863	678.373	942.863	659.328	790.675	520.35	961.244	371.573	610.647	542.401	909.237	933.608	585.156	1243.83	558.624	835.304	882.762
CSNK2B	374.178	604.863	690.346	600.582	765.127	765.962	602.601	493.761	607.752	737.788	484.503	654.078	1086.44	544.472	509.833	395.55	351.222	1280.45	626.18	258.798	335.598	574.15	428.306	745.781	918.987	380.881	502.451	712.99	608.911	429.328	746.499	590.481	432.885	272.909	1321.32	568.962	481.192	443.214	771.295	585.693	502.451	517.114	857.807	809.659	398.579	1230.84	683.479	657.136	714.522
CTBP1	1336.41	949.655	983.515	1003.09	1230.11	1209.24	2921.92	1179.62	1033.29	958.89	1082.68	1095.02	1396.47	1171.27	983.515	973.788	830.298	936.119	2119.34	994.319	794.736	1371.07	877.457	1129.58	951.121	1046.31	987.054	1064.08	1066.29	1172.72	1121.25	1195.71	967.925	879.368	1179.11	1040.97	1015.92	1273.45	1115.01	909.237	1076.86	1306.54	983.053	1055.2	1395.52	1094.51	1117.98	1132.88	1133.43
CTBP2	2297.24	2408.56	2025.4	1721.47	2053.36	1848.74	1309.59	1997.88	2317.94	1558.29	2277.23	2019.07	2666.45	2528.05	2483.46	2224.48	2108.49	2119.34	1944.27	2389.85	2224.48	1977.41	1884.99	2158.26	1710.05	3793.23	2066.92	1897.51	2198.16	2229.4	2303.22	1851.57	2043.65	1763.42	1934.19	1869.42	1601.06	2146.16	1706.18	1866.31	2363.78	2060.19	2747.82	2047.12	2501.91	2066.92	2112.6	1973.96	2105.21
CTGF	717.439	561.713	1085.92	1039.51	836.877	848.863	801.182	733.499	581.016	1083.72	779.11	617.628	1152.55	606.727	583.382	876.149	930.983	697.85	719.86	838.559	741.019	608.291	747.23	1003.46	1315.63	742.382	733.828	921.479	554.262	869.446	821.343	1012.04	938.85	844.181	735.903	1010.76	967.519	651.104	790.675	691.543	681.746	629.357	709.486	909.924	825.704	812.069	663.261	784.385	877.063
CTLA4	1395.52	1488.12	1156.47	1804.1	857.464	852.535	996.112	929.486	1013.23	910.577	1401.67	1610.39	1084.91	1397.42	1131.49	1142.08	1303.86	1160.48	1248.86	780.366	1212.63	1309.59	1165.32	1062.63	1222.01	974.21	901.443	871.411	1630.37	1007.19	1261.53	1327.91	1018.81	1337.41	1848.74	1129.58	1057.14	1416.92	803.941	1304.84	1133.92	1266.28	1035.08	789.496	903.474	1233.07	1245.59	848.863	782.503
CTNNA1	1094.51	766.502	958.133	905.845	931.791	1065.11	1485.71	781.146	1385	827.638	1028.55	779.933	1392.12	1457.74	665.975	774.803	898.324	729.123	947.449	1003.46	1147.87	1157.95	962.376	1016.3	809.902	477.947	814.172	905.439	1044.57	804.769	1090.4	871.766	839.446	1015.92	651.296	945.859	871.153	1014.88	836.362	1036.05	1441.04	1028.95	964.764	936.839	477.947	729.681	809.389	779.933	880.307
CTNNB1	1130.98	1238.74	1268.31	918.059	1016.3	1381.99	1258.34	848.154	1325.6	807.686	1205.9	1018.12	1921.52	1177.09	872.42	994.791	995.628	939.866	1090.4	1024.88	1386.99	1226.87	1597.99	1248.86	1910.87	1274.39	1018.81	1036.99	1524.32	807.686	1166.99	873.605	1077.5	924.369	1027.28	1061.14	1171.27	1171.98	761.503	1057.68	1126.14	1231.65	1100.23	1027.75	984.43	936.471	837.942	928.466	896.682
CTPS1	684.43	873.937	1163.46	506.251	774.803	1219	712.99	676.983	507.579	1153.86	406.338	727.684	922.164	284.781	931.791	801.905	796.184	717.7	612.821	699.574	669.053	303.509	760.694	974.605	4110.67	7414.53	678.609	1105.14	695.376	607.48	641.134	656.726	746.499	845.125	1251.5	726.631	815.657	333.467	1441.04	567.873	386.084	277.036	217.341	1228.85	1461.47	690.595	863.955	956.658	1327.91
CTPS2	829.158	720.589	853.638	703.101	736.622	583.382	587.629	579.29	557.209	852.535	660.782	909.924	568.504	607.752	784.582	699.259	890.402	663.558	529.704	578.946	522.778	652.374	465.333	647.718	687.027	554.262	827.937	823.099	600.859	1016.3	778.407	879.641	728.177	972.319	1182.36	789.993	709.941	627.794	815.309	975.41	576.474	704.968	711.525	617.048	534.927	760.203	918.338	691.543	759.384
CTSD	638.519	564.955	762.01	241.93	686.001	3533.67	432.885	504.678	650.266	488.666	672.949	824.446	460.991	663.789	482.3	477.446	421.602	400.853	762.01	506.251	379.674	649.803	496.399	586.562	794.46	614.363	152.2	831.572	555.8	456.006	403.97	333.467	380.881	502.451	784.931	505.1	624.907	646.671	333.467	665.738	700.349	626.723	573.542	445.407	547.328	457.831	315.293	632.954	445.407
CUL2	1012.52	1037.44	1264.61	881.646	791.766	1606.38	558.89	736.836	1005.08	736.11	1093.44	823.469	1462.6	1095.02	750.461	1362.4	915.376	623.954	534.571	584.817	887.591	872.42	657.355	1062.09	885.801	568.504	806.126	839.129	475.64	635.792	831.572	990.893	1430.77	913.692	885.329	688.484	693.95	954.565	792.537	528.206	932.912	872.42	1093.94	773.835	1364.47	634.197	611.758	780.631	953.2
CUL4A	996.112	921.479	1164.05	1272.68	577.07	781.146	702.888	661.855	1025.27	631.617	948.119	672.672	854.458	1029.61	699.574	614.363	781.395	564.331	655.572	503.378	557.929	844.488	539.762	848.863	1023.62	784.385	644.088	714.522	669.236	619.509	553.383	730.967	705.514	753.383	912.687	650.816	660.494	926.923	553.383	828.591	905.845	837.359	786.487	580.66	602.291	591.986	660.782	667.941	716.642
CX3CL1	493.761	786.825	1115.01	811.044	1075.91	1210.73	821.049	870.688	486.74	953.2	439.444	715.961	796.842	537.37	550.843	578.946	624.244	546.255	1162.74	637.315	628.66	502.916	554.898	1264.61	1061.65	1215.97	496.876	1145.91	822.128	795.901	888.635	637.513	657.355	589.972	761.81	563.372	642.859	512.597	1005.85	689.005	565.738	481.192	680.804	1005.08	1074.56	527.17	702.888	1045.03	1046.31
CX3CR1	1018.52	950.015	940.954	1094.51	762.01	1035.69	721.767	1090.92	942.863	777.048	860.921	911.568	727.956	889.369	819.652	811.292	955.571	1116.63	892.039	981.997	980.722	983.515	679.54	1029.61	675.499	705.514	1456.32	866.864	872.42	1048.15	1092.41	953.901	817.007	965.987	777.048	932.453	811.558	856.748	766.853	1070.44	823.776	1069.42	942.084	861.232	735.903	914.108	1005.85	963.607	726.181
CXCL1	628.408	748.808	673.703	837.359	598.94	593.433	1491.12	713.288	626.723	661.855	618.769	884.626	605.655	729.681	630.521	649.803	987.054	742.604	723.801	759.384	716.642	672.949	678.147	790.931	421.602	394.229	945.556	661.855	667.941	754.799	880.594	853.638	745.291	960.345	606.463	843.92	694.717	654.284	593.957	981.074	668.263	699.574	867.837	732.184	694.878	621.515	789.496	735.903	637.869
CXCL10	442.274	516.393	707.317	643.645	666.503	475.08	605.955	820.572	396.441	866.864	507.983	414.37	633.488	594.715	445.407	677.473	843.92	843.354	708.955	883.089	444.687	522.778	715.961	775.279	435.465	604.342	778.082	584.817	258.798	894.413	867.574	965.581	484.119	1026.05	476.122	770.129	451.353	456.506	795.598	565.274	472.66	545.577	596.966	692.879	584.817	754.799	703.932	689.871	697.85
CXCL11	614.931	724.088	652.821	673.504	729.123	620.466	1004.31	651.805	729.971	509.432	640.639	594.715	661.014	793.702	628.022	572.823	753.645	605.955	898.662	637.513	797.85	654.812	894.413	605.105	628.408	822.598	782.732	687.843	689.871	578.946	577.07	609.575	702.236	729.123	573.172	594.715	661.014	616.563	674.973	441.292	622.275	577.791	793.989	697.85	745.669	640.385	578.326	789.728	608.291
CXCL12	1182.36	1127.73	1137.9	1130.98	1051.87	901.127	776.432	991.26	1710.05	1051.87	1462.6	757.399	760.985	1399.41	1186.06	1229.5	1306.54	958.133	754.564	1546.56	1120.71	1352.8	1013.67	1303.86	991.26	737.927	1411.99	1012.52	721.025	1178.5	1059.66	1076.35	1179.62	1248.86	753.383	1066.73	923.396	1318.69	1126.14	970.853	1558.29	1510.35	1573.56	1352.8	791.766	930.983	1100.23	1221.44	1314.13
CXCL13	1082.68	797.396	1471.18	1462.6	1317.64	1005.85	1742.48	1155.84	1259.26	1457.74	1085.39	1051.5	1299.44	1268.31	941.317	1244.74	1681.22	1188.19	1154.57	1651.55	972.319	1129.58	921.479	1300.23	750.193	740.802	925.136	1185.48	1073.96	1122.9	1097.48	1366.73	1610.39	1843.03	998.409	1446.35	1671.89	1139.13	1163.46	948.119	1262.21	1258.34	1430.01	1135.71	1013.67	1095.71	971.973	1314.13	1296.33
CXCL14	16165.1	5253.14	5070.09	9817.94	3671.73	5597.14	5643.12	6276.78	15204.5	3419	15204.5	5917.27	4007.36	14894.9	5855.78	9032.68	5667.39	9630.83	6224.12	5542.07	5134.76	14408.3	5499.09	4781.56	3461.38	1322.46	7807.85	2684.35	3731.14	6323.13	3602.9	9101.57	5571.82	7768.61	3533.67	7977.11	6593.88	14635.2	3266.89	6348.83	14755.6	14894.9	15460.5	3169.53	3850.6	7977.11	4961.66	4625.69	3050.45
CXCL16	1232.32	772.687	840.435	1015.57	806.126	1014.03	730.449	738.065	1205.9	723.801	1093.94	882.762	1081.07	1364.47	815.09	662.33	807.972	824.172	1073.96	645.541	638.326	1092.41	591.713	902.453	781.699	1496.31	705.779	832.909	844.488	668.583	675.499	724.299	693.118	751.566	665.975	698.984	675.254	1179.11	827.292	824.446	1179.62	1054.69	1630.37	905.097	1012.85	851.561	678.609	924.369	732.416
CXCL2	415.661	712.651	738.866	687.378	635.162	870.059	1066.29	767.898	560.701	427.469	362.959	666.503	931.421	610.087	643.645	655.379	644.088	641.134	1651.55	491.141	768.448	576.113	765.962	713.805	554.262	702.631	631.059	559.584	790.425	690.993	659.075	577.791	714.522	485.12	822.902	593.957	663.789	507.579	641.134	626.427	604.034	543.362	1088.03	709.486	469.57	640.171	535.774	719.86	673.703
CXCL3	171.515	832.909	1066.29	789.272	865.346	1882.63	779.39	905.845	662.569	696.334	284.781	832.329	1310.39	488.24	644.608	688.013	506.786	728.686	5355.24	530.464	764.881	513.029	1048.15	1073.96	935.78	2205.4	563.079	637.869	1332.91	763.167	890.688	610.898	747.462	504.678	1221.44	633.202	794.46	683.479	699.896	712.384	828.591	691.272	430.993	661.573	942.863	765.63	582.422	851.962	726.358
CXCL5	421.602	739.801	1165.32	845.125	932.912	1152.02	921.787	884.038	488.24	962.376	404.963	763.167	1351.12	609.361	782.268	799.253	792.254	996.504	1234.76	723.058	735.315	554.262	811.292	1397.42	1227.78	2642.71	1048.59	803.346	789.728	897.957	817.007	898.662	733.828	988.623	652.374	904.395	818.664	460.344	1021.43	887.991	482.617	517.52	505.1	875.51	1538.83	899.977	804.769	959.991	939.556
CXCL6	407.096	613.038	1642.23	656.931	1015.22	1710.05	356.227	640.903	398.579	1088.63	361.55	633.488	1757.19	493.305	456.006	558.27	551.178	562.365	693.666	713.805	563.731	369.455	921.127	1811.76	1155.84	337.344	518.093	853.87	785.451	722.019	541.151	672.028	600.859	748.211	729.123	652.573	741.616	258.798	997.876	746.059	284.781	312.283	548.19	950.606	459.784	743.344	562.365	1020.61	784.385
CXCL8	529.704	663.261	420.74	540.792	564.955	451.353	493.761	954.975	502.451	646.934	548.19	689.362	497.973	514.862	681.282	630.521	518.429	683.295	524.115	622.275	818.92	477.446	488.666	378.36	826.054	621.203	702.631	644.088	644.32	961.946	535.774	543.757	524.115	499.558	1257.54	636.46	629.89	516.736	623.413	1098.7	532.163	547.77	708.295	385.158	484.119	619.805	500.048	638.092	490.078
CXCL9	625.461	665.467	742.14	665.975	728.913	832.035	719.86	530.924	591.04	728.686	566.943	638.962	929.156	629.679	573.811	403.97	502.916	372.949	730.722	494.851	709.941	606.463	613.306	778.082	438.734	425.014	460.991	779.11	759.919	517.114	760.456	457.107	533.415	419.684	539.39	559.797	551.178	515.347	782.732	1238.74	513.799	593.165	646.457	818.664	425.766	408.303	585.987	669.441	701.09
CXCR1	637.513	636.248	1752.56	1146.6	1684.6	1027.28	615.432	1025.73	615.186	1735.18	679.751	1044	1378.51	663.261	596.698	845.409	808.571	782.732	601.995	631.617	752.917	618.469	605.396	1653.53	1189.58	500.048	656.265	1791.42	855.185	895.189	1088.63	1121.82	1307.54	953.2	1497.76	1029.61	1421.55	482.617	1632.08	902.835	519.214	522.321	553.383	1358.03	3069.87	913.037	991.809	1344.17	1619.44
CXCR2	917.04	763.987	1581.88	1276.8	1430.77	995.238	607.48	963.607	770.713	1493.83	867.242	1085.92	1314.13	803.624	783.479	1016.3	1012.04	974.21	784.094	521.482	543.757	810.183	605.955	1542.08	969.363	437.723	775.646	1586	1025.27	863.955	1105.14	1233.97	1318.69	1133.92	1015.57	1118.98	1403.96	818.356	1530.83	864.628	778.407	777.744	761.239	1451.49	637.513	1073.3	1102.52	1307.54	1497.76
CXCR3	682.772	603.477	704.202	719.588	781.994	632.647	965.218	663.045	786.487	432.885	615.432	557.636	933.254	754.799	603.477	525.126	481.813	658.45	1335.58	470.884	575.29	700.168	672.028	699.259	362.959	607.752	425.766	672.028	971.621	600.859	598.381	513.029	713.579	217.341	484.119	604.629	668.263	705.779	598.662	520.35	735.607	647.98	1133.92	593.754	757.68	640.903	538.739	551.614	499.15
CXCR4	685.016	646.671	760.985	945.556	813.246	853.87	1121.82	741.326	752.917	1021.43	647.98	787.466	1028.19	721.025	657.355	684.235	396.441	625.461	1032.24	416.442	567.569	828.248	691.543	847.595	720.352	496.876	663.558	759.138	823.469	715.505	775.279	842.722	780.908	241.93	826.054	837.096	869.106	667.462	848.863	766.502	634.197	715.084	676.501	854.841	752.338	795.598	833.71	785.451	843.115
CXCR5	1811.76	866.493	766.853	890.054	897.581	890.972	1575.02	840.435	1765.88	730.722	1768	820.296	1145.91	1679.28	971.973	863.652	756.525	831.211	1216.75	717.985	796.842	1821.52	726.358	744.361	707.111	443.797	1023.14	831.788	722.328	844.488	977.338	960.751	790.251	697.336	1230.84	850.169	771.552	1855.48	821.601	849.848	1782.79	1793.8	1877.37	854.132	565.738	902.453	994.791	817.007	783.188
CXCR6	5621.48	8687.75	7493.44	8372.63	8619.55	5855.78	6224.12	7848.88	4508.15	9817.94	5070.09	9899.21	7576.94	4442.52	10568.7	8687.75	7807.85	7768.61	7054.71	6469.78	6417.54	5455.65	5134.76	7530.8	8157.02	7054.71	9630.83	8511.49	6774.59	9101.57	11580.7	10351.2	8061.28	9899.21	12135.7	8803.52	8012.34	6529.23	8687.75	9555.42	6248.56	6379.05	5009.1	7646.76	8061.28	7414.53	9817.94	7530.8	8803.52
CYCS	757.399	771.552	930.729	782.965	831.211	1338.23	757.68	779.661	753.84	692.086	850.995	748.211	1593.32	706.705	929.156	977.338	966.752	879.08	1176.62	743.114	967.126	794.232	860.626	1018.81	753.645	950.015	805.865	786.247	562.042	841.406	836.362	764.3	946.224	842.722	865.346	811.558	832.035	842.407	727.684	692.61	900.864	851.269	816.654	859.398	1203.72	805.086	593.957	628.846	726.907
CYP11A1	807.389	763.416	943.238	505.773	1988.11	6845.47	501.391	530.464	589.441	869.446	748.211	1339.04	514.862	679.54	649.803	679.751	735.607	420.74	508.425	763.416	602.291	541.448	765.127	743.847	555.8	544.472	415.661	2001.63	441.292	494.423	528.523	608.019	748.536	704.718	945.556	544.081	528.905	623.413	709.229	711.021	670.224	597.219	514.862	638.092	785.451	574.785	581.364	674.973	783.788
CYP11B1	902.835	1540.55	891.736	1524.32	1130.22	632.065	903.474	1260.9	939.556	1062.09	842.407	1527.61	630.521	829.404	1177.09	1436.89	1505.83	1243.83	854.132	1411.99	1770.11	720.106	2108.49	611.092	458.679	802.214	903.784	1246.34	1286.08	1331.41	1100.23	1168.44	1317.64	1499.11	1179.62	986.783	1085.92	832.909	1182.36	1303.86	921.479	793.989	835.868	972.319	1303.86	1255.19	1318.69	953.2	1200.22
CYP11B2	948.53	1463.92	1207.68	932.912	1445.01	506.251	2205.4	1540.55	860.921	1212.63	735.607	1132.08	730.449	634.197	1158.53	1188.19	750.796	994.319	1485.71	711.771	1516.59	1035.08	1544.89	612.281	761.239	1156.47	902.453	1358.03	1247.96	1379.46	1601.06	1002.14	1421.55	545.16	1343.19	975.41	1172.72	769.317	1169.92	1079.99	727.684	810.183	752.565	1362.4	1814.09	1231.65	1039.51	1396.47	1223.73
CYP17A1	2650.26	14894.9	21733.3	12227.8	21271.9	19830.4	13864.9	20435.3	2833.99	20435.3	2483.46	14254.9	20435.3	2282.99	13716.9	15741.6	7054.71	11862.5	14254.9	10202.3	14125.8	3939.96	15204.5	21271.9	21733.3	16501.1	15741.6	21733.3	14755.6	18408.8	17947.1	18408.8	17575.5	9555.42	17763.5	17092.6	19830.4	2921.92	20435.3	15741.6	3257.03	3299.55	2193.05	22395.7	19541.6	17763.5	17575.5	20839.5	21271.9
CYP19A1	2437.17	993.022	1325.6	996.112	1024.88	577.07	1548.28	1118.33	2292.86	962.827	2229.4	1040.97	759.384	2205.4	1279.52	1380.83	944.036	1139.13	798.946	1342.25	1134.6	2198.16	1063.71	838.559	1457.74	1884.99	1363.48	929.486	857.807	1132.88	1297.11	1155.84	1016.72	1352.8	985.931	946.934	892.039	2370.02	1245.59	842.407	2303.22	2513.19	1493.83	829.959	1311.54	1096.89	1004.72	1053.73	962.376
CYP1A2	659.617	445.407	960.751	917.04	488.666	470.121	406.338	492.234	525.892	971.973	679.54	492.88	445.407	642.408	464.767	676.255	833.141	793.438	306.637	770.713	509.833	656.071	478.71	512.016	1324.56	3378.88	464.289	610.419	372.949	474.624	715.767	853.87	735.607	1135.21	484.503	818.356	709.229	690.993	764.881	565.496	664.937	721.767	897.957	554.262	1383.01	771.029	620.024	534.571	749.49
CYP1B1	546.986	481.192	727.684	572.211	462.297	452.645	520.809	574.15	542.055	517.114	758.266	493.761	496.399	582.782	496.399	499.15	926.643	491.625	534.193	793.989	534.571	641.364	447.295	443.797	743.588	893.765	401.965	401.965	610.419	526.709	635.792	518.429	503.826	982.724	588.232	435.465	487.698	687.61	1235.6	596.966	685.016	691.543	533.796	376.985	761.503	504.283	528.206	553.027	584.556
CYP21A2	1041.8	906.996	1172.72	946.224	969.018	764.619	2377.97	1230.84	668.81	936.839	908.119	841.771	711.021	860.069	844.488	860.385	810.497	857.037	1203.72	918.64	953.544	1006.82	889.369	746.059	887.991	920.425	706.263	883.089	1362.4	1261.53	1647.46	958.544	890.402	896.915	1156.47	989.595	1012.52	1174.54	1552.84	989.987	825.704	963.607	500.048	789.272	883.408	956.429	948.913	961.581	948.53
CYP27A1	523.157	536.978	825.704	537.37	161.857	171.515	480.248	512.597	420.74	306.637	545.577	494.851	371.573	467.121	477.446	930.983	443.214	380.881	659.617	535.774	551.178	487.282	456.506	403.97	1142.08	2747.82	233.906	136.669	465.333	535.539	375.559	552.3	578.058	497.338	685.739	498.643	533.796	539.762	136.669	594.194	530.924	534.571	460.344	121.138	1304.84	383.491	413.386	372.949	443.214
CYP27B1	528.905	791.985	971.621	484.119	518.093	678.147	471.491	690.799	449.438	474.033	542.055	680.259	759.69	485.711	691.272	683.061	443.797	794.736	1334.84	624.678	772.187	593.433	674.462	659.833	805.605	1445.01	462.852	383.491	804.177	656.931	489.159	544.081	603.717	383.491	631.325	514.053	654.078	637.027	611.758	642.679	558.89	619.257	465.333	450.611	708.955	732.94	457.107	659.617	597.481
CYP2A6	549.376	1314.13	910.577	1144.62	977.338	587.257	1565.37	1114.34	290.059	1021.02	508.425	1435.17	685.278	451.929	1606.38	1132.88	936.119	1362.4	698.384	937.616	1687.85	539.762	1102.95	772.187	1198.75	664.335	1752.56	954.565	1465.87	1069.42	1739.72	1296.33	1036.05	926.278	1004.72	1324.56	1224.52	542.762	1194.46	1682.68	445.407	628.022	504.678	969.363	832.035	1270.03	1322.46	1107.59	1101.4
CYP2B6	1757.19	5966.76	6676.87	8112.56	5643.12	3345.17	774.33	4735.71	1169.19	6648.62	1428.95	7493.44	6983.79	1527.61	5227.9	4426.94	6071.56	8157.02	1782.79	4869.18	4352.26	1681.22	3776.23	4735.71	3448.93	920.061	3470.66	6300.22	9209.7	3470.66	10126.3	6676.87	3866.13	7016.2	6648.62	4918.95	5519.78	1877.37	6593.88	4918.95	1823.88	1514.7	1360.01	4661.62	2675.6	7576.94	10568.7	6021.21	6172.12
CYP2C19	580.66	1077.94	685.739	783.788	545.16	669.053	665.975	769.584	488.666	772.425	540.055	829.404	729.435	615.432	1091.33	850.701	864.99	928.148	554.898	654.284	1018.81	1104.59	760.985	672.381	490.627	375.559	1365.34	535.303	959.285	602.291	848.154	795.598	824.172	813.95	680.259	725.105	663.045	643.835	952.263	899.977	631.617	1400.48	1405	742.604	353.261	805.865	718.25	801.905	822.341
CYP2E1	712.99	1259.96	578.622	1314.87	696.544	805.32	525.522	683.992	858.7	1065.11	862.439	1182.75	764.619	859.742	1533.43	1247.08	1408.67	1176.62	415.661	1530.83	1532.37	784.094	919.38	759.69	1476.81	1209.24	2528.05	808.571	1042.26	711.021	1096.32	1162.74	1018.12	1349.96	660.494	1408.67	957.028	799.768	908.482	1934.19	865.933	850.444	765.962	907.359	1777.86	938.246	1176.04	1017.15	1089.13
CYP2R1	709.941	801.905	583.382	667.941	1884.99	9694.81	890.972	703.319	893.381	615.754	743.588	597.481	835.304	798.335	781.994	755.075	705.514	669.236	718.486	840.715	1020.2	839.958	996.504	669.441	610.419	725.932	737.262	1765.88	621.967	677.754	814.797	605.396	765.127	653.825	482.617	519.656	488.24	834.545	680.259	674.973	900.27	852.535	974.605	639.221	727.205	642.408	718.741	1089.68	753.84
CYP2S1	7807.85	12343.4	15460.5	7888.56	13538.3	15617.7	17092.6	10998.9	7807.85	10673.5	8197.78	10568.7	16034.2	7888.56	10673.5	9454.11	12343.4	10673.5	17763.5	12227.8	13002.7	6774.59	15326.9	15326.9	18589.9	19830.4	8197.78	15037.7	16946.7	9209.7	16034.2	7312.4	11226	8566.7	14254.9	8279.36	9454.11	7613.47	12574.3	9899.21	8324.17	7312.4	8926.75	14534.7	12343.4	10673.5	12847.9	15037.7	11862.5
CYP2U1	925.529	1335.58	570.965	798.946	911.942	1108.81	2141.77	1462.6	956.028	675.499	958.89	961.244	771.552	966.343	1053.3	1200.22	884.329	1009.81	1361.38	1158.99	1671.89	783.479	1947.17	1488.12	1193.57	1152.02	742.14	843.635	1314.13	1290.66	971.168	740.61	1205.26	753.645	1303.86	655.572	859.398	897.581	779.39	823.099	1051.87	880.594	822.598	1012.04	933.254	949.276	888.309	898.662	955.571
CYP4F2	937.193	936.119	538.135	826.054	897.957	1128.44	2528.05	960.751	829.959	969.363	750.008	927.788	599.682	959.621	981.074	897.957	836.602	1007.19	1029.61	974.605	802.747	940.954	669.762	924.369	734.311	1195.07	1219	907.79	769.889	968.226	952.263	948.53	794.46	848.863	529.37	736.404	701.337	892.039	924.725	780.366	867.242	957.707	857.037	785.173	1059.2	1022.7	973.438	952.263	926.278
CYP4X1	579.29	915.376	595.039	958.89	1079.99	1405.79	715.961	897.581	864.628	1492.69	671.509	755.358	569.23	647.245	1090.4	1072.67	861.535	947.449	643.363	907.79	703.101	526.292	665.975	966.752	874.49	896.474	1366.73	1014.03	746.687	898.324	754.799	1074.56	1126.68	893.004	938.615	877.457	1067.61	601.109	984.852	703.319	551.614	612.031	536.174	991.26	869.106	916.3	1074.56	1212.63	1093.44
CYP51A1	727.956	713.288	258.798	470.121	435.465	669.441	2328.71	379.674	934.701	618.469	817.283	428.306	226.384	866.864	611.456	306.637	455.574	388.436	482.3	345.708	612.821	847.595	398.579	468.976	618.469	712.651	696.819	546.581	669.053	476.122	454.683	303.509	423.604	398.579	424.211	437.723	576.77	640.171	309.389	639.939	635.792	920.425	977.758	382.13	709.229	280.682	567.873	520.35	349.727
CYP7A1	339.188	833.141	441.292	534.193	717.985	1409.85	2347.44	909.924	578.622	638.326	345.708	798.946	584.556	624.244	767.154	772.687	376.985	647.542	1291.51	564.955	813.758	357.934	995.628	749.49	839.446	1426.36	490.078	655.379	989.148	910.238	492.88	575.861	676.501	447.92	641.865	516.009	673.504	335.598	515.687	424.211	268.259	379.674	728.686	632.065	1041.45	616.287	586.289	598.111	613.871
CYP8B1	661.014	730.722	627.222	1457.74	1719.28	1632.08	419.684	906.195	758.006	2085.37	715.505	1442.45	611.092	741.019	887.591	1282.86	1624.53	1411.99	383.491	1352	590.481	703.319	560.701	1659.08	1280.45	939.556	767.644	1877.37	2085.37	1055.2	1801.2	1568.23	1304.84	1940.51	1400.48	1737.08	1608.39	657.136	1793.8	1092.86	653.064	702.888	1022.7	1581.88	1492.69	1706.18	1703.79	1593.32	1782.79
DAAM1	1088.03	1814.09	1494.99	1370.11	1276.8	1843.03	852.874	1009.81	979.993	1050.15	1171.27	1281.33	2690.55	1213.32	1225.44	1306.54	1483.92	1587.94	1078.92	1015.22	2636.78	968.226	2715.92	1928.67	1719.28	745.781	1192.94	1087.56	2520.73	917.639	1198.03	1072.2	1255.19	1233.97	1059.66	1438.32	1532.37	1026.05	971.973	1891.77	1111.96	1148.36	1179.62	1349.96	1323.47	1279.52	1215.3	1157.95	1081.07
DAAM2	671.273	877.063	2138.26	1746.45	1094.51	626.18	616.287	706.705	1025.73	1937.1	976.832	918.64	1406.97	1297.11	917.639	1257.54	1416.92	1046.31	333.467	907.359	877.063	760.694	853.87	1159.8	1309.59	415.661	748.536	1413.2	527.543	1349.15	1042.73	1306.54	1708.15	1471.18	1284.36	1615.91	1612	746.499	1083.72	833.141	1270.85	757.119	1304.84	1240.5	670.658	1036.05	839.69	741.019	1363.48
DAB2	2442.17	1421.55	1342.25	1032.24	1073.3	1521.62	1780.32	1082.28	2889.83	748.536	2690.55	952.571	3201.9	1894.55	1188.19	1130.22	1167.68	1236.34	1059.66	1165.92	1655.59	2852.04	1785.12	1548.28	2383.91	954.565	1334.84	1048.59	1823.88	1129.58	1152.02	809.902	1083.2	914.851	1247.96	894.761	923.816	2112.6	839.69	691.272	2188.77	2561.01	2585.45	1096.32	950.015	1324.56	956.658	919.38	1153.86
DAK	951.516	698.384	371.573	595.577	638.092	862.439	1116.04	576.474	1037.95	625.928	1034.13	605.655	435.465	942.536	768.665	584.556	578.058	446.21	840.24	635.792	597.769	1089.68	467.629	554.574	495.453	571.635	683.723	597.219	740.389	586.936	815.657	625.205	528.523	624.507	639.452	614.363	647.542	961.244	676.019	557.929	957.707	1006.35	800.91	576.474	578.622	477.446	787.95	590.701	711.269
DAP	10568.7	20839.5	20153.3	20839.5	19541.6	19121.8	19355.8	19830.4	8324.17	18589.9	10759.9	20435.3	20153.3	8511.49	20435.3	18220.9	17279.9	19355.8	20435.3	15326.9	20839.5	8246.72	19830.4	20839.5	21271.9	23789.5	19355.8	19541.6	21271.9	20839.5	21271.9	17092.6	20153.3	16342.5	21733.3	16946.7	16501.1	11156.3	18589.9	20153.3	11226	11075.1	9322.2	18589.9	21271.9	17575.5	21733.3	18806.3	18589.9
DAPK3	1067.61	2282.99	2490.59	1383.01	1855.48	2287.54	1882.63	2264.75	1100.77	1236.34	1099.74	1514.7	3470.66	1086.44	1482.33	1446.35	1445.01	1366.73	5050.03	1869.42	2528.05	954.565	2545.51	2826.54	2025.4	1558.29	1167.68	1768	2317.94	1635.58	1317.64	1044	1874.95	1132.88	1900.77	1083.72	1761.49	1093.94	1198.03	1332.91	1191.75	1061.65	1283.63	1679.28	754.318	1323.47	1141.1	1721.47	1432.04
DARS	7250.98	1804.1	619.509	1532.37	1285.37	1472.66	840.24	1189.58	8414.3	1555.9	9454.11	1699.59	688.233	6102.73	2127.95	2108.49	1858.3	2297.24	648.489	1524.32	1275.18	9817.94	1266.28	1624.53	1015.57	1048.15	2324.2	1239.67	895.553	1302.04	1040.97	1944.27	1192.33	2012.29	934.701	1944.27	1153.09	7204	2242.01	1187.15	7848.88	8566.7	6883.63	1424.02	1458.83	1944.27	1706.18	2180.19	1828.93
DARS2	874.837	534.927	369.455	443.797	399.896	694.717	650.266	451.353	1046.71	668.583	1084.44	456.006	407.096	845.125	701.937	535.774	579.572	442.274	592.297	511.2	561.022	959.991	582.181	551.614	491.141	721.025	462.297	453.253	628.022	458.679	672.028	563.372	556.857	771.552	739.801	454.683	472.105	933.608	479.321	447.295	948.119	994.319	1205.9	739.568	540.419	508.933	592.602	601.356	563.372
DAXX	550.132	875.176	1360.01	747.462	961.581	1259.26	1027.28	863.306	809.389	1095.71	425.766	618.225	1441.04	812.069	586.289	794.232	848.154	833.418	1056.64	1113.63	896.682	512.597	1136.31	1451.49	858.102	1095.02	671.788	934.357	754.318	914.108	706.027	846.327	810.497	969.018	768.181	947.752	992.628	563.731	732.722	1067.17	647.718	499.558	589.972	781.395	1006.82	806.854	925.529	897.205	969.717
DBF4	1804.1	853.638	981.074	883.089	823.099	1430.01	6071.56	1101.92	1332.91	520.35	1624.53	772.187	1266.28	1532.37	765.63	984.103	828.248	887.275	2642.71	803.624	950.26	1554.23	981.997	815.992	1152.55	2863.3	755.604	688.484	1015.22	1088.03	678.776	890.402	979.409	742.14	1120.07	796.184	791.985	1526.3	629.679	558.624	1253.07	1314.13	1424.02	591.986	1441.04	937.616	666.797	871.153	746.499
DBF4B	5499.09	2188.77	3266.89	1921.52	2961.07	2889.83	1884.99	3222.87	4869.18	3222.87	5160.95	2141.77	3378.88	5542.07	3356.19	2852.04	2715.92	2115.98	1295.28	2724.03	2352.86	4229.61	2292.86	3365.93	3036.87	989.148	3482.17	2780.95	1446.35	3276.24	2490.59	2533.84	3050.45	2690.55	3591.18	2863.3	2706.59	5253.14	2528.05	2731.62	4823.01	4552.69	5643.12	3050.45	2629.04	2015.44	2205.4	3179.37	3345.17
DBH	703.319	725.932	525.126	659.328	712.384	917.04	652.573	335.598	804.769	1308.61	839.129	446.21	390.634	702.631	713.579	399.896	640.639	359.335	555.528	786.247	407.096	756.08	408.303	739.344	1100.23	1036.05	553.027	889.67	687.843	306.637	689.362	585.475	545.973	857.464	672.949	593.433	793.438	739.112	758.887	488.666	787.466	793.086	756.525	815.657	660.159	361.55	579.572	932.912	1032.24
DBT	2282.99	862.985	601.684	1119.65	589.703	636.043	797.645	622.615	3309.9	733.499	3448.93	802.747	733.22	2185.2	1166.41	1054.19	739.344	932.912	585.987	771.295	669.441	3095.63	782.268	601.109	768.896	1291.51	1385	585.987	770.443	647.542	639.939	904.395	670.435	878.103	655.077	850.444	607.253	2483.46	675.254	553.716	2952.06	3322.59	3026.7	613.306	661.855	760.985	829.404	587.629	679.066
DCC	8926.75	7016.2	3161.21	7977.11	3731.14	2105.21	8452.46	4300.36	8687.75	3365.93	7204	7054.71	2592.64	9753.8	8511.49	6379.05	4661.62	5712.41	3640.48	2675.6	5941.3	9209.7	8157.02	3334.62	1621.25	410.559	10508.1	3118.13	5030.13	5434.63	2324.2	8414.3	5050.03	4823.01	5394.02	8566.7	6323.13	8324.17	3470.66	6845.47	6562.11	7352.3	6676.87	2496.83	3702.16	6195.07	6469.78	2952.06	3118.13
DCHS1	1558.29	983.053	1026.97	981.997	815.657	1270.85	1335.58	1025.27	1290.66	543.362	1425.17	817.872	862.439	1427.51	784.385	1047.2	868.778	905.439	1573.56	917.04	1064.62	1310.39	1111.37	793.086	633.488	1191.19	797.396	727.684	809.116	1057.14	727.205	815.309	763.987	841.406	744.361	695.897	747.712	1310.39	477.002	798.335	1130.98	1199.43	1247.08	477.446	1055.47	832.035	862.715	588.232	532.597
DCK	510.316	612.61	651.104	397.411	418.976	630.766	727.956	390.634	572.455	631.059	668.583	748.536	758.887	480.675	633.996	665.216	386.084	476.122	398.579	469.57	442.274	538.739	510.696	606.897	626.969	722.328	509.432	492.88	534.193	372.949	634.722	607.253	858.7	550.843	559.274	690.346	410.559	510.696	425.014	300.552	556.412	507.143	582.181	605.105	604.342	464.767	398.579	544.793	437.723
DCLRE1A	645.541	643.099	754.799	1288.73	654.078	1011.61	521.482	497.338	537.649	254.349	551.614	537.37	719.86	555.8	258.798	371.573	584.817	436.987	741.914	497.338	423.604	516.393	361.55	650.026	1313.08	1349.15	272.909	647.98	561.713	479.321	605.396	300.552	335.598	451.929	645.974	368.05	485.12	518.093	439.444	329.861	458.679	448.849	990.893	570.626	1302.97	315.293	362.959	692.086	465.333
DCLRE1C	1508.83	3939.96	4644.27	5884.43	4229.61	3482.17	989.148	3894.68	1524.32	5690	1555.9	3906.91	4680.12	1500.41	3322.59	3520.93	4471.81	4458.49	1581.88	5182.49	3702.16	1667.03	1569.74	4869.18	3776.23	1383.01	2698.48	4370.05	4572.17	3714.13	5855.78	3577.79	3894.68	5227.9	3806.48	3201.9	3819.6	1750.38	4442.52	3390.03	1768	1743.88	1262.21	3819.6	4049.09	4049.09	3495.53	4177.82	4370.05
DCT	589.166	643.645	1045.91	556.412	967.925	662.33	1765.88	651.543	739.344	1594.92	681.05	568.721	937.931	585.475	1370.11	817.872	579.857	727.457	431.914	746.499	528.206	689.362	469.57	784.931	1530.83	1234.76	1624.53	998.887	578.622	674.005	1297.86	800.598	680.551	692.879	1326.54	879.92	616.037	681.05	1554.23	1023.14	692.879	684.716	579.857	2071.06	254.349	609.823	926.278	1165.92	1589.61
DCTD	689.165	831.788	814.48	511.698	710.452	673.703	776.183	663.789	806.615	690.346	715.084	798.62	897.957	686.001	988.295	694.504	610.087	762.914	708.295	824.975	711.269	789.496	668.81	610.419	610.647	732.416	994.319	741.616	1038.43	636.248	772.425	626.427	660.494	706.921	570.965	1014.88	981.481	760.203	655.572	1065.64	822.598	782.503	814.797	835.868	675.499	631.841	679.066	622.882	628.66
DCTN2	792.74	3731.14	6021.21	2141.77	7732.96	5690	1297.86	5499.09	871.153	9500.24	839.958	4471.81	6125.02	860.626	3257.03	5253.14	4049.09	4177.82	1198.03	8061.28	3222.87	942.536	2260.68	7807.85	6300.22	631.617	5394.02	7493.44	1681.22	6952.66	7092.37	6983.79	5737.27	6562.11	4680.12	6102.73	6500.7	890.054	8324.17	5785.48	933.254	1068.23	946.934	7250.98	4608.78	3731.14	4608.78	7646.76	8619.55
DCX	454.683	624.244	592.297	768.896	841.406	1146.6	1039.99	1070.44	524.408	674.005	436.987	648.489	619.509	610.419	539.762	672.949	793.702	678.373	1214.71	774.33	683.295	506.251	720.804	530.464	635.792	890.688	684.235	777.237	553.716	937.931	811.558	809.389	759.919	848.154	1076.35	742.14	740.61	472.105	707.865	493.305	493.305	440.371	501.391	663.558	744.361	751.345	649.536	775.018	653.572
DCXR	1426.36	1054.69	1697.67	1088.63	1496.31	1115.43	677.754	1000.23	1130.22	1465.87	1206.79	1220.75	1798.98	1104.59	1587.94	1220.75	1194.46	1311.54	1249.71	1419.27	838.871	1472.66	712.384	1299.44	1069.42	1196.42	1818.76	1399.41	1112.44	1072.2	1587.94	1311.54	901.127	1262.21	907.79	1176.62	920.425	1366.73	1421.55	1184.96	1390.98	1471.18	1184.29	1149.38	1298.6	1879.51	1442.45	1261.53	1408.67
DDB1	1398.38	946.934	798.946	1315.63	1560.48	3546.73	1316.75	961.946	1536.77	923.816	1304.84	1071.87	676.724	1619.44	986.397	1001.86	1127.73	1012.85	819.652	862.439	897.205	1430.01	846.327	791.766	878.103	662.778	927.278	1411.99	981.997	883.408	914.851	1201.47	1024.88	1135.71	1413.2	1127.18	937.193	1386.99	935.78	1129.58	1307.54	1321.32	1252.27	1007.19	758.006	996.865	1133.43	937.193	938.246
DDB2	1772.52	1120.71	1354.84	2060.19	1533.43	973.438	5455.65	1560.48	1231.65	1338.23	1504.69	1719.28	1408.67	1435.17	1111.96	1565.37	1341.14	1405	4318.42	1407.71	1166.99	1527.61	1153.09	1554.23	892.746	774.56	1044	1518.44	1392.12	1664.88	1548.28	1761.49	1633.72	1458.83	2242.01	1710.05	1703.79	1645.65	1538.83	1360.01	1402.65	1500.41	1225.44	1389.68	875.51	1500.41	1699.59	1532.37	1449.18
DDC	2425.84	1689.64	1082.28	2309.41	1358.03	679.751	1699.59	1322.46	2032.91	1047.2	2127.95	2297.24	924.725	2666.45	1714.73	1637.49	1864.19	1591.82	1714.73	1552.84	1476.81	2317.94	1188.19	789.728	754.564	832.909	1554.23	1396.47	2675.6	1869.42	902.453	1981.59	1601.06	1787.86	1361.38	2347.44	2698.48	2383.91	1363.48	1894.55	2108.49	2050.67	2432.37	1195.07	1608.39	1651.55	1985.39	1088.63	1499.11
DDIT3	2513.19	1004.31	1180.11	1798.98	1443.96	822.341	2071.06	1039.51	1897.51	1005.85	2170.88	1324.56	1021.43	2513.19	1087.56	1549.62	1524.32	1306.54	965.987	1768	1451.49	2050.67	971.621	1047.2	910.238	759.384	1093.94	1199.43	1356.78	1200.22	1242.17	1837.09	1569.74	1673.67	1217.45	1691.67	1468.61	2242.01	1139.85	1606.38	2063.76	1861.38	2462.62	1019.32	1667.03	1361.38	1501.8	1239.67	1078.92
DDIT4	772.187	613.871	849.848	734.097	690.145	893.004	682.772	681.05	799.472	603.477	767.426	658.17	1132.08	885.801	614.363	586.562	721.025	711.771	949.276	666.215	929.156	761.81	670.435	858.399	690.346	1516.59	697.082	663.789	778.743	571.337	612.61	601.995	680.804	693.118	649.803	744.619	707.609	819.399	671.788	661.573	840.715	732.416	922.164	767.426	850.009	675.254	477.002	795.364	606.231
DDR1	1208.46	876.449	1189.58	1717.39	969.717	1160.95	1214.13	972.319	973.032	1233.97	809.389	970.098	1338.23	942.863	921.787	1065.11	809.902	1036.99	1679.28	1079.44	726.358	1143.38	727.956	1351.12	880.975	1145.32	1027.75	907.359	914.567	1099.74	876.449	1312.31	973.788	1020.2	1195.07	1282.86	1066.73	979.006	1037.44	858.102	779.11	962.827	819.399	939.866	1201.47	1104.59	889.67	1282.12	1030.45
DDR2	590.272	630.248	849.533	815.309	707.111	936.119	692.61	690.346	544.793	689.165	549.376	698.384	1000.23	671.509	643.835	502.451	626.969	685.016	846.622	505.773	697.336	657.916	620.716	872.678	890.688	594.194	613.609	686.001	854.841	619.805	606.463	650.816	616.84	714.783	807.686	784.094	806.126	656.265	734.811	1035.08	537.37	664.937	724.299	743.114	717.7	672.22	510.696	694.504	732.94
DDX17	1047.2	984.852	982.724	868.778	938.85	994.319	823.469	783.479	1098.7	1006.82	920.061	1047.71	1093.94	1031.76	868.778	726.181	1765.88	882.044	1130.22	575.014	1297.86	875.51	924.369	1137.25	989.148	1628.36	1010.28	1252.27	1501.8	861.535	748.211	722.019	1042.73	919.707	889.67	852.535	1052.42	835.659	817.58	1882.63	720.106	1005.85	1077.94	864.628	1679.28	1023.62	1172.72	818.356	821.049
DEGS2	1613.81	4093.14	4869.18	6248.56	4338.23	2578.51	1338.23	5737.27	1001.44	6623.05	1292.69	4539.39	3879.08	1025.27	4803.85	6916.66	6021.21	9322.2	579.857	7381.58	3761.41	1708.15	1624.53	3748.08	1971.43	639.644	6740.98	4318.42	2025.4	7493.44	5806.14	9209.7	5477.31	8372.63	3322.59	8372.63	6529.23	1991.47	5830.59	5643.12	1809.55	2146.16	763.682	4918.95	4781.56	8803.52	3906.91	4753	5519.78
DERA	1480.07	833.993	756.784	811.292	847.222	659.075	2081.01	700.349	1112.44	890.972	1410.87	800.91	875.176	1288.73	933.608	772.425	957.357	847.222	715.767	1210.73	1243.26	1558.29	764.3	653.064	1338.23	3213.22	1006.82	917.04	1373.18	750.193	1208.46	929.156	751.819	1120.07	845.629	935.446	752.338	1378.51	840.715	1441.04	1141.1	1338.23	858.102	835.659	849.154	755.604	1009.32	745.291	924.725
DFFA	1527.61	1378.51	789.089	1657.2	1019.72	768.896	1045.03	711.525	1630.37	856.427	1478.67	1708.15	965.987	1806.85	1376.45	1053.73	1168.44	1073.3	922.164	468.341	1276.8	1597.99	925.136	901.443	970.471	1235.6	1026.45	961.581	1861.38	775.018	1124.87	1280.45	1018.52	1033.69	1439.88	1111.96	955.27	1501.8	926.923	1204.42	1363.48	1418	1462.6	871.153	1430.01	1057.68	1247.96	733.499	811.558
DFFB	272.909	546.581	658.45	541.151	467.121	684.716	600.582	541.151	724.088	425.014	438.734	600.859	965.218	746.499	500.965	449.438	327.117	401.965	683.061	264.135	494.851	457.107	600.859	656.726	740.61	579.857	444.687	390.634	666.215	497.338	552.641	343.217	483.537	121.138	1057.68	602.601	565.974	306.637	491.625	650.026	636.752	409.557	510.316	604.863	500.494	483.537	484.503	408.303	379.674
DGAT1	778.407	746.918	815.657	549.376	662.33	765.127	796.184	867.837	756.525	642.125	666.503	752.338	916.3	530.924	854.458	739.344	667.941	817.872	1096.32	689.605	791.24	769.889	823.099	629.679	571.635	1043.6	773.835	657.916	869.106	879.368	685.511	616.563	655.832	659.075	662.127	806.126	641.865	763.167	584.556	785.683	803.047	748.211	398.579	579.572	567.296	749.294	773.835	635.478	692.61
DGAT2	832.627	967.126	1043.17	524.765	743.847	1271.87	390.634	725.396	786.825	492.88	595.039	803.346	869.446	354.213	838.559	707.111	521.482	862.065	1200.95	580.66	777.744	920.425	905.097	908.83	1168.44	1262.21	1045.47	749.294	1109.96	689.362	468.976	570.626	639.644	478.71	829.158	701.337	800.182	768.896	446.21	773.288	829.158	851.962	677.473	627.543	917.04	754.564	544.081	572.823	556.412
DGKZ	742.888	702.407	683.061	695.636	737.09	847.222	989.987	747.712	845.409	599.197	674.462	681.498	1082.68	864.628	679.981	598.381	603.477	533.796	1597.99	605.655	607.48	833.418	638.74	716.642	461.605	721.767	589.703	739.801	730.722	708.295	704.202	553.716	543.757	439.444	739.568	638.74	645.791	788.828	699.259	767.898	854.841	802.436	857.464	727.684	600.859	610.647	676.019	693.118	654.812
DGUOK	695.09	765.63	843.92	540.419	580.45	584.308	674.973	725.105	526.709	803.941	611.758	810.183	592.297	505.773	804.475	681.746	664.029	696.104	626.969	684.43	635.162	631.841	513.358	749.739	609.173	424.211	669.441	700.349	652.573	705.24	771.552	675.254	721.025	670.658	801.905	790.675	814.172	640.639	624.244	962.827	610.898	629.063	427.469	736.836	528.206	695.376	705.514	767.644	686.001
DHCR24	1393.36	1027.75	1166.99	874.219	756.08	1085.92	777.048	1761.49	790.931	789.728	1364.47	1520.01	577.446	777.237	915.698	944.036	700.168	1087.56	3971.03	948.53	914.108	1000.23	1141.1	807.389	705.646	1414.37	679.751	654.078	1532.37	1520.01	1162.25	822.902	1483.92	647.718	2224.48	884.626	1699.59	1071.87	533.796	1001.44	864.99	1014.03	830.646	556.075	395.55	1152.02	860.385	792.537	552.3
DHCR7	923.816	704.46	1055.74	977.758	954.27	627.543	617.048	945.556	628.408	1275.18	909.582	957.357	647.718	668.81	864.99	948.53	916.015	874.49	539.39	957.028	948.119	723.058	882.328	685.278	1660.89	1424.02	768.448	1142.72	811.044	904.086	729.123	916.015	960.345	951.121	1124.26	1012.04	991.809	807.686	1130.98	1097.48	768.448	783.788	660.494	891.339	1823.88	890.972	1036.05	1070.44	1092.86
DHDDS	850.701	837.942	1489.91	1128.92	1176.04	687.843	1000.23	1286.71	521.196	1443.96	678.373	1115.43	670.658	499.558	893.004	1109.38	1181.57	1091.87	991.26	1297.11	1089.68	631.059	1045.03	875.176	868.132	719.061	866.493	1516.59	931.791	1334.02	1214.71	966.343	1126.14	1511.86	1000.69	1018.81	1155.84	808.293	1439.88	1119.65	662.569	688.233	594.421	1154.57	1179.11	1161.7	1137.25	1184.96	1469.84
DHFRL1	1162.25	1396.47	2141.77	2077.09	2021.97	798.103	956.658	2188.77	868.469	1725.58	1094.51	1981.59	1111.37	1085.92	1372.09	1533.43	2432.37	2185.2	1317.64	2657.2	1209.24	1152.55	1018.52	1101.92	1451.49	1472.66	989.987	2158.26	2789.25	1894.55	2698.48	1261.53	1238.74	2334.35	1743.88	1397.42	1721.47	1216.75	2578.51	1339.99	1222.01	1117.98	731.485	1811.76	1662.7	1937.1	1879.51	2077.09	2264.75
DHH	1022.7	916.015	775.279	715.505	742.14	854.841	986.783	802.214	1086.85	637.027	1147.87	717.7	1065.11	970.471	974.605	865.933	884.987	827.638	1324.56	596.966	1062.63	990.382	1019.72	678.776	540.792	510.696	909.582	628.66	599.682	845.125	820.572	725.674	763.682	719.86	685.016	855.185	712.99	975.007	667.462	1003.85	1015.92	1020.2	795.364	675.759	507.579	782.503	886.898	477.947	628.022
DHPS	733.499	686.001	785.948	695.09	591.986	587.629	746.499	832.909	595.577	768.181	665.738	696.819	595.039	675.499	685.511	580.45	650.816	592.934	866.172	739.801	587.629	700.689	476.525	594.421	725.674	907.359	562.747	677.473	809.902	759.384	781.146	611.456	620.245	803.047	862.065	539.39	621.967	741.019	713.805	736.622	676.501	671.788	627.794	546.581	536.978	631.325	610.419	763.987	672.949
DHRS3	3761.41	6150.22	2019.07	5621.48	2119.34	900.864	7530.8	1746.45	3299.55	2198.16	2642.71	5712.41	1526.3	5336.43	5030.13	2421.06	3017.59	2585.45	1388.39	1851.57	4197.82	3906.91	5205.07	1538.83	861.843	940.276	3819.6	1937.1	6071.56	2085.37	3833.48	4590.95	2324.2	2819.4	5070.09	2780.95	2119.34	3448.93	1879.51	3402.14	2706.59	2636.78	2871.09	1196.42	882.044	2568.1	3991.41	1546.56	1733.14
DHRS4	845.409	1011.61	1106.32	843.115	551.178	597.219	648.264	679.751	750.008	927.278	847.854	818.92	976.348	807.686	976.832	858.399	1050.62	993.457	616.84	967.925	1132.88	776.726	880.307	723.801	942.863	1533.43	797.645	678.776	724.53	679.751	733.499	757.399	907.359	1079.44	708.054	735.315	737.548	894.16	785.451	956.028	872.42	854.841	1045.03	711.269	976.348	943.708	672.672	726.181	816.654
DHRS9	2347.44	5316.21	3714.13	3322.59	3833.48	3169.53	4093.14	3806.48	2961.07	2852.04	3244.49	4212.72	4988.37	2520.73	4442.52	3866.13	4803.85	3879.08	2271.26	4300.36	5855.78	2297.24	6379.05	4212.72	4129.38	4937.46	3356.19	3640.48	5855.78	3776.23	3640.48	2413.52	4488.7	3533.67	3731.14	3179.37	3390.03	2636.78	3461.38	3894.68	3365.93	2987.7	3050.45	3879.08	4680.12	3850.6	3470.66	3533.67	3655.45
DHTKD1	761.239	1119.65	1187.15	1080.63	1879.51	2213.87	2724.03	2047.12	820.296	1737.08	610.419	1077.94	1613.81	753.383	935.78	1028.19	1246.34	1058.14	2578.51	2297.24	1224.52	735.315	1300.23	2077.09	3118.13	4278.74	911.208	2209.53	1441.04	1725.58	1481.38	813.758	1432.04	1057.14	2496.83	954.27	1770.11	783.479	2021.97	1182.75	826.054	702.631	714.05	1597.99	2352.86	1203.72	1349.96	2124.11	2213.87
DIABLO	1015.22	1246.34	1045.03	1446.35	1120.07	1222.93	1047.71	1197.18	816.654	1063.71	1120.71	1090.92	1645.65	899.977	1139.13	1238.74	1434.12	1093.44	1331.41	971.621	1394.52	900.864	1424.02	1195.07	982.724	927.788	885.801	1086.44	1124.87	1286.71	1277.71	1121.25	1355.87	1121.82	1521.62	1007.19	1142.08	969.717	1140.53	1134.6	1001.86	1007.89	988.295	1092.41	1022.7	1218.12	1119.65	1003.46	1130.98
DIDO1	827.937	1038.43	679.981	1027.75	1087.56	983.053	1837.09	1397.42	637.315	1597.99	566.612	1026.97	740.61	620.245	1174.54	1037.95	1396.47	987.054	827.937	3095.63	1139.85	610.647	1022.33	946.542	1080.63	1483.92	1237.9	1158.99	1007.53	1274.39	1402.65	1030.04	1089.13	1910.87	888.974	1024.48	887.591	1227.78	1461.47	948.53	719.373	636.043	621.515	1264.61	1505.83	946.224	991.26	1366.73	1793.8
DIO2	3287.3	2863.3	554.262	2810.99	1352	1084.44	4110.67	1107	4767.25	1229.5	4888.05	2352.86	551.985	2970.44	2224.48	1874.95	1918.21	2188.77	878.45	1295.28	1492.69	4426.94	1377.4	943.708	730.722	1031.76	1864.19	1262.96	2772.42	1355.87	1877.37	2108.49	1489.91	1712.88	1950.54	1630.37	1209.24	3562.02	1268.31	1513.45	3689.54	4197.82	4300.36	994.791	1549.62	2021.97	1959.38	1384.15	1163.46
DIO3	924.369	1010.28	412.345	531.342	589.166	1036.51	735.057	739.112	1128.92	348.309	1163.46	677.754	457.107	933.979	711.269	562.365	646.216	638.74	2071.06	807.167	778.407	909.924	836.877	598.111	689.871	1099.74	649.536	519.982	1072.2	806.126	765.37	449.438	499.558	529.37	807.389	462.297	595.577	909.237	516.393	714.783	974.605	983.515	1174.54	400.853	979.993	555.242	625.709	670.886	427.469
DIRAS3	10271.7	11862.5	9152.83	13390.8	8372.63	10998.9	16165.1	10062.6	10126.3	8324.17	10202.3	10998.9	9322.2	10759.9	10202.3	9817.94	10508.1	9209.7	15741.6	7692.27	12455.5	8926.75	14635.2	9152.83	9209.7	13268.4	9753.8	8061.28	13099.4	8870.41	8803.52	9032.68	10271.7	8112.56	12227.8	9032.68	9817.94	10126.3	8112.56	9263.58	10916.8	9753.8	12343.4	7926.69	10916.8	10126.3	10428.2	8452.46	7768.61
DKC1	591.04	640.385	1028.19	671.273	561.022	795.598	669.441	771.552	672.949	696.544	821.86	503.826	1332.91	794.232	588.851	591.986	734.811	629.357	571.635	539.762	898.324	677.473	888.309	817.872	856.427	738.63	812.966	627.794	558.89	727.684	790.675	694.717	694.878	741.616	665.216	800.182	809.116	626.427	588.545	625.709	710.712	650.509	698.384	727.457	611.456	713.805	444.687	456.006	635.478
DKK1	839.958	1624.53	1296.33	837.096	1072.2	1804.1	1332.91	835.868	912.318	669.236	932.912	1001.86	2880.9	924.369	883.715	945.23	1082.68	800.182	880.307	944.036	1601.06	824.446	1915.71	1555.9	1022.33	993.805	781.395	1010.76	1012.52	848.154	873.605	654.078	1016.3	846.928	741.326	758.006	972.658	859.742	939.213	661.292	927.278	849.848	818.356	954.975	1251.5	867.574	665.216	904.086	1005.85
DKK2	737.788	959.621	973.438	685.511	751.566	1177.76	1280.45	728.686	893.765	510.696	756.28	814.172	1249.71	900.602	672.381	801.404	833.418	816.202	1226.87	842.051	1270.85	616.563	1330.59	881.646	636.46	566.612	825.704	720.804	1046.71	742.14	695.636	668.263	847.595	718.25	832.909	769.117	874.49	788.312	644.32	1088.03	724.863	650.816	819.14	754.318	481.813	707.111	640.385	723.554	672.22
DKK4	867.837	716.434	882.044	746.687	788.828	1383.01	1148.85	874.49	944.036	634.722	824.722	720.804	1165.92	965.218	637.869	939.866	817.872	801.404	1419.27	775.279	840.24	747.462	740.802	815.09	979.006	1348.05	675.254	710.712	1002.14	789.728	837.674	815.992	993.805	760.694	1068.81	742.604	765.63	895.189	628.408	791.766	861.843	761.81	752.917	680.405	1097.18	708.955	632.397	703.101	702.407
DLAT	722.808	583.928	365.485	474.033	543.362	808.818	596.411	359.335	897.957	698.103	845.629	374.178	436.251	898.324	443.214	343.217	1004.72	548.903	280.682	1326.54	447.295	734.811	331.673	561.022	539.39	476.122	695.376	642.859	315.293	425.766	520.809	539.071	414.37	759.384	563.372	488.24	446.21	758.887	531.342	534.193	847.595	753.383	664.029	605.655	575.014	413.386	505.773	471.491	548.903
DLD	534.193	562.365	298.081	399.896	701.937	725.932	714.522	437.723	570.965	450.611	686.763	521.196	493.761	636.043	568.197	569.567	637.315	470.121	521.482	663.558	694.504	540.419	601.109	558.89	571.337	685.511	477.446	645.541	664.029	477.446	526.709	425.766	508.425	532.163	386.99	605.396	621.515	597.769	505.773	357.934	631.841	601.995	824.722	540.419	682.772	419.684	516.736	391.605	430.993
DLST	1117.98	805.32	503.826	738.63	957.028	877.457	1221.44	759.384	897.205	1105.14	961.946	834.91	524.765	1011.13	865.665	773.288	775.907	629.89	961.244	970.098	779.39	1164.05	723.327	804.769	483.537	967.126	664.335	998.409	799.768	781.395	827.638	807.686	774.56	800.182	477.446	731.27	725.674	1127.73	1006.82	664.335	970.098	1115.01	1024.88	913.037	848.649	760.456	930.983	917.04	996.504
DMGDH	1728.11	708.054	408.303	677.954	754.318	756.28	1584.39	577.07	2090.13	748.211	1739.72	632.397	450.043	1366.73	865.933	698.384	655.077	634.471	583.668	723.801	568.197	2666.45	646.934	613.038	626.723	1153.86	1009.32	679.981	672.672	656.071	734.311	824.722	639.221	694.179	502.451	780.908	650.026	1735.18	740.389	593.957	1915.71	2476.68	1552.84	745.291	657.582	706.705	818.664	725.674	740.61
DNAJB1	1018.81	864.628	907.359	727.684	765.962	1414.37	1044	1004.72	1012.85	609.575	1007.89	696.334	984.43	1045.47	687.61	1435.17	930.729	665.738	1127.18	782.503	894.413	868.778	788.828	732.184	738.63	705.779	757.399	707.609	967.925	948.119	924.091	893.765	1244.74	784.094	968.651	776.726	773.288	995.238	738.63	884.626	961.946	901.808	996.112	707.865	971.973	603.168	614.65	723.801	762.914
DOCK1	930.983	951.121	2328.71	1218.12	1742.48	1192.64	528.206	1416.92	1018.52	2402.54	998.409	1313.08	1675.58	970.098	799.253	1141.1	1501.8	1050.62	711.771	1532.37	926.643	814.48	1155.22	2019.07	914.851	677.473	916.015	2340.8	915.376	1430.77	1281.33	1131.49	1565.37	1643.65	1494.99	1175.16	1527.61	932.912	1657.2	1271.87	836.602	837.942	687.378	1613.81	1499.11	1152.55	1507.21	1279.52	1910.87
DOHH	1597.99	726.358	457.107	649.319	769.317	977.758	1110.37	728.177	1014.48	797.85	1213.32	579.572	538.135	949.655	740.02	676.019	648.489	565.974	1026.45	769.117	689.362	1103.44	740.389	768.665	866.172	1061.65	554.898	733.499	840.994	688.013	763.987	574.785	792.254	695.636	919.38	479.321	689.362	3671.73	776.183	571.337	1167.68	1051.87	684.235	775.907	774.56	613.306	796.842	911.568	772.687
DOK1	1291.51	1130.98	1593.32	1441.04	1116.63	1375.31	2170.88	1217.45	1138.58	890.402	1198.75	1090.4	818.92	1135.71	962.376	1236.34	913.037	1068.23	1021.63	773.835	1029.61	1071.87	899.667	1233.07	1568.23	1266.28	1053.73	963.607	875.176	1651.55	1019.32	1228.85	1324.56	1081.07	1798.98	1277.71	1521.62	1134.6	837.674	1272.68	909.924	1009.81	840.24	823.099	1467.18	1101.4	940.276	1233.97	1030.95
DOK2	2012.29	911.942	1300.23	1468.61	1085.39	1056.64	1997.88	1139.85	1910.87	1018.12	1823.88	950.015	861.535	2119.34	790.931	1098.7	1061.65	1271.87	778.743	916.3	834.545	1775.02	834.91	1025.73	842.407	791.985	866.172	1067.61	948.913	1235.6	935.78	1339.04	1199.43	1076.35	975.722	1108.81	1097.98	1981.59	844.797	1060.75	1619.44	1608.39	1467.18	782.268	1586	1187.15	1096.32	942.863	883.715
DOK3	796.184	904.754	1032.24	972.658	1044	1126.68	954.975	1198.03	596.966	891.736	692.264	804.177	774.803	788.828	641.134	758.887	825.704	787.087	1353.84	1055.2	878.734	727.956	715.084	1093.94	1290.66	1045.47	580.66	953.2	924.091	1100.77	896.266	914.108	821.86	922.164	1291.51	712.384	832.329	738.065	848.649	759.69	763.987	723.801	833.418	948.53	941.317	789.728	738.63	1045.47	892.039
DOK4	2309.41	1606.38	2198.16	2496.83	2287.54	2789.25	1313.08	2081.01	2074.03	2008.64	1804.1	2303.22	1311.54	2458.35	1192.94	1864.19	2213.87	1809.55	2402.54	1937.1	1379.46	1944.27	1099.74	2952.06	1723.28	960.345	1061.65	2037	1985.39	2124.11	2102.1	2317.94	2066.92	2141.77	3169.53	1804.1	1826.43	1985.39	1961.82	2032.91	1851.57	1831.71	1686.02	1488.12	1462.6	1994.96	2650.26	1872.35	1907.41
DOK5	1006.82	1435.17	1018.81	1116.04	826.289	1594.92	2012.29	1521.62	1018.12	825.204	929.827	1063.71	825.704	1153.86	884.626	990.382	1141.69	954.565	4698.94	1571.77	1284.36	1054.69	962.827	1252.27	909.237	2264.75	867.574	958.89	1398.38	1426.36	1176.62	868.469	997.876	1092.86	1034.61	781.395	938.615	1050.15	1054.69	1055.2	1103.44	1032.68	1046.71	937.193	993.457	945.859	995.628	1111.37	1168.44
DOK6	699.896	810.183	647.245	631.059	600.859	728.473	888.309	697.336	872.987	688.758	658.17	615.754	680.804	881.646	544.472	595.577	908.482	554.262	835.868	850.995	721.767	804.769	756.08	881.321	655.832	1053.73	716.922	691.835	717.985	726.358	732.94	619.257	728.913	821.601	884.329	611.456	667.462	710.2	792.74	617.048	750.461	742.604	797.147	701.09	698.384	491.625	625.205	821.601	864.99
DOLK	669.236	693.118	608.911	737.262	884.038	1239.67	498.643	636.752	801.905	1214.71	670.224	614.363	671.273	743.847	725.105	680.259	602.913	576.77	696.819	524.115	580.45	667.706	608.911	989.148	630.248	917.373	654.284	848.154	590.481	551.614	728.686	692.264	722.543	705.514	498.643	559.584	782.965	757.399	917.373	431.914	612.031	674.212	745.291	886.529	775.279	656.265	735.315	974.605	950.015
DPAGT1	1580.61	1096.89	642.125	1091.33	888.974	652.573	724.53	624.507	1714.73	917.04	1543.83	1054.69	668.583	1761.49	1111.37	987.054	1014.03	871.153	568.197	842.722	641.364	1594.92	795.901	660.159	529.704	842.407	1189.58	846.327	925.529	727.205	663.558	1193.57	859.742	1140.53	537.649	937.931	803.624	1510.35	839.129	813.246	1426.36	1475.36	1451.49	687.378	967.126	993.457	1171.98	672.672	780.164
DPEP1	650.026	744.085	559.584	378.36	480.248	556.412	527.886	509.833	790.675	472.105	789.272	528.523	621.005	798.62	690.799	480.248	463.541	489.159	595.039	602.913	374.178	767.154	450.611	502.451	427.469	1761.49	554.262	366.794	567.296	506.251	614.123	366.794	329.861	539.762	556.857	583.111	322.161	701.937	416.442	437.723	743.344	756.784	477.446	431.914	884.329	473.526	606.231	529.37	435.465
DPEP2	628.022	591.426	732.94	545.577	534.571	729.681	514.504	504.283	751.084	584.817	660.159	599.912	942.536	678.609	598.381	592.934	401.965	653.572	509.833	622.615	474.624	761.239	694.179	600.582	593.165	349.727	623.184	482.617	500.965	554.898	518.429	629.357	585.987	496.876	623.954	674.672	403.97	686.001	545.973	454.683	640.903	725.105	615.432	493.761	415.661	635.792	486.74	537.37	518.093
DPH5	1365.34	946.542	1416.92	1297.11	1005.08	963.982	1220.75	981.481	1301.02	1298.6	1442.45	1061.65	1141.1	1194.46	1205.26	1068.23	931.791	1142.72	791.766	1097.48	782.732	1372.09	823.469	1056.17	944.474	970.098	1104.17	1374.28	974.605	987.054	1071.4	1160.95	1130.98	1304.84	877.457	1025.73	981.074	1376.45	1174.54	996.112	1275.18	1358.03	875.51	1476.81	1084.44	1175.16	1061.14	1390.98	1280.45
DPH6	3235.52	4212.72	5830.59	2636.78	5712.41	5477.31	2914.38	5455.65	3276.24	4338.23	3971.03	3470.66	5941.3	2706.59	5085.12	5455.65	3954.1	4961.66	1049.66	4229.61	4803.85	2970.44	4644.27	6248.56	5160.95	1306.54	5597.14	5182.49	2613.85	6125.02	4177.82	5030.13	4904.84	4458.49	3761.41	5434.63	4552.69	3322.59	4961.66	5253.14	4049.09	3356.19	3761.41	5966.76	5160.95	4523.59	4937.46	5571.82	5621.48
DPM1	702.407	1520.01	1398.38	804.475	1240.5	967.519	903.192	822.598	824.172	816.446	815.657	1169.92	2242.01	630.248	1396.47	1198.03	644.32	1237.9	766.502	584.556	1973.96	810.497	1804.1	1097.48	1390.98	1173.33	1245.59	1384.15	3161.21	771.888	1110.86	808.293	1135.21	672.949	567.873	1445.01	1843.03	780.164	974.605	1872.35	899.032	815.657	896.915	2012.29	1101.4	1003.09	1419.27	804.475	826.674
DPM2	2287.54	3127.4	4767.25	1612	4698.94	4644.27	1703.79	3924.15	2747.82	4110.67	2657.2	2395.6	5134.76	2833.99	3640.48	3107.19	2914.38	2458.35	2019.07	2666.45	2977.59	2271.26	2561.01	4590.95	5667.39	1977.41	3714.13	5050.03	3533.67	3655.45	3939.96	2585.45	3334.62	2585.45	3714.13	3083.51	3127.4	2606.7	4352.26	3235.52	2731.62	2578.51	2863.3	5009.1	4318.42	2765.1	3299.55	4661.62	4552.69
DPM3	680.804	1001.86	852.244	516.393	722.328	667.941	823.099	702.888	937.931	646.457	789.089	1015.57	881.321	849.533	964.764	701.616	975.007	942.084	792.254	885.801	1430.01	834.91	1064.08	598.94	1052.84	1520.01	1126.14	794.46	1277.71	709.71	979.409	618.997	701.337	838.284	674.005	1012.85	1108.81	846.327	578.622	1742.48	890.972	853.87	597.219	838.871	662.33	762.01	1086.44	549.376	864.628
DPYD	783.188	1529.16	1492.69	811.775	1257.54	2501.91	904.086	1352.8	794.46	827.011	894.16	1259.26	1215.97	661.855	1359.19	1270.03	1481.38	1192.94	2085.37	1222.93	1647.46	819.997	1575.02	1635.58	2271.26	844.334	1119.65	1115.01	1275.18	1438.32	600.859	801.905	1208.46	1139.85	1052.84	785.451	1070.44	894.761	950.015	715.767	873.605	893.004	489.159	1297.86	2193.05	1173.89	806.388	1240.5	1028.95
DPYS	5571.82	12135.7	15204.5	10126.3	13989.2	16501.1	11156.3	16034.2	3939.96	15204.5	6379.05	11760.6	13989.2	3546.73	12048.4	14125.8	14254.9	12847.9	14894.9	14125.8	11862.5	5499.09	11226	16034.2	14125.8	10508.1	13864.9	13538.3	9555.42	16342.5	14408.3	14254.9	13989.2	15617.7	13002.7	17947.1	16811.4	7530.8	15037.7	14534.7	6593.88	7888.56	4471.81	14755.6	14755.6	13864.9	13268.4	15326.9	16342.5
DSCAM	666.503	548.903	764.619	720.106	1601.06	6883.63	574.511	835.659	640.639	871.411	525.126	520.809	604.629	717.7	366.794	649.062	621.005	561.022	965.581	729.681	601.995	566.612	1047.2	625.709	736.11	704.968	533.796	1386.99	472.66	853.638	613.871	768.448	687.843	811.775	749.294	667.462	672.672	623.666	660.494	417.336	562.747	565.738	679.751	675.254	715.961	586.936	569.825	651.543	602.601
DSCC1	789.272	613.609	756.28	719.373	1127.73	2620.98	811.292	833.141	934.357	793.438	690.993	487.698	560.701	823.776	583.668	731.485	680.804	759.69	1115.43	850.701	811.558	727.205	740.02	583.111	465.333	454.683	739.568	1016.3	679.279	923.027	691.835	784.385	816.446	797.645	572.823	984.103	918.64	794.736	576.474	1131.49	711.771	773.288	471.491	641.134	696.334	776.183	767.898	704.202	581.016
DSE	1270.85	863.306	709.71	710.2	763.167	543.134	1235.6	923.027	1028.95	837.359	1062.63	896.915	632.647	1070.44	894.413	780.164	894.413	660.782	726.358	807.972	781.699	1307.54	703.932	568.962	496.399	599.453	626.723	830.936	684.716	896.682	825.493	751.084	773.526	815.309	1198.75	763.416	777.744	1295.28	864.305	723.801	1151.31	1169.19	710.452	751.566	470.884	746.059	759.384	863.652	819.997
DSP	4300.36	1858.3	2008.64	1821.52	1662.7	1651.55	1549.62	2715.92	4625.69	1242.17	3591.18	1833.82	1025.73	4904.84	2533.84	3127.4	1897.51	3201.9	2389.85	2432.37	2077.09	3345.17	2255.19	2056.74	1122.9	1669.45	2513.19	1165.92	1991.47	3095.63	1489.91	2282.99	2650.26	2149.82	1277.71	2690.55	2413.52	3702.16	1693.62	1959.38	3731.14	3448.93	4753	1462.6	1858.3	2545.51	1874.95	1997.88	1523.11
DTD1	1451.49	754.799	854.458	882.762	1078.92	516.009	867.574	1405	774.803	1362.4	860.385	980.424	716.922	1331.41	1187.15	781.994	874.837	1120.71	1205.9	1291.51	853.246	792.74	758.266	623.666	447.295	1015.22	692.264	1395.52	897.581	1046.71	1230.11	696.544	750.193	1064.62	866.493	674.005	760.694	1209.24	1219	926.643	657.136	730.449	1257.54	1174.54	833.993	1384.15	1000.69	1227.78	1253.07
DTYMK	845.96	686.763	664.937	629.89	737.788	345.708	1587.94	703.637	357.934	842.722	731.967	858.399	468.976	423.604	1061.65	872.987	688.484	989.595	436.251	834.545	886.188	669.236	969.717	351.222	450.611	855.817	1208.46	968.226	564.098	770.713	893.004	703.101	973.438	652.374	518.429	904.086	794.736	660.159	740.802	917.04	538.739	713.805	449.438	749.49	651.805	884.329	785.683	618.469	739.112
DUSP1	1032.24	1811.76	1395.52	1251.5	1407.71	1276.8	932.912	1109.38	1149.38	1032.24	1270.85	1247.96	1677.59	1160.95	1177.76	1093.44	1869.42	1309.59	1264.61	1104.17	3127.4	992.29	2389.85	1719.28	1573.56	1365.34	1116.04	1385	2690.55	1086.85	1231.65	1012.85	1151.31	1099.14	965.218	1224.52	1398.38	1029.61	1191.19	2334.35	1162.74	1012.85	1235.6	1505.83	1594.92	1155.84	1473.8	1375.31	1127.73
DUSP10	1617.91	862.065	1058.14	1064.62	904.754	991.26	1602.51	783.188	1552.84	912.318	1424.02	893.381	1035.69	1562.25	1003.46	734.311	828.905	898.324	1075.22	836.602	930.729	1662.7	924.091	1068.81	888.635	607.253	1160.48	859.398	869.446	662.778	974.21	937.193	827.937	935.446	1081.07	952.955	812.669	1407.71	901.443	883.089	1185.48	1422.52	1031.28	1099.74	559.797	904.395	811.775	1031.76	927.278
DUSP14	633.688	1307.54	849.154	917.373	831.788	1051.87	897.581	841.406	701.337	540.055	565.274	1092.86	1072.67	847.595	998.887	697.85	614.363	1132.08	1284.36	408.303	1624.53	811.775	1687.85	921.127	595.843	272.909	1017.61	713.288	2180.19	710.452	807.389	670.886	862.715	488.666	1348.05	998.409	1075.22	733.499	698.384	1549.62	795.598	751.566	908.482	839.129	241.93	942.863	758.516	739.801	790.425
DUSP16	576.474	839.958	818.92	869.691	856.748	797.147	1179.11	943.708	642.679	716.642	549.731	782.732	979.006	695.376	992.29	758.266	597.769	984.43	1640.33	604.863	864.628	707.317	1064.62	844.488	631.617	621.967	1083.2	753.84	909.582	907.79	1203.72	736.404	804.177	394.229	961.244	825.493	776.432	683.723	712.384	1037.95	598.381	679.066	388.436	746.918	830.791	906.996	896.682	683.992	735.057
DUSP3	683.992	1864.19	3169.53	4488.7	2871.09	2246.6	825.493	2297.24	459.296	4988.37	547.328	2561.01	2810.99	534.571	2056.74	1640.33	2765.1	2260.68	5070.09	1752.56	1589.61	494.423	1657.2	3150.34	2105.21	1379.46	1238.74	2998.28	4803.85	2271.26	4049.09	1994.96	2413.52	2545.51	5806.14	1712.88	2347.44	627.543	2483.46	3213.22	528.905	667.462	522.032	2149.82	6816.71	2852.04	3689.54	2650.26	2358.14
DUSP4	933.254	681.972	801.404	809.902	860.921	838.559	971.168	696.819	1108.15	680.804	1089.13	814.48	872.678	1014.03	765.962	629.89	732.184	966.343	857.037	590.701	741.616	1173.89	671.073	742.382	645.126	587.941	787.087	792.254	793.989	605.396	1047.2	758.006	696.544	620.024	671.073	821.049	695.636	1026.97	794.46	1104.59	1142.72	1249.71	1014.03	811.775	1874.95	1048.59	778.407	796.842	751.819
DUSP6	2408.56	1686.02	1104.59	1681.22	1224.52	1033.29	3991.41	1262.96	2568.1	1049.66	2747.82	1725.58	1033.69	2303.22	1710.05	1505.83	1855.48	1563.97	1298.6	987.054	2060.19	2765.1	1480.07	1074.56	753.132	717.985	1861.38	1379.46	1884.99	1599.67	1349.96	1657.2	1392.12	1244.74	926.278	1752.56	1407.71	2025.4	1184.29	1322.46	2242.01	2545.51	2780.95	1125.58	1065.11	1737.08	1594.92	1164.62	1100.23
DUSP7	893.381	1036.05	877.702	896.682	989.987	1031.28	1013.23	984.103	945.23	737.09	949.276	873.354	1031.76	894.761	822.902	861.535	883.408	810.497	2447.21	912.318	958.89	944.474	891.339	954.565	1763.42	3345.17	756.28	787.95	1184.96	942.863	931.791	850.169	915.698	893.765	1184.29	845.409	937.616	959.621	880.594	754.564	923.027	956.429	1102.52	849.154	1516.59	853.87	825.493	760.694	717.229
DUSP9	695.376	1408.67	842.051	1179.11	1103.44	872.42	921.479	1313.08	888.635	922.164	609.173	1268.31	1279.52	802.747	1283.63	1101.4	994.791	1041.8	2739.38	956.429	1360.01	990.893	939.866	1201.47	1686.02	848.154	1057.14	1120.71	1593.32	1443.96	1031.76	1063.71	1176.62	823.776	1286.08	1424.02	1659.08	771.295	1051.87	1551.25	724.53	923.396	863.306	1348.05	3614.43	1266.28	1181.57	1066.29	1016.72
DUT	779.933	1187.15	1184.96	1379.46	1237.04	561.321	952.955	1338.23	392.639	1385	664.335	1297.11	652.374	489.603	1669.45	1809.55	1418	1633.72	634.197	1457.74	1283.63	665.216	1156.47	646.457	741.326	828.248	1754.6	1318.69	1077.94	1420.51	1356.78	1551.25	1339.04	1558.29	1079.44	1684.6	1341.14	685.739	1395.52	1540.55	614.65	759.138	690.145	1367.97	644.843	1434.12	1469.84	1380.83	1396.47
DVL1	1500.41	1257.54	860.069	1579.44	1070.44	897.205	1216.75	1050.15	1587.94	980.722	1392.12	1361.38	1034.61	1613.81	1342.25	1144.62	1278.5	1079.99	1473.8	825.704	918.059	1529.16	867.837	884.626	768.448	577.07	1033.69	1111.37	1226.87	1063.17	888.974	1239.67	1082.28	1199.43	1293.57	1132.08	1044	1494.99	1037.95	1127.18	1394.52	1457.74	1527.61	1026.05	919.38	1121.25	1253.74	918.987	1054.69
DYNC1H1	12574.3	9977.14	6441.58	9630.83	6648.62	5112.47	9454.11	5712.41	11942.3	9753.8	10673.5	8566.7	5205.07	13390.8	10351.2	7352.3	11298.6	6441.58	6883.63	6248.56	8566.7	13099.4	7576.94	5434.63	6417.54	1054.19	10126.3	5884.43	7170.63	7352.3	9630.83	9555.42	7732.96	10428.2	8012.34	9555.42	7977.11	13538.3	6740.98	8926.75	11493.3	13002.7	10126.3	6276.78	8157.02	6676.87	7807.85	6248.56	7493.44
DYNC1I1	773.835	889.67	935.613	989.987	1190.37	1167.68	1173.89	944.474	755.811	1014.88	988.295	881.321	1325.6	757.399	785.451	931.791	959.991	719.373	869.691	558.624	1004.72	749.49	1147.87	1198.03	2090.13	658.17	882.762	1095.71	793.702	981.074	1306.54	905.845	863.652	781.395	1010.76	962.376	1031.28	744.085	1233.97	845.96	782.732	729.971	707.865	1253.07	1558.29	850.169	843.354	1247.08	1233.07
DYNC1LI1	636.248	607.253	781.994	879.92	645.791	848.649	1132.08	482.617	431.914	618.769	691.272	477.002	947.752	488.666	414.37	514.504	674.462	508.425	744.085	606.727	672.672	507.143	692.61	699.896	599.912	762.01	643.835	682.274	610.647	511.698	751.084	685.278	694.179	633.688	403.97	642.679	598.94	590.481	629.89	587.629	648.264	539.071	774.14	702.236	916.614	657.916	541.763	555.8	627.543
DYRK1A	1135.71	1424.02	1601.06	1546.56	1366.73	1270.03	1352.8	1390.98	1005.49	1282.86	1049.16	1378.51	2462.62	1089.13	1246.34	1555.9	1968.53	1446.35	1051.09	1697.67	1472.66	1091.87	1566.84	1320.62	847.854	790.931	1007.19	1392.12	1746.45	1237.04	1520.01	1226.26	1295.28	1653.53	963.257	1182.36	1345.3	1077.5	1430.01	1123.53	1109.38	1140.53	1045.47	1378.51	1046.31	1418	1554.23	1463.92	1728.11
E2F1	635.478	558.89	963.257	675.499	1041.8	4937.46	696.104	558.27	472.105	706.263	719.588	647.98	859.061	709.71	489.159	472.105	767.426	561.321	652.573	775.907	583.928	468.976	655.379	765.962	560.701	634.471	575.861	1091.33	620.716	611.758	886.188	650.266	603.477	819.14	439.444	740.61	633.688	574.785	546.581	829.959	563.372	513.029	676.983	528.523	652.573	577.791	634.722	509.833	645.974
E2F2	626.969	740.389	1090.4	482.3	873.605	2871.09	510.696	546.986	780.631	720.106	708.478	613.038	1424.02	863.306	521.196	523.611	710.2	840.435	616.037	878.103	1409.85	628.66	939.213	1189.02	1591.82	1152.55	1287.8	917.373	1891.77	519.982	1128.44	525.892	676.255	798.946	654.558	965.987	1003.85	587.941	594.194	2914.38	637.869	600.582	638.092	1095.02	769.889	791.766	830.936	658.45	622.275
E2F3	487.698	684.235	1344.17	712.651	1526.3	5134.76	716.434	598.111	608.019	891.339	581.016	609.361	1283.63	741.326	535.303	734.811	765.37	762.01	446.21	698.984	1092.41	518.093	769.584	1265.35	1147.87	365.485	792.74	1432.04	820.572	568.962	865.346	746.059	789.728	879.641	481.192	992.628	836.877	462.297	823.099	1468.61	561.713	492.234	614.65	1239.67	706.263	772.187	1025.73	945.23	912.318
E2F4	1274.39	1258.34	2255.19	1843.03	1589.61	2025.4	729.971	1297.86	900.27	1533.43	1088.63	1879.51	2180.19	1081.6	884.329	1496.31	1628.36	1735.18	1015.22	1107	965.218	1070.91	918.987	2483.46	3640.48	2977.59	1034.13	1385.87	1090.92	1253.74	1921.52	1746.45	1288.73	1884.99	1861.38	1542.08	1392.12	1163.46	1462.6	1192.33	1038.88	1044.57	1003.09	1247.96	3138.1	1682.68	1633.72	1710.05	1360.01
E2F5	645.791	827.638	1057.14	641.865	761.81	1775.02	719.061	716.434	678.609	542.762	744.085	587.257	1181.57	772.425	466.43	478.71	583.928	654.078	737.262	439.444	704.718	670.886	601.356	932.912	716.248	1042.26	537.649	716.922	647.542	617.628	755.811	557.209	517.52	684.716	905.439	789.728	751.084	617.966	553.027	651.543	741.019	596.698	671.273	614.363	759.919	677.954	495.453	659.833	600.582
E2F6	1141.1	994.791	1569.74	1007.89	1104.59	1610.39	571.918	882.762	1295.28	1037.44	1233.07	879.641	1465.87	1162.25	712.651	1045.91	1007.53	1158.53	1221.44	1060.27	861.843	1030.95	809.116	1523.11	939.213	725.674	922.662	1000.69	682.772	896.266	1149.87	1243.83	944.474	1354.84	1021.84	1140.53	1060.27	948.53	983.515	1247.96	1122.9	1007.53	770.129	847.595	870.688	1075.91	977.758	963.257	979.006
EARS2	751.084	565.974	1068.23	719.061	959.285	565.974	640.639	907.359	627.543	1196.42	895.553	746.499	697.082	679.279	757.68	807.167	1006.35	651.543	635.792	1270.03	726.181	673.504	959.621	620.024	1968.53	1691.67	734.811	1034.61	727.457	789.496	867.242	712.081	690.993	1130.22	1049.66	910.877	982.392	683.295	1129.58	908.482	696.334	693.35	513.358	986.783	1703.79	720.804	747.462	1135.71	1152.55
ECHS1	788.633	792.254	978.586	823.099	1064.08	762.01	856.427	1075.91	567.873	1082.28	725.674	959.991	706.921	561.321	847.222	821.601	1077.94	735.057	1673.67	1264.61	1049.66	651.805	841.406	640.639	1488.12	1981.59	664.029	1089.13	1017.15	1004.72	962.827	728.913	741.616	1276.8	1161.7	708.478	808.293	711.771	1111.96	850.995	714.783	709.229	610.419	853.246	1419.27	791.24	953.901	1121.25	1072.2
ECI1	1037.44	630.766	817.58	730.967	745.556	515.687	757.399	1043.17	832.909	774.56	943.238	827.292	587.257	946.224	1048.59	878.45	831.788	784.931	775.646	858.7	716.248	1096.89	508.425	490.627	854.841	1007.53	1196.42	768.896	741.616	809.116	804.769	773.526	691.543	956.028	813.95	766.261	762.01	1028.19	1619.44	687.843	1077.5	1176.04	1189.58	807.167	838.284	813.758	797.396	953.544	1017.15
ECI2	521.196	618.225	728.177	648.815	806.388	1965.79	988.295	837.674	433.644	573.542	486.288	664.335	620.466	429.328	728.686	679.981	601.684	645.791	935.446	774.56	754.564	514.862	710.2	562.365	676.724	1034.61	788.312	719.86	773.526	842.407	706.263	562.365	613.609	631.617	779.661	477.446	580.205	539.39	632.647	635.162	547.328	506.786	629.357	510.696	721.025	646.671	563.079	695.376	589.972
ECM1	5291.53	4243.74	2657.2	5917.27	2347.44	2043.65	3761.41	3461.38	6348.83	1772.52	5434.63	3577.79	1348.05	6593.88	4110.67	3991.41	2998.28	4229.61	3731.14	2458.35	4093.14	5182.49	3169.53	1924.78	863.955	939.866	4265.03	1831.71	3017.59	3309.9	1686.02	3322.59	3819.6	2905.94	2098.55	3507.79	3894.68	5050.03	2219.2	3276.24	5785.48	4937.46	5412.26	1900.77	3026.7	3761.41	2425.84	2328.71	2462.62
ECM2	513.029	574.15	825.204	534.571	568.197	1030.04	559.797	518.429	838.559	460.344	482.3	426.834	763.682	819.652	277.036	494.851	775.646	522.321	487.282	667.263	633.202	549.376	639.644	788.633	596.698	662.569	669.964	585.156	474.624	514.504	599.912	550.457	634.197	636.752	469.57	432.885	461.605	551.614	442.274	537.37	600.582	511.2	1034.13	644.088	562.747	504.678	453.253	442.274	395.55
EDN1	660.782	564.331	918.059	596.698	383.491	738.866	644.32	676.724	571.337	656.931	613.871	376.985	655.832	643.835	319.964	608.291	788.828	527.17	745.291	813.758	702.236	586.936	650.026	849.154	569.23	655.832	566.272	396.441	565.274	702.888	1334.84	613.038	549.376	809.659	612.61	527.886	624.678	585.156	303.509	540.419	536.562	571.918	693.35	485.711	694.504	520.809	581.634	483.125	353.261
EEF1A1	1415.77	716.922	499.15	655.379	402.92	303.509	941.317	414.37	1994.96	519.982	1523.11	695.636	385.158	1126.14	876.774	812.669	430.993	497.973	518.093	507.579	560.402	2675.6	498.643	258.798	434.505	1499.11	1542.08	543.362	596.698	485.711	442.274	521.196	546.986	444.687	309.389	351.222	382.13	1358.03	566.612	438.734	1471.18	1894.55	2053.36	475.64	734.567	427.469	616.563	687.027	608.911
EFCAB6	1270.03	662.127	645.791	837.674	560.098	447.295	961.946	844.181	1267.32	648.264	1115.01	581.634	590.701	1172.72	453.253	616.287	819.997	835.868	896.266	802.214	718.25	1334.02	703.637	602.291	607.752	467.629	864.305	617.628	539.762	823.469	768.665	811.775	593.433	789.272	920.85	672.381	650.266	1164.62	607.752	536.562	1065.64	1245.59	1138.58	665.738	495.453	792.537	712.651	689.605	662.569
EFEMP1	2037	1028.19	1171.27	1305.69	1208.07	1232.32	1475.36	1175.16	2585.45	1230.84	2071.06	1136.31	752.338	2317.94	1012.85	1085.39	1207.68	1302.04	904.754	1153.86	1018.12	2037	1095.02	1214.13	1240.5	1109.96	1311.54	1247.96	1043.6	1160.48	1107	1332.91	1053.73	1255.19	1238.74	1242.17	993.457	1866.31	1172.72	1005.08	1894.55	2008.64	2115.98	1144.62	808.571	1291.51	1275.18	1626.5	1094.51
EFEMP2	935.446	525.126	681.05	790.931	754.799	667.706	664.335	738.866	834.91	575.29	849.848	659.833	643.835	904.754	525.126	477.002	752.565	548.505	976.832	670.658	496.399	885.801	322.161	668.583	831.572	1032.68	548.19	811.558	1025.73	733.499	666.215	653.825	671.509	695.09	850.444	707.111	731.27	953.544	717.7	1016.3	791.985	854.132	926.923	829.404	764.3	464.289	806.615	842.051	777.744
EGF	2363.78	788.312	906.195	862.439	798.946	918.338	3061.26	950.015	2772.42	544.472	2237.45	657.136	782.503	1988.11	985.575	871.411	748.536	1059.2	1313.08	898.324	1210	3161.21	1001.44	806.615	784.094	1157.95	1092.86	675.254	715.315	1016.72	773.288	865.933	807.686	727.205	582.422	876.149	807.167	2037	665.216	526.292	1872.35	2620.98	1601.06	637.513	946.224	972.658	686.29	865.346	658.45
EGFR	574.15	553.716	963.982	676.983	573.542	986.783	424.211	445.407	593.433	431.914	561.022	452.645	867.837	682.772	416.442	448.849	535.303	674.672	585.475	572.455	411.418	632.065	4065.14	800.182	566.272	568.197	640.385	567.296	518.429	410.559	497.973	581.883	434.505	714.522	650.026	758.266	605.396	614.363	445.407	359.335	564.331	624.907	590.272	627.222	439.444	559.584	331.673	614.65	504.678
EGLN1	613.038	1149.38	1389.68	1481.38	977.758	1237.9	2005.33	1345.3	734.311	1079.99	378.36	1050.62	908.119	693.118	1161.7	928.466	771.888	1003.46	1037.44	724.299	923.027	656.5	775.646	1059.66	2071.06	1503.19	1108.81	1097.48	806.615	707.317	1253.74	1092.41	924.091	850.169	929.827	1252.27	1049.16	595.298	1120.71	772.687	656.265	766.853	845.629	1361.38	1247.08	1591.82	863.306	1645.65	1457.74
EGLN2	1530.83	981.074	1018.12	1200.95	996.112	2209.53	1196.42	1374.28	1613.81	744.085	1361.38	1017.15	1151.31	1681.22	890.972	978.586	940.642	1070.44	2871.09	913.361	1141.69	1500.41	1049.16	951.121	783.188	1610.39	815.09	939.866	1205.9	1424.02	747.462	1116.63	1015.57	1012.52	1309.59	1205.9	1376.45	1497.76	835.304	1257.54	1327.91	1392.12	1288.73	821.601	1157.21	1095.02	1003.46	960.345	759.919
EGR1	1347.03	2513.19	2585.45	1353.84	2008.64	2233.01	946.224	1777.86	1584.39	1981.59	1565.37	1606.38	3222.87	1462.6	1526.3	1601.06	1913.73	1450.48	1152.02	1480.07	2437.17	1233.97	3127.4	2998.28	2282.99	822.902	1134.6	2324.2	2149.82	1566.84	1012.04	1132.88	1798.98	1777.86	1039.99	1126.14	1529.16	1411.99	1818.76	1016.72	1520.01	1336.41	1858.3	2115.98	1160.95	1443.96	984.852	2115.98	1961.82
EHHADH	621.967	589.441	806.854	574.511	538.135	583.668	404.963	534.927	434.505	779.11	639.452	488.24	702.236	483.125	522.032	659.328	524.765	559.274	525.126	700.689	554.574	398.579	644.088	780.366	1384.15	1777.86	303.509	481.192	604.629	589.972	583.111	608.623	618.997	625.205	624.507	395.55	467.629	454.683	764.3	759.919	439.444	432.885	399.896	416.442	1432.04	588.232	626.427	640.639	550.457
EIF2A	21733.3	21271.9	14534.7	22395.7	15204.5	13268.4	19830.4	16657.2	21733.3	13538.3	20839.5	21733.3	13099.4	21271.9	20153.3	20435.3	18408.8	21733.3	16946.7	13716.9	20153.3	19830.4	21271.9	13099.4	11226	17279.9	21271.9	13099.4	19541.6	15741.6	12723	19121.8	17279.9	19830.4	17092.6	17575.5	15897.1	21733.3	14125.8	18806.3	21733.3	21271.9	20839.5	12343.4	16342.5	19830.4	18806.3	13864.9	13716.9
EIF2AK3	1203	1888.8	1286.08	1304.84	907.359	752.338	1393.36	657.916	1392.12	709.71	1371.07	1188.19	1184.96	1415.77	1500.41	996.865	1543.83	1375.31	715.084	898.662	2180.19	1159.8	2758.63	1046.71	862.715	628.846	1108.15	928.148	1411.99	608.623	832.909	816.202	1259.26	1175.16	480.675	1139.13	1217.45	1247.96	544.793	1092.41	1491.12	1222.93	1848.74	1160.95	1119.65	1130.98	776.726	659.075	862.985
EIF2AK4	6043.75	4644.27	5995.38	10062.6	6323.13	2800.88	1526.3	6195.07	3562.02	4888.05	5030.13	6707.76	5995.38	5070.09	5336.43	4508.15	5855.78	5597.14	5643.12	4841.77	3689.54	4370.05	2942.86	4300.36	3833.48	2568.1	2437.17	5806.14	8012.34	3061.26	5412.26	5966.76	4458.49	7692.27	5855.78	3954.1	6172.12	6707.76	5160.95	4735.71	6102.73	4352.26	4988.37	4065.14	4753	5112.47	8870.41	5112.47	5336.43
EIF2B1	936.119	940.642	1584.39	1314.13	1301.02	1217.45	642.679	926.278	923.027	1353.84	842.051	1069.42	1874.95	935.78	944.474	997.347	1158.99	1449.18	1053.73	1100.23	596.698	1065.11	623.413	1626.5	956.028	877.58	1205.26	1129.58	838.559	930.729	1179.11	1361.38	892.039	1761.49	764.881	1155.84	960.751	996.112	1262.21	952.571	993.022	1015.22	1205.26	1087.56	947.449	1265.35	1116.63	1191.19	1209.24
EIF2B2	420.74	667.024	789.993	778.407	492.88	782.732	917.639	523.611	734.811	406.338	512.597	853.638	950.606	681.282	653.064	422.794	471.491	568.962	764.3	341.503	604.629	662.778	630.766	640.171	583.382	461.605	543.134	451.929	856.11	443.797	678.609	380.881	357.934	468.976	653.293	572.823	561.022	602.913	539.071	416.442	666.503	589.972	949.276	676.501	453.253	571.337	508.425	548.903	605.105
EIF2B3	636.752	1062.63	979.409	991.809	1020.2	1011.13	2282.99	1320.62	691.272	963.982	678.776	1157.21	1380.83	709.486	967.519	938.615	867.837	1031.76	4007.36	796.482	1064.08	772.187	1102.52	1250.57	1028.55	1294.49	883.089	799.472	1858.3	1153.86	1365.34	967.126	916.015	863.955	1220.05	965.581	1059.66	686.42	916.3	1058.83	676.724	729.681	677.241	919.38	901.127	979.409	1175.16	928.148	847.222
EIF2B4	1669.45	1176.62	1165.92	1527.61	1152.55	960.751	912.687	1011.61	1904.02	1235.6	1894.55	1406.97	973.788	1699.59	1782.79	1162.74	1394.52	1416.92	834.91	1073.3	1071.4	1879.51	991.809	1001.44	724.53	592.602	1673.67	1051.5	1024.03	1024.88	1361.38	1471.18	1092.86	1481.38	759.138	1645.65	1218.12	1843.03	1216.75	1217.45	1947.17	2149.82	1782.79	1184.96	619.257	1442.45	1211.76	1015.22	1184.96
EIF2B5	2789.25	1332.21	1000.23	2352.86	1324.56	783.479	2019.07	1489.91	2328.71	967.519	2019.07	2005.33	1039.51	2826.54	1407.71	1712.88	1535.13	1507.21	4212.72	1296.33	1334.02	2539.52	2377.97	1028.19	1675.58	653.572	1181.57	1234.76	1910.87	1655.59	993.022	1828.93	1439.88	1549.62	4753	1811.76	1733.14	2377.97	1221.44	2462.62	1988.11	2074.03	2675.6	1266.28	258.798	1637.49	1737.08	1143.38	1105.79
EIF2S1	657.916	765.962	828.248	699.259	668.81	783.788	1012.52	635.478	690.346	495.904	686.55	771.552	1104.59	704.46	622.615	543.134	683.723	697.535	970.853	840.24	928.866	712.651	1080.63	748.536	1787.86	1814.09	629.89	602.291	809.659	647.98	785.683	534.193	458.679	609.361	706.027	714.522	672.949	661.855	380.881	794.46	721.565	661.014	558.624	683.723	928.866	689.871	599.912	485.12	432.885
EIF2S2	632.065	551.614	703.101	516.736	396.441	550.457	560.098	426.834	725.932	592.934	590.701	451.353	848.37	720.352	386.99	353.261	429.328	322.161	551.985	361.55	457.107	668.583	468.976	683.723	505.1	625.205	560.098	443.797	527.886	396.441	637.869	306.637	359.335	542.401	497.338	606.897	443.214	619.257	397.411	559.584	652.086	643.099	785.948	439.444	725.674	423.604	538.418	374.178	386.99
EIF2S3	1296.33	1560.48	1006.35	1262.21	1249.71	916.3	1452.72	905.097	1196.42	1173.33	837.942	1168.44	1370.11	1149.87	1090.92	1129.58	1262.96	938.615	880.975	1701.57	955.571	1160.48	743.344	1346.27	1687.85	797.645	985.222	1181.57	1301.02	964.383	1089.68	1180.76	1463.92	1117.28	1390.98	982.724	867.242	1118.33	1137.9	815.309	947.752	984.852	2458.35	1393.36	535.774	1092.41	830.646	1180.11	1205.9
EIF3A	530.924	14534.7	11156.3	17947.1	14894.9	11862.5	2833.99	14635.2	896.682	17763.5	494.423	13268.4	12574.3	928.866	9977.14	14635.2	15741.6	11298.6	7204	20839.5	13864.9	780.908	9209.7	13989.2	13002.7	8012.34	11298.6	14254.9	13989.2	17947.1	13538.3	17575.5	16501.1	16811.4	11298.6	18806.3	16165.1	502.451	16034.2	14408.3	566.272	843.354	917.04	13989.2	14894.9	15460.5	13989.2	15617.7	16165.1
EIF3B	666.215	875.51	985.931	809.116	972.319	1103.44	634.197	815.992	726.631	1093.44	643.645	802.214	1434.12	785.451	811.558	784.582	1126.14	765.127	816.654	908.119	965.581	590.272	844.797	1132.88	737.262	527.17	765.37	1027.28	742.382	872.678	771.295	742.604	855.534	1035.69	644.843	813.95	902.835	606.727	884.987	823.776	625.461	605.955	692.264	943.708	543.362	946.542	883.089	808.818	964.764
EIF3C	962.827	830.298	752.565	716.434	690.595	863.955	851.962	639.939	800.91	735.057	956.028	769.584	1028.95	965.987	844.181	625.205	662.778	583.111	737.548	591.713	905.439	849.533	807.972	753.645	549.731	573.811	791.46	718.741	656.5	665.216	770.713	739.344	661.855	701.937	595.577	731.76	649.062	812.341	682.772	774.33	832.627	967.126	578.058	766.261	663.558	712.651	768.896	525.126	691.543
EIF3D	1610.39	4718.94	5112.47	2961.07	6071.56	4027.62	2483.46	6248.56	1602.51	8061.28	1918.21	6562.11	5253.14	1461.47	5760.17	6125.02	4625.69	5355.24	3026.7	5336.43	5434.63	1664.88	2606.7	4988.37	5519.78	1018.81	6195.07	6623.05	3235.52	7732.96	6707.76	8511.49	6916.66	6300.22	5941.3	7768.61	6774.59	1687.85	7457.51	7312.4	1997.88	1940.51	1833.82	6707.76	6021.21	5227.9	5621.48	6348.83	7926.69
EIF3E	934.357	1349.15	690.145	804.769	766.261	764.3	712.651	598.662	546.581	929.827	944.036	1077.5	941.707	599.197	1261.53	963.257	1660.89	928.866	633.996	590.272	1439.88	610.087	1660.89	803.346	468.976	492.88	1139.85	1076.35	993.805	887.275	706.47	888.974	1059.66	960.751	416.442	1235.6	1327.91	871.153	744.085	1385.87	587.629	856.11	519.982	840.994	638.962	1548.28	970.471	599.453	845.125
EIF3F	689.871	476.122	774.33	964.383	770.713	1130.98	1003.46	438.734	450.611	713.579	644.608	453.943	1049.66	564.331	533.796	368.05	580.205	421.602	658.45	465.333	573.811	544.081	512.016	888.974	600.859	652.943	511.698	850.995	618.769	452.645	834.27	649.803	471.491	710.452	470.884	621.005	492.234	638.519	794.736	529.37	609.173	544.081	473.526	878.734	521.482	467.121	589.972	731.485	767.426
EIF3G	1900.77	678.609	667.941	994.319	683.479	881.321	1396.47	666.797	1921.52	566.612	1743.88	649.536	1051.87	2314.31	749.053	708.955	689.165	661.014	1016.72	642.408	743.718	1961.82	664.335	683.061	614.931	436.251	1085.39	694.717	654.078	641.865	994.319	760.203	604.629	701.09	795.598	791.24	656.265	1591.82	743.344	697.082	1904.02	1735.18	1307.54	780.908	785.683	757.68	765.63	746.499	725.396
EIF3H	882.328	667.462	829.404	861.232	983.515	1160.48	981.074	491.141	729.123	1199.43	816.446	474.624	1599.67	778.082	584.308	574.15	730.722	398.579	674.973	659.617	679.981	873.354	590.481	1135.71	1177.09	741.914	648.264	1093.94	535.303	486.288	1430.01	740.389	689.362	739.112	1331.41	707.865	626.427	828.591	1019.72	625.461	785.451	850.995	392.639	979.409	362.959	518.429	644.843	999.416	989.595
EIF3I	1406.97	908.83	911.208	1263.87	1000.69	1028.95	1310.39	1011.13	993.457	903.474	1192.33	987.535	1280.45	1262.21	843.115	904.754	1083.72	757.119	1759.32	1036.51	944.036	1144.05	824.446	1015.57	693.95	596.411	700.349	971.168	1291.51	1051.5	1028.19	1054.19	902.835	1051.5	847.854	902.125	893.004	1345.3	1001.44	919.38	1128.92	1217.45	939.866	969.018	775.018	961.244	1091.87	965.218	1075.91
EIF3J	629.89	577.07	857.807	489.603	660.159	939.385	1305.69	747.462	514.053	502.451	579.29	520.35	1247.08	650.266	500.494	657.136	687.61	610.419	906.582	678.147	859.061	595.039	1050.15	843.635	708.295	543.134	610.419	562.365	641.585	746.687	631.059	499.558	640.171	572.823	533.796	616.84	554.898	625.709	558.624	494.851	647.245	601.684	543.757	615.432	613.609	642.679	597.769	479.769	579.572
EIF4A1	713.288	1020.61	1320.62	931.791	1128.44	1879.51	1111.96	1126.68	602.291	879.08	829.959	977.758	1472.66	753.645	881.321	923.396	1006.82	949.276	1316.75	1108.81	1215.97	655.379	1291.51	1127.73	803.346	809.659	782.503	1030.95	1111.96	1060.27	910.877	960.345	930.729	1003.46	921.127	1015.57	1014.03	774.14	873.354	885.801	762.01	764.3	697.85	953.2	763.416	1003.46	903.474	915.698	837.674
EIF4A2	1798.98	3266.89	2224.48	1242.17	1846.2	1811.76	1536.77	1910.87	2021.97	1446.35	2507.18	1997.88	3191.4	1968.53	1994.96	1882.63	3036.87	2166.23	1500.41	2246.6	4426.94	1752.56	4937.46	2961.07	4680.12	9454.11	3169.53	1953.34	5966.76	1910.87	1947.17	1241.42	2389.85	1392.12	1619.44	1910.87	2642.71	1851.57	1177.09	6102.73	2158.26	2453.41	2657.2	3356.19	3191.4	2242.01	2468.41	1864.19	1671.89
EIF4B	1153.86	2047.12	2606.7	1360.01	1591.82	2309.41	1157.95	1904.02	1383.01	821.86	1538.83	1461.47	3017.59	1367.97	1659.08	1266.28	1342.25	1593.32	794.232	1299.44	3213.22	1130.22	2780.95	2880.9	3924.15	1094.51	1277.71	1425.17	3276.24	1476.81	1703.79	925.136	1549.62	1025.73	1069.97	1390.98	1565.37	1175.16	962.376	3069.87	1439.88	1209.24	1532.37	2334.35	1649.82	1337.41	1991.47	1542.08	1414.37
EIF4E	936.471	1965.79	2843.36	1748.4	2209.53	2402.54	1637.49	2292.86	1004.31	1540.55	869.106	1816.76	3169.53	1044	1581.88	1866.31	1826.43	2029.16	1728.11	1540.55	1642.23	881.646	1386.99	2292.86	1900.77	1681.22	1147.24	1739.72	2561.01	1659.08	2507.18	1424.02	1635.58	1864.19	2102.1	1351.12	1568.23	867.242	1748.4	1777.86	901.127	858.102	905.845	1624.53	1894.55	1864.19	2127.95	1839.71	2085.37
EIF4EBP1	785.052	1198.75	1458.83	1384.15	1392.12	2513.19	1034.13	1723.28	1554.23	984.852	690.595	1069.97	1034.13	1118.98	914.851	1181.57	1360.01	1164.62	4988.37	1166.41	1314.13	610.419	1100.77	1533.43	1234.76	1244.74	854.841	1060.75	1355.87	1467.18	1233.07	1062.09	1061.14	1158.53	1701.57	923.027	1295.28	819.14	1031.28	1677.59	740.389	707.111	454.683	880.594	656.931	1117.98	1220.75	1349.96	993.457
EIF4G1	1297.86	878.45	1078.92	1523.11	1073.96	935.446	752.087	896.266	1326.54	1089.13	1187.15	1370.11	732.184	1463.92	724.863	1051.87	1596.62	1137.25	680.259	918.338	835.304	1323.47	754.564	1107	701.09	530.086	900.27	1203.72	827.011	961.244	987.897	1359.19	1198.03	1579.44	1286.71	1191.19	1141.1	1363.48	1015.92	1206.79	1188.19	1224.52	1092.41	1026.45	879.08	1137.25	1411.99	893.381	1048.15
EIF4G2	973.788	783.479	646.216	697.336	711.269	580.66	787.95	840.994	856.748	843.635	752.917	676.724	608.019	917.639	547.328	519.982	727.205	724.53	917.373	506.786	762.914	767.426	757.68	609.823	672.22	560.402	929.156	767.426	982.392	805.086	594.194	649.062	680.259	599.682	687.843	618.769	752.087	836.116	624.507	693.35	722.808	838.871	785.683	690.346	495.904	1302.04	916.614	713.579	709.71
EIF4G3	787.715	748.536	766.502	786.487	1038.88	695.636	825.204	743.588	839.958	920.425	759.919	634.947	647.245	879.368	648.815	579.857	728.686	705.514	572.455	383.491	925.136	738.065	648.815	813.758	801.404	623.666	878.734	1100.77	1126.14	693.118	791.766	736.836	695.376	651.104	605.955	840.994	779.661	693.666	1059.66	1211.23	703.637	703.319	493.305	1100.23	793.438	595.843	963.257	1120.07	1109.38
EIF4H	822.598	714.05	780.908	768.665	617.048	906.195	795.02	780.164	906.195	560.098	694.878	559.797	701.937	837.359	631.841	571.918	663.789	737.09	951.863	523.157	784.931	880.594	802.436	856.427	1055.2	1007.19	697.85	652.573	719.588	815.992	617.628	509.833	613.306	568.197	647.718	650.509	657.582	719.588	566.943	521.196	768.665	782.732	744.976	695.636	661.014	581.883	676.983	657.916	652.821
ELF1	840.994	611.758	877.063	818.92	855.185	909.924	906.996	1086.44	759.69	690.145	796.482	667.706	822.341	790.931	619.509	828.591	801.695	917.04	1735.18	738.866	1121.25	724.299	944.036	1058.14	803.624	1056.64	646.934	784.582	972.319	1162.25	815.992	734.811	809.389	746.918	611.456	788.828	886.188	732.722	736.11	920.061	746.918	731.27	531.74	721.285	638.326	786.825	838.871	923.027	725.105
ELK1	981.997	857.464	1488.12	1110.37	1475.36	1261.53	1014.48	1433.17	1064.62	1210.73	974.21	892.397	1006.35	1095.71	822.341	1338.23	1265.35	1143.38	1235.6	1386.99	1189.02	992.628	1085.39	1599.67	885.329	549.731	830.298	1323.47	709.486	1435.17	1117.28	1177.09	1173.89	1233.07	897.581	1083.2	1175.16	970.853	1297.86	845.125	1097.98	995.628	1089.68	1230.84	1039.19	1050.62	1130.22	1563.97	1263.87
ELK3	1361.38	3356.19	4129.38	3894.68	3179.37	3244.49	1038.43	3793.23	1482.33	3169.53	1376.45	3879.08	1422.52	1286.71	3577.79	3138.1	2833.99	3433.69	1408.67	2698.48	2905.94	1497.76	3161.21	3161.21	2074.03	772.425	3461.38	3276.24	2233.01	3419	1994.96	3299.55	3748.08	2931.74	2383.91	4093.14	3520.93	1420.51	2826.54	2383.91	1563.97	1737.08	1111.37	2561.01	3266.89	4265.03	2690.55	2561.01	3036.87
ELK4	1016.72	1289.68	1765.88	1839.71	1300.23	1432.04	882.328	1042.26	1243.26	1405.79	1021.02	1433.17	1532.37	1048.59	1064.08	1513.45	1482.33	2071.06	956.028	1393.36	1044.57	1244.74	1434.12	1864.19	1252.27	983.515	1297.11	1169.19	1222.01	1061.14	1120.71	1552.84	1356.78	1818.76	1051.5	1653.53	1451.49	1054.69	1581.88	980.722	1159.8	1262.21	791.46	1142.72	758.516	1579.44	1270.85	1843.03	1238.74
ELN	688.758	941.707	997.876	1128.44	1078.52	873.937	978.083	1026.97	953.544	939.213	801.695	838.284	1099.74	786.825	823.099	813.501	830.646	959.991	1521.62	968.226	1388.39	892.039	922.164	1071.87	675.759	680.259	971.621	994.791	1165.32	1272.68	1184.29	1008.84	987.897	950.606	840.855	1322.46	1476.81	791.46	1126.68	1361.38	791.46	896.915	623.954	1158.99	805.865	879.08	952.263	1134.6	945.23
ELOVL1	553.027	646.934	928.148	723.554	564.098	671.073	627.794	644.32	643.835	839.69	399.896	674.973	712.384	380.881	714.05	965.218	558.27	791.766	908.482	709.71	745.556	475.64	862.439	850.701	896.915	1028.19	528.206	423.604	614.123	674.672	668.583	669.441	777.048	651.805	871.766	570.965	588.851	527.543	625.461	1109.38	396.441	437.723	989.148	526.709	814.797	770.443	553.027	761.503	628.846
ELOVL6	790.425	1160.48	890.688	726.181	819.399	695.376	677.954	768.181	656.265	1113.02	712.081	890.054	916.614	645.541	882.044	900.864	836.362	821.601	724.088	1002.64	1286.71	601.109	1090.92	777.502	897.581	863.955	742.604	900.27	1012.85	839.446	1071.87	823.776	968.226	1026.97	670.658	832.627	874.837	717.7	944.829	1214.71	699.574	664.664	424.211	712.081	754.799	843.354	833.141	871.411	1032.68
ENC1	1005.85	850.444	811.292	709.71	830.298	880.307	2421.06	865.933	1122.9	567.296	1046.71	672.028	1010.28	978.586	825.204	593.754	788.312	755.358	834.545	620.245	911.942	1192.33	859.398	798.946	619.257	608.623	775.018	717.229	806.854	827.937	1003.46	626.18	720.589	691.543	670.886	711.269	697.082	1023.62	716.922	767.154	973.032	1152.55	934.357	726.181	663.045	696.544	551.985	781.395	709.941
ENDOG	1210.73	1189.02	1073.96	1023.14	872.42	912.687	945.556	979.006	1233.07	740.802	1152.02	862.065	996.112	1131.49	1147.24	848.649	855.185	863.652	848.154	782.268	1203.72	1369.05	1246.34	952.955	805.086	694.984	1235.6	845.96	783.188	806.854	1060.27	810.497	937.193	724.53	772.425	920.061	856.11	1237.9	890.972	785.451	1233.97	1427.51	1195.71	1152.55	937.931	961.946	814.48	1256.08	1095.71
ENO1	904.395	1267.32	590.481	847.854	725.674	656.265	773.288	1001.86	872.42	817.58	971.168	973.438	832.627	857.037	965.218	1155.22	1147.24	900.864	883.715	1172.72	1235.6	854.841	995.238	666.797	1610.39	5597.14	859.061	735.057	961.244	1014.03	983.053	847.854	979.006	1053.3	1189.58	767.154	789.993	1008.84	903.474	1136.31	1003.85	957.028	598.94	683.479	2437.17	858.7	857.464	944.829	1021.02
ENO2	702.888	825.204	631.325	843.92	544.081	1110.86	601.356	788.828	606.231	939.866	689.005	752.565	725.396	597.219	787.95	850.444	941.707	883.089	672.672	910.577	1000.69	517.52	792.537	684.235	598.94	554.898	692.086	699.896	623.954	819.652	569.825	719.86	852.535	879.08	767.426	725.674	769.117	649.319	813.501	880.975	671.788	659.328	458.679	571.337	1090.92	817.872	909.237	941.707	949.655
ENO3	695.897	1044.57	599.453	784.385	1009.32	883.089	1042.26	827.638	794.736	966.752	771.029	923.027	777.502	793.086	971.168	873.937	926.278	897.581	573.172	952.955	1322.46	649.062	1079.99	905.845	744.361	1111.37	935.446	1286.08	1014.48	834.545	858.7	785.948	928.866	946.224	568.197	1051.87	926.643	703.637	969.018	1006.35	774.56	681.05	642.679	960.751	1106.32	774.33	953.544	1125.58	1083.2
ENOPH1	606.231	695.897	439.444	601.356	675.499	461.605	2545.51	587.941	660.494	723.058	582.782	354.213	470.884	667.706	877.702	572.455	628.408	645.126	627.543	773.288	594.194	624.678	529.704	516.393	508.933	733.828	1462.6	728.177	605.105	631.841	712.081	582.181	607.752	649.062	357.934	519.982	519.214	644.32	759.69	518.9	697.082	677.241	852.535	801.404	572.823	523.157	884.987	739.568	746.687
ENPP7	697.85	663.789	515.347	692.61	858.7	813.758	886.188	648.489	774.56	1159.8	746.499	504.678	488.24	768.448	805.605	608.911	772.687	696.544	536.562	1058.83	676.255	701.616	537.37	761.503	1594.92	1994.96	904.086	1020.61	732.94	672.22	731.76	683.723	681.972	872.678	573.542	689.871	669.236	733.828	932.912	802.214	747.998	704.718	884.038	900.602	1020.2	539.762	699.896	979.409	917.639
ENTPD1	627.794	699.896	433.644	564.098	642.859	933.608	713.288	684.235	704.968	744.361	619.509	511.698	482.617	658.17	636.46	711.771	655.572	694.717	608.623	856.748	585.475	587.629	567.296	621.005	568.721	628.408	583.668	668.263	597.219	741.616	597.769	696.104	644.608	659.617	254.349	518.9	483.537	626.18	655.077	522.778	604.342	616.84	678.373	548.505	886.898	545.973	643.645	652.821	629.063
EP300	1833.82	2675.6	1831.71	2249.79	1679.28	1045.47	2127.95	1348.05	1689.64	1504.69	1649.82	2437.17	1428.95	1846.2	2490.59	1504.69	1450.48	1669.45	997.347	1223.73	2271.26	1589.61	2468.41	1399.41	535.115	506.786	1721.47	1988.11	2219.2	1378.51	1401.67	1642.23	1814.09	1485.71	953.544	1538.83	1452.72	1706.18	1615.91	1516.59	1643.65	1647.46	1811.76	1891.77	2977.59	1874.95	1606.38	1577.64	1913.73
EPHA1	1076.86	1482.33	1468.61	1247.08	1221.44	1075.91	681.282	1056.64	1252.27	1182.75	1214.71	1624.53	2292.86	1273.45	1320.62	1100.77	1395.52	1402.65	1059.2	1290.66	1725.58	1074.56	1642.23	1546.56	1037.95	706.921	1409.85	1155.84	1110.37	1015.92	902.835	956.028	1254.42	1210.73	684.716	1699.59	1828.93	1108.15	1084.91	1548.28	1304.84	1081.6	1681.22	2043.65	1027.28	1177.09	1007.19	1191.75	1230.11
EPHA2	1118.98	1201.47	855.534	1165.92	922.662	770.713	1314.87	854.132	1292.69	531.342	1132.08	1315.63	1004.72	1170.61	1094.51	820.572	921.479	939.213	931.791	577.07	1096.32	1269.28	1109.38	820.572	597.769	2287.54	1005.49	817.283	976.348	771.552	1226.26	834.545	886.898	700.689	653.825	792.74	663.261	1180.76	783.188	1053.73	1189.58	1353.84	1345.3	884.626	1282.86	915.376	917.639	776.432	777.237
EPHA3	1170.61	2987.7	3850.6	3244.49	3008.41	1971.43	1339.99	2914.38	924.725	2205.4	936.839	2880.9	4197.82	1109.38	2458.35	2458.35	3378.88	2833.99	2008.64	3495.53	2246.6	1056.64	1866.31	2213.87	984.103	590.701	1737.08	2931.74	4488.7	2039.97	3761.41	2056.74	2233.01	3083.51	2154.05	1968.53	2102.1	1171.27	2852.04	1816.76	1165.92	979.993	914.567	2539.52	1811.76	2758.63	3169.53	2852.04	3083.51
EPHA4	862.439	981.997	1346.27	1087.56	1062.09	1339.99	951.516	1174.54	1120.07	1060.75	1020.61	1347.03	1292.69	1130.22	1530.83	845.96	1075.91	1163.46	821.049	808.571	944.829	1036.05	874.49	1046.31	1127.18	903.192	1336.41	1265.35	1339.04	924.725	1303.86	1093.94	977.338	1050.62	1007.89	1115.43	932.453	994.319	1226.26	907.79	1107.59	1041.45	826.054	1737.08	888.635	1059.2	1120.71	1427.51	1347.03
EPHA5	970.471	1035.69	2462.62	1408.67	3069.87	1977.41	966.752	2050.67	1137.9	3591.18	989.987	1950.54	2127.95	1120.07	1343.19	2568.1	2780.95	1872.35	932.453	5355.24	2063.76	1211.76	896.266	2780.95	2731.62	795.364	1712.88	3213.22	1071.87	2977.59	2297.24	2453.41	2642.71	3309.9	1165.92	2698.48	2324.2	1195.71	3714.13	2636.78	1221.44	1287.8	1161.7	4049.09	1361.38	1816.76	1337.41	3138.1	3776.23
EPHA7	1150.58	1102.52	1081.07	1017.15	1132.88	1415.77	1203.72	1147.87	1461.47	782.732	1172.72	1022.33	1647.46	1157.21	1004.31	1111.96	1129.58	1179.11	1858.3	1499.11	1288.73	1473.8	1262.21	1157.21	2053.36	678.147	1144.62	850.169	1069.42	1133.43	1037.95	1089.13	963.982	983.515	887.275	1030.95	871.766	1093.44	928.866	1057.14	1184.96	1329.59	1145.91	1096.89	892.397	1100.23	866.493	995.628	862.065
EPHA8	791.985	794.736	764.3	660.159	792.537	824.172	723.327	704.968	1180.76	624.244	913.361	734.567	1055.2	1252.27	693.35	880.975	674.212	644.32	1161.7	665.975	710.452	861.843	697.85	897.205	925.87	730.223	653.064	682.772	648.264	691.835	683.992	706.263	824.722	578.946	788.828	799.253	703.319	810.183	696.104	706.705	1206.79	866.493	888.635	691.543	734.311	734.097	685.016	671.509	626.427
EPHB1	1011.61	1843.03	1843.03	1959.38	2205.4	2019.07	1388.39	2213.87	1188.19	2176.1	1147.24	1921.52	2237.45	1001.44	1301.02	1667.03	1633.72	1337.41	5134.76	2229.4	1667.03	935.78	1322.46	2237.45	1994.96	1169.92	1063.17	2383.91	1798.98	2352.86	1725.58	1399.41	1932.02	1584.39	2747.82	1180.11	1640.33	1005.08	2162.23	1775.02	1130.22	1033.69	1088.63	1947.17	1965.79	1757.19	2021.97	2039.97	2303.22
EPHB2	823.776	704.968	665.216	607.48	672.381	876.149	826.674	729.123	891.339	515.687	744.361	791.766	1008.84	939.556	662.33	625.461	624.507	560.098	1297.86	577.791	647.542	836.362	749.294	725.105	596.411	767.644	583.382	635.162	708.955	686.763	621.005	516.009	608.291	507.983	709.941	626.427	660.159	793.989	668.263	627.222	914.851	804.769	853.638	626.427	645.339	647.98	649.803	616.84	632.954
EPHB3	809.902	700.689	848.154	621.967	717.229	1377.4	591.713	620.466	740.389	694.504	971.973	777.502	1367.97	672.22	732.184	510.696	451.353	1022.7	1329.59	493.305	887.991	635.162	780.631	844.181	895.913	744.361	808.571	632.954	627.543	583.111	610.898	587.257	454.683	541.448	978.083	742.888	735.607	604.863	538.418	1121.25	738.065	674.462	609.173	626.723	677.754	910.238	779.11	637.869	537.37
EPHB4	1687.85	741.914	750.193	946.542	769.889	1047.71	658.711	676.019	2352.86	701.616	1879.51	853.246	1113.02	1347.03	861.535	669.762	739.568	911.568	933.608	816.654	729.123	2483.46	737.262	722.543	1542.08	3257.03	1055.74	648.264	631.325	665.467	664.029	846.928	610.898	835.868	1063.17	805.865	670.886	1601.06	698.103	815.657	1814.09	2162.23	1687.85	662.127	801.695	813.246	904.086	643.099	658.711
EPHB6	853.246	1000.23	1196.42	1473.8	1500.41	927.788	1843.03	1120.07	692.879	1619.44	918.338	1632.08	1214.13	708.955	1082.68	1554.23	1719.28	1134.6	915.376	1171.98	1059.2	769.317	821.343	1198.75	700.689	690.145	1012.52	1606.38	935.78	1320.62	1499.11	1782.79	1731.15	1801.2	1450.48	1405.79	1415.77	723.801	1626.5	1492.69	762.63	747.462	655.832	1371.07	2987.7	1367.97	1833.82	1182.75	1888.8
EPO	425.014	593.433	775.646	896.915	1133.43	1617.91	950.606	746.262	322.161	1261.53	445.407	617.966	1699.59	331.673	608.623	809.116	738.866	664.664	1018.52	834.91	701.616	348.309	511.2	1372.09	1115.43	958.544	640.903	1144.62	783.788	722.808	1131.49	764.881	727.205	748.808	932.144	691.272	793.702	337.344	1267.32	685.511	476.122	298.081	1110.37	1276	628.66	751.084	650.266	1348.05	1270.03
EPOR	432.885	662.569	1020.2	1053.73	1027.28	1106.32	2363.78	1099.14	331.673	941.707	329.861	661.014	1432.04	356.227	681.05	820.789	759.138	846.327	1499.11	945.23	970.471	415.661	904.754	1202.12	608.019	413.386	819.14	911.942	738.376	1078.52	1216.75	981.074	775.018	720.589	606.897	953.901	843.92	415.661	954.27	811.558	521.196	306.637	781.395	1091.33	753.84	971.621	1000.23	956.429	829.739
EPRS	765.63	861.843	317.935	646.671	641.865	864.628	2739.38	705.514	890.054	481.192	673.504	658.711	438.734	703.101	660.159	571.635	722.019	514.053	1027.75	867.837	559.274	693.95	616.287	572.823	568.197	784.582	447.295	595.298	916.614	749.294	553.027	514.053	593.754	612.821	603.168	447.92	590.272	753.645	589.703	368.05	809.902	752.087	709.71	516.736	1180.11	485.12	589.166	669.236	512.016
EPS8	530.464	533.042	746.059	521.482	628.022	1043.6	711.525	583.111	241.93	402.92	407.096	535.303	1298.6	442.274	343.217	612.031	625.709	619.257	1066.29	678.776	661.292	402.92	725.674	783.188	710.452	566.943	437.723	583.928	611.758	566.272	620.024	501.929	478.71	481.813	664.029	564.331	606.897	595.577	582.422	462.852	470.121	499.15	459.784	606.463	599.197	638.519	378.36	565.738	496.876
EPT1	965.581	895.913	479.769	548.505	692.264	1422.52	649.062	706.47	1261.53	798.103	1118.98	621.203	525.126	1054.19	761.239	911.568	875.176	637.513	754.071	1022.33	701.09	1016.72	824.975	750.008	997.876	4007.36	686.55	697.535	605.955	759.138	589.441	579.572	591.713	732.94	685.511	413.386	523.157	1003.09	701.09	504.283	1113.02	1062.63	789.272	649.803	1262.96	587.257	691.272	738.866	675.499
EPYC	2032.91	655.832	1608.39	1072.67	1027.75	1162.25	672.949	789.272	1402.65	1352.8	1798.98	590.481	1828.93	1523.11	850.444	727.684	956.658	866.493	796.184	1066.73	719.373	1332.21	558.27	1728.11	765.37	481.813	1344.17	1113.63	592.934	799.768	1158.53	1081.6	662.33	1305.69	734.311	975.007	812.069	2060.19	1032.24	866.493	1364.47	1828.93	1770.11	1044	468.341	1577.64	884.329	1046.71	1035.08
ERBB2	932.912	694.878	771.029	739.801	716.642	875.176	1763.42	744.085	828.905	541.448	774.56	625.928	1062.09	846.327	624.907	709.486	637.869	702.236	1356.78	638.092	757.119	972.319	927.278	731.27	825.704	869.106	577.791	624.507	663.261	746.499	883.715	700.689	666.215	639.452	852.535	683.479	642.679	845.96	615.186	579.572	825.493	833.418	1033.29	612.61	868.778	740.802	562.747	607.253	658.17
ERBB3	11942.3	13864.9	17763.5	13864.9	15460.5	15326.9	16946.7	15037.7	11671.5	14755.6	11862.5	13864.9	17279.9	11671.5	13268.4	13268.4	14534.7	12723	16342.5	16034.2	15460.5	10126.3	16946.7	17432.2	16946.7	17092.6	11760.6	15326.9	16165.1	13989.2	14635.2	12227.8	13716.9	12343.4	16034.2	12574.3	13864.9	12135.7	15326.9	13538.3	12227.8	10759.9	14254.9	16501.1	15897.1	13390.8	15037.7	16501.1	14755.6
[truncated: 2,311 more rows]
[truncated: 11 more columns]

## Sheet: PW all genes
Pathway	NB1	NB2	NB3	NB4	NB5	NB6	NB7	NB8	NB9	NB10	NB11	NB12	NB13	NB14	NB15	NB16	NB17	NB18	NB19	NB20	NB21	NB22	NB23	NB24	NB25	NB26	NB27	NB28	NB29	NB30	NB31	NB32	NB33	NB34	NB35	NB36	NB37	NB38	NB39	NB40	NB41	NB42	NB43	NB44	NB45	NB46	NB47	NB48	NB49
[truncated: 380 more rows]
[truncated: 11 more columns]

[truncated: 3 more sheets: PW response genes, PW metastasis genes, Pathway differential analysis]
