# Supplementary material for: Growth factor signaling predicts therapy resistance mechanisms and defines neuroblastoma subtypes
Source: Oncogene. 2021 Sep 23;40(44):6258–72. doi: 10.1038/s41388-021-02018-7 (PMC8566230; doi:10.1038/s41388-021-02018-7)
Supplement: Supplementary file 7 — Table S6 [file 41388_2021_2018_MOESM7_ESM.xlsx]

## Sheet: EPOR
NAME	SIZE	NES	NOM p-val	FDR q-val
GO_SNRNA_METABOLIC_PROCESS	32	2.68117	0	0
GO_ORGANIC_HYDROXY_COMPOUND_TRANSPORT	31	2.67237	0	0
GO_REGULATION_OF_VIRAL_TRANSCRIPTION	32	2.38085	0	0
GO_POSITIVE_REGULATION_OF_VIRAL_TRANSCRIPTION	26	2.26632	0	0
GO_NEGATIVE_REGULATION_OF_MULTI_ORGANISM_PROCESS	34	2.2625	0	0
GO_RESPONSE_TO_X_RAY	20	2.23974	0	0
GO_FATTY_ACID_TRANSPORT	23	2.20718	0	0
GO_REGULATION_OF_GLIAL_CELL_DIFFERENTIATION	25	2.19084	0	0
GO_MONOCARBOXYLIC_ACID_TRANSPORT	33	2.16993	0	0
GO_PHOSPHATIDYLINOSITOL_3_KINASE_SIGNALING	16	2.11184	0	0
GO_GENE_SILENCING	46	2.07497	0	0
GO_NIK_NF_KAPPAB_SIGNALING	56	2.06854	0	0
GO_REGULATION_OF_RESPONSE_TO_CYTOKINE_STIMULUS	86	2.05835	0	0
GO_REGULATION_OF_SYMBIOSIS_ENCOMPASSING_MUTUALISM_THROUGH_PARASITISM	63	1.97037	0	0.01013
GO_POSITIVE_REGULATION_OF_VIRAL_PROCESS	34	1.98127	0	0.0107259
GO_LONG_CHAIN_FATTY_ACID_TRANSPORT	16	1.98439	0	0.0113963
GO_POSITIVE_REGULATION_OF_FAT_CELL_DIFFERENTIATION	18	2.00775	0	0.012156
GO_NEUROTROPHIN_SIGNALING_PATHWAY	16	1.93179	0	0.012232
GO_NEGATIVE_REGULATION_OF_RESPONSE_TO_CYTOKINE_STIMULUS	15	1.93252	0	0.0127638
GO_REGULATION_OF_FAT_CELL_DIFFERENTIATION	40	2.01042	0	0.0130243
GO_REGULATION_OF_MUSCLE_CELL_APOPTOTIC_PROCESS	29	1.93322	0	0.0133439
GO_AMMONIUM_TRANSPORT	21	1.94826	0	0.0139794
GO_NEGATIVE_REGULATION_OF_DNA_REPLICATION	31	1.96325	0	0.0146783
GO_POSITIVE_REGULATION_OF_MYELOID_LEUKOCYTE_DIFFERENTIATION	30	1.86938	0	0.0149843
GO_POSITIVE_REGULATION_OF_TYROSINE_PHOSPHORYLATION_OF_STAT3_PROTEIN	25	1.8708	0	0.0154125
GO_I_KAPPAB_KINASE_NF_KAPPAB_SIGNALING	36	1.96444	0	0.0154509
GO_PROTEIN_ACETYLATION	35	1.90947	0	0.0158596
GO_TRANSCRIPTION_COUPLED_NUCLEOTIDE_EXCISION_REPAIR	57	1.88061	0	0.0158658
GO_REGULATION_OF_PROTEIN_MATURATION	20	1.88574	0	0.0163465
GO_MODULATION_OF_TRANSCRIPTION_IN_OTHER_ORGANISM_INVOLVED_IN_SYMBIOTIC_INTERACTION	15	1.91822	0	0.0164696
GO_DNA_BIOSYNTHETIC_PROCESS	59	1.88732	0	0.0168574
GO_REGULATION_OF_TYROSINE_PHOSPHORYLATION_OF_STAT3_PROTEIN	31	1.9225	0	0.0171284
GO_CARBOHYDRATE_TRANSPORT	29	1.88803	0	0.0174012
GO_NUCLEOTIDE_EXCISION_REPAIR	83	1.88859	0	0.0179812
GO_PROTEIN_KINASE_B_SIGNALING	26	1.89126	0	0.0186012
GO_GENE_SILENCING_BY_RNA	33	1.89299	0	0.0192656
GO_CELLULAR_RESPONSE_TO_INTERLEUKIN_4	15	1.84391	0	0.0274417
GO_INTRINSIC_APOPTOTIC_SIGNALING_PATHWAY_BY_P53_CLASS_MEDIATOR	20	1.82366	0	0.0278531
GO_SODIUM_ION_TRANSMEMBRANE_TRANSPORT	21	1.82456	0	0.0285163
GO_NEGATIVE_REGULATION_OF_ION_TRANSPORT	54	1.82507	0	0.0292118
GO_ADAPTIVE_IMMUNE_RESPONSE_BASED_ON_SOMATIC_RECOMBINATION_OF_IMMUNE_RECEPTORS_BUILT_FROM_IMMUNOGLOBULIN_SUPERFAMILY_DOMAINS	54	1.82943	0	0.0299421
GO_POSITIVE_REGULATION_OF_B_CELL_ACTIVATION	42	1.83477	0	0.0307098
GO_NCRNA_TRANSCRIPTION	42	1.84261	0	0.031518
GO_CHROMATIN_MODIFICATION	121	1.80455	0	0.0344242
GO_SOMATIC_DIVERSIFICATION_OF_IMMUNOGLOBULINS	17	1.78514	0	0.0345935
GO_ANTIGEN_PROCESSING_AND_PRESENTATION_OF_EXOGENOUS_PEPTIDE_ANTIGEN_VIA_MHC_CLASS_I	42	1.7883	0	0.0353455
GO_REGULATION_OF_POSITIVE_CHEMOTAXIS	18	1.77623	0	0.0354556
GO_RESPONSE_TO_STEROL	17	1.79873	0	0.036131
GO_LIPID_LOCALIZATION	53	1.77948	0	0.0361647
GO_SPLEEN_DEVELOPMENT	16	1.78309	0	0.0369027
GO_PROTEIN_ACYLATION	38	1.78426	0	0.0376715
GO_IMMUNOGLOBULIN_PRODUCTION_INVOLVED_IN_IMMUNOGLOBULIN_MEDIATED_IMMUNE_RESPONSE	16	1.76791	0	0.0409984
GO_GAMMA_AMINOBUTYRIC_ACID_SIGNALING_PATHWAY	17	1.76853	0	0.0417868
GO_MEIOTIC_CHROMOSOME_SEGREGATION	17	1.74656	0	0.0477991
GO_NON_RECOMBINATIONAL_REPAIR	29	1.76318	0	0.0481768
GO_REGULATION_OF_MYOTUBE_DIFFERENTIATION	24	1.74456	0	0.0484158
GO_REGULATION_OF_B_CELL_PROLIFERATION	39	1.74688	0	0.0485827
GO_POSITIVE_REGULATION_OF_TRANSCRIPTION_FACTOR_IMPORT_INTO_NUCLEUS	30	1.74578	0	0.0491843
GO_REGULATION_OF_FATTY_ACID_TRANSPORT	18	1.76168	0	0.0493232
GO_MAINTENANCE_OF_CELL_NUMBER	53	1.74267	0	0.0493821
GO_REGULATION_OF_RNA_STABILITY	55	1.74721	0	0.0493924
GO_ACTIVATION_OF_MAPK_ACTIVITY	97	1.74796	0	0.0502295
GO_DEFENSE_RESPONSE_TO_BACTERIUM	51	1.75998	0	0.0508467
GO_INTERSTRAND_CROSS_LINK_REPAIR	22	1.75374	0	0.0510956
GO_ANTIGEN_PROCESSING_AND_PRESENTATION_OF_PEPTIDE_ANTIGEN_VIA_MHC_CLASS_I	45	1.73817	0	0.051165
GO_LYMPHOCYTE_MEDIATED_IMMUNITY	42	1.75378	0	0.051992
GO_B_CELL_MEDIATED_IMMUNITY	32	1.73649	0	0.0521346
GO_HORMONE_BIOSYNTHETIC_PROCESS	25	1.72588	0	0.05511
GO_REGULATION_OF_B_CELL_ACTIVATION	56	1.72207	0	0.0557572
GO_PLATELET_DEGRANULATION	48	1.72692	0	0.0559087
GO_POSITIVE_REGULATION_OF_CELL_DIVISION	72	1.72816	0	0.0567308
GO_EMBRYONIC_DIGESTIVE_TRACT_DEVELOPMENT	15	1.7178	0	0.0570099
GO_MONOVALENT_INORGANIC_CATION_TRANSPORT	95	1.71809	0	0.0577803
GO_RESPONSE_TO_FIBROBLAST_GROWTH_FACTOR	66	1.71824	0	0.0585718
GO_REGULATION_OF_CHEMOTAXIS	107	1.71878	0	0.0593853
GO_REGULATION_OF_TRANSCRIPTION_FACTOR_IMPORT_INTO_NUCLEUS	45	1.71473	0	0.0625217
GO_RNA_SPLICING_VIA_TRANSESTERIFICATION_REACTIONS	25	1.70935	0	0.0652593
GO_NECROTIC_CELL_DEATH	15	1.70976	0	0.0661068
GO_PHOSPHATIDYLINOSITOL_3_PHOSPHATE_BIOSYNTHETIC_PROCESS	47	1.69627	0	0.0728805
GO_REGULATION_OF_VIRAL_GENOME_REPLICATION	15	1.69638	0	0.0737915
GO_COVALENT_CHROMATIN_MODIFICATION	93	1.69299	0	0.0747899
GO_ANTIGEN_RECEPTOR_MEDIATED_SIGNALING_PATHWAY	116	1.68114	0	0.0753235
GO_REGENERATION	87	1.67163	0	0.075709
GO_REGULATION_OF_BLOOD_VESSEL_ENDOTHELIAL_CELL_MIGRATION	35	1.66132	0	0.0758399
GO_DEOXYRIBONUCLEOTIDE_METABOLIC_PROCESS	20	1.67843	0	0.07599
GO_GLAND_DEVELOPMENT	192	1.6837	0	0.0761893
GO_DNA_METABOLIC_PROCESS	260	1.67483	0	0.076541
GO_NEGATIVE_REGULATION_OF_TRANSPORT	169	1.66161	0	0.0766059
GO_PEPTIDYL_SERINE_MODIFICATION	92	1.68379	0	0.0770752
GO_REGULATION_OF_ENDOTHELIAL_CELL_CHEMOTAXIS	15	1.66327	0	0.0773876
GO_REGULATION_OF_MRNA_METABOLIC_PROCESS	15	1.67589	0	0.0773914
GO_POSITIVE_REGULATION_OF_B_CELL_PROLIFERATION	27	1.6914	0	0.0774258
GO_NEGATIVE_REGULATION_OF_INFLAMMATORY_RESPONSE	40	1.65663	0	0.0779281
GO_POSITIVE_REGULATION_OF_SECRETION	128	1.66701	0	0.0779471
GO_SOMATIC_STEM_CELL_POPULATION_MAINTENANCE	33	1.68513	0	0.0779819
GO_PROTEIN_DEPHOSPHORYLATION	59	1.66967	0	0.0780516
GO_SODIUM_ION_TRANSPORT	25	1.65413	0	0.0781828
GO_POSITIVE_REGULATION_OF_NF_KAPPAB_TRANSCRIPTION_FACTOR_ACTIVITY	77	1.66564	0	0.0781854
GO_NEGATIVE_REGULATION_OF_DEFENSE_RESPONSE	50	1.6579	0	0.0786997
GO_DNA_REPAIR	188	1.6677	0	0.0787676
GO_POSITIVE_REGULATION_OF_PROTEIN_SECRETION	83	1.68648	0	0.0789103
GO_PEPTIDYL_LYSINE_MODIFICATION	76	1.65467	0	0.0789418
GO_NEGATIVE_REGULATION_OF_LOCOMOTION	96	1.66806	0	0.0796056
GO_RNA_SPLICING	37	1.65025	0	0.08134
GO_RESPONSE_TO_AXON_INJURY	22	1.64584	0	0.0865401
GO_T_CELL_RECEPTOR_SIGNALING_PATHWAY	101	1.63303	0	0.0882047
GO_REGULATION_OF_TRANSLATIONAL_INITIATION	41	1.63344	0	0.0890139
GO_REGULATION_OF_RESPONSE_TO_INTERFERON_GAMMA	16	1.63712	0	0.0896383
GO_MITOTIC_SPINDLE_ORGANIZATION	30	1.63364	0	0.0898382
GO_REGULATION_OF_INTERLEUKIN_10_PRODUCTION	24	1.62648	0	0.0907465
GO_REGULATION_OF_HORMONE_SECRETION	107	1.62612	0	0.0908387
GO_DNA_SYNTHESIS_INVOLVED_IN_DNA_REPAIR	37	1.62094	0	0.0922798
GO_SPINDLE_ASSEMBLY	26	1.62127	0	0.0930893
GO_MITOCHONDRIAL_TRANSMEMBRANE_TRANSPORT	19	1.62155	0	0.0939131
GO_REGULATION_OF_EPITHELIAL_CELL_MIGRATION	91	1.61724	0	0.0941578
GO_REGULATION_OF_ACUTE_INFLAMMATORY_RESPONSE	23	1.61617	0	0.0960659
GO_REGULATION_OF_IMMUNOGLOBULIN_PRODUCTION	24	1.60018	0	0.101019
GO_CELLULAR_RESPONSE_TO_OXYGEN_LEVELS	80	1.60603	0	0.101802
GO_POSITIVE_REGULATION_OF_GLUCOSE_TRANSPORT	21	1.6008	0	0.10184
GO_SOMATIC_DIVERSIFICATION_OF_IMMUNE_RECEPTORS	24	1.60483	0	0.101846
GO_INTRINSIC_APOPTOTIC_SIGNALING_PATHWAY_IN_RESPONSE_TO_DNA_DAMAGE	43	1.6057	0	0.101853
GO_REGULATION_OF_ENDOTHELIAL_CELL_MIGRATION	68	1.60634	0	0.102657
GO_POSITIVE_REGULATION_OF_MYELOID_CELL_DIFFERENTIATION	48	1.59521	0	0.103526
GO_CELLULAR_MACROMOLECULAR_COMPLEX_ASSEMBLY	182	1.60876	0	0.103527
GO_CHROMATIN_ORGANIZATION	152	1.59284	0	0.108436
GO_ADAPTIVE_IMMUNE_RESPONSE	106	1.59104	0	0.109522
GO_PHOSPHATIDYLINOSITOL_BIOSYNTHETIC_PROCESS	79	1.58954	0	0.109721
GO_NUCLEOTIDE_EXCISION_REPAIR_DNA_GAP_FILLING	22	1.58677	0	0.114255
GO_REGULATION_OF_TYROSINE_PHOSPHORYLATION_OF_STAT1_PROTEIN	15	1.58545	0	0.114412
GO_REGULATION_OF_PEPTIDE_SECRETION	88	1.57701	0	0.114819
GO_CELLULAR_RESPONSE_TO_STARVATION	46	1.57718	0	0.115622
GO_POSITIVE_REGULATION_OF_NERVOUS_SYSTEM_DEVELOPMENT	163	1.58425	0	0.116205
GO_NEGATIVE_REGULATION_OF_SECRETION	72	1.57751	0	0.116437
GO_DEFENSE_RESPONSE_TO_GRAM_POSITIVE_BACTERIUM	19	1.57849	0	0.116439
GO_DNA_TEMPLATED_TRANSCRIPTION_ELONGATION	60	1.57924	0	0.116549
GO_POSITIVE_REGULATION_OF_PROTEIN_MODIFICATION_BY_SMALL_PROTEIN_CONJUGATION_OR_REMOVAL	90	1.57969	0	0.116916
GO_HOMOPHILIC_CELL_ADHESION_VIA_PLASMA_MEMBRANE_ADHESION_MOLECULES	31	1.58025	0	0.116958
GO_REGULATION_OF_SECRETION	257	1.57928	0	0.117387
GO_REGULATION_OF_ANION_TRANSPORT	56	1.58037	0	0.117818
GO_NATURAL_KILLER_CELL_ACTIVATION_INVOLVED_IN_IMMUNE_RESPONSE	17	1.58156	0	0.117942
GO_CELLULAR_RESPONSE_TO_DNA_DAMAGE_STIMULUS	280	1.58212	0	0.118822
GO_NEGATIVE_REGULATION_OF_DNA_METABOLIC_PROCESS	56	1.58296	0	0.118956
GO_SOMATIC_CELL_DNA_RECOMBINATION	21	1.56916	0	0.120217
GO_MEIOSIS_I	24	1.57462	0	0.120917
GO_RIBONUCLEOPROTEIN_COMPLEX_SUBUNIT_ORGANIZATION	30	1.56928	0	0.121029
GO_POSTTRANSCRIPTIONAL_REGULATION_OF_GENE_EXPRESSION	157	1.56994	0	0.121852
GO_REGULATION_OF_LIPID_TRANSPORT	40	1.57008	0	0.122687
GO_REGULATION_OF_PROTEIN_IMPORT	96	1.56634	0	0.123066
GO_BASE_EXCISION_REPAIR	25	1.5646	0	0.125498
GO_REGULATION_OF_POLYSACCHARIDE_METABOLIC_PROCESS	28	1.56127	0	0.126128
GO_NEGATIVE_REGULATION_OF_CELLULAR_PROTEIN_LOCALIZATION	47	1.5584	0	0.126811
GO_NEGATIVE_REGULATION_OF_SYNAPTIC_TRANSMISSION	21	1.56235	0	0.126957
GO_REGULATION_OF_PROTEIN_SECRETION	161	1.56105	0	0.127441
GO_POSITIVE_REGULATION_OF_CHEMOTAXIS	85	1.55861	0	0.127624
GO_POSITIVE_CHEMOTAXIS	25	1.55717	0	0.128422
GO_ALPHA_BETA_T_CELL_DIFFERENTIATION	22	1.55577	0	0.129496
GO_POSITIVE_REGULATION_OF_SMOOTH_MUSCLE_CELL_MIGRATION	16	1.54654	0	0.129966
GO_NEGATIVE_REGULATION_OF_ESTABLISHMENT_OF_PROTEIN_LOCALIZATION	66	1.54578	0	0.130278
GO_NEURON_PROJECTION_REGENERATION	15	1.55588	0	0.13031
GO_ORGAN_REGENERATION	53	1.55163	0	0.130313
GO_REGULATION_OF_TOR_SIGNALING	26	1.54995	0	0.130342
GO_POSITIVE_REGULATION_OF_CELLULAR_PROTEIN_CATABOLIC_PROCESS	92	1.54877	0	0.130371
GO_RESPONSE_TO_IONIZING_RADIATION	75	1.5469	0	0.130749
GO_RESPONSE_TO_ACTIVITY	46	1.55209	0	0.131122
GO_SALIVARY_GLAND_DEVELOPMENT	22	1.54691	0	0.131542
GO_REGULATION_OF_PEPTIDE_TRANSPORT	109	1.54436	0	0.132858
GO_STEROL_METABOLIC_PROCESS	52	1.5416	0	0.133129
GO_EXTRINSIC_APOPTOTIC_SIGNALING_PATHWAY_VIA_DEATH_DOMAIN_RECEPTORS	27	1.54352	0	0.133306
GO_REGULATION_OF_POTASSIUM_ION_TRANSPORT	29	1.54052	0	0.133866
GO_POSITIVE_REGULATION_OF_LIGASE_ACTIVITY	61	1.54168	0	0.133907
GO_NEGATIVE_REGULATION_OF_VIRAL_PROCESS	17	1.54067	0	0.134056
GO_NEGATIVE_REGULATION_OF_CELL_DIVISION	26	1.53783	0	0.136898
GO_REGULATION_OF_GLUCOSE_IMPORT	30	1.53696	0	0.138448
GO_POSITIVE_REGULATION_OF_PROTEASOMAL_PROTEIN_CATABOLIC_PROCESS	42	1.53424	0	0.139103
GO_INTEGRIN_MEDIATED_SIGNALING_PATHWAY	55	1.53455	0	0.139884
GO_REGULATED_EXOCYTOSIS	65	1.53497	0	0.140046
GO_POSITIVE_REGULATION_OF_ACUTE_INFLAMMATORY_RESPONSE	15	1.53248	0	0.141826
GO_POSITIVE_REGULATION_OF_LEUKOCYTE_PROLIFERATION	84	1.53102	0	0.143178
GO_DNA_REPLICATION	85	1.52714	0	0.145083
GO_INFLAMMATORY_RESPONSE	244	1.52814	0	0.145324
GO_NEGATIVE_REGULATION_OF_CALCIUM_ION_TRANSPORT	23	1.51998	0	0.146546
GO_MACROAUTOPHAGY	65	1.52013	0	0.147321
GO_REGULATION_OF_INTERLEUKIN_17_PRODUCTION	15	1.51904	0	0.147419
GO_MONOSACCHARIDE_TRANSPORT	26	1.52059	0	0.147487
GO_POSITIVE_REGULATION_OF_LEUKOCYTE_MEDIATED_IMMUNITY	42	1.5144	0	0.147691
GO_RESPONSE_TO_UV	73	1.51366	0	0.148189
GO_TUMOR_NECROSIS_FACTOR_MEDIATED_SIGNALING_PATHWAY	83	1.52062	0	0.148276
GO_DNA_TEMPLATED_TRANSCRIPTION_INITIATION	105	1.51495	0	0.148444
GO_POSITIVE_REGULATION_OF_STAT_CASCADE	53	1.52176	0	0.148492
GO_REGULATION_OF_GLUCOSE_TRANSPORT	33	1.51533	0	0.149205
GO_PROTEASOMAL_PROTEIN_CATABOLIC_PROCESS	108	1.52188	0	0.149295
GO_LEUKOCYTE_MEDIATED_IMMUNITY	63	1.51768	0	0.149534
GO_NEGATIVE_REGULATION_OF_MUSCLE_CELL_APOPTOTIC_PROCESS	20	1.5166	0	0.149975
GO_MALE_SEX_DIFFERENTIATION	63	1.5172	0	0.150228
GO_NEGATIVE_REGULATION_OF_SIGNAL_TRANSDUCTION_IN_ABSENCE_OF_LIGAND	25	1.50121	0	0.150571
GO_DNA_RECOMBINATION	69	1.49892	0	0.151061
GO_RESPONSE_TO_LITHIUM_ION	19	1.49896	0	0.151262
GO_RESPONSE_TO_INTERLEUKIN_4	18	1.50154	0	0.151281
GO_CHROMATIN_ASSEMBLY_OR_DISASSEMBLY	45	1.50664	0	0.151922
GO_HEAD_DEVELOPMENT	258	1.51019	0	0.151959
GO_TRANSCRIPTION_INITIATION_FROM_RNA_POLYMERASE_II_PROMOTER	89	1.50155	0	0.151998
GO_REPRODUCTIVE_SYSTEM_DEVELOPMENT	177	1.49619	0	0.152238
GO_PROTEIN_UBIQUITINATION	156	1.49672	0	0.152472
GO_DENDRITIC_CELL_MIGRATION	15	1.50681	0	0.152678
GO_POSITIVE_REGULATION_OF_MULTI_ORGANISM_PROCESS	60	1.50157	0	0.152722
GO_CELLULAR_RESPONSE_TO_RADIATION	76	1.49498	0	0.152787
GO_T_HELPER_1_TYPE_IMMUNE_RESPONSE	16	1.50166	0	0.152807
GO_REGULATION_OF_CELL_ACTIVATION	222	1.49408	0	0.153054
GO_ESTABLISHMENT_OF_PROTEIN_LOCALIZATION_TO_ORGANELLE	63	1.49694	0	0.153172
GO_PEPTIDYL_AMINO_ACID_MODIFICATION	338	1.50192	0	0.153357
GO_REGULATION_OF_PROTEIN_UBIQUITINATION_INVOLVED_IN_UBIQUITIN_DEPENDENT_PROTEIN_CATABOLIC_PROCESS	64	1.50682	0	0.153441
GO_REGULATION_OF_INFLAMMATORY_RESPONSE	132	1.49509	0	0.153478
GO_CYTOKINE_MEDIATED_SIGNALING_PATHWAY	285	1.50242	0	0.153538
GO_SECONDARY_METABOLIC_PROCESS	27	1.49279	0	0.154087
GO_NUCLEUS_ORGANIZATION	24	1.4926	0	0.154145
GO_POSTREPLICATION_REPAIR	30	1.50271	0	0.154287
GO_REGULATION_OF_MUSCLE_ADAPTATION	33	1.49752	0	0.15459
GO_POSITIVE_REGULATION_OF_PROTEIN_IMPORT	64	1.49195	0	0.154956
GO_REGULATION_OF_TYROSINE_PHOSPHORYLATION_OF_STAT_PROTEIN	51	1.50281	0	0.155043
GO_REGULATION_OF_LYMPHOCYTE_APOPTOTIC_PROCESS	28	1.48986	0	0.158114
GO_REGULATION_OF_INNATE_IMMUNE_RESPONSE	188	1.48614	0	0.160843
GO_REGULATION_OF_LEUKOCYTE_PROLIFERATION	122	1.48717	0	0.161191
GO_POSITIVE_REGULATION_OF_CELL_ACTIVATION	165	1.48638	0	0.161542
GO_CELLULAR_RESPONSE_TO_AMINO_ACID_STIMULUS	28	1.48653	0	0.162248
GO_REGULATION_OF_CELL_DIVISION	129	1.48256	0	0.162448
GO_PROTEIN_MODIFICATION_BY_SMALL_PROTEIN_CONJUGATION_OR_REMOVAL	248	1.48373	0	0.163266
GO_REGULATION_OF_MYELOID_LEUKOCYTE_DIFFERENTIATION	48	1.47994	0	0.164297
GO_REGULATION_OF_STAT_CASCADE	89	1.48179	0	0.16449
GO_REGULATION_OF_ORGANIC_ACID_TRANSPORT	25	1.48069	0	0.164565
GO_CELLULAR_RESPONSE_TO_INTERLEUKIN_6	15	1.4765	0	0.168591
GO_ORGAN_GROWTH	31	1.47672	0	0.168831
GO_REGULATION_OF_CARBOHYDRATE_METABOLIC_PROCESS	82	1.4775	0	0.168972
GO_PYRIMIDINE_CONTAINING_COMPOUND_CATABOLIC_PROCESS	16	1.47425	0	0.169581
GO_MEIOTIC_CELL_CYCLE	61	1.47347	0	0.171304
GO_RESPONSE_TO_RADIATION	197	1.47103	0	0.174111
GO_NUCLEAR_IMPORT	39	1.46968	0	0.17636
GO_IMMUNE_EFFECTOR_PROCESS	192	1.46789	0	0.180469
GO_CHROMOSOME_ORGANIZATION	261	1.46672	0	0.180585
GO_REGULATION_OF_CELLULAR_AMIDE_METABOLIC_PROCESS	113	1.45994	0	0.18233
GO_CALCIUM_MEDIATED_SIGNALING	47	1.45689	0	0.182763
GO_INOSITOL_LIPID_MEDIATED_SIGNALING	90	1.46027	0	0.183042
GO_POSITIVE_REGULATION_OF_EPITHELIAL_CELL_MIGRATION	66	1.4573	0	0.183078
GO_RESPONSE_TO_STARVATION	59	1.46553	0	0.183122
GO_LYMPHOCYTE_HOMEOSTASIS	29	1.46454	0	0.183525
GO_ANION_TRANSPORT	92	1.46043	0	0.18376
GO_ALDITOL_PHOSPHATE_METABOLIC_PROCESS	24	1.4573	0	0.183784
GO_MULTICELLULAR_ORGANISM_GROWTH	20	1.46045	0	0.184483
GO_REGULATION_OF_ATPASE_ACTIVITY	16	1.46133	0	0.18497
GO_LIPID_CATABOLIC_PROCESS	115	1.45355	0	0.188234
GO_POSITIVE_REGULATION_OF_NUCLEOCYTOPLASMIC_TRANSPORT	72	1.45386	0	0.188588
GO_LIPOPROTEIN_METABOLIC_PROCESS	17	1.45367	0	0.188947
GO_REGULATION_OF_RESPONSE_TO_WOUNDING	183	1.45414	0	0.189308
GO_OSTEOCLAST_DIFFERENTIATION	16	1.45217	0	0.190058
GO_GLOMERULUS_DEVELOPMENT	23	1.45224	0	0.190335
GO_REGULATION_OF_PROTEIN_LOCALIZATION_TO_NUCLEUS	113	1.45262	0	0.190632
GO_RIBONUCLEOPROTEIN_COMPLEX_BIOGENESIS	41	1.44716	0	0.191633
GO_MAMMARY_GLAND_DEVELOPMENT	72	1.44829	0	0.191723
GO_SECRETION	175	1.44855	0	0.192021
GO_CELLULAR_RESPONSE_TO_CYTOKINE_STIMULUS	348	1.44919	0	0.192233
GO_NEGATIVE_REGULATION_OF_TELOMERE_MAINTENANCE	19	1.44966	0	0.192572
GO_POSITIVE_REGULATION_OF_TRANSCRIPTION_FROM_RNA_POLYMERASE_II_PROMOTER	356	1.44128	0	0.192848
GO_REGULATION_OF_PROTEIN_TARGETING	127	1.44275	0	0.193386
GO_NEGATIVE_REGULATION_OF_INTRACELLULAR_TRANSPORT	55	1.44492	0	0.193398
GO_PROTEIN_TARGETING	73	1.44445	0	0.193466
GO_NEGATIVE_REGULATION_OF_PROTEIN_COMPLEX_DISASSEMBLY	56	1.44526	0	0.193494
GO_REGULATION_OF_PHOSPHATIDYLINOSITOL_3_KINASE_SIGNALING	100	1.44293	0	0.194084
GO_POSITIVE_REGULATION_OF_NF_KAPPAB_IMPORT_INTO_NUCLEUS	18	1.43634	0	0.19504
GO_INTRACELLULAR_RECEPTOR_SIGNALING_PATHWAY	79	1.43613	0	0.195346
GO_TRANSITION_METAL_ION_HOMEOSTASIS	15	1.43635	0	0.19572
GO_REGULATION_OF_OSTEOCLAST_DIFFERENTIATION	29	1.43644	0	0.196404
GO_MITOTIC_NUCLEAR_DIVISION	104	1.43696	0	0.196454
GO_REGULATION_OF_CELLULAR_PROTEIN_CATABOLIC_PROCESS	123	1.43478	0	0.196609
GO_TRANSCRIPTION_ELONGATION_FROM_RNA_POLYMERASE_II_PROMOTER	49	1.43732	0	0.197145
GO_RESPONSE_TO_INTERLEUKIN_6	16	1.43319	0	0.197498
GO_MEIOTIC_CELL_CYCLE_PROCESS	50	1.43734	0	0.197842
GO_HORMONE_MEDIATED_SIGNALING_PATHWAY	60	1.42982	0	0.201369
GO_POSITIVE_REGULATION_OF_CYTOKINE_PRODUCTION	181	1.42861	0	0.201738
GO_RESPONSE_TO_ETHANOL	80	1.42994	0	0.202057
GO_DIENCEPHALON_DEVELOPMENT	36	1.43035	0	0.202403
GO_REGULATION_OF_GLIOGENESIS	40	1.42707	0	0.205639
GO_REGULATION_OF_RESPONSE_TO_OXIDATIVE_STRESS	27	1.42616	0	0.20673
GO_AGING	136	1.42239	0	0.208393
GO_REGULATION_OF_GLYCOGEN_METABOLIC_PROCESS	22	1.42272	0	0.209088
GO_NEGATIVE_REGULATION_OF_DEPHOSPHORYLATION	21	1.4237	0	0.210101
GO_ALDITOL_METABOLIC_PROCESS	15	1.41937	0	0.210336
GO_MACROMOLECULAR_COMPLEX_ASSEMBLY	441	1.42098	0	0.21059
GO_NUCLEOTIDE_EXCISION_REPAIR_DNA_INCISION	34	1.41956	0	0.21103
GO_REGULATION_OF_LEUKOCYTE_APOPTOTIC_PROCESS	44	1.41819	0	0.211738
GO_SEX_DIFFERENTIATION	113	1.41823	0	0.212433
GO_REGULATION_OF_CYTOKINE_PRODUCTION	250	1.41705	0	0.213559
GO_DEFENSE_RESPONSE_TO_OTHER_ORGANISM	127	1.41576	0	0.213715
GO_REGULATION_OF_DNA_DEPENDENT_DNA_REPLICATION	25	1.41371	0	0.21419
GO_FIBROBLAST_GROWTH_FACTOR_RECEPTOR_SIGNALING_PATHWAY	52	1.41587	0	0.214409
GO_REGULATION_OF_TRANSCRIPTION_FROM_RNA_POLYMERASE_II_PROMOTER_IN_RESPONSE_TO_HYPOXIA	24	1.41427	0	0.214571
GO_BONE_REMODELING	18	1.41298	0	0.215272
GO_RESPONSE_TO_NUTRIENT	97	1.41109	0	0.218113
GO_DEVELOPMENTAL_PROCESS_INVOLVED_IN_REPRODUCTION	226	1.40846	0	0.222023
GO_REGULATION_OF_CALCIUM_ION_TRANSPORT	108	1.40854	0	0.222722
GO_REGULATION_OF_DNA_BINDING	43	1.40889	0	0.223424
GO_NEGATIVE_REGULATION_OF_DNA_BINDING	17	1.40492	0	0.224658
GO_REGULATION_OF_LEUKOCYTE_MEDIATED_CYTOTOXICITY	24	1.40529	0	0.225358
GO_REGULATION_OF_LIGASE_ACTIVITY	71	1.39925	0	0.231089
GO_POSITIVE_REGULATION_OF_OSTEOCLAST_DIFFERENTIATION	17	1.39936	0	0.231802
GO_POSITIVE_REGULATION_OF_ORGANELLE_ASSEMBLY	19	1.39854	0	0.231972
GO_POSITIVE_REGULATION_OF_CELL_DEVELOPMENT	206	1.39737	0	0.234633
GO_SMAD_PROTEIN_SIGNAL_TRANSDUCTION	38	1.39507	0	0.234982
GO_RESPONSE_TO_VIRUS	92	1.39691	0	0.235629
GO_PROTEIN_COMPLEX_BIOGENESIS	373	1.39517	0	0.235694
GO_ION_HOMEOSTASIS	174	1.39439	0	0.235776
GO_POSITIVE_REGULATION_OF_CELL_DIFFERENTIATION	362	1.39594	0	0.23641
GO_POSITIVE_REGULATION_OF_TRANSPORT	348	1.39356	0	0.237593
GO_EXOCRINE_SYSTEM_DEVELOPMENT	23	1.39241	0	0.240353
GO_REGULATION_OF_PROTEIN_LOCALIZATION	366	1.39062	0	0.242216
GO_POSITIVE_REGULATION_OF_REGULATED_SECRETORY_PATHWAY	16	1.38654	0	0.243668
GO_POSITIVE_REGULATION_OF_RESPONSE_TO_EXTERNAL_STIMULUS	162	1.38664	0	0.244378
GO_LIPID_PHOSPHORYLATION	83	1.386	0	0.24465
GO_VACUOLAR_TRANSPORT	26	1.38566	0	0.244762
GO_DOUBLE_STRAND_BREAK_REPAIR	51	1.3885	0	0.245066
GO_HISTONE_PHOSPHORYLATION	16	1.38883	0	0.245163
GO_REGULATION_OF_TYPE_I_INTERFERON_PRODUCTION	50	1.38807	0	0.245206
GO_FC_EPSILON_RECEPTOR_SIGNALING_PATHWAY	97	1.38502	0	0.245456
GO_TELOMERE_MAINTENANCE_VIA_TELOMERE_LENGTHENING	15	1.38737	0	0.245495
GO_MACROMOLECULE_DEACYLATION	28	1.38324	0	0.249539

## Sheet: NTRK1
NAME	SIZE	NES	NOM p-val	FDR q-val
GO_NEGATIVE_REGULATION_OF_SYNAPTIC_TRANSMISSION	19	2.58938	0	0
GO_REGULATION_OF_CARTILAGE_DEVELOPMENT	30	2.52537	0	0
GO_REGULATION_OF_NEUROTRANSMITTER_RECEPTOR_ACTIVITY	24	2.50395	0	0
GO_GLIAL_CELL_PROLIFERATION	21	2.45487	0	0
GO_TRANSCRIPTION_PREINITIATION_COMPLEX_ASSEMBLY	30	2.4543	0	0
GO_SOMATIC_STEM_CELL_POPULATION_MAINTENANCE	33	2.43611	0	0
GO_B_CELL_PROLIFERATION	61	2.36813	0	0
GO_REGULATION_OF_VIRAL_TRANSCRIPTION	32	2.35194	0	0
GO_NEGATIVE_REGULATION_OF_OSTEOBLAST_DIFFERENTIATION	15	2.32811	0	0
GO_T_CELL_HOMEOSTASIS	18	2.27497	0	0
GO_POSITIVE_REGULATION_OF_GENE_EXPRESSION_EPIGENETIC	26	2.23649	0	0
GO_REGULATION_OF_ADHERENS_JUNCTION_ORGANIZATION	25	2.22713	0	0
GO_LONG_TERM_MEMORY	16	2.20556	0	0
GO_NEGATIVE_REGULATION_OF_PEPTIDASE_ACTIVITY	53	2.1878	0	0
GO_POSITIVE_REGULATION_OF_PROTEIN_CATABOLIC_PROCESS	72	2.17165	0	0
GO_FIBROBLAST_MIGRATION	15	2.16858	0	0
GO_FC_RECEPTOR_MEDIATED_STIMULATORY_SIGNALING_PATHWAY	50	2.16223	0	0
GO_GAMMA_AMINOBUTYRIC_ACID_SIGNALING_PATHWAY	15	2.13794	0	0
GO_POSITIVE_REGULATION_OF_CELLULAR_PROTEIN_CATABOLIC_PROCESS	51	2.12485	0	0
GO_FC_EPSILON_RECEPTOR_SIGNALING_PATHWAY	83	2.11478	0	0
GO_IMMUNE_RESPONSE_REGULATING_CELL_SURFACE_RECEPTOR_SIGNALING_PATHWAY	183	2.09339	0	0
GO_POSITIVE_REGULATION_OF_PROTEOLYSIS_INVOLVED_IN_CELLULAR_PROTEIN_CATABOLIC_PROCESS	49	2.09322	0	0
GO_POSITIVE_REGULATION_OF_UBIQUITIN_DEPENDENT_PROTEIN_CATABOLIC_PROCESS	41	2.04201	0	0
GO_REGULATION_OF_DNA_DEPENDENT_DNA_REPLICATION	25	2.03515	0	0
GO_SCHWANN_CELL_DIFFERENTIATION	17	2.02678	0	0
GO_PROTEIN_CONTAINING_COMPLEX_DISASSEMBLY	49	2.02426	0	0
GO_RESPONSE_TO_VIRUS	103	2.0091	0	0
GO_NEGATIVE_REGULATION_OF_PROTEIN_BINDING	34	2.00847	0	0
GO_LYMPHOCYTE_HOMEOSTASIS	33	2.00827	0	0
GO_POSITIVE_REGULATION_OF_CARTILAGE_DEVELOPMENT	18	1.99937	0	0
GO_NUCLEOTIDE_EXCISION_REPAIR_PREINCISION_COMPLEX_STABILIZATION	19	1.98431	0	0
GO_GLOBAL_GENOME_NUCLEOTIDE_EXCISION_REPAIR	21	1.9763	0	0
GO_TRANSMEMBRANE_RECEPTOR_PROTEIN_TYROSINE_KINASE_SIGNALING_PATHWAY	315	1.97591	0	0
GO_REGULATION_OF_GLIAL_CELL_DIFFERENTIATION	25	1.96528	0	0
GO_TRANSCRIPTION_ELONGATION_FROM_RNA_POLYMERASE_II_PROMOTER	29	1.95019	0	0
GO_POSITIVE_REGULATION_OF_VIRAL_PROCESS	36	1.93659	0	0
GO_REGULATION_OF_DENDRITE_DEVELOPMENT	37	1.93469	0	0
GO_SYNAPSE_ASSEMBLY	46	1.93066	0	0
GO_ENTRY_INTO_OTHER_ORGANISM_INVOLVED_IN_SYMBIOTIC_INTERACTION	40	1.93026	0	0
GO_REGULATION_OF_PROTEIN_DEPOLYMERIZATION	15	1.92443	0	0
GO_NEGATIVE_REGULATION_OF_EPITHELIAL_CELL_DIFFERENTIATION	16	1.91515	0	0
GO_REGULATION_OF_DENDRITE_MORPHOGENESIS	22	1.9129	0	0
GO_MICROTUBULE_CYTOSKELETON_ORGANIZATION_INVOLVED_IN_MITOSIS	37	1.90928	0	0
GO_PROTEIN_AUTOPHOSPHORYLATION	126	1.90483	0	0
GO_REGULATION_OF_RESPONSE_TO_BIOTIC_STIMULUS	28	1.90008	0	0
GO_POSITIVE_REGULATION_OF_SMALL_GTPASE_MEDIATED_SIGNAL_TRANSDUCTION	36	1.88702	0	0
GO_REGULATION_OF_MYOTUBE_DIFFERENTIATION	19	1.88644	0	0
GO_REGULATION_OF_MULTI_ORGANISM_PROCESS	105	1.86537	0	0
GO_POSITIVE_REGULATION_OF_PEPTIDYL_SERINE_PHOSPHORYLATION	62	1.8528	0	0
GO_DENDRITIC_SPINE_DEVELOPMENT	29	1.85131	0	0
GO_NUCLEOTIDE_EXCISION_REPAIR_DNA_DUPLEX_UNWINDING	18	1.85015	0	0
GO_NEGATIVE_REGULATION_OF_HORMONE_SECRETION	22	1.84832	0	0
GO_REGULATION_OF_PROTEIN_COMPLEX_DISASSEMBLY	20	1.84787	0	0
GO_DNA_TEMPLATED_TRANSCRIPTION_ELONGATION	41	1.84332	0	0
GO_REGULATION_OF_CATION_CHANNEL_ACTIVITY	51	1.8325	0	0
GO_REGULATION_OF_CALCIUM_ION_TRANSPORT	93	1.81737	0	0
GO_BLOOD_VESSEL_REMODELING	16	1.81699	0	0
GO_CELLULAR_RESPONSE_TO_AMMONIUM_ION	32	1.81561	0	0
GO_MECHANORECEPTOR_DIFFERENTIATION	17	1.81528	0	0
GO_POSITIVE_REGULATION_OF_PROTEIN_MODIFICATION_BY_SMALL_PROTEIN_CONJUGATION_OR_REMOVAL	40	1.81229	0	0
GO_CARTILAGE_DEVELOPMENT_INVOLVED_IN_ENDOCHONDRAL_BONE_MORPHOGENESIS	15	1.81171	0	0
GO_REGULATION_OF_OSSIFICATION	80	1.80525	0	0
GO_ACTIVATION_OF_IMMUNE_RESPONSE	228	1.80403	0	0
GO_DEFENSE_RESPONSE_TO_OTHER_ORGANISM	111	1.80378	0	0
GO_ANTIGEN_RECEPTOR_MEDIATED_SIGNALING_PATHWAY	120	1.80273	0	0
GO_DNA_REPAIR	189	1.79983	0	0
GO_B_CELL_MEDIATED_IMMUNITY	45	1.79591	0	0
GO_REGULATION_OF_KINASE_ACTIVITY	399	1.79269	0	0
GO_POSITIVE_REGULATION_OF_TYPE_I_INTERFERON_PRODUCTION	35	1.79257	0	0
GO_REGULATION_OF_PROTEIN_BINDING	86	1.79208	0	0
GO_IMMUNE_SYSTEM_DEVELOPMENT	385	1.78609	0	0
GO_MICROTUBULE_ORGANIZING_CENTER_ORGANIZATION	21	1.78426	0	0
GO_METAL_ION_TRANSPORT	218	1.7836	0	0
GO_SUBSTRATE_ADHESION_DEPENDENT_CELL_SPREADING	38	1.78213	0	0
GO_ANTIGEN_PROCESSING_AND_PRESENTATION_OF_PEPTIDE_OR_POLYSACCHARIDE_ANTIGEN_VIA_MHC_CLASS_II	25	1.78103	0	0
GO_SEGMENTATION	28	1.78064	0	0
GO_IMMUNE_RESPONSE_REGULATING_SIGNALING_PATHWAY	233	1.77856	0	0
GO_COLLAGEN_BIOSYNTHETIC_PROCESS	18	1.77735	0	0
GO_PROTEIN_KINASE_B_SIGNALING	140	1.7765	0	0
GO_EPHRIN_RECEPTOR_SIGNALING_PATHWAY	44	1.77346	0	0
GO_REGULATION_OF_PROTEIN_LOCALIZATION_TO_NUCLEUS	50	1.76649	0	0
GO_REGULATION_OF_RESPONSE_TO_INTERFERON_GAMMA	16	1.76596	0	0
GO_CELLULAR_PROTEIN_COMPLEX_DISASSEMBLY	16	1.76491	0	0
GO_PROTEIN_DEPOLYMERIZATION	16	1.76491	0	0
GO_REGULATION_OF_CHROMOSOME_ORGANIZATION	112	1.76393	0	0
GO_POSITIVE_REGULATION_OF_MULTI_ORGANISM_PROCESS	57	1.76349	0	0
GO_ADHERENS_JUNCTION_ORGANIZATION	65	1.75927	0	0
GO_POSTSYNAPSE_ORGANIZATION	47	1.75659	0	0
GO_ENZYME_LINKED_RECEPTOR_PROTEIN_SIGNALING_PATHWAY	428	1.75615	0	0
GO_NEGATIVE_REGULATION_OF_RESPONSE_TO_WOUNDING	23	1.75275	0	0
GO_SYNCYTIUM_FORMATION	16	1.75029	0	0
GO_CELL_JUNCTION_ASSEMBLY	104	1.74854	0	0
GO_POSITIVE_REGULATION_OF_IMMUNE_RESPONSE	293	1.74219	0	0
GO_REGULATION_OF_LIPID_KINASE_ACTIVITY	39	1.73498	0	0
GO_REGULATION_OF_SYNAPTIC_TRANSMISSION_GLUTAMATERGIC	35	1.73433	0	0
GO_RESPONSE_TO_INTERLEUKIN_4	19	1.72912	0	0
GO_ACTIVATION_OF_MAPKK_ACTIVITY	36	1.72651	0	0
GO_POSITIVE_REGULATION_OF_PROTEIN_TYROSINE_KINASE_ACTIVITY	26	1.72372	0	0
GO_PROTEASOMAL_PROTEIN_CATABOLIC_PROCESS	153	1.72154	0	0
GO_T_CELL_DIFFERENTIATION	108	1.72083	0	0
GO_REGULATION_OF_SYMBIOSIS_ENCOMPASSING_MUTUALISM_THROUGH_PARASITISM	63	1.71963	0	0
GO_EPITHELIAL_CELL_DIFFERENTIATION_INVOLVED_IN_KIDNEY_DEVELOPMENT	16	1.71281	0	0
GO_REGULATION_OF_UBIQUITIN_DEPENDENT_PROTEIN_CATABOLIC_PROCESS	59	1.71252	0	0
GO_REGULATION_OF_DEFENSE_RESPONSE_TO_VIRUS	18	1.70984	0	0
GO_ENSHEATHMENT_OF_NEURONS	38	1.70697	0	0
GO_REGULATION_OF_IMMUNE_RESPONSE	360	1.70622	0	0
GO_POSITIVE_REGULATION_OF_VIRAL_TRANSCRIPTION	25	1.69255	0	0
GO_STRIATED_MUSCLE_CELL_DIFFERENTIATION	94	1.69216	0	0
GO_INNATE_IMMUNE_RESPONSE	287	1.6876	0	0
GO_FORMATION_OF_PRIMARY_GERM_LAYER	51	1.68755	0	0
GO_CELLULAR_COMPONENT_DISASSEMBLY	113	1.68646	0	0
GO_NERVOUS_SYSTEM_PROCESS	278	1.68395	0	0
GO_GLIOGENESIS	106	1.68393	0	0
GO_REGULATION_OF_PEPTIDYL_SERINE_PHOSPHORYLATION	74	1.68309	0	0
GO_NEGATIVE_REGULATION_OF_BMP_SIGNALING_PATHWAY	16	1.68303	0	0
GO_REGULATION_OF_B_CELL_ACTIVATION	50	1.68157	0	0
GO_CHROMATIN_ORGANIZATION	175	1.67871	0	0
GO_ACTIVIN_RECEPTOR_SIGNALING_PATHWAY	21	1.67803	0	0
GO_MAMMARY_GLAND_EPITHELIUM_DEVELOPMENT	42	1.67646	0	0
GO_REGULATION_OF_METAL_ION_TRANSPORT	117	1.6732	0	0
GO_POSITIVE_REGULATION_OF_ERK1_AND_ERK2_CASCADE	112	1.66983	0	0
GO_APPENDAGE_DEVELOPMENT	58	1.66753	0	0
GO_T_CELL_RECEPTOR_SIGNALING_PATHWAY	106	1.66506	0	0
GO_SYNAPSE_ORGANIZATION	116	1.66261	0	0.00250342
GO_RESPONSE_TO_LITHIUM_ION	15	1.65932	0	0.00248339
GO_NEGATIVE_REGULATION_OF_DNA_REPLICATION	21	1.65891	0	0.00246368
GO_POSITIVE_REGULATION_OF_CATABOLIC_PROCESS	140	1.65781	0	0.00244428
GO_VENTRICULAR_SEPTUM_MORPHOGENESIS	17	1.65553	0	0.00242519
GO_DIVALENT_INORGANIC_CATION_TRANSPORT	150	1.6532	0	0.00240639
GO_REGULATION_OF_TRANSFERASE_ACTIVITY	440	1.65241	0	0.00238788
GO_RESPONSE_TO_ELECTRICAL_STIMULUS	18	1.65196	0	0.00236965
GO_LEUKOCYTE_DIFFERENTIATION	225	1.6475	0	0.0023517
GO_REGULATION_OF_ORGANELLE_ASSEMBLY	41	1.64747	0	0.00233402
GO_INTERLEUKIN_12_PRODUCTION	31	1.64682	0	0.0023166
GO_REGULATION_OF_CYCLASE_ACTIVITY	19	1.64591	0	0.00229944
GO_FACE_DEVELOPMENT	21	1.64357	0	0.00228253
GO_SENSORY_PERCEPTION_OF_MECHANICAL_STIMULUS	46	1.64123	0	0.00419586
GO_POSITIVE_REGULATION_OF_MAPK_CASCADE	283	1.64075	0	0.00416546
GO_REGULATION_OF_LEUKOCYTE_MIGRATION	81	1.6375	0	0.00413549
GO_PERIPHERAL_NERVOUS_SYSTEM_DEVELOPMENT	30	1.63569	0	0.00410595
GO_ESTABLISHMENT_OF_ENDOTHELIAL_BARRIER	18	1.63396	0	0.00407683
GO_REGULATION_OF_DENDRITIC_SPINE_DEVELOPMENT	17	1.63238	0	0.00591016
GO_REGULATION_OF_SODIUM_ION_TRANSPORT	19	1.63085	0	0.00586883
GO_NEGATIVE_REGULATION_OF_G_PROTEIN_COUPLED_RECEPTOR_SIGNALING_PATHWAY	16	1.63017	0	0.0079838
GO_REGULATION_OF_CELL_MORPHOGENESIS	129	1.62867	0	0.0099103
GO_EPIDERMAL_GROWTH_FACTOR_RECEPTOR_SIGNALING_PATHWAY	50	1.62789	0	0.00984242
GO_PEPTIDYL_TYROSINE_AUTOPHOSPHORYLATION	21	1.62481	0	0.0118872
GO_PEPTIDYL_SERINE_MODIFICATION	170	1.6228	0	0.0118069
GO_ACTIVATION_OF_PROTEIN_KINASE_ACTIVITY	197	1.62118	0	0.0117276
GO_REGULATION_OF_CELL_MORPHOGENESIS_INVOLVED_IN_DIFFERENTIATION	82	1.61856	0	0.0116494
GO_REGULATION_OF_REPRODUCTIVE_PROCESS	51	1.61786	0	0.0115723
GO_POSITIVE_REGULATION_OF_PROTEIN_KINASE_B_SIGNALING	107	1.61716	0	0.0114962
GO_PROTEIN_CONTAINING_COMPLEX_LOCALIZATION	31	1.6153	0	0.011421
GO_RNA_CAPPING	27	1.6141	0	0.0113469
GO_REGULATION_OF_INNATE_IMMUNE_RESPONSE	162	1.61333	0	0.0112737
GO_REGULATION_OF_CELLULAR_COMPONENT_BIOGENESIS	251	1.60979	0	0.0112014
GO_REGULATION_OF_CHONDROCYTE_DIFFERENTIATION	19	1.60789	0	0.01113
GO_POSITIVE_REGULATION_OF_PROTEIN_ACETYLATION	19	1.60715	0	0.0110596
GO_PLASMA_MEMBRANE_ORGANIZATION	15	1.60623	0	0.01099
GO_PROTEIN_LOCALIZATION_TO_CELL_SURFACE	16	1.60579	0	0.0109214
GO_CELL_SUBSTRATE_JUNCTION_ASSEMBLY	46	1.60461	0	0.0108535
GO_MONOVALENT_INORGANIC_CATION_TRANSPORT	91	1.60442	0	0.0107865
GO_POSITIVE_REGULATION_OF_IMMUNE_SYSTEM_PROCESS	397	1.60394	0	0.0107203
GO_PROTEIN_LOCALIZATION_TO_CELL_PERIPHERY	72	1.60007	0	0.010655
GO_POSITIVE_REGULATION_OF_GLIOGENESIS	30	1.59928	0	0.0105904
GO_LEUKOCYTE_MIGRATION	191	1.59881	0	0.0105266
GO_CHROMOSOME_ORGANIZATION	311	1.59855	0	0.0104636
GO_NEGATIVE_REGULATION_OF_TRANSMEMBRANE_RECEPTOR_PROTEIN_SERINE_THREONINE_KINASE_SIGNALING_PATHWAY	41	1.59779	0	0.0104013
GO_REGULATION_OF_TELOMERASE_ACTIVITY	28	1.59775	0	0.0103397
GO_REGULATION_OF_DNA_REPLICATION	54	1.59372	0	0.0102789
GO_REGULATION_OF_PROTEIN_CATABOLIC_PROCESS	131	1.59327	0	0.0102188
GO_SIGNAL_TRANSDUCTION_BY_PROTEIN_PHOSPHORYLATION	471	1.59274	0	0.0101594
GO_POSITIVE_REGULATION_OF_ORGAN_GROWTH	29	1.59161	0	0.0101007
GO_SYNAPTIC_TRANSMISSION_GLUTAMATERGIC	41	1.59051	0	0.0100426
GO_DNA_REPLICATION	114	1.58771	0	0.00998524
GO_T_CELL_APOPTOTIC_PROCESS	27	1.58711	0	0.00992851
GO_SMOOTH_MUSCLE_CELL_PROLIFERATION	74	1.58171	0	0.0129896
GO_REGULATION_OF_T_CELL_APOPTOTIC_PROCESS	16	1.58156	0	0.0129166
GO_CELL_JUNCTION_ORGANIZATION	112	1.57664	0	0.0128444
GO_ION_TRANSMEMBRANE_TRANSPORT	255	1.57542	0	0.0127731
GO_HISTONE_H3_ACETYLATION	19	1.57512	0	0.0127025
GO_EMBRYO_IMPLANTATION	20	1.57447	0	0.0126327
GO_NON_RECOMBINATIONAL_REPAIR	38	1.57347	0	0.0125637
GO_CATION_TRANSMEMBRANE_TRANSPORT	195	1.5699	0	0.0124954
GO_REGULATION_OF_VIRAL_LIFE_CYCLE	21	1.56908	0	0.0154102
GO_ACTIVATION_OF_MAPK_ACTIVITY	99	1.56882	0	0.0153274
GO_PROTEIN_MODIFICATION_BY_SMALL_PROTEIN_CONJUGATION	208	1.56877	0	0.0152454
GO_REGULATION_OF_BODY_FLUID_LEVELS	192	1.56853	0	0.0151643
GO_REGULATION_OF_GLUTAMATE_RECEPTOR_SIGNALING_PATHWAY	25	1.56806	0	0.0150841
GO_NATURAL_KILLER_CELL_ACTIVATION	39	1.56675	0	0.0150047
GO_CELL_MATURATION	42	1.56373	0	0.0149261
GO_LYMPHOCYTE_APOPTOTIC_PROCESS	39	1.56256	0	0.0148484
GO_REGULATION_OF_SYNAPTIC_PLASTICITY	55	1.56201	0	0.0147714
GO_MAMMARY_GLAND_DUCT_MORPHOGENESIS	23	1.56013	0	0.0146953
GO_CELLULAR_RESPONSE_TO_DNA_DAMAGE_STIMULUS	285	1.55967	0	0.0146199
GO_LYMPHOCYTE_DIFFERENTIATION	163	1.55846	0	0.0161291
GO_COAGULATION	145	1.55835	0	0.0160473
GO_REGULATION_OF_OSTEOBLAST_DIFFERENTIATION	53	1.5578	0	0.0174174
GO_NEUROMUSCULAR_PROCESS	21	1.55598	0	0.0173298
GO_MYOTUBE_DIFFERENTIATION	34	1.55383	0	0.0185652
GO_ORGANELLE_ASSEMBLY	127	1.55347	0	0.0184729
GO_REGULATION_OF_LEUKOCYTE_DIFFERENTIATION	113	1.55335	0	0.0183814
GO_EAR_MORPHOGENESIS	32	1.55172	0	0.0182909
GO_REGULATION_OF_PROTEASOMAL_UBIQUITIN_DEPENDENT_PROTEIN_CATABOLIC_PROCESS	45	1.55156	0	0.0182012
GO_POSITIVE_REGULATION_OF_CATION_CHANNEL_ACTIVITY	20	1.5515	0	0.0181124
GO_POSITIVE_REGULATION_OF_SMOOTH_MUSCLE_CELL_PROLIFERATION	52	1.5504	0	0.0180245
GO_DNA_BIOSYNTHETIC_PROCESS	99	1.5495	0	0.0193255
GO_PEPTIDYL_AMINO_ACID_MODIFICATION	438	1.54764	0	0.0212272
GO_POSITIVE_REGULATION_OF_CARBOHYDRATE_METABOLIC_PROCESS	28	1.54513	0	0.0211256
GO_REGULATION_OF_CELLULAR_COMPONENT_MOVEMENT	356	1.54498	0	0.021025
GO_ERK1_AND_ERK2_CASCADE	154	1.54484	0	0.0209254
GO_REGULATION_OF_PROTEIN_LOCALIZATION_TO_CELL_PERIPHERY	38	1.54479	0	0.0208266
GO_MATERNAL_PROCESS_INVOLVED_IN_FEMALE_PREGNANCY	28	1.54445	0	0.0207289
GO_RESPONSE_TO_BIOTIC_STIMULUS	290	1.54317	0	0.020632
GO_NEGATIVE_REGULATION_OF_LEUKOCYTE_MEDIATED_IMMUNITY	16	1.54087	0	0.020536
GO_REGULATION_OF_CARBOHYDRATE_METABOLIC_PROCESS	66	1.53899	0	0.020441
GO_POSITIVE_REGULATION_OF_DEVELOPMENTAL_GROWTH	74	1.53875	0	0.0203468
GO_REGULATION_OF_SYNAPSE_ASSEMBLY	23	1.53843	0	0.0202534
GO_SOMITOGENESIS	20	1.53806	0	0.020161
GO_POSITIVE_REGULATION_OF_TELOMERE_MAINTENANCE_VIA_TELOMERE_LENGTHENING	21	1.5363	0	0.0226127
GO_POSITIVE_REGULATION_OF_TRANSFERASE_ACTIVITY	333	1.53422	0	0.0225104
GO_POSITIVE_REGULATION_OF_T_CELL_PROLIFERATION	47	1.53363	0	0.022409
GO_LYMPHOCYTE_ACTIVATION_INVOLVED_IN_IMMUNE_RESPONSE	79	1.53361	0	0.0223085
GO_REGULATION_OF_LYASE_ACTIVITY	16	1.53356	0	0.0222089
GO_RECEPTOR_MEDIATED_ENDOCYTOSIS	63	1.53353	0	0.0221102
GO_PRODUCTION_OF_MOLECULAR_MEDIATOR_OF_IMMUNE_RESPONSE	82	1.53149	0	0.0245559
GO_MODIFICATION_DEPENDENT_MACROMOLECULE_CATABOLIC_PROCESS	211	1.53107	0	0.0244477
GO_ADRENERGIC_RECEPTOR_SIGNALING_PATHWAY	15	1.5306	0	0.0243405
GO_POSITIVE_REGULATION_OF_TELOMERASE_ACTIVITY	20	1.53044	0	0.0242342
GO_MUSCLE_CELL_DIFFERENTIATION	121	1.52936	0	0.0241289
GO_MAMMARY_GLAND_MORPHOGENESIS	31	1.52919	0	0.0240244
GO_POSITIVE_REGULATION_OF_ACTIVATED_T_CELL_PROLIFERATION	15	1.52821	0	0.0239209
GO_PROTEIN_LOCALIZATION_TO_PLASMA_MEMBRANE	58	1.52567	0	0.0238182
GO_POSITIVE_REGULATION_OF_SMOOTH_MUSCLE_CELL_MIGRATION	16	1.52549	0	0.0237164
GO_REGULATION_OF_GTPASE_ACTIVITY	136	1.52497	0	0.0236155
GO_MORPHOGENESIS_OF_AN_EPITHELIAL_SHEET	21	1.52107	0	0.0246358
GO_NEGATIVE_REGULATION_OF_KINASE_ACTIVITY	93	1.51981	0	0.0245318
GO_POSITIVE_REGULATION_OF_PROTEIN_LOCALIZATION_TO_NUCLEUS	38	1.51908	0	0.0257331
GO_VIRAL_GENE_EXPRESSION	41	1.51868	0	0.0256254
GO_REGULATION_OF_STRIATED_MUSCLE_CELL_DIFFERENTIATION	43	1.51493	0	0.0268121
GO_POSITIVE_REGULATION_OF_PROTEIN_SERINE_THREONINE_KINASE_ACTIVITY	192	1.51168	0	0.0277979
GO_GLYCOSYL_COMPOUND_METABOLIC_PROCESS	31	1.51072	0	0.0276831
GO_MEIOTIC_CELL_CYCLE	73	1.51026	0	0.0275692
GO_DNA_DAMAGE_RESPONSE_DETECTION_OF_DNA_DAMAGE	23	1.50844	0	0.0285398
GO_CELLULAR_PROTEIN_CATABOLIC_PROCESS	227	1.50657	0	0.0295961
GO_ERBB2_SIGNALING_PATHWAY	23	1.50608	0	0.0294758
GO_POSITIVE_REGULATION_OF_DENDRITE_DEVELOPMENT	16	1.50532	0	0.0293564
GO_POSITIVE_REGULATION_OF_RNA_BIOSYNTHETIC_PROCESS	473	1.5051	0	0.0292381
GO_CELLULAR_RESPONSE_TO_INSULIN_STIMULUS	86	1.50439	0	0.0291206
GO_JNK_CASCADE	110	1.5024	0	0.0302459
GO_LEUKOCYTE_MEDIATED_CYTOTOXICITY	31	1.50047	0	0.0301254
GO_REGULATION_OF_LEUKOCYTE_MEDIATED_IMMUNITY	68	1.50001	0	0.0300058
GO_RESPONSE_TO_VITAMIN_D	18	1.49842	0	0.0298872
GO_REGULATION_OF_IMMUNE_EFFECTOR_PROCESS	118	1.49597	0	0.0319725
GO_INORGANIC_ION_TRANSMEMBRANE_TRANSPORT	206	1.49494	0	0.0318471
GO_CARBOHYDRATE_TRANSPORT	46	1.49477	0	0.0317227
GO_REGULATION_OF_CYTOSKELETON_ORGANIZATION	150	1.49373	0	0.0315993
GO_SODIUM_ION_TRANSPORT	39	1.49284	0	0.0314768
GO_LEUKOCYTE_HOMEOSTASIS	46	1.49253	0	0.0313553
GO_POSITIVE_REGULATION_OF_CARDIAC_MUSCLE_TISSUE_DEVELOPMENT	30	1.49037	0	0.031115
GO_LEUKOCYTE_CHEMOTAXIS	109	1.48916	0	0.0321811
GO_ADAPTIVE_IMMUNE_RESPONSE	148	1.48738	0	0.0340272
GO_DNA_DEPENDENT_DNA_REPLICATION	65	1.48617	0	0.0338988
GO_REGULATION_OF_CELLULAR_PROTEIN_CATABOLIC_PROCESS	80	1.48574	0	0.0337713
GO_REGULATION_OF_G_PROTEIN_COUPLED_RECEPTOR_SIGNALING_PATHWAY	58	1.48554	0	0.0336449
GO_SYNAPTIC_VESICLE_RECYCLING	17	1.48388	0	0.0335193
GO_NEGATIVE_REGULATION_OF_RESPONSE_TO_CYTOKINE_STIMULUS	17	1.48184	0	0.0344628
GO_MEIOTIC_CELL_CYCLE_PROCESS	51	1.48175	0	0.0343352
GO_INNATE_IMMUNE_RESPONSE_ACTIVATING_CELL_SURFACE_RECEPTOR_SIGNALING_PATHWAY	63	1.48092	0	0.0342085
GO_POSITIVE_REGULATION_OF_CARDIAC_MUSCLE_CELL_PROLIFERATION	18	1.47621	0	0.0339579
GO_NATURAL_KILLER_CELL_ACTIVATION_INVOLVED_IN_IMMUNE_RESPONSE	17	1.47563	0	0.0348826
GO_CANONICAL_WNT_SIGNALING_PATHWAY	149	1.4755	0	0.0347557
GO_INTERSPECIES_INTERACTION_BETWEEN_ORGANISMS	280	1.47387	0	0.0387399
GO_RESPONSE_TO_GROWTH_FACTOR	304	1.47255	0	0.0395546
GO_ION_TRANSPORT	376	1.47029	0	0.0412486
GO_RESPIRATORY_SYSTEM_DEVELOPMENT	72	1.46952	0	0.0411013
GO_SERINE_PHOSPHORYLATION_OF_STAT_PROTEIN	22	1.46778	0	0.0420597
GO_THYMUS_DEVELOPMENT	22	1.4665	0	0.0439484
GO_EXTRACELLULAR_STRUCTURE_ORGANIZATION	155	1.46624	0	0.0448084
GO_CELLULAR_PROTEIN_CONTAINING_COMPLEX_ASSEMBLY	242	1.46495	0	0.0446506
GO_B_CELL_ACTIVATION	118	1.46421	0	0.0454217
GO_CARBOHYDRATE_TRANSMEMBRANE_TRANSPORT	44	1.4639	0	0.0452628
GO_TERMINATION_OF_RNA_POLYMERASE_I_TRANSCRIPTION	23	1.46247	0	0.0451051
GO_IMMUNOGLOBULIN_PRODUCTION_INVOLVED_IN_IMMUNOGLOBULIN_MEDIATED_IMMUNE_RESPONSE	27	1.46214	0	0.0449485
GO_POSITIVE_REGULATION_OF_LEUKOCYTE_PROLIFERATION	68	1.46186	0	0.044793
GO_NEGATIVE_REGULATION_OF_VIRAL_PROCESS	16	1.45856	0	0.0478498
GO_POSITIVE_REGULATION_OF_JUN_KINASE_ACTIVITY	47	1.4576	0	0.0487521
GO_PROTEIN_DNA_COMPLEX_SUBUNIT_ORGANIZATION	99	1.45716	0	0.0494907
GO_POSITIVE_REGULATION_OF_HEART_GROWTH	24	1.45647	0	0.0493218
GO_REGULATION_OF_ENDOTHELIAL_CELL_DIFFERENTIATION	17	1.45444	0	0.049154
GO_MORPHOGENESIS_OF_AN_EPITHELIUM	205	1.45422	0	0.0489874
GO_POSITIVE_REGULATION_OF_WNT_SIGNALING_PATHWAY	84	1.45397	0	0.0488219
GO_REGULATION_OF_TRANSMEMBRANE_TRANSPORT	190	1.4531	0	0.050438
GO_REGULATION_OF_ERYTHROCYTE_DIFFERENTIATION	15	1.45217	0	0.0510616
GO_POSITIVE_REGULATION_OF_B_CELL_ACTIVATION	36	1.45142	0	0.0508914
GO_DEFENSE_RESPONSE_TO_VIRUS	65	1.44936	0	0.0507223
GO_PROTEIN_K48_LINKED_UBIQUITINATION	20	1.44903	0	0.0505544
GO_REGULATION_OF_CARBOHYDRATE_BIOSYNTHETIC_PROCESS	37	1.44782	0	0.0513358
GO_NEGATIVE_REGULATION_OF_REPRODUCTIVE_PROCESS	19	1.44776	0	0.0511669
GO_REGULATION_OF_PROTEIN_MODIFICATION_BY_SMALL_PROTEIN_CONJUGATION_OR_REMOVAL	73	1.44773	0	0.0509992
GO_POSITIVE_REGULATION_OF_INTRACELLULAR_SIGNAL_TRANSDUCTION	449	1.44707	0	0.0508325
GO_REGULATION_OF_WOUND_HEALING	36	1.44697	0	0.0506669
GO_DNA_METABOLIC_PROCESS	272	1.44624	0	0.0505024
GO_POSITIVE_REGULATION_OF_MAP_KINASE_ACTIVITY	164	1.44429	0	0.050339
GO_LYMPHOCYTE_ACTIVATION	280	1.4427	0	0.0520309
GO_DENDRITE_DEVELOPMENT	63	1.44244	0	0.0518636
GO_PROTEIN_POLYUBIQUITINATION	100	1.44036	0	0.0535398
GO_MYELOID_LEUKOCYTE_DIFFERENTIATION	87	1.43928	0	0.0543605
GO_GASTRULATION	68	1.4388	0	0.0550295
GO_NEGATIVE_REGULATION_OF_IMMUNE_SYSTEM_PROCESS	126	1.4378	0	0.0548548
GO_DENDRITIC_SPINE_MORPHOGENESIS	17	1.43779	0	0.0546812
GO_DENDRITE_MORPHOGENESIS	41	1.43666	0	0.0554879
GO_SYNAPTIC_SIGNALING	204	1.43655	0	0.0553134
GO_CELL_MORPHOGENESIS_INVOLVED_IN_DIFFERENTIATION	223	1.43551	0	0.0564406
GO_BETA_CATENIN_TCF_COMPLEX_ASSEMBLY	17	1.43478	0	0.0562642
GO_POSITIVE_REGULATION_OF_CHROMOSOME_ORGANIZATION	65	1.43463	0	0.0560889
GO_POSITIVE_REGULATION_OF_HORMONE_SECRETION	35	1.43168	0	0.0567359
GO_REGULATION_OF_MAPK_CASCADE	357	1.4305	0	0.0565602
GO_NEGATIVE_REGULATION_OF_CATALYTIC_ACTIVITY	217	1.42974	0	0.0572018
GO_CALCIUM_ION_IMPORT	27	1.42875	0	0.0570258
GO_BRANCHING_MORPHOGENESIS_OF_AN_EPITHELIAL_TUBE	72	1.42751	0	0.0568508
GO_REGULATION_OF_PHOSPHOLIPID_METABOLIC_PROCESS	38	1.42741	0	0.056677
GO_POSITIVE_REGULATION_OF_GLIAL_CELL_DIFFERENTIATION	16	1.42428	0	0.0615547
GO_REGULATION_OF_CELL_KILLING	29	1.42375	0	0.0613676
GO_ERBB_SIGNALING_PATHWAY	62	1.42267	0	0.0611816
GO_REGULATION_OF_TRANS_SYNAPTIC_SIGNALING	149	1.42208	0	0.0609968
GO_BIOLOGICAL_ADHESION	440	1.42178	0	0.0608131
GO_RESPONSE_TO_BMP	63	1.42159	0	0.0606305
GO_PEPTIDYL_TYROSINE_MODIFICATION	195	1.41774	0	0.0625513
GO_CELLULAR_COMPONENT_MORPHOGENESIS	325	1.41677	0	0.0623646
GO_SOMATIC_DIVERSIFICATION_OF_IMMUNE_RECEPTORS	31	1.416	0	0.0631029
GO_POSITIVE_REGULATION_OF_PEPTIDE_HORMONE_SECRETION	27	1.41579	0	0.0629156
GO_INSULIN_RECEPTOR_SIGNALING_PATHWAY	58	1.41446	0	0.0653034
GO_INOSITOL_LIPID_MEDIATED_SIGNALING	102	1.41281	0	0.0666707
GO_NEGATIVE_REGULATION_OF_CELL_POPULATION_PROLIFERATION	228	1.4098	0	0.069385
GO_REGULATION_OF_RECEPTOR_SIGNALING_PATHWAY_VIA_STAT	87	1.4096	0	0.0691815
GO_NUCLEOTIDE_EXCISION_REPAIR	77	1.40894	0	0.0705255
GO_REGULATION_OF_NOTCH_SIGNALING_PATHWAY	32	1.40841	0	0.0711575
GO_REGULATION_OF_PROTEIN_LOCALIZATION_TO_PLASMA_MEMBRANE	31	1.40747	0	0.0709507
GO_POSITIVE_REGULATION_OF_GROWTH	107	1.40544	0	0.070745
GO_DENDRITIC_CELL_MIGRATION	17	1.40459	0	0.073055
GO_POSITIVE_REGULATION_OF_CELL_GROWTH	64	1.40424	0	0.0728444
GO_RNA_POLYMERASE_II_PREINITIATION_COMPLEX_ASSEMBLY	19	1.40313	0	0.0734608
GO_POSITIVE_REGULATION_OF_EXTRINSIC_APOPTOTIC_SIGNALING_PATHWAY	27	1.40184	0	0.0740079
GO_SMOOTH_MUSCLE_CELL_MIGRATION	28	1.40081	0	0.0754383
GO_ANTIGEN_PROCESSING_AND_PRESENTATION_OF_PEPTIDE_ANTIGEN	63	1.39978	0	0.0772239
GO_POSITIVE_REGULATION_OF_NOTCH_SIGNALING_PATHWAY	19	1.39974	0	0.0770046
GO_REGULATION_OF_CARBOHYDRATE_CATABOLIC_PROCESS	27	1.39972	0	0.0767864
GO_ANTIGEN_PROCESSING_AND_PRESENTATION	71	1.39968	0	0.0765695
GO_ESTABLISHMENT_OR_MAINTENANCE_OF_CELL_POLARITY	63	1.39864	0	0.0786748
GO_ASTROCYTE_DIFFERENTIATION	33	1.39797	0	0.0784539
GO_REGULATION_OF_MYOBLAST_DIFFERENTIATION	21	1.39588	0	0.0799085
GO_SENSORY_PERCEPTION_OF_PAIN	29	1.39393	0	0.0824071
GO_POSITIVE_REGULATION_OF_KINASE_ACTIVITY	303	1.39362	0	0.0821776
GO_APPENDAGE_MORPHOGENESIS	52	1.3935	0	0.0819493
GO_TYPE_I_INTERFERON_PRODUCTION	46	1.39333	0	0.0817223
GO_CYTOKINE_MEDIATED_SIGNALING_PATHWAY	434	1.39323	0	0.0814966
GO_REGULATION_OF_TRANSMEMBRANE_RECEPTOR_PROTEIN_SERINE_THREONINE_KINASE_SIGNALING_PATHWAY	87	1.39123	0	0.083584
GO_PEPTIDYL_THREONINE_MODIFICATION	69	1.39081	0	0.0833544
GO_MAMMARY_GLAND_EPITHELIAL_CELL_PROLIFERATION	16	1.38928	0	0.0842627
GO_OLIGODENDROCYTE_DIFFERENTIATION	37	01,01,3889	0	0.0840324
GO_SISTER_CHROMATID_SEGREGATION	50	1.38868	0	0.0838035
GO_POSTREPLICATION_REPAIR	29	1.38834	0	0.0835757
GO_NUCLEIC_ACID_PHOSPHODIESTER_BOND_HYDROLYSIS	75	1.38607	0	0.0866517
GO_REGULATION_OF_SPROUTING_ANGIOGENESIS	31	1.38599	0	0.0871321
GO_REGULATION_OF_PEPTIDYL_THREONINE_PHOSPHORYLATION	20	1.38587	0	0.0868972
GO_REGULATION_OF_SIGNALING_RECEPTOR_ACTIVITY	286	1.38432	0	0.0892005
GO_NEGATIVE_REGULATION_OF_AXONOGENESIS	22	1.38246	0	0.0927729
GO_DNA_TEMPLATED_TRANSCRIPTION_TERMINATION	25	1.38229	0	0.0925248
GO_ADENYLATE_CYCLASE_INHIBITING_G_PROTEIN_COUPLED_RECEPTOR_SIGNALING_PATHWAY	32	1.38187	0	0.0922781
GO_BONE_GROWTH	16	1.38104	0	0.0931361
GO_NEGATIVE_REGULATION_OF_EMBRYONIC_DEVELOPMENT	15	1.38071	0	0.092889
GO_NEGATIVE_REGULATION_OF_MYELOID_CELL_DIFFERENTIATION	23	1.38001	0	0.0926433
GO_POSITIVE_REGULATION_OF_OSTEOBLAST_DIFFERENTIATION	33	1.37943	0	0.0923988
GO_ASTROCYTE_DEVELOPMENT	18	1.37933	0	0.0921557
GO_CELL_CYCLE_ARREST	90	1.3778	0	0.0955246
GO_EAR_DEVELOPMENT	71	1.37718	0	0.0960871
GO_RESPONSE_TO_AMMONIUM_ION	58	1.37546	0	0.0958363
GO_BETA_CATENIN_DESTRUCTION_COMPLEX_DISASSEMBLY	17	1.37467	0	0.0962753
GO_MULTICELLULAR_ORGANISM_GROWTH	51	1.374	0	0.0967715
GO_NEGATIVE_REGULATION_OF_HEMOPOIESIS	41	1.37289	0	0.09801
GO_ACTION_POTENTIAL	48	1.37214	0	0.0999249
GO_INTERLEUKIN_1_MEDIATED_SIGNALING_PATHWAY	65	1.36974	0	0.102511
GO_MACROAUTOPHAGY	56	1.36912	0	0.102248
GO_NEGATIVE_REGULATION_OF_CHROMOSOME_ORGANIZATION	51	1.36833	0	0.101986
GO_CELL_SUBSTRATE_ADHESION	133	1.36831	0	0.101725
GO_INTRACELLULAR_ESTROGEN_RECEPTOR_SIGNALING_PATHWAY	20	1.36774	0	0.10484
GO_REGULATION_OF_CELL_DEVELOPMENT	270	1.36773	0	0.104574
GO_CELLULAR_RESPONSE_TO_NUTRIENT	25	1.36769	0	0.104308
GO_NEURON_MIGRATION	51	1.36754	0	0.104044
GO_REGULATION_OF_TRANSCRIPTION_BY_RNA_POLYMERASE_I	15	1.36731	0	0.103781
GO_REGULATION_OF_DNA_METABOLIC_PROCESS	102	1.36459	0	0.104968
GO_REGULATION_OF_HEMOPOIESIS	193	1.3637	0	0.104704
GO_FAT_CELL_DIFFERENTIATION	69	1.36359	0	0.104442
GO_CYTOPLASMIC_TRANSLATIONAL_INITIATION	17	1.36179	0	0.106597
GO_NEGATIVE_REGULATION_OF_CELL_CYCLE_G2_M_PHASE_TRANSITION	49	1.3615	0	0.107366
GO_LIPID_PHOSPHORYLATION	38	1.36094	0	0.107099
GO_POSITIVE_REGULATION_OF_CELL_MORPHOGENESIS_INVOLVED_IN_DIFFERENTIATION	49	1.35938	0	0.107603
GO_REGULATION_OF_LEUKOCYTE_PROLIFERATION	104	1.35927	0	0.107337
GO_CHLORIDE_TRANSMEMBRANE_TRANSPORT	34	1.35896	0	0.107072
GO_MACROMOLECULE_METHYLATION	26	1.35817	0	0.108951
GO_CELL_CYCLE_PHASE_TRANSITION	227	1.35645	0	0.110095
GO_NEGATIVE_REGULATION_OF_LIPID_BIOSYNTHETIC_PROCESS	17	1.35502	0	0.110586
GO_REGULATION_OF_LIPID_LOCALIZATION	46	1.35489	0	0.110316
GO_BROWN_FAT_CELL_DIFFERENTIATION	16	1.35464	0	0.110692
GO_REGULATION_OF_GROWTH	238	1.35455	0	0.110422
GO_POST_TRANSLATIONAL_PROTEIN_MODIFICATION	81	1.35453	0	0.110154
GO_ENDODERM_DEVELOPMENT	33	1.35452	0	0.109888
GO_PROTEIN_MODIFICATION_BY_SMALL_PROTEIN_CONJUGATION_OR_REMOVAL	286	1.35436	0	0.109622
GO_PROTEIN_HETEROOLIGOMERIZATION	52	1.35159	0	0.114806
GO_EPITHELIUM_DEVELOPMENT	367	1.35149	0	0.115277
GO_LEUKOCYTE_MEDIATED_IMMUNITY	223	1.35145	0	0.115
GO_REGULATION_OF_TUMOR_NECROSIS_FACTOR_MEDIATED_SIGNALING_PATHWAY	24	1.35128	0	0.114725
GO_REGULATION_OF_CELL_SIZE	62	1.35038	0	0.115192
GO_POSITIVE_REGULATION_OF_TRANSMEMBRANE_TRANSPORT	68	1.35022	0	0.114918
GO_REGULATION_OF_PROTEIN_SERINE_THREONINE_KINASE_ACTIVITY	263	1.34967	0	0.116065
GO_CELL_CHEMOTAXIS	157	1.34913	0	0.11579
GO_REGULATION_OF_ACTIN_CYTOSKELETON_REORGANIZATION	18	1.34894	0	0.116141
GO_PROTEIN_K11_LINKED_UBIQUITINATION	23	1.3482	0	0.11781
GO_CELL_MATRIX_ADHESION	89	1.34755	0	0.120148
GO_POSITIVE_REGULATION_OF_CELL_DEVELOPMENT	178	1.34714	0	0.12054
GO_POSITIVE_REGULATION_OF_INSULIN_SECRETION	21	1.34712	0	0.120258
GO_NEGATIVE_REGULATION_OF_CELL_CYCLE	216	1.3471	0	0.119977
GO_REGULATION_OF_CELL_MIGRATION_INVOLVED_IN_SPROUTING_ANGIOGENESIS	21	1.34603	0	0.121725
GO_DENDRITIC_CELL_DIFFERENTIATION	19	1.34602	0	0.121442
GO_ORGANIC_HYDROXY_COMPOUND_TRANSPORT	43	1.34599	0	0.12116
GO_NUCLEOTIDE_EXCISION_REPAIR_PREINCISION_COMPLEX_ASSEMBLY	24	1.34576	0	0.12088
GO_OSTEOBLAST_DIFFERENTIATION	87	1.34523	0	0.121875
GO_REGULATION_OF_ORGANELLE_ORGANIZATION	382	1.34515	0	0.121594
GO_PROTEIN_CATABOLIC_PROCESS	269	1.34499	0	0.121315
GO_TRANSCRIPTION_INITIATION_FROM_RNA_POLYMERASE_II_PROMOTER	106	1.34476	0	0.121695
GO_POSITIVE_REGULATION_OF_TELOMERE_MAINTENANCE	26	1.34314	0	0.1241
GO_REGULATION_OF_MEIOTIC_CELL_CYCLE	19	1.34186	0	0.125077
GO_PLATELET_ACTIVATION	86	1.3414	0	0.124792
GO_REGULATION_OF_VIRAL_GENOME_REPLICATION	15	1.34059	0	0.124508
GO_COLLAGEN_FIBRIL_ORGANIZATION	20	1.34047	0	0.124226
GO_GROWTH	332	1.34027	0	0.125211
GO_ANATOMICAL_STRUCTURE_HOMEOSTASIS	150	1.33906	0	0.124647
GO_TRANSMISSION_OF_NERVE_IMPULSE	32	1.339	0	0.125624
GO_POSITIVE_REGULATION_OF_ION_TRANSPORT	88	1.33782	0	0.126399
GO_POSITIVE_REGULATION_OF_CYTOKINE_PRODUCTION	165	1.33773	0	0.125836
GO_POSITIVE_REGULATION_OF_DNA_BIOSYNTHETIC_PROCESS	39	1.33632	0	0.126144
GO_NEUROBLAST_PROLIFERATION	27	1.33631	0	0.125864
GO_REGULATION_OF_LEUKOCYTE_CHEMOTAXIS	51	1.33594	0	0.126824
GO_REGULATION_OF_CATABOLIC_PROCESS	297	1.33566	0	0.126544
GO_REGULATION_OF_LYMPHOCYTE_APOPTOTIC_PROCESS	26	1.33393	0	0.129498
GO_REPRODUCTION	391	1.33231	0	0.132304
GO_OSTEOCLAST_DIFFERENTIATION	40	1.33144	0	0.132014
GO_CELLULAR_MACROMOLECULE_CATABOLIC_PROCESS	283	1.32966	0	0.134887
GO_SKELETAL_SYSTEM_DEVELOPMENT	174	1.32965	0	0.134592
GO_POSITIVE_REGULATION_OF_CALCIUM_ION_TRANSPORT	51	1.32947	0	0.134875
GO_ACTIVATION_OF_INNATE_IMMUNE_RESPONSE	122	1.32915	0	0.134582
GO_SINGLE_FERTILIZATION	22	1.3277	0	0.135437
GO_REGULATION_OF_ION_TRANSMEMBRANE_TRANSPORT	159	1.32634	0	0.137027
GO_POSTTRANSCRIPTIONAL_REGULATION_OF_GENE_EXPRESSION	182	1.32545	0	0.138543
GO_NEGATIVE_REGULATION_OF_SIGNALING	455	1.32506	0	0.138245
GO_CELL_SURFACE_RECEPTOR_SIGNALING_PATHWAY_INVOLVED_IN_CELL_CELL_SIGNALING	236	1.3249	0	0.137948
GO_REGULATION_OF_POSTSYNAPTIC_MEMBRANE_POTENTIAL	46	1.32366	0	0.138268
GO_CARDIAC_MUSCLE_CELL_DIFFERENTIATION	48	1.32337	0	0.137972
GO_POSITIVE_REGULATION_OF_BINDING	81	1.32226	0	0.138873
GO_POSITIVE_REGULATION_OF_CANONICAL_WNT_SIGNALING_PATHWAY	72	1.3222	0	0.139851
GO_REGULATION_OF_POSTSYNAPTIC_MEMBRANE_NEUROTRANSMITTER_RECEPTOR_LEVELS	21	1.32033	0	0.141339
GO_CELL_PROJECTION_ASSEMBLY	106	1.31946	0	0.142772
GO_NEGATIVE_REGULATION_OF_CELL_ADHESION	92	1.31817	0	0.145175
GO_REGULATION_OF_CELL_CYCLE_PHASE_TRANSITION	167	1.31815	0	0.144868
GO_NEURON_PROJECTION_ORGANIZATION	27	1.3181	0	0.144562
GO_REGULATION_OF_PROTEIN_COMPLEX_ASSEMBLY	137	1.31793	0	0.144258
GO_RECEPTOR_SIGNALING_PATHWAY_VIA_STAT	98	1.31769	0	0.143955
GO_NUCLEOTIDE_PHOSPHORYLATION	18	1.31726	0	0.143653
GO_CELL_PART_MORPHOGENESIS	187	1.31414	0	0.147876
GO_TRANSMEMBRANE_RECEPTOR_PROTEIN_SERINE_THREONINE_KINASE_SIGNALING_PATHWAY	135	1.31338	0	0.149935
GO_REGULATION_OF_CELL_MATRIX_ADHESION	47	1.31294	0	0.149623
GO_BODY_MORPHOGENESIS	16	1.3128	0	0.149312
GO_POSITIVE_REGULATION_OF_GTPASE_ACTIVITY	122	1.31235	0	0.149551
GO_CELL_MIGRATION_INVOLVED_IN_SPROUTING_ANGIOGENESIS	29	1.31219	0	0.149241
GO_LIPOPOLYSACCHARIDE_MEDIATED_SIGNALING_PATHWAY	25	1.31204	0	0.148933
GO_VENTRICULAR_SEPTUM_DEVELOPMENT	22	1.30949	0	0.155119
GO_ANAPHASE_PROMOTING_COMPLEX_DEPENDENT_CATABOLIC_PROCESS	54	1.30942	0	0.154801
GO_POSITIVE_REGULATION_OF_LIPID_KINASE_ACTIVITY	27	1.30938	0	0.154483
GO_REGULATION_OF_OLIGODENDROCYTE_DIFFERENTIATION	15	1.30858	0	0.155312
GO_RESPONSE_TO_INTERLEUKIN_6	21	1.30799	0	0.156168
GO_SODIUM_ION_TRANSMEMBRANE_TRANSPORT	31	1.30771	0	0.157575
GO_TRABECULA_MORPHOGENESIS	21	1.30763	0	0.157254
GO_PLACENTA_BLOOD_VESSEL_DEVELOPMENT	15	1.30696	0	0.158055
GO_CALCIUM_ION_TRANSMEMBRANE_TRANSPORT	106	1.30612	0	0.15827
GO_STEROL_TRANSPORT	19	1.306	0	0.15795
GO_CONNECTIVE_TISSUE_DEVELOPMENT	111	1.3042	0	0.15879
GO_POSITIVE_REGULATION_OF_MITOTIC_CELL_CYCLE	77	1.30326	0	0.160661
GO_FERTILIZATION	27	1.3029	0	0.161993
GO_NEGATIVE_REGULATION_OF_DEFENSE_RESPONSE	55	1.30119	0	0.163736
GO_NEGATIVE_REGULATION_OF_SMALL_GTPASE_MEDIATED_SIGNAL_TRANSDUCTION	15	1.29988	0	0.165084
GO_REGULATION_OF_CYTOKINESIS	19	1.29963	0	0.165327
GO_POSITIVE_REGULATION_OF_REPRODUCTIVE_PROCESS	25	1.29868	0	0.164999
GO_INNER_EAR_MORPHOGENESIS	28	1.29803	0	0.164671
GO_POSITIVE_REGULATION_OF_ADHERENS_JUNCTION_ORGANIZATION	15	1.29701	0	0.164588
GO_REGULATION_OF_CELL_CELL_ADHESION	161	1.29695	0	0.164264
GO_HEAD_MORPHOGENESIS	15	1.2944	0	0.168042
GO_REGULATION_OF_TELOMERE_CAPPING	20	1.29215	0	0.169818
GO_MYELOID_LEUKOCYTE_MIGRATION	99	1.29193	0	0.169487
GO_REGULATION_OF_NERVOUS_SYSTEM_DEVELOPMENT	248	1.29158	0	0.169672
GO_NEGATIVE_REGULATION_OF_DEVELOPMENTAL_PROCESS	286	1.29122	0	0.169343
GO_CELL_DIVISION	173	1.28837	0	0.171242
GO_ENDOPLASMIC_RETICULUM_TO_GOLGI_VESICLE_MEDIATED_TRANSPORT	23	1.28747	0	0.172067
GO_CALCIUM_DEPENDENT_CELL_CELL_ADHESION_VIA_PLASMA_MEMBRANE_CELL_ADHESION_MOLECULES	25	1.287	0	0.172844
GO_MYELOID_CELL_DIFFERENTIATION	152	1.28632	0	0.173619
GO_ENDOTHELIAL_CELL_DEVELOPMENT	27	1.28613	0	0.17439
GO_CELL_CELL_ADHESION	261	1.28595	0	0.174055
GO_ORGANELLE_FISSION	138	1.28543	0	0.174965
GO_REGULATION_OF_DNA_REPAIR	41	1.28457	0	0.176708
GO_NEGATIVE_REGULATION_OF_MULTICELLULAR_ORGANISMAL_PROCESS	354	1.28442	0	0.176875
GO_G_PROTEIN_COUPLED_RECEPTOR_SIGNALING_PATHWAY_COUPLED_TO_CYCLIC_NUCLEOTIDE_SECOND_MESSENGER	73	1.28321	0	0.180204
GO_MUSCLE_CELL_PROLIFERATION	102	1.28306	0	0.179862
GO_REGULATION_OF_PROTEIN_TYROSINE_KINASE_ACTIVITY	36	1.28268	0	0.180581
GO_NEGATIVE_REGULATION_OF_CELL_MORPHOGENESIS_INVOLVED_IN_DIFFERENTIATION	26	1.28261	0	0.18024
GO_POSITIVE_REGULATION_OF_SPROUTING_ANGIOGENESIS	20	1.28097	0	0.181071
GO_CYTOKINE_PRODUCTION	263	1.27991	0	0.182354
GO_ACTIN_MEDIATED_CELL_CONTRACTION	43	1.27965	0	0.182594
GO_ADENYLATE_CYCLASE_ACTIVATING_G_PROTEIN_COUPLED_RECEPTOR_SIGNALING_PATHWAY	38	1.27926	0	0.18191
GO_NEGATIVE_REGULATION_OF_LEUKOCYTE_DIFFERENTIATION	34	1.27895	0	0.18157
GO_REGULATION_OF_CELL_CYCLE	400	1.27871	0	0.181232
GO_MITOTIC_SISTER_CHROMATID_SEGREGATION	41	1.2783	0	0.180894
GO_POSITIVE_REGULATION_OF_ENDOTHELIAL_CELL_PROLIFERATION	54	1.27827	0	0.180558
GO_MUSCLE_FILAMENT_SLIDING	18	1.27701	0	0.18279
GO_GLUCOSE_IMPORT	27	1.27698	0	0.182451
GO_REGULATION_OF_CELL_CYCLE_PROCESS	260	1.27673	0	0.183148
GO_CELL_CYCLE_PROCESS	420	1.2754	0	0.186927
GO_WNT_SIGNALING_PATHWAY_CALCIUM_MODULATING_PATHWAY	28	1.27443	0	0.189243
GO_NUCLEOSIDE_DIPHOSPHATE_METABOLIC_PROCESS	18	1.27303	0	0.191893
GO_REGULATION_OF_MEMBRANE_POTENTIAL	151	1.27263	0	0.191541
GO_RNA_DEPENDENT_DNA_BIOSYNTHETIC_PROCESS	36	1.27068	0	0.194065
GO_REGULATION_OF_CELLULAR_CATABOLIC_PROCESS	255	1.27035	0	0.193711
GO_TAXIS	274	1.26995	0	0.193358
GO_INORGANIC_ANION_TRANSPORT	49	1.26979	0	0.193007
GO_ACTIVATION_OF_GTPASE_ACTIVITY	23	1.26964	0	0.194687
GO_REGULATION_OF_TELOMERE_MAINTENANCE_VIA_TELOMERE_LENGTHENING	28	1.26955	0	0.194335
GO_NEGATIVE_REGULATION_OF_CARDIAC_MUSCLE_TISSUE_DEVELOPMENT	18	1.26895	0	0.194733
GO_POSITIVE_REGULATION_OF_CELL_DIFFERENTIATION	341	1.2677	0	0.196865
GO_MYD88_INDEPENDENT_TOLL_LIKE_RECEPTOR_SIGNALING_PATHWAY	21	1.26762	0	0.19651
GO_REGULATION_OF_CHROMOSOME_SEGREGATION	37	1.26751	0	0.196633
GO_TELENCEPHALON_DEVELOPMENT	76	1.26745	0	0.19628
GO_POSITIVE_REGULATION_OF_REACTIVE_OXYGEN_SPECIES_METABOLIC_PROCESS	28	1.26703	0	0.195928
GO_ANIMAL_ORGAN_MORPHOGENESIS	355	1.26701	0	0.195577
GO_REGULATION_OF_ION_TRANSPORT	214	1.26648	0	0.196782
GO_REGULATION_OF_PEPTIDYL_SERINE_PHOSPHORYLATION_OF_STAT_PROTEIN	20	1.26546	0	0.19982
GO_REGULATION_OF_CELL_SHAPE	48	1.265	0	0.201163
GO_NCRNA_TRANSCRIPTION	46	1.26493	0	0.200807
GO_REGULATION_OF_TRANSCRIPTION_INITIATION_FROM_RNA_POLYMERASE_II_PROMOTER	15	1.26487	0	0.200452
GO_POSITIVE_REGULATION_OF_NERVOUS_SYSTEM_DEVELOPMENT	162	1.26399	0	0.200758
GO_REPRODUCTIVE_SYSTEM_DEVELOPMENT	165	1.26292	0	0.203355
GO_REGULATION_OF_DNA_BINDING_TRANSCRIPTION_FACTOR_ACTIVITY	192	1.26008	0	0.209114
GO_ACTIN_FILAMENT_POLYMERIZATION	41	1.25987	0	0.209291
GO_HEART_TRABECULA_MORPHOGENESIS	17	1.25828	0	0.21167
GO_PEPTIDYL_LYSINE_ACETYLATION	50	1.25799	0	0.211801
GO_HEMATOPOIETIC_PROGENITOR_CELL_DIFFERENTIATION	71	1.25792	0	0.211433
GO_NEGATIVE_REGULATION_OF_SECRETION	63	1.25789	0	0.211605
GO_PEPTIDE_SECRETION	176	1.25784	0	0.211238
GO_FAT_SOLUBLE_VITAMIN_METABOLIC_PROCESS	20	1.25582	0	0.213399
GO_POSITIVE_REGULATION_OF_MUSCLE_TISSUE_DEVELOPMENT	38	1.25463	0	0.21491
GO_AORTA_DEVELOPMENT	18	1.25361	0	0.215491
GO_ROOF_OF_MOUTH_DEVELOPMENT	39	1.25329	0	0.217072
GO_REGULATION_OF_TRANSCRIPTION_FROM_RNA_POLYMERASE_II_PROMOTER_IN_RESPONSE_TO_HYPOXIA	50	1.25324	0	0.216699
GO_POSITIVE_REGULATION_OF_STRIATED_MUSCLE_CELL_DIFFERENTIATION	24	1.25318	0	0.216327
GO_REGULATION_OF_NEURON_DIFFERENTIATION	176	1.25228	0	0.216902
GO_NEGATIVE_REGULATION_OF_DEVELOPMENTAL_GROWTH	40	1.25203	0	0.216983
GO_POSITIVE_REGULATION_OF_MACROAUTOPHAGY	24	1.25203	0	0.216613
GO_POSITIVE_REGULATION_OF_RESPONSE_TO_CYTOKINE_STIMULUS	26	1.25042	0	0.219966
GO_MAMMARY_GLAND_DEVELOPMENT	74	1.25028	0	0.220042
GO_DNA_TEMPLATED_TRANSCRIPTION_INITIATION	131	1.24921	0	0.221659
GO_PEPTIDYL_LYSINE_MODIFICATION	84	1.24909	0	0.22177
GO_VESICLE_LOCALIZATION	54	1.24875	0	0.222693
GO_REGULATION_OF_DNA_BIOSYNTHETIC_PROCESS	55	1.24825	0	0.222317
GO_CELL_RECOGNITION	27	1.24811	0	0.221943
GO_MESONEPHRIC_TUBULE_MORPHOGENESIS	28	1.24793	0	0.222053
GO_COCHLEA_DEVELOPMENT	18	1.2479	0	0.22168
GO_MODULATION_OF_TRANSCRIPTION_IN_OTHER_ORGANISM_INVOLVED_IN_SYMBIOTIC_INTERACTION	18	1.24701	0	0.224197
GO_REGULATION_OF_LYMPHOCYTE_ACTIVATION	173	1.24522	0	0.22879
GO_GRANULOCYTE_MIGRATION	70	1.24423	0	0.232811
GO_INTERLEUKIN_2_PRODUCTION	22	1.2407	0	0.240602
GO_POSITIVE_REGULATION_OF_TUMOR_NECROSIS_FACTOR_SUPERFAMILY_CYTOKINE_PRODUCTION	35	1.23823	0	0.24535
GO_RIBONUCLEOPROTEIN_COMPLEX_BIOGENESIS	50	1.23803	0	0.246799
GO_REGULATION_OF_AXONOGENESIS	57	1.23737	0	0.248268
GO_MITOTIC_NUCLEAR_DIVISION	104	1.23726	0	0.248783
GO_SYNAPTIC_VESICLE_LOCALIZATION	29	1.23723	0	0.247963
GO_MOLTING_CYCLE_PROCESS	34	1.23624	0	0.248463
GO_NEGATIVE_REGULATION_OF_CELL_SUBSTRATE_ADHESION	21	1.23617	0	0.248055
GO_REGULATION_OF_LIPID_TRANSPORT	36	1.23592	0	0.247648
GO_REGULATION_OF_EXOCYTOSIS	45	1.2358	0	0.247243
GO_SYNAPTIC_VESICLE_CYCLE	41	1.23539	0	0.24778

## Sheet: MET
NAME	SIZE	NES	NOM p-val	FDR q-val
GO_DNA_REPLICATION	114	2.24806	0	0
GO_REGULATION_OF_GLIAL_CELL_PROLIFERATION	15	2.24373	0	0
GO_DNA_RECOMBINATION	76	2.19363	0	0
GO_ODONTOGENESIS_OF_DENTIN_CONTAINING_TOOTH	38	2.18784	0	0
GO_NEGATIVE_REGULATION_OF_CYTOSKELETON_ORGANIZATION	29	2.16538	0	0
GO_MYOBLAST_DIFFERENTIATION	36	2.14876	0	0
GO_NON_RECOMBINATIONAL_REPAIR	38	2.11991	0	0
GO_ANTIMICROBIAL_HUMORAL_IMMUNE_RESPONSE_MEDIATED_BY_ANTIMICROBIAL_PEPTIDE	17	2.09029	0	0
GO_REGULATION_OF_TISSUE_REMODELING	26	2.07955	0	0
GO_BASE_EXCISION_REPAIR	24	2.06674	0	0
GO_DOUBLE_STRAND_BREAK_REPAIR	63	2.06478	0	0
GO_POSITIVE_REGULATION_OF_PROTEIN_COMPLEX_ASSEMBLY	97	2.04491	0	0
GO_POSITIVE_REGULATION_OF_OSTEOCLAST_DIFFERENTIATION	15	2.04261	0	0
GO_TRANSLATIONAL_INITIATION	47	2.0386	0	0
GO_CELL_CYCLE_DNA_REPLICATION	36	2.02412	0	0
GO_INORGANIC_ANION_TRANSPORT	49	2.02067	0	0
GO_REGULATION_OF_PROTEIN_COMPLEX_ASSEMBLY	137	2.01724	0	0
GO_REGULATION_OF_CELLULAR_AMIDE_METABOLIC_PROCESS	100	2.01648	0	0
GO_DNA_DEPENDENT_DNA_REPLICATION	65	1.99612	0	0
GO_REGULATION_OF_PEPTIDYL_SERINE_PHOSPHORYLATION_OF_STAT_PROTEIN	20	1.98691	0	0
GO_SPECIFICATION_OF_SYMMETRY	31	1.95768	0	0
GO_INTRINSIC_APOPTOTIC_SIGNALING_PATHWAY_IN_RESPONSE_TO_DNA_DAMAGE	52	1.94569	0	0
GO_REGULATION_OF_TELOMERE_MAINTENANCE	38	1.92547	0	0
GO_POSITIVE_REGULATION_OF_NEURON_DEATH	58	1.92395	0	0
GO_NEGATIVE_REGULATION_OF_TRANSMEMBRANE_TRANSPORT	41	1.91244	0	0.0113544
GO_NEGATIVE_REGULATION_OF_ION_TRANSMEMBRANE_TRANSPORT	35	1.89637	0	0.0109177
GO_POSITIVE_REGULATION_OF_TISSUE_REMODELING	16	1.88444	0	0.0105134
GO_APICAL_JUNCTION_ASSEMBLY	21	1.88309	0	0.0101379
GO_SIGNAL_TRANSDUCTION_IN_RESPONSE_TO_DNA_DAMAGE	49	1.87944	0	0.00978829
GO_CHLORIDE_TRANSPORT	38	1.8736	0	0.00946202
GO_SISTER_CHROMATID_SEGREGATION	50	1.87249	0	0.00915679
GO_ANTIMICROBIAL_HUMORAL_RESPONSE	20	1.86935	0	0.00887064
GO_ENDOTHELIAL_CELL_CHEMOTAXIS	17	1.86897	0	0.00860183
GO_POSITIVE_REGULATION_OF_EXTRINSIC_APOPTOTIC_SIGNALING_PATHWAY	27	1.86467	0	0.00834884
GO_POSITIVE_REGULATION_OF_DNA_REPLICATION	20	1.86463	0	0.0081103
GO_SISTER_CHROMATID_COHESION	19	1.86426	0	0.00788501
GO_ALPHA_BETA_T_CELL_PROLIFERATION	18	1.86017	0	0.0076719
GO_HUMORAL_IMMUNE_RESPONSE	67	1.85608	0	0.00747001
GO_REGULATION_OF_DOUBLE_STRAND_BREAK_REPAIR	20	1.85544	0	0.00727847
GO_RESPONSE_TO_RADIATION	189	1.84992	0	0.00709651
GO_DETECTION_OF_VISIBLE_LIGHT	17	1.84132	0	0.00692343
GO_ENDOTHELIAL_CELL_DEVELOPMENT	27	1.84038	0	0.00675858
GO_HEART_VALVE_DEVELOPMENT	26	1.8311	0	0.0132028
GO_REGULATION_OF_TRANSLATIONAL_INITIATION	29	1.8265	0	0.0129027
GO_REGULATION_OF_ENDOTHELIAL_CELL_CHEMOTAXIS	16	1.82528	0	0.012616
GO_SERINE_PHOSPHORYLATION_OF_STAT_PROTEIN	22	1.82218	0	0.0123418
GO_RESPONSE_TO_DSRNA	26	1.81695	0	0.0120792
GO_CELLULAR_RESPONSE_TO_ABIOTIC_STIMULUS	151	1.80107	0	0.0118275
GO_CELL_CELL_JUNCTION_ASSEMBLY	47	1.79442	0	0.0115861
GO_INTRINSIC_APOPTOTIC_SIGNALING_PATHWAY_IN_RESPONSE_TO_DNA_DAMAGE_BY_P53_CLASS_MEDIATOR	16	1.79424	0	0.0113544
GO_RESPONSE_TO_LIGHT_STIMULUS	131	1.79175	0	0.0111318
GO_REGULATION_OF_MICROTUBULE_BASED_PROCESS	45	1.79062	0	0.0109177
GO_REGULATION_OF_CELLULAR_COMPONENT_BIOGENESIS	251	1.79035	0	0.0107117
GO_CELLULAR_RESPONSE_TO_IONIZING_RADIATION	37	1.78758	0	0.0105134
GO_CELLULAR_RESPONSE_TO_RADIATION	85	1.7818	0	0.0103222
GO_NEURONAL_ACTION_POTENTIAL	16	1.7797	0	0.0101379
GO_REGULATION_OF_G_PROTEIN_COUPLED_RECEPTOR_SIGNALING_PATHWAY	58	1.77801	0	0.00996002
GO_POSITIVE_REGULATION_OF_RECEPTOR_SIGNALING_PATHWAY_VIA_STAT	58	1.77186	0	0.01361
GO_POSITIVE_REGULATION_OF_TYROSINE_PHOSPHORYLATION_OF_STAT_PROTEIN	46	1.76964	0	0.0133793
GO_CELLULAR_RESPONSE_TO_DNA_DAMAGE_STIMULUS	285	1.76866	0	0.0131563
GO_POSITIVE_REGULATION_OF_MUSCLE_TISSUE_DEVELOPMENT	38	1.76521	0	0.0129407
GO_DNA_MODIFICATION	17	1.7648	0	0.0127319
GO_MICROTUBULE_POLYMERIZATION	23	1.75159	0	0.0125298
GO_HISTONE_PHOSPHORYLATION	23	1.74918	0	0.0123341
GO_REGULATION_OF_ACTION_POTENTIAL	15	1.74863	0	0.0121443
GO_DNA_REPAIR	189	1.74723	0	0.0119603
GO_SYNCYTIUM_FORMATION	16	1.74629	0	0.0117818
GO_RIBONUCLEOPROTEIN_COMPLEX_BIOGENESIS	50	1.74607	0	0.0116085
GO_TISSUE_REMODELING	62	1.74512	0	0.0114403
GO_RESPONSE_TO_GAMMA_RADIATION	35	1.73308	0	0.01761
GO_REGULATION_OF_DNA_REPLICATION	54	1.73003	0	0.017362
GO_RESPONSE_TO_UV	74	1.72262	0	0.0171208
GO_NEGATIVE_REGULATION_OF_UBIQUITIN_DEPENDENT_PROTEIN_CATABOLIC_PROCESS	15	1.72198	0	0.0168863
GO_POSITIVE_REGULATION_OF_NEURON_APOPTOTIC_PROCESS	32	1.71588	0	0.0208326
GO_MYELOID_LEUKOCYTE_DIFFERENTIATION	87	1.71004	0	0.0205548
GO_CELLULAR_RESPONSE_TO_MECHANICAL_STIMULUS	50	1.70932	0	0.0202844
GO_CELLULAR_RESPONSE_TO_INORGANIC_SUBSTANCE	89	1.70877	0	0.0200209
GO_MEIOSIS_I_CELL_CYCLE_PROCESS	28	1.70654	0	0.0197643
GO_MULTICELLULAR_ORGANISMAL_MOVEMENT	16	1.70436	0	0.0195141
GO_REGULATION_OF_EXTRINSIC_APOPTOTIC_SIGNALING_PATHWAY	89	1.70334	0	0.0192702
GO_CHROMOSOME_ORGANIZATION	311	1.70109	0	0.0190323
GO_REGULATION_OF_NEUROTRANSMITTER_RECEPTOR_ACTIVITY	24	1.70065	0	0.0188002
GO_BONE_RESORPTION	22	1.70001	0	0.0185737
GO_NATURAL_KILLER_CELL_ACTIVATION_INVOLVED_IN_IMMUNE_RESPONSE	17	1.69695	0	0.0183525
GO_RECOMBINATIONAL_REPAIR	29	1.69647	0	0.0181366
GO_NEGATIVE_REGULATION_OF_SUPRAMOLECULAR_FIBER_ORGANIZATION	25	1.68561	0	0.0245271
GO_IMMUNOGLOBULIN_PRODUCTION	49	1.68524	0	0.0242452
GO_REGULATION_OF_MUSCLE_ADAPTATION	40	1.68316	0	0.0239697
GO_RESPONSE_TO_X_RAY	16	1.68009	0	0.0260737
GO_NEURAL_CREST_CELL_DIFFERENTIATION	35	1.67847	0	0.025784
GO_NEGATIVE_REGULATION_OF_ORGANELLE_ORGANIZATION	105	1.6752	0	0.0255007
GO_FEAR_RESPONSE	18	1.67327	0	0.0252235
GO_OSTEOCLAST_DIFFERENTIATION	40	1.66939	0	0.0249523
GO_TELOMERE_ORGANIZATION	88	1.66224	0	0.0277066
GO_ACTIN_FILAMENT_BUNDLE_ORGANIZATION	61	1.65916	0	0.0327362
GO_REGULATION_OF_MYELOID_LEUKOCYTE_DIFFERENTIATION	52	1.64676	0	0.0323952
GO_HOMOPHILIC_CELL_ADHESION_VIA_PLASMA_MEMBRANE_ADHESION_MOLECULES	30	1.64508	0	0.0320612
GO_REGULATION_OF_CARDIAC_MUSCLE_CELL_DIFFERENTIATION	22	1.64489	0	0.0317341
GO_REGULATION_OF_BEHAVIOR	17	1.64103	0	0.0336525
GO_NEGATIVE_REGULATION_OF_ION_TRANSPORT	49	1.63639	0	0.033316
GO_BONE_REMODELING	32	1.63481	0	0.0329861
GO_REGULATION_OF_CYTOKINESIS	19	1.63252	0	0.0326627
GO_NUCLEOSIDE_PHOSPHATE_CATABOLIC_PROCESS	20	1.62859	0	0.0323456
GO_NEGATIVE_REGULATION_OF_LIPID_LOCALIZATION	23	1.62546	0	0.0320346
GO_PHOTOTRANSDUCTION	15	1.62402	0	0.0317295
GO_CHROMATIN_ASSEMBLY_OR_DISASSEMBLY	38	1.62249	0	0.0314302
GO_NEGATIVE_REGULATION_OF_CATABOLIC_PROCESS	92	1.6224	0	0.0311364
GO_NUCLEAR_DNA_REPLICATION	32	1.61918	0	0.0308481
GO_REGULATION_OF_POSTSYNAPTIC_MEMBRANE_NEUROTRANSMITTER_RECEPTOR_LEVELS	21	1.61834	0	0.0331693
GO_SMOOTH_MUSCLE_CELL_PROLIFERATION	74	1.61828	0	0.0328678
GO_MICROTUBULE_ORGANIZING_CENTER_ORGANIZATION	21	1.61743	0	0.0325717
GO_CHROMATIN_ASSEMBLY	26	1.6128	0	0.0350391
GO_AGING	134	1.61266	0	0.034729
GO_DNA_DAMAGE_RESPONSE_SIGNAL_TRANSDUCTION_BY_P53_CLASS_MEDIATOR	39	1.60768	0	0.0344243
GO_ODONTOGENESIS	50	1.60756	0	0.034125
GO_NEGATIVE_REGULATION_OF_TELOMERE_MAINTENANCE	19	1.60715	0	0.0338308
GO_NEGATIVE_REGULATION_OF_DNA_METABOLIC_PROCESS	33	1.60623	0	0.0335417
GO_REGULATION_OF_MICROTUBULE_POLYMERIZATION_OR_DEPOLYMERIZATION	19	1.60556	0	0.0332574
GO_POSITIVE_REGULATION_OF_CELLULAR_COMPONENT_BIOGENESIS	161	1.60474	0	0.0329779
GO_INTERFERON_GAMMA_MEDIATED_SIGNALING_PATHWAY	34	1.60091	0	0.0345503
GO_REGULATION_OF_MACROPHAGE_DERIVED_FOAM_CELL_DIFFERENTIATION	15	1.59883	0	0.0368177
GO_REGULATION_OF_MACROPHAGE_ACTIVATION	23	1.59745	0	0.036516
GO_REGULATION_OF_DNA_TEMPLATED_TRANSCRIPTION_INITIATION	20	1.59453	0	0.0362191
GO_RNA_DEPENDENT_DNA_BIOSYNTHETIC_PROCESS	36	1.59121	0	0.0400038
GO_NEGATIVE_REGULATION_OF_LEUKOCYTE_PROLIFERATION	35	1.59035	0	0.0396837
GO_REGULATION_OF_CYCLASE_ACTIVITY	19	1.58995	0	0.0393688
GO_T_CELL_CYTOKINE_PRODUCTION	20	1.58875	0	0.0390588
GO_EXTRACELLULAR_STRUCTURE_ORGANIZATION	155	1.58766	0	0.0387536
GO_ERBB2_SIGNALING_PATHWAY	23	1.58644	0	0.0384532
GO_DNA_METABOLIC_PROCESS	272	1.58552	0	0.0381574
GO_ANION_TRANSMEMBRANE_TRANSPORT	58	1.58395	0	0.0378662
GO_RESPONSE_TO_EPIDERMAL_GROWTH_FACTOR	22	1.58347	0	0.0375793
GO_REGULATION_OF_OSTEOCLAST_DIFFERENTIATION	31	1.58284	0	0.0372967
GO_GLUTAMATE_RECEPTOR_SIGNALING_PATHWAY	43	1.58239	0	0.0370184
GO_CELLULAR_RESPONSE_TO_LIGHT_STIMULUS	54	1.57963	0	0.0367442
GO_REGULATION_OF_TELOMERASE_ACTIVITY	28	1.57835	0	0.036474
GO_POSITIVE_REGULATION_OF_T_CELL_MEDIATED_IMMUNITY	20	1.5768	0	0.0362078
GO_PROTEIN_TARGETING_TO_MITOCHONDRION	19	1.57429	0	0.0359454
GO_TYROSINE_PHOSPHORYLATION_OF_STAT_PROTEIN	54	1.57384	0	0.0356868
GO_REGULATION_OF_ORGANELLE_ASSEMBLY	41	1.56786	0	0.0385985
GO_ION_HOMEOSTASIS	214	1.56632	0	0.0462177
GO_REGULATION_OF_ANION_TRANSPORT	33	1.56321	0	0.0478913
GO_SYNAPTIC_TRANSMISSION_GLUTAMATERGIC	41	1.55857	0	0.0495414
GO_REGULATION_OF_RECEPTOR_SIGNALING_PATHWAY_VIA_STAT	87	1.55767	0	0.0491974
GO_CELLULAR_RESPONSE_TO_REACTIVE_OXYGEN_SPECIES	68	1.55573	0	0.0488581
GO_CELLULAR_RESPONSE_TO_CADMIUM_ION	20	1.55564	0	0.0485234
GO_RESPONSE_TO_IONIZING_RADIATION	70	1.55474	0	0.0496302
GO_CELLULAR_ION_HOMEOSTASIS	172	1.55006	0	0.0507221
GO_PEPTIDYL_LYSINE_ACETYLATION	50	1.54883	0	0.0503817
GO_FIBROBLAST_PROLIFERATION	48	1.54879	0	0.0500458
GO_CHROMATIN_ORGANIZATION	175	1.54782	0	0.0497144
GO_MICROTUBULE_POLYMERIZATION_OR_DEPOLYMERIZATION	27	1.54772	0	0.0493873
GO_MITOTIC_NUCLEAR_DIVISION	104	1.54771	0	0.0490645
GO_CELLULAR_PROTEIN_CONTAINING_COMPLEX_ASSEMBLY	242	1.54752	0	0.0487459
GO_G_PROTEIN_COUPLED_RECEPTOR_SIGNALING_PATHWAY	308	1.54603	0	0.0484314
GO_RIBONUCLEOPROTEIN_COMPLEX_SUBUNIT_ORGANIZATION	37	1.5457	0	0.048121
GO_CELL_MATURATION	42	1.54531	0	0.0478145
GO_REGULATION_OF_MUSCLE_HYPERTROPHY	31	1.54477	0	0.0475119
GO_PROGRAMMED_NECROTIC_CELL_DEATH	22	1.54238	0	0.0490628
GO_POSITIVE_REGULATION_OF_TELOMERASE_ACTIVITY	20	1.53784	0	0.0487562
GO_NEURON_APOPTOTIC_PROCESS	116	1.53612	0	0.0502165
GO_ANTIGEN_PROCESSING_AND_PRESENTATION_OF_PEPTIDE_OR_POLYSACCHARIDE_ANTIGEN_VIA_MHC_CLASS_II	25	1.5355	0	0.0499065
GO_PEPTIDYL_SERINE_MODIFICATION	170	1.53506	0	0.0496003
GO_NEGATIVE_REGULATION_OF_MULTI_ORGANISM_PROCESS	31	1.53488	0	0.0492979
GO_ION_TRANSMEMBRANE_TRANSPORT	255	1.53446	0	0.0489991
GO_ANATOMICAL_STRUCTURE_HOMEOSTASIS	150	1.53198	0	0.0516864
GO_DNA_PACKAGING	33	1.53182	0	0.0513769
GO_MYELOID_CELL_DEVELOPMENT	20	1.52799	0	0.0523283
GO_PROTEIN_ACETYLATION	62	1.52695	0	0.0520187
GO_REGULATION_OF_EXTRINSIC_APOPTOTIC_SIGNALING_PATHWAY_IN_ABSENCE_OF_LIGAND	30	1.52439	0	0.0543055
GO_REGULATION_OF_PEPTIDASE_ACTIVITY	126	1.52321	0	0.0539898
GO_RESPONSE_TO_CHEMOKINE	69	1.52306	0	0.0536777
GO_REGULATION_OF_GLUCOSE_TRANSMEMBRANE_TRANSPORT	31	1.52101	0	0.0533692
GO_SYNAPTIC_TRANSMISSION_GABAERGIC	18	1.51755	0	0.0593402
GO_NEGATIVE_REGULATION_OF_RESPONSE_TO_DNA_DAMAGE_STIMULUS	27	1.51637	0	0.0590031
GO_NATURAL_KILLER_CELL_ACTIVATION	39	1.51602	0	0.0586697
GO_REGULATION_OF_MONONUCLEAR_CELL_MIGRATION	21	1.51517	0	0.0583401
GO_ACTIVIN_RECEPTOR_SIGNALING_PATHWAY	21	1.5126	0	0.0625058
GO_POSITIVE_REGULATION_OF_PEPTIDYL_SERINE_PHOSPHORYLATION	62	1.51113	0	0.0637356
GO_POSITIVE_REGULATION_OF_PEPTIDYL_TYROSINE_PHOSPHORYLATION	105	1.5078	0	0.0673433
GO_ACUTE_PHASE_RESPONSE	17	1.50745	0	0.0669733
GO_NUCLEAR_CHROMOSOME_SEGREGATION	61	1.50641	0	0.0666073
GO_DNA_CONFORMATION_CHANGE	71	1.50577	0	0.0677881
GO_ENDOTHELIUM_DEVELOPMENT	50	1.50548	0	0.0674217
GO_POSITIVE_REGULATION_OF_CHROMOSOME_ORGANIZATION	65	1.50544	0	0.0670592
GO_TELOMERE_MAINTENANCE_VIA_TELOMERE_LENGTHENING	38	1.50266	0	0.0678557
GO_CHROMATIN_REMODELING	32	1.50248	0	0.0674967
GO_REGULATION_OF_RESPONSE_TO_DNA_DAMAGE_STIMULUS	70	1.50211	0	0.0671414
GO_PROTEIN_HETEROTETRAMERIZATION	22	1.50156	0	0.0667899
GO_ACTIVATION_OF_CYSTEINE_TYPE_ENDOPEPTIDASE_ACTIVITY_INVOLVED_IN_APOPTOTIC_PROCESS	42	1.49827	0	0.0690749
GO_POSITIVE_REGULATION_OF_PRODUCTION_OF_MOLECULAR_MEDIATOR_OF_IMMUNE_RESPONSE	36	1.49629	0	0.0713363
GO_METAL_ION_HOMEOSTASIS	179	1.49553	0	0.0721112
GO_DRUG_TRANSPORT	24	1.495	0	0.0717414
GO_POSITIVE_REGULATION_OF_CARDIAC_MUSCLE_TISSUE_DEVELOPMENT	30	1.49439	0	0.0713753
GO_ANDROGEN_RECEPTOR_SIGNALING_PATHWAY	33	1.49426	0	0.0725811
GO_POSITIVE_REGULATION_OF_PROTEIN_KINASE_B_SIGNALING	107	1.49417	0	0.0722145
GO_PROTEIN_AUTOUBIQUITINATION	18	1.49365	0	0.0718517
GO_NECROTIC_CELL_DEATH	24	1.4922	0	0.0714924
GO_HEART_PROCESS	106	1.49181	0	0.0711367
GO_HEART_TRABECULA_MORPHOGENESIS	17	1.49126	0	0.0722406
GO_REGULATION_OF_CELL_DIVISION	62	1.48971	0	0.0718847
GO_MAINTENANCE_OF_CELL_NUMBER	56	1.48583	0	0.0741332
GO_PROCESS_UTILIZING_AUTOPHAGIC_MECHANISM	107	1.48319	0	0.0780478
GO_MEIOTIC_CELL_CYCLE	73	1.4812	0	0.0786943
GO_G_PROTEIN_COUPLED_RECEPTOR_SIGNALING_PATHWAY_COUPLED_TO_CYCLIC_NUCLEOTIDE_SECOND_MESSENGER	73	1.48013	0	0.0807059
GO_DETECTION_OF_ABIOTIC_STIMULUS	31	1.47886	0	0.0803179
GO_REGULATION_OF_RESPONSE_TO_CYTOKINE_STIMULUS	76	1.4786	0	0.0799336
GO_RESPONSE_TO_AMINO_ACID	55	1.47649	0	0.0795529
GO_POSITIVE_REGULATION_OF_MUSCLE_HYPERTROPHY	17	1.47311	0	0.081277
GO_NEGATIVE_REGULATION_OF_TRANSPORTER_ACTIVITY	27	1.47167	0	0.0808936
GO_REGULATION_OF_SIGNALING_RECEPTOR_ACTIVITY	286	1.46938	0	0.0842884
GO_REGULATION_OF_DNA_METABOLIC_PROCESS	102	1.46825	0	0.086208
GO_NEGATIVE_REGULATION_OF_CELL_DEATH	381	1.46745	0	0.0858071
GO_RNA_SPLICING_VIA_TRANSESTERIFICATION_REACTIONS	31	1.46466	0	0.0854098
GO_PROTEIN_ACYLATION	67	1.46458	0	0.0850162
GO_GLIAL_CELL_PROLIFERATION	21	1.46457	0	0.0846263
GO_PYRIMIDINE_CONTAINING_COMPOUND_CATABOLIC_PROCESS	16	1.46386	0	0.0842398
GO_POSITIVE_REGULATION_OF_IMMUNOGLOBULIN_PRODUCTION	19	1.46277	0	0.0852611
GO_POSITIVE_REGULATION_OF_SMOOTH_MUSCLE_CELL_PROLIFERATION	52	1.4624	0	0.0848753
GO_POSITIVE_REGULATION_OF_PROTEIN_POLYMERIZATION	36	1.46144	0	0.0880017
GO_INTERLEUKIN_17_PRODUCTION	17	1.46096	0	0.0876071
GO_INTERFERON_GAMMA_PRODUCTION	45	1.46037	0	0.088159
GO_B_CELL_ACTIVATION	118	1.46003	0	0.0877671
GO_NEGATIVE_REGULATION_OF_CELLULAR_CATABOLIC_PROCESS	67	1.45862	0	0.0912558
GO_MAINTENANCE_OF_LOCATION_IN_CELL	19	1.45859	0	0.0908538
GO_OVULATION_CYCLE	31	1.45785	0	0.0926725
GO_REGULATION_OF_DNA_DEPENDENT_DNA_REPLICATION	25	1.45732	0	0.0932358
GO_RESPONSE_TO_ABIOTIC_STIMULUS	478	1.45732	0	0.0928304
GO_POSITIVE_REGULATION_OF_DNA_TEMPLATED_TRANSCRIPTION_INITIATION	19	1.45503	0	0.0945718
GO_POSITIVE_REGULATION_OF_CELLULAR_AMIDE_METABOLIC_PROCESS	38	1.45452	0	0.0941641
GO_DIVALENT_INORGANIC_CATION_HOMEOSTASIS	156	1.45326	0	0.0961966
GO_CELL_CELL_ADHESION_VIA_PLASMA_MEMBRANE_ADHESION_MOLECULES	48	1.45198	0	0.0989109
GO_SEMI_LUNAR_VALVE_DEVELOPMENT	17	1.44721	0	0.105816
GO_REGULATION_OF_ACUTE_INFLAMMATORY_RESPONSE	17	1.4461	0	0.107465
GO_CELL_DIVISION	173	1.44552	0	0.107012
GO_REGULATION_OF_STRIATED_MUSCLE_CONTRACTION	34	1.44519	0	0.106562
GO_REGULATION_OF_STRIATED_MUSCLE_CELL_DIFFERENTIATION	43	1.44416	0	0.106961
GO_GOLGI_VESICLE_TRANSPORT	36	1.44268	0	0.107738
GO_NEGATIVE_REGULATION_OF_EXTRINSIC_APOPTOTIC_SIGNALING_PATHWAY	64	1.44125	0	0.108209
GO_INTRINSIC_APOPTOTIC_SIGNALING_PATHWAY	122	1.44109	0	0.107763
GO_DENDRITIC_CELL_MIGRATION	17	1.43833	0	0.11138
GO_REGULATION_OF_CELLULAR_RESPONSE_TO_HEAT	29	1.43814	0	0.11183
GO_SIGNAL_TRANSDUCTION_INVOLVED_IN_CELL_CYCLE_CHECKPOINT	28	1.4375	0	0.112276
GO_GAMMA_AMINOBUTYRIC_ACID_SIGNALING_PATHWAY	15	1.43519	0	0.116016
GO_PLATELET_DEGRANULATION	37	1.43466	0	0.115549
GO_CARBOHYDRATE_TRANSMEMBRANE_TRANSPORT	44	1.4341	0	0.115933
GO_SIGNAL_TRANSDUCTION_IN_ABSENCE_OF_LIGAND	47	1.43352	0	0.117159
GO_CYTOPLASMIC_TRANSLATION	20	1.43349	0	0.116692
GO_CARBOHYDRATE_TRANSPORT	46	1.43347	0	0.116229
GO_POSITIVE_REGULATION_OF_SMALL_MOLECULE_METABOLIC_PROCESS	38	1.43286	0	0.11577
GO_NEGATIVE_REGULATION_OF_PROTEIN_CATABOLIC_PROCESS	44	1.43026	0	0.119066
GO_REGULATION_OF_CELLULAR_COMPONENT_MOVEMENT	356	1.42852	0	0.122295
GO_CELLULAR_RESPONSE_TO_GAMMA_RADIATION	17	1.42786	0	0.123468
GO_REGULATION_OF_T_CELL_MEDIATED_IMMUNITY	29	1.42697	0	0.122988
GO_REGULATION_OF_HEART_MORPHOGENESIS	19	1.42649	0	0.122511
GO_LEUKOCYTE_PROLIFERATION	147	1.42564	0	0.122853
GO_INTERSPECIES_INTERACTION_BETWEEN_ORGANISMS	280	1.42065	0	0.131169
GO_ORGANELLE_FISSION	138	1.41908	0	0.130666
GO_REGULATION_OF_LYMPHOCYTE_MEDIATED_IMMUNITY	52	1.41793	0	0.130168
GO_LOCOMOTORY_BEHAVIOR	53	1.41751	0	0.129673
GO_CHROMATIN_ORGANIZATION_INVOLVED_IN_REGULATION_OF_TRANSCRIPTION	35	1.41713	0	0.130021
GO_TRANSMEMBRANE_RECEPTOR_PROTEIN_SERINE_THREONINE_KINASE_SIGNALING_PATHWAY	135	1.41665	0	0.12953
GO_SPINDLE_ASSEMBLY	31	1.41574	0	0.129044
GO_NEGATIVE_REGULATION_OF_PROTEOLYSIS	83	1.41534	0	0.12856
GO_ACTIVATION_OF_MAPK_ACTIVITY	99	1.41519	0	0.128081
GO_CONTRACTILE_ACTIN_FILAMENT_BUNDLE_ASSEMBLY	41	1.41493	0	0.130901
GO_CELL_JUNCTION_ASSEMBLY	104	1.41428	0	0.131468
GO_NEGATIVE_REGULATION_OF_BIOSYNTHETIC_PROCESS	391	1.41248	0	0.131762
GO_CELLULAR_CHEMICAL_HOMEOSTASIS	218	1.41241	0	0.131278
GO_NEGATIVE_REGULATION_OF_MOLECULAR_FUNCTION	322	1.41173	0	0.131837
GO_MYELOID_CELL_DIFFERENTIATION	152	1.41168	0	0.131356
GO_REGULATION_OF_EPIDERMIS_DEVELOPMENT	26	1.40868	0	0.134292
GO_AMEBOIDAL_TYPE_CELL_MIGRATION	156	1.40561	0	0.13751
GO_COAGULATION	145	1.40558	0	0.137016
GO_ACUTE_INFLAMMATORY_RESPONSE	34	1.40464	0	0.137051
GO_REGULATION_OF_OLIGODENDROCYTE_DIFFERENTIATION	15	1.40462	0	0.136563
GO_CELLULAR_RESPONSE_TO_AMINO_ACID_STIMULUS	30	1.40458	0	0.136079
GO_CYTOPLASMIC_TRANSLATIONAL_INITIATION	17	1.40393	0	0.135598
GO_POSITIVE_REGULATION_OF_IMMUNE_SYSTEM_PROCESS	397	1.40343	0	0.135901
GO_EXTRINSIC_APOPTOTIC_SIGNALING_PATHWAY_VIA_DEATH_DOMAIN_RECEPTORS	44	1.40303	0	0.137286
GO_REGULATION_OF_B_CELL_ACTIVATION	50	1.40293	0	0.136806
GO_POSITIVE_REGULATION_OF_CELL_DIVISION	42	1.40114	0	0.139167
GO_REGULATION_OF_SYNAPTIC_VESICLE_CYCLE	28	1.40047	0	0.138683
GO_NEGATIVE_REGULATION_OF_SIGNAL_TRANSDUCTION_IN_ABSENCE_OF_LIGAND	23	1.39925	0	0.138204
GO_PEPTIDYL_AMINO_ACID_MODIFICATION	438	1.39868	0	0.137727
GO_CHONDROCYTE_DEVELOPMENT	21	1.39767	0	0.137254
GO_REGULATION_OF_MUSCLE_CELL_DIFFERENTIATION	70	1.3974	0	0.136784
GO_NEGATIVE_REGULATION_OF_PEPTIDASE_ACTIVITY	53	1.39709	0	0.137038
GO_REGULATION_OF_MULTI_ORGANISM_PROCESS	105	1.39695	0	0.140427
GO_NEGATIVE_REGULATION_OF_RNA_BIOSYNTHETIC_PROCESS	299	1.39676	0	0.139951
GO_PROTEIN_DNA_COMPLEX_SUBUNIT_ORGANIZATION	99	1.39593	0	0.141186
GO_THYMUS_DEVELOPMENT	22	1.39306	0	0.141457
GO_APOPTOTIC_SIGNALING_PATHWAY	264	1.39282	0	0.140983
GO_SYNAPTIC_SIGNALING	204	1.39264	0	0.140511
GO_NEUROGENESIS	447	1.39185	0	0.140043
GO_B_CELL_PROLIFERATION	61	1.39149	0	0.139578
GO_ENDOPLASMIC_RETICULUM_TO_GOLGI_VESICLE_MEDIATED_TRANSPORT	23	1.39062	0	0.140755
GO_RECEPTOR_SIGNALING_PATHWAY_VIA_STAT	98	1.39048	0	0.14029
GO_CELL_CYCLE_ARREST	90	1.38988	0	0.139829
GO_ADHERENS_JUNCTION_ASSEMBLY	40	1.38984	0	0.13937
GO_BIOLOGICAL_ADHESION	440	1.3886	0	0.141257
GO_REGULATION_OF_MUSCLE_SYSTEM_PROCESS	88	1.38786	0	0.14241
GO_MICROTUBULE_CYTOSKELETON_ORGANIZATION	111	1.38776	0	0.141947
GO_MITOTIC_RECOMBINATION	15	1.3877	0	0.141488
GO_DETECTION_OF_LIGHT_STIMULUS	19	1.38578	0	0.141257
GO_CYTOKINESIS	31	1.38505	0	0.144012
GO_NEGATIVE_REGULATION_OF_HYDROLASE_ACTIVITY	102	1.38468	0	0.145874
GO_PROTEIN_CONTAINING_COMPLEX_ASSEMBLY	492	1.38406	0	0.145618
GO_REGULATION_OF_CHROMOSOME_ORGANIZATION	112	1.38329	0	0.14844
GO_MUSCLE_HYPERTROPHY	41	1.38295	0	0.147973
GO_REGULATION_OF_SYSTEM_PROCESS	182	1.3828	0	0.147509
GO_REGULATION_OF_SYNAPTIC_TRANSMISSION_GLUTAMATERGIC	35	1.38244	0	0.150401
GO_POSITIVE_REGULATION_OF_B_CELL_MEDIATED_IMMUNITY	16	1.38187	0	0.151314
GO_TRANSMEMBRANE_TRANSPORT	349	1.38186	0	0.150844
GO_SYNAPSE_ORGANIZATION	116	1.38171	0	0.150377
GO_RESPONSE_TO_CADMIUM_ION	33	1.3804	0	0.152618
GO_CELLULAR_RESPONSE_TO_FATTY_ACID	29	1.37991	0	0.151682
GO_POSITIVE_REGULATION_OF_PROTEIN_AUTOPHOSPHORYLATION	15	1.37891	0	0.153754
GO_NEGATIVE_REGULATION_OF_NEURON_DEATH	99	1.37776	0	0.155578
GO_CELL_CELL_ADHESION	261	1.37572	0	0.159086
GO_REGULATION_OF_LYASE_ACTIVITY	16	1.37557	0	0.1604
GO_CELL_AGING	44	1.37517	0	0.159915
GO_CELL_CYCLE_PROCESS	420	1.37514	0	0.159434
GO_SENSORY_PERCEPTION_OF_PAIN	29	1.37085	0	0.16439
GO_EPITHELIAL_CELL_DEVELOPMENT	74	1.37043	0	0.163899
GO_REGULATION_OF_CIRCADIAN_RHYTHM	40	1.36854	0	0.168782
GO_COVALENT_CHROMATIN_MODIFICATION	119	1.36823	0	0.168908
GO_REGULATION_OF_T_CELL_CYTOKINE_PRODUCTION	17	1.36798	0	0.168409
GO_RESPONSE_TO_AMINO_ACID_STARVATION	18	1.36711	0	0.170754
GO_POSITIVE_REGULATION_OF_INTERFERON_GAMMA_PRODUCTION	36	1.36668	0	0.170873
GO_SIGNAL_TRANSDUCTION_BY_P53_CLASS_MEDIATOR	101	1.36647	0	0.171022
GO_GRANULOCYTE_MIGRATION	70	1.36625	0	0.170522
GO_OOCYTE_DIFFERENTIATION	15	1.36619	0	0.170025
GO_CELLULAR_RESPONSE_TO_NITROGEN_COMPOUND	277	1.36518	0	0.171117
GO_RESPONSE_TO_TEMPERATURE_STIMULUS	82	1.36362	0	0.173689
GO_REGULATION_OF_MYOBLAST_DIFFERENTIATION	21	1.36321	0	0.173188
GO_CELLULAR_MACROMOLECULE_LOCALIZATION	355	1.36316	0	0.172691
GO_REGULATION_OF_CATION_CHANNEL_ACTIVITY	51	1.36223	0	0.173614
GO_RESPONSE_TO_GROWTH_FACTOR	304	1.3606	0	0.174959
GO_REGULATION_OF_HYDROLASE_ACTIVITY	380	1.3591	0	0.175694
GO_REGULATION_OF_PROTEIN_POLYMERIZATION	55	1.35909	0	0.175194
GO_CELLULAR_HOMEOSTASIS	271	1.35713	0	0.178202
GO_INTRINSIC_APOPTOTIC_SIGNALING_PATHWAY_BY_P53_CLASS_MEDIATOR	26	1.35625	0	0.179258
GO_NEURON_DEATH	176	1.35612	0	0.178754
GO_CELLULAR_RESPONSE_TO_OXIDATIVE_STRESS	125	1.35505	0	0.180435
GO_PEPTIDE_BIOSYNTHETIC_PROCESS	149	1.35296	0	0.182594
GO_REGULATION_OF_DNA_REPAIR	41	1.35274	0	0.182085
GO_MORPHOGENESIS_OF_A_BRANCHING_STRUCTURE	87	1.3524	0	0.181579
GO_PHOSPHATIDYLINOSITOL_3_KINASE_SIGNALING	82	1.35214	0	0.182001
GO_PROTEIN_CONTAINING_COMPLEX_LOCALIZATION	31	1.35172	0	0.181781
GO_DEVELOPMENTAL_INDUCTION	18	1.35049	0	0.183303
GO_POSITIVE_REGULATION_OF_CYTOKINE_PRODUCTION_INVOLVED_IN_IMMUNE_RESPONSE	20	1.34938	0	0.187184
GO_INORGANIC_ION_TRANSMEMBRANE_TRANSPORT	206	1.3493	0	0.186674
GO_HOMEOSTASIS_OF_NUMBER_OF_CELLS	98	1.34807	0	0.190663
GO_NEGATIVE_REGULATION_OF_PROTEOLYSIS_INVOLVED_IN_CELLULAR_PROTEIN_CATABOLIC_PROCESS	21	1.34738	0	0.190289
GO_NEGATIVE_REGULATION_OF_CELLULAR_PROTEIN_CATABOLIC_PROCESS	21	1.34738	0	0.190803
GO_EYE_MORPHOGENESIS	51	1.34685	0	0.190913
GO_CALCIUM_DEPENDENT_CELL_CELL_ADHESION_VIA_PLASMA_MEMBRANE_CELL_ADHESION_MOLECULES	25	1.34576	0	0.191162
GO_RHYTHMIC_PROCESS	121	1.34505	0	0.19318
GO_GLIAL_CELL_DIFFERENTIATION	82	1.34496	0	0.192666
GO_POSITIVE_REGULATION_OF_MYELOID_LEUKOCYTE_DIFFERENTIATION	29	1.34453	0	0.192743
GO_POSITIVE_REGULATION_OF_EPITHELIAL_CELL_MIGRATION	77	1.3445	0	0.192233
GO_RESPONSE_TO_PEPTIDE_HORMONE	191	1.34436	0	0.192541
GO_REGULATION_OF_CYSTEINE_TYPE_ENDOPEPTIDASE_ACTIVITY	98	1.34426	0	0.192035
GO_NEGATIVE_REGULATION_OF_SMOOTH_MUSCLE_CELL_PROLIFERATION	19	1.3415	0	0.194756
GO_REGULATION_OF_CYTOSOLIC_CALCIUM_ION_CONCENTRATION	134	1.34149	0	0.194249
GO_MUSCLE_CELL_PROLIFERATION	102	1.34081	0	0.194778
GO_NEGATIVE_REGULATION_OF_TRANSPORT	136	1.3401	0	0.1961
GO_REGULATION_OF_CELLULAR_RESPONSE_TO_STRESS	277	1.33978	0	0.195594
GO_TELOMERE_CAPPING	28	1.33914	0	0.196551
GO_SECOND_MESSENGER_MEDIATED_SIGNALING	149	1.33882	0	0.195546
GO_SPECIFICATION_OF_ANIMAL_ORGAN_IDENTITY	19	1.3388	0	0.195797
GO_IMMUNOGLOBULIN_PRODUCTION_INVOLVED_IN_IMMUNOGLOBULIN_MEDIATED_IMMUNE_RESPONSE	27	1.33827	0	0.196622
GO_TRANSMISSION_OF_NERVE_IMPULSE	32	1.33702	0	0.197564
GO_INFLAMMATORY_RESPONSE	285	1.33635	0	0.197599
GO_REGULATION_OF_RESPONSE_TO_INTERFERON_GAMMA	16	1.33355	0	0.202292
GO_REGULATION_OF_POSTSYNAPTIC_MEMBRANE_POTENTIAL	46	1.333	0	0.203116
GO_ASSOCIATIVE_LEARNING	24	1.33274	0	0.203163
GO_REGULATION_OF_IMMUNOGLOBULIN_PRODUCTION	30	1.33269	0	0.202655
GO_NEGATIVE_REGULATION_OF_CELLULAR_COMPONENT_ORGANIZATION	188	1.33151	0	0.205543
GO_REGULATION_OF_LEUKOCYTE_PROLIFERATION	104	1.33134	0	0.205032
GO_NERVE_DEVELOPMENT	21	1.33045	0	0.205597
GO_PROTEIN_ADP_RIBOSYLATION	20	1.33004	0	0.208327
GO_REGULATION_OF_AUTOPHAGY	90	1.33004	0	0.207814
GO_RESPONSE_TO_BMP	63	1.32986	0	0.207303
GO_REGULATION_OF_PEPTIDYL_SERINE_PHOSPHORYLATION	74	1.3288	0	0.207338
GO_ION_TRANSPORT	376	1.32825	0	0.207864
GO_CELLULAR_RESPONSE_TO_HORMONE_STIMULUS	276	1.32821	0	0.207357
GO_MEMBRANE_DEPOLARIZATION	48	1.32628	0	0.209628
GO_RESPONSE_TO_HORMONE	400	1.32583	0	0.209632
GO_LONG_TERM_MEMORY	16	1.32431	0	0.211989
GO_POSITIVE_REGULATION_OF_PROTEOLYSIS	133	1.3243	0	0.211479
GO_POSITIVE_REGULATION_OF_PEPTIDASE_ACTIVITY	72	1.32279	0	0.212728
GO_VACUOLE_ORGANIZATION	17	1.32119	0	0.218225
GO_REGULATION_OF_HISTONE_MODIFICATION	42	1.31948	0	0.221688
GO_BLOOD_VESSEL_MORPHOGENESIS	239	1.31938	0	0.221159
GO_CYTOSKELETON_DEPENDENT_CYTOKINESIS	15	1.31914	0	0.221308
GO_NUCLEOTIDE_EXCISION_REPAIR_PREINCISION_COMPLEX_STABILIZATION	19	1.31866	0	0.220782
GO_EXTRINSIC_APOPTOTIC_SIGNALING_PATHWAY	127	1.3183	0	0.220784
GO_FC_RECEPTOR_MEDIATED_STIMULATORY_SIGNALING_PATHWAY	50	1.31743	0	0.222431
GO_TAXIS	274	1.31718	0	0.223573
GO_REGULATION_OF_OSTEOBLAST_DIFFERENTIATION	53	1.31542	0	0.227435
GO_SENSORY_PERCEPTION	128	1.31444	0	0.226889
GO_NEUTROPHIL_MIGRATION	63	1.31322	0	0.229079
GO_REGULATION_OF_LEUKOCYTE_DIFFERENTIATION	113	1.31309	0	0.229265
GO_NUCLEOSOME_ORGANIZATION	32	1.31248	0	0.229223
GO_OVULATION_CYCLE_PROCESS	19	1.31172	0	0.230234
GO_TISSUE_MIGRATION	126	1.31099	0	0.23136
GO_NEGATIVE_REGULATION_OF_CELL_CYCLE	216	1.30928	0	0.233621
GO_POSITIVE_REGULATION_OF_REACTIVE_OXYGEN_SPECIES_BIOSYNTHETIC_PROCESS	21	1.30891	0	0.235384
GO_REGULATION_OF_NEUROBLAST_PROLIFERATION	18	1.30869	0	0.23544
GO_SENSORY_ORGAN_MORPHOGENESIS	79	1.3076	0	0.238465
GO_REGULATION_OF_MEGAKARYOCYTE_DIFFERENTIATION	27	1.30626	0	0.241494
GO_CELLULAR_COMPONENT_MORPHOGENESIS	325	1.3049	0	0.241426
GO_NEURON_DEVELOPMENT	294	1.30439	0	0.243335
GO_PRODUCTION_OF_MOLECULAR_MEDIATOR_OF_IMMUNE_RESPONSE	82	1.30294	0	0.245052
GO_REGULATION_OF_SIGNAL_TRANSDUCTION_BY_P53_CLASS_MEDIATOR	77	1.30248	0	0.2445
GO_NEGATIVE_REGULATION_OF_GENE_EXPRESSION_EPIGENETIC	31	1.30109	0	0.245561
GO_REGULATION_OF_MYELOID_CELL_DIFFERENTIATION	97	1.30038	0	0.24557
GO_ADHERENS_JUNCTION_ORGANIZATION	65	1.30007	0	0.245965
GO_GERM_CELL_DEVELOPMENT	49	1.30003	0	0.245417
GO_REGULATION_OF_BODY_FLUID_LEVELS	192	1.29919	0	0.246245
GO_REGULATION_OF_SYMBIOSIS_ENCOMPASSING_MUTUALISM_THROUGH_PARASITISM	63	1.29882	0	0.247425
GO_NEGATIVE_REGULATION_OF_CATALYTIC_ACTIVITY	217	1.29872	0	0.247368
GO_PROTEIN_KINASE_B_SIGNALING	140	1.29767	0	0.249158
GO_NEURAL_CREST_CELL_MIGRATION	21	1.29707	0	0.249114

## Sheet: KIT
NAME	SIZE	NES	NOM p-val	FDR q-val
GO_ACTIVATION_OF_CYSTEINE_TYPE_ENDOPEPTIDASE_ACTIVITY	51	2.56528	0	0
GO_DNA_REPAIR	423	2.55838	0	0
GO_POSITIVE_REGULATION_OF_PEPTIDASE_ACTIVITY	69	2.51402	0	0
GO_DNA_RECOMBINATION	190	2.45474	0	0
GO_POSITIVE_REGULATION_OF_APOPTOTIC_SIGNALING_PATHWAY	98	2.34067	0	0
GO_LEUKOCYTE_APOPTOTIC_PROCESS	17	2.28958	0	0
GO_ZYMOGEN_ACTIVATION	58	2.28815	0	0
GO_CAMP_METABOLIC_PROCESS	17	2.2809	0	0
GO_REGULATION_OF_STEM_CELL_PROLIFERATION	43	2.26433	0	0
GO_POSITIVE_REGULATION_OF_INTRINSIC_APOPTOTIC_SIGNALING_PATHWAY	28	2.25721	0	0
GO_POSITIVE_REGULATION_OF_INTERLEUKIN_8_PRODUCTION	22	2.23046	0	0
GO_REGULATION_OF_TRANSCRIPTION_REGULATORY_REGION_DNA_BINDING	15	2.22793	0	0
GO_TRANSCRIPTION_FROM_RNA_POLYMERASE_III_PROMOTER	18	2.19692	0	0
GO_REGULATION_OF_INTERLEUKIN_8_PRODUCTION	27	2.19138	0	0
GO_DNA_DEPENDENT_DNA_REPLICATION_MAINTENANCE_OF_FIDELITY	19	2.16095	0	0
GO_REGULATION_OF_TYROSINE_PHOSPHORYLATION_OF_STAT1_PROTEIN	15	2.15791	0	0
GO_POSITIVE_REGULATION_OF_STEM_CELL_PROLIFERATION	33	2.14637	0	0
GO_DEVELOPMENTAL_PROGRAMMED_CELL_DEATH	18	2.12565	0	0
GO_DOPAMINERGIC_NEURON_DIFFERENTIATION	15	2.10915	0	0
GO_CYCLIC_NUCLEOTIDE_METABOLIC_PROCESS	21	2.06697	0	0
GO_REGULATION_OF_DNA_BIOSYNTHETIC_PROCESS	54	2.05334	0	0
GO_POSITIVE_REGULATION_OF_MITOCHONDRION_ORGANIZATION	59	2.03635	0	0
GO_REGULATION_OF_PROTEIN_INSERTION_INTO_MITOCHONDRIAL_MEMBRANE_INVOLVED_IN_APOPTOTIC_SIGNALING_PATHWAY	28	2.03528	0	0
GO_FORMATION_OF_PRIMARY_GERM_LAYER	54	2.01553	0	0
GO_REGULATION_OF_INTRINSIC_APOPTOTIC_SIGNALING_PATHWAY	63	2.00821	0	0
GO_EPITHELIAL_CELL_PROLIFERATION	51	2.00022	0	0
GO_CELL_MATURATION	37	1.99207	0	0
GO_POSITIVE_REGULATION_OF_EPITHELIAL_CELL_DIFFERENTIATION	26	1.98681	0	0
GO_POSITIVE_REGULATION_OF_JUN_KINASE_ACTIVITY	45	1.97878	0	0
GO_LEUKOCYTE_HOMEOSTASIS	35	1.96575	0	0
GO_POSITIVE_REGULATION_OF_EPITHELIAL_CELL_PROLIFERATION	90	1.96289	0	0
GO_POSITIVE_REGULATION_OF_MITOCHONDRIAL_OUTER_MEMBRANE_PERMEABILIZATION_INVOLVED_IN_APOPTOTIC_SIGNALING_PATHWAY	32	1.95425	0	0
GO_ACTIVATION_OF_ADENYLATE_CYCLASE_ACTIVITY	23	1.93349	0	0
GO_EMBRYONIC_DIGIT_MORPHOGENESIS	25	1.92559	0	0
GO_ACTIVATION_OF_JUN_KINASE_ACTIVITY	24	1.92	0	0
GO_PATTERNING_OF_BLOOD_VESSELS	20	1.91663	0	0
GO_POSITIVE_REGULATION_OF_ENDOTHELIAL_CELL_PROLIFERATION	45	1.91232	0	0
GO_NEGATIVE_REGULATION_OF_CELL_GROWTH	60	1.90742	0	0
GO_MITOCHONDRIAL_MEMBRANE_ORGANIZATION	42	1.90182	0	0
GO_POSITIVE_REGULATION_OF_RESPONSE_TO_CYTOKINE_STIMULUS	17	1.89443	0	0
GO_LYMPHOCYTE_HOMEOSTASIS	29	1.88212	0	0
GO_POSITIVE_REGULATION_OF_STAT_CASCADE	53	1.88187	0	0
GO_POSITIVE_REGULATION_OF_NEURON_APOPTOTIC_PROCESS	36	1.87888	0	0
GO_REGULATION_OF_MEMBRANE_PERMEABILITY	41	1.86722	0	0.00293561
GO_POSITIVE_REGULATION_OF_NEURON_DEATH	47	1.85879	0	0.00556052
GO_REGULATION_OF_APOPTOTIC_SIGNALING_PATHWAY	191	1.852	0	0.00544467
GO_REGULATION_OF_MITOCHONDRIAL_OUTER_MEMBRANE_PERMEABILIZATION_INVOLVED_IN_APOPTOTIC_SIGNALING_PATHWAY	35	1.84837	0	0.00533356
GO_REGULATION_OF_NEURAL_PRECURSOR_CELL_PROLIFERATION	37	1.84752	0	0.00522689
GO_MRNA_CIS_SPLICING_VIA_SPLICEOSOME	16	1.84326	0	0
GO_REGULATION_OF_ANTIGEN_RECEPTOR_MEDIATED_SIGNALING_PATHWAY	18	1.84283	0	0.00502585
GO_POSITIVE_REGULATION_OF_PROTEIN_BINDING	39	1.8326	0	0.00762698
GO_NEGATIVE_REGULATION_OF_EXTRINSIC_APOPTOTIC_SIGNALING_PATHWAY_VIA_DEATH_DOMAIN_RECEPTORS	24	1.83179	0	0.00748574
GO_NEURAL_TUBE_DEVELOPMENT	144	1.8309	0	0.00702997
GO_TELOMERE_ORGANIZATION	86	1.82993	0	0.0073713
GO_ERYTHROCYTE_HOMEOSTASIS	27	1.82646	0	0.00734964
GO_POSITIVE_REGULATION_OF_MUSCLE_TISSUE_DEVELOPMENT	34	1.82454	0	0.00721839
GO_TELOMERE_MAINTENANCE_VIA_TELOMERASE	16	1.82413	0	0.007777
GO_POSITIVE_REGULATION_OF_CELLULAR_PROTEIN_LOCALIZATION	162	1.8219	0	0.00709176
GO_CELLULAR_SENESCENCE	18	1.8195	0	0.00696949
GO_WNT_SIGNALING_PATHWAY_CALCIUM_MODULATING_PATHWAY	30	1.80939	0	0.00952668
GO_SPLICEOSOMAL_SNRNP_ASSEMBLY	35	1.8063	0	0.196173
GO_REGULATION_OF_NEUROBLAST_PROLIFERATION	19	1.8017	0	0.0115411
GO_PROTEIN_AUTOPHOSPHORYLATION	120	1.79313	0	0.0113549
GO_G2_DNA_DAMAGE_CHECKPOINT	33	1.79218	0	0.0161676
GO_REGULATION_OF_RECEPTOR_ACTIVITY	64	1.79107	0	0.0111747
GO_NEGATIVE_REGULATION_OF_SEQUENCE_SPECIFIC_DNA_BINDING_TRANSCRIPTION_FACTOR_ACTIVITY	55	1.79102	0	0.0110001
GO_GRANULOCYTE_MIGRATION	52	1.78968	0	0.0108309
GO_REGULATION_OF_EPITHELIAL_CELL_PROLIFERATION	144	1.78584	0	0.0132027
GO_BASE_EXCISION_REPAIR	38	1.78562	0	0.0129058
GO_REGULATION_OF_PEPTIDASE_ACTIVITY	128	1.78416	0	0.0130056
GO_REGULATION_OF_RELEASE_OF_CYTOCHROME_C_FROM_MITOCHONDRIA	20	1.78132	0	0.0128144
GO_CELL_SUBSTRATE_JUNCTION_ASSEMBLY	29	1.77518	0	0.0138284
GO_DOUBLE_STRAND_BREAK_REPAIR	144	1.76594	0	0.0171895
GO_REGULATION_OF_CHONDROCYTE_DIFFERENTIATION	22	1.7657	0	0.0180174
GO_POSITIVE_REGULATION_OF_RECEPTOR_ACTIVITY	28	1.76514	0	0.0177671
GO_TELOMERE_CAPPING	21	1.76381	0	0.0153117
GO_REGULATION_OF_CELLULAR_RESPONSE_TO_HEAT	29	1.76274	0	0.01983
GO_POSITIVE_REGULATION_OF_PEPTIDYL_SERINE_PHOSPHORYLATION	61	1.76105	0	0.0195621
GO_ACTIVATION_OF_MAPK_ACTIVITY	97	1.75875	0	0.0243957
GO_ACTIVATION_OF_PROTEIN_KINASE_A_ACTIVITY	17	1.75814	0	0.0193012
GO_COLLAGEN_FIBRIL_ORGANIZATION	18	1.75802	0	0.0190473
GO_REGULATION_OF_MORPHOGENESIS_OF_A_BRANCHING_STRUCTURE	27	1.7569	0	0.0187999
GO_PROTEIN_MATURATION	85	1.75653	0	0.0185589
GO_REGULATION_OF_JUN_KINASE_ACTIVITY	50	1.74827	0	0.0233586
GO_NEGATIVE_REGULATION_OF_GROWTH	83	1.74788	0	0.0230703
GO_POSITIVE_REGULATION_OF_NEURAL_PRECURSOR_CELL_PROLIFERATION	22	1.74325	0	0.0227889
GO_REGULATION_OF_ESTABLISHMENT_OF_PROTEIN_LOCALIZATION_TO_MITOCHONDRION	50	1.74311	0	0.0225143
GO_HORMONE_TRANSPORT	23	1.74151	0	0.0222463
GO_REGULATION_OF_MAP_KINASE_ACTIVITY	200	1.74038	0	0.0219846
GO_NEGATIVE_REGULATION_OF_RESPONSE_TO_DNA_DAMAGE_STIMULUS	21	1.73991	0	0.021729
GO_POSITIVE_REGULATION_OF_HYDROLASE_ACTIVITY	396	1.73384	0	0.022931
GO_CELLULAR_RESPONSE_TO_INTERLEUKIN_1	57	1.7337	0	0.0226704
GO_POSITIVE_REGULATION_OF_PEPTIDYL_TYROSINE_PHOSPHORYLATION	109	1.73191	0	0.0221666
GO_REGULATION_OF_CYSTEINE_TYPE_ENDOPEPTIDASE_ACTIVITY	108	1.72678	0	0.0248348
GO_REGULATION_OF_DNA_REPAIR	67	1.72265	0	0.0251297
GO_FIBROBLAST_GROWTH_FACTOR_RECEPTOR_SIGNALING_PATHWAY	52	1.72154	0	0.0282249
GO_CELLULAR_RESPONSE_TO_GLUCAGON_STIMULUS	34	1.71766	0	0.0279214
GO_POSITIVE_REGULATION_OF_EPITHELIAL_CELL_APOPTOTIC_PROCESS	16	1.71205	0	0.0276243
GO_MYELOID_LEUKOCYTE_MIGRATION	68	1.71188	0	0.0273335
GO_POSITIVE_REGULATION_OF_MITOTIC_NUCLEAR_DIVISION	28	1.71083	0	0.0270488
GO_REGULATION_OF_NEURON_APOPTOTIC_PROCESS	109	1.71014	0	0.02677
GO_POSITIVE_REGULATION_OF_CYTOKINE_BIOSYNTHETIC_PROCESS	39	1.7093	0	0.0264968
GO_REGULATION_OF_BIOMINERAL_TISSUE_DEVELOPMENT	33	1.70906	0	0.0262292
GO_REGULATION_OF_MITOCHONDRION_ORGANIZATION	79	1.70315	0	0.0284615
GO_SIGNAL_TRANSDUCTION_IN_ABSENCE_OF_LIGAND	23	1.7025	0	0.0281825
GO_RESPONSE_TO_DSRNA	32	1.70172	0	0.0301579
GO_REGULATION_OF_NEURONAL_SYNAPTIC_PLASTICITY	18	1.6981	0	0.0307969
GO_JNK_CASCADE	51	1.69639	0	0.0330271
GO_RENAL_WATER_HOMEOSTASIS	20	1.69581	0	0.0327155
GO_NEGATIVE_REGULATION_OF_NUCLEOCYTOPLASMIC_TRANSPORT	26	1.69528	0	0.033974
GO_NEURON_MIGRATION	44	1.69442	0	0.0336594
GO_SIGNAL_TRANSDUCTION_BY_PROTEIN_PHOSPHORYLATION	269	1.69382	0	0.0333506
GO_POSITIVE_REGULATION_OF_PHOSPHATIDYLINOSITOL_3_KINASE_SIGNALING	40	1.69224	0	0.0330474
GO_POSITIVE_REGULATION_OF_STRESS_ACTIVATED_PROTEIN_KINASE_SIGNALING_CASCADE	82	1.68917	0	0.0342575
GO_REGULATION_OF_PROTEIN_EXPORT_FROM_NUCLEUS	16	1.68868	0	0.0339517
GO_CHONDROCYTE_DIFFERENTIATION	30	1.68632	0	0.0363361
GO_B_CELL_PROLIFERATION	33	1.68176	0	0.0371254
GO_MISMATCH_REPAIR	27	1.67662	0	0.0395346
GO_NEURON_NEURON_SYNAPTIC_TRANSMISSION	21	1.6749	0	0.0376426
GO_REGULATION_OF_ENDOTHELIAL_CELL_PROLIFERATION	58	1.67232	0	0.0384595
GO_CARDIAC_CHAMBER_MORPHOGENESIS	46	1.67211	0	0.0381308
GO_REGULATION_OF_PROTEIN_BINDING	82	1.66712	0	0.0411753
GO_REGULATION_OF_PROTEIN_SERINE_THREONINE_KINASE_ACTIVITY	275	1.6621	0	0.0446271
GO_REGULATION_OF_CELL_CYCLE_ARREST	42	1.66097	0	0.0442552
GO_POSITIVE_REGULATION_OF_DNA_BIOSYNTHETIC_PROCESS	37	1.6597	0	0.0450944
GO_POSITIVE_REGULATION_OF_CHEMOKINE_PRODUCTION	25	1.65917	0	0.0447248
GO_CELL_CELL_SIGNALING	311	1.65686	0	0.0468278
GO_ANTERIOR_POSTERIOR_AXIS_SPECIFICATION	20	1.65179	0	0.0478324
GO_REGULATION_OF_MESENCHYMAL_CELL_PROLIFERATION	20	1.64725	0	0.0526918
GO_REGULATION_OF_CELL_FATE_COMMITMENT	16	1.64342	0	0.0533044
GO_POSITIVE_REGULATION_OF_MAP_KINASE_ACTIVITY	144	1.64047	0	0.0536454
GO_HINDLIMB_MORPHOGENESIS	16	1.64032	0	0.0532263
GO_CELL_PROJECTION_ASSEMBLY	60	1.63845	0	0.0546929
GO_POSITIVE_REGULATION_OF_ORGANELLE_ORGANIZATION	241	1.63631	0	0.0542722
GO_REGULATION_OF_PEPTIDYL_SERINE_PHOSPHORYLATION	79	1.63605	0	0.0538579
GO_REGULATION_OF_PRODUCTION_OF_MOLECULAR_MEDIATOR_OF_IMMUNE_RESPONSE	46	1.63187	0	0.0561892
GO_LAMELLIPODIUM_ORGANIZATION	17	1.62848	0	0.0570554
GO_REGULATION_OF_TYROSINE_PHOSPHORYLATION_OF_STAT_PROTEIN	51	1.62832	0	0.0566296
GO_INTRINSIC_APOPTOTIC_SIGNALING_PATHWAY_IN_RESPONSE_TO_ENDOPLASMIC_RETICULUM_STRESS	19	1.62159	0	0.0585156
GO_STRESS_ACTIVATED_PROTEIN_KINASE_SIGNALING_CASCADE	62	1.62089	0	0.059316
GO_CEREBELLAR_CORTEX_DEVELOPMENT	15	1.62068	0	0.0588831
GO_REGULATION_OF_PEPTIDYL_SERINE_PHOSPHORYLATION_OF_STAT_PROTEIN	20	1.61465	0	0.0584564
GO_CARDIAC_CHAMBER_DEVELOPMENT	63	1.61223	0	0.0589884
GO_REGULATION_OF_PEPTIDYL_TYROSINE_PHOSPHORYLATION	136	1.61063	0	0.058567
GO_NEURON_PROJECTION_GUIDANCE	87	1.6102	0	0.059165
GO_REGULATION_OF_MYELINATION	15	1.61008	0	0.0587484
GO_POSITIVE_REGULATION_OF_MONOOXYGENASE_ACTIVITY	18	1.60723	0	0.0600124
GO_STEM_CELL_DIFFERENTIATION	76	1.60625	0	0.0602665
GO_REGULATION_OF_INTRACELLULAR_TRANSPORT	261	1.60366	0	0.060722
GO_POSITIVE_REGULATION_OF_CELL_PROLIFERATION	394	1.60094	0	0.0622097
GO_ADENYLATE_CYCLASE_ACTIVATING_G_PROTEIN_COUPLED_RECEPTOR_SIGNALING_PATHWAY	32	1.59793	0	0.0644897
GO_REGULATION_OF_EXTRINSIC_APOPTOTIC_SIGNALING_PATHWAY_VIA_DEATH_DOMAIN_RECEPTORS	34	1.5976	0	0.064054
GO_REGULATION_OF_GENE_EXPRESSION_EPIGENETIC	66	1.59734	0	0.0636241
GO_T_CELL_ACTIVATION_INVOLVED_IN_IMMUNE_RESPONSE	37	1.5973	0	0.0631999
GO_REGULATION_OF_CHEMOKINE_PRODUCTION	31	1.5968	0	0.0627814
GO_MAMMARY_GLAND_EPITHELIUM_DEVELOPMENT	36	1.59671	0	0.0623683
GO_LYMPHOCYTE_APOPTOTIC_PROCESS	15	1.58831	0	0.0689193
GO_CALCIUM_ION_IMPORT	30	1.58492	0	0.0726447
GO_POSITIVE_REGULATION_OF_OXIDOREDUCTASE_ACTIVITY	25	1.58481	0	0.0721761
GO_NEGATIVE_REGULATION_OF_LEUKOCYTE_DIFFERENTIATION	33	1.58318	0	0.0727863
GO_APPENDAGE_DEVELOPMENT	59	1.58312	0	0.0723227
GO_PROTEIN_K11_LINKED_UBIQUITINATION	23	1.58163	0	0.0760762
GO_REGULATION_OF_CARDIAC_MUSCLE_CELL_PROLIFERATION	19	1.58072	0	0.0755977
GO_POST_EMBRYONIC_DEVELOPMENT	40	1.57805	0	0.0759692
GO_CELL_PART_MORPHOGENESIS	178	1.57718	0	0.0754974
GO_REGULATION_OF_RESPONSE_TO_INTERFERON_GAMMA	16	1.57673	0	0.0750313
GO_ADHERENS_JUNCTION_ASSEMBLY	19	1.57628	0	0.074571
GO_NEGATIVE_REGULATION_OF_PROTEIN_SERINE_THREONINE_KINASE_ACTIVITY	64	1.57183	0	0.0778832
GO_TAXIS	244	1.57172	0	0.0774111
GO_POSITIVE_REGULATION_OF_CELL_DEATH	300	1.57109	0	0.0769448
GO_CELLULAR_RESPONSE_TO_CORTICOSTEROID_STIMULUS	27	1.57093	0	0.0764841
GO_REGULATION_OF_LIPID_STORAGE	17	1.5696	0	0.0775325
GO_POSITIVE_REGULATION_OF_INTRACELLULAR_SIGNAL_TRANSDUCTION	476	1.56727	0	0.0783536
GO_RESPONSE_TO_EXOGENOUS_DSRNA	24	1.56726	0	0.0778954
GO_NEGATIVE_REGULATION_OF_CELL_PROLIFERATION	256	1.56357	0	0.0804001
GO_GASTRULATION	72	1.56352	0	0.0799353
GO_CAMP_MEDIATED_SIGNALING	17	1.56351	0	0.0794759
GO_B_CELL_DIFFERENTIATION	58	1.56337	0	0.0798383
GO_CELL_PROLIFERATION	318	1.56194	0	0.0811531
GO_POSITIVE_REGULATION_OF_MESENCHYMAL_CELL_PROLIFERATION	16	1.55931	0	0.0851288
GO_NON_RECOMBINATIONAL_REPAIR	57	1.55442	0.0166667	0.0819411
GO_NEGATIVE_REGULATION_OF_PROTEIN_BINDING	34	1.5542	0	0.0864156
GO_EMBRYONIC_HEART_TUBE_DEVELOPMENT	22	1.55128	0	0.0872269
GO_REGULATION_OF_LEUKOCYTE_APOPTOTIC_PROCESS	44	1.551	0	0.0874638
GO_POSITIVE_REGULATION_OF_SMALL_GTPASE_MEDIATED_SIGNAL_TRANSDUCTION	25	1.54915	0	0.0893064
GO_DEVELOPMENT_OF_PRIMARY_SEXUAL_CHARACTERISTICS	89	1.54554	0.0166667	0.0917498
GO_CYCLIC_NUCLEOTIDE_MEDIATED_SIGNALING	18	1.54451	0	0.0929652
GO_POSITIVE_REGULATION_OF_INTRACELLULAR_TRANSPORT	170	1.54439	0	0.09246
GO_NEGATIVE_REGULATION_OF_CELL_CYCLE	166	1.54411	0	0.0919602
GO_REGULATION_OF_INTRINSIC_APOPTOTIC_SIGNALING_PATHWAY_IN_RESPONSE_TO_DNA_DAMAGE	16	1.54308	0	0.0914658
GO_REGULATION_OF_KIDNEY_DEVELOPMENT	24	1.54229	0.0333333	0.0926153
GO_IN_UTERO_EMBRYONIC_DEVELOPMENT	117	1.54161	0	0.092841
GO_NEGATIVE_REGULATION_OF_CYTOPLASMIC_TRANSPORT	45	1.54157	0	0.0923498
GO_POSITIVE_REGULATION_OF_PROTEOLYSIS	166	1.53951	0	0.0918637
GO_DEVELOPMENTAL_INDUCTION	17	1.53847	0	0.0913827
GO_MYELOID_LEUKOCYTE_DIFFERENTIATION	50	1.53847	0	0.0909068
GO_BRANCHING_MORPHOGENESIS_OF_AN_EPITHELIAL_TUBE	72	1.53808	0	0.0904358
GO_SENSORY_PERCEPTION_OF_MECHANICAL_STIMULUS	48	1.53459	0	0.0916167
GO_REGULATION_OF_ORGAN_MORPHOGENESIS	129	1.53266	0	0.0920052
GO_CELL_JUNCTION_ASSEMBLY	73	1.5321	0	0.0921802
GO_NEGATIVE_REGULATION_OF_APOPTOTIC_SIGNALING_PATHWAY	109	1.53081	0	0.0923749
GO_ACTION_POTENTIAL	52	1.52771	0	0.096932
GO_SIGNAL_RELEASE	35	1.52675	0	0.0984963
GO_NEGATIVE_REGULATION_OF_MAPK_CASCADE	61	1.52413	0	0.0997117
GO_REGULATION_OF_JNK_CASCADE	92	1.52273	0	0.0999254
GO_REGULATION_OF_MUSCLE_CELL_DIFFERENTIATION	76	1.5224	0	0.0994332
GO_NEGATIVE_REGULATION_OF_DEVELOPMENTAL_GROWTH	32	1.52152	0	0.101069
GO_POSITIVE_REGULATION_OF_PROTEIN_SERINE_THREONINE_KINASE_ACTIVITY	185	1.52136	0	0.100576
GO_ORGAN_REGENERATION	53	1.51918	0	0.100557
GO_REGULATION_OF_CELL_CYCLE	372	1.51868	0	0.101228
GO_EPITHELIAL_TO_MESENCHYMAL_TRANSITION	29	1.51809	0	0.101391
GO_DETECTION_OF_STIMULUS	73	1.51712	0	0.102273
GO_REGULATION_OF_EXTRINSIC_APOPTOTIC_SIGNALING_PATHWAY	101	1.51711	0	0.101786
GO_POSITIVE_REGULATION_OF_INTRACELLULAR_PROTEIN_TRANSPORT	103	1.51693	0	0.101303
GO_REGULATION_OF_CARDIAC_CONDUCTION	23	1.51639	0	0.100826
GO_HEART_MORPHOGENESIS	86	1.51246	0	0.105897
GO_REGULATION_OF_STAT_CASCADE	89	1.51151	0	0.106033
GO_POSITIVE_REGULATION_OF_EXTRINSIC_APOPTOTIC_SIGNALING_PATHWAY	32	1.51018	0	0.106796
GO_LAMELLIPODIUM_ASSEMBLY	15	1.50836	0	0.108073
GO_REGULATION_OF_PHOSPHATIDYLINOSITOL_3_KINASE_SIGNALING	100	1.50819	0	0.107575
GO_NEGATIVE_REGULATION_OF_MUSCLE_CELL_DIFFERENTIATION	22	1.50775	0	0.107081
GO_REGULATION_OF_PROTEOLYSIS	263	1.50753	0	0.106592
GO_REGULATION_OF_RESPONSE_TO_DNA_DAMAGE_STIMULUS	62	1.50721	0	0.106547
GO_REGULATION_OF_STRESS_ACTIVATED_PROTEIN_KINASE_SIGNALING_CASCADE	113	1.50705	0	0.106065
GO_CELLULAR_COMPONENT_MORPHOGENESIS	278	1.50613	0	0.106022
GO_ENDOCRINE_SYSTEM_DEVELOPMENT	49	1.50583	0	0.105547
GO_POSITIVE_REGULATION_OF_ENDOTHELIAL_CELL_MIGRATION	47	1.50574	0.0166667	0.105076
GO_ASSOCIATIVE_LEARNING	29	1.50499	0.02	0.104609
GO_EXTRINSIC_APOPTOTIC_SIGNALING_PATHWAY	69	1.50451	0	0.104146
GO_HINDBRAIN_MORPHOGENESIS	15	1.50352	0	0.104243
GO_MESODERM_DEVELOPMENT	48	1.503	0	0.103786
GO_REGULATION_OF_CYTOPLASMIC_TRANSPORT	200	1.50079	0	0.106282
GO_POSITIVE_REGULATION_OF_CYTOPLASMIC_TRANSPORT	125	1.50069	0	0.10582
GO_ENZYME_LINKED_RECEPTOR_PROTEIN_SIGNALING_PATHWAY	420	1.49952	0	0.10609
GO_REPLACEMENT_OSSIFICATION	18	1.49851	0	0.106466
GO_CELL_MORPHOGENESIS_INVOLVED_IN_DIFFERENTIATION	199	1.49736	0	0.106009
GO_POSITIVE_REGULATION_OF_VASCULAR_ENDOTHELIAL_GROWTH_FACTOR_PRODUCTION	16	1.49715	0	0.106288
GO_POSITIVE_REGULATION_OF_MAPK_CASCADE	299	1.49663	0	0.106553
GO_REGULATION_OF_MEMBRANE_POTENTIAL	156	1.49609	0	0.106673
GO_NEGATIVE_REGULATION_OF_INTRACELLULAR_SIGNAL_TRANSDUCTION	165	1.49587	0	0.106223
GO_DEFENSE_RESPONSE_TO_VIRUS	49	1.49553	0	0.10639
GO_OVULATION_CYCLE_PROCESS	48	1.49453	0.025	0.106903
GO_CELL_JUNCTION_ORGANIZATION	103	1.49338	0	0.106457
GO_REPRODUCTIVE_SYSTEM_DEVELOPMENT	177	1.49333	0	0.106015
GO_CELL_FATE_COMMITMENT	83	1.4932	0	0.105577
GO_REGULATION_OF_NOTCH_SIGNALING_PATHWAY	19	1.49283	0	0.105143
GO_SENSORY_ORGAN_MORPHOGENESIS	86	1.49267	0	0.104712
GO_CONNECTIVE_TISSUE_DEVELOPMENT	89	1.49019	0	0.108286
GO_RENAL_SYSTEM_PROCESS	53	1.48879	0	0.108752
GO_LEUKOCYTE_DIFFERENTIATION	166	1.48818	0	0.108312
GO_POSITIVE_REGULATION_OF_MUSCLE_CELL_DIFFERENTIATION	47	1.48749	0	0.108265
GO_EMBRYONIC_HEART_TUBE_MORPHOGENESIS	18	1.48706	0	0.108606
GO_POSITIVE_REGULATION_OF_KINASE_ACTIVITY	302	1.48635	0	0.108171
GO_PROTEIN_LOCALIZATION_TO_MITOCHONDRION	16	1.48572	0	0.10774
GO_TRANSITION_METAL_ION_HOMEOSTASIS	15	1.48353	0	0.109761
GO_DEVELOPMENTAL_MATURATION	61	1.48276	0	0.109327
GO_REGULATION_OF_SMOOTH_MUSCLE_CELL_PROLIFERATION	61	1.4788	0	0.111902
GO_ERBB_SIGNALING_PATHWAY	53	1.47215	0	0.118557
GO_POSITIVE_REGULATION_OF_CELLULAR_COMPONENT_ORGANIZATION	469	1.46786	0	0.124862
GO_REGULATION_OF_PROTEIN_OLIGOMERIZATION	15	1.46254	0	0.129205
GO_CELLULAR_RESPONSE_TO_ESTROGEN_STIMULUS	18	1.46218	0	0.129602
GO_MESODERM_MORPHOGENESIS	29	1.46198	0	0.129102
GO_OUTFLOW_TRACT_MORPHOGENESIS	23	1.46148	0.025	0.129664
GO_CELL_CELL_ADHESION	264	1.46141	0	0.129167
GO_POSITIVE_REGULATION_OF_CELL_CYCLE_PROCESS	97	1.45963	0	0.131069
GO_REGULATION_OF_MYOBLAST_DIFFERENTIATION	22	1.45642	0	0.133316
GO_CELLULAR_RESPONSE_TO_ALCOHOL	58	1.45569	0	0.133842
GO_INOSITOL_LIPID_MEDIATED_SIGNALING	90	1.45468	0	0.134364
GO_MESENCHYME_MORPHOGENESIS	24	1.4543	0	0.133859
GO_NEGATIVE_REGULATION_OF_MAP_KINASE_ACTIVITY	34	1.45402	0	0.133719
GO_LUNG_MORPHOGENESIS	23	1.45316	0	0.134176
GO_MORPHOGENESIS_OF_A_BRANCHING_STRUCTURE	85	1.44984	0	0.136318
GO_PEPTIDYL_TYROSINE_MODIFICATION	134	1.44918	0	0.136303
GO_LIPID_PHOSPHORYLATION	83	1.44787	0	0.1358
GO_RESPONSE_TO_LIGHT_STIMULUS	135	1.44786	0	0.135301
GO_REGULATION_OF_SEQUENCE_SPECIFIC_DNA_BINDING_TRANSCRIPTION_FACTOR_ACTIVITY	187	1.44611	0	0.136744
GO_ERBB2_SIGNALING_PATHWAY	29	1.44395	0	0.139671
GO_LYMPHOCYTE_DIFFERENTIATION	123	1.44286	0	0.140708
GO_REGULATION_OF_PHOSPHATIDYLINOSITOL_3_KINASE_ACTIVITY	31	1.44188	0	0.141939
GO_PLACENTA_BLOOD_VESSEL_DEVELOPMENT	16	1.44178	0.0333333	0.141428
GO_NEGATIVE_REGULATION_OF_DEVELOPMENTAL_PROCESS	290	1.44169	0	0.141268
GO_POSITIVE_REGULATION_OF_RESPONSE_TO_EXTERNAL_STIMULUS	162	1.43996	0	0.142924
GO_RESPONSE_TO_DEXAMETHASONE	15	1.43958	0	0.143464
GO_DIVALENT_INORGANIC_CATION_TRANSPORT	88	1.43948	0	0.142955
GO_CALCIUM_ION_TRANSPORT	88	1.43948	0	0.14245
GO_SINGLE_ORGANISM_CELL_ADHESION	242	1.43942	0	0.141948
GO_PEPTIDYL_THREONINE_MODIFICATION	37	1.43827	0	0.142493
GO_DETECTION_OF_LIGHT_STIMULUS	18	1.43699	0	0.143588
GO_POSITIVE_REGULATION_OF_ADENYLATE_CYCLASE_ACTIVITY	27	1.43614	0	0.143527
GO_REGULATION_OF_CELLULAR_PROTEIN_LOCALIZATION	228	1.43535	0	0.143946
GO_ENDOCARDIAL_CUSHION_DEVELOPMENT	17	1.43473	0	0.14486
GO_REGULATION_OF_EXTRACELLULAR_MATRIX_ORGANIZATION	15	1.43284	0.0166667	0.147379
GO_CEREBRAL_CORTEX_DEVELOPMENT	47	1.43259	0.02	0.146873
GO_SINGLE_FERTILIZATION	18	1.42928	0.025	0.14983
GO_ANGIOGENESIS	154	1.42842	0.02	0.153358
GO_NEGATIVE_REGULATION_OF_LEUKOCYTE_PROLIFERATION	37	1.42821	0	0.153165
GO_T_CELL_PROLIFERATION	22	1.42729	0.0166667	0.154007
GO_NEGATIVE_REGULATION_OF_STEM_CELL_DIFFERENTIATION	15	1.42369	0.025	0.158807
GO_EMBRYONIC_ORGAN_DEVELOPMENT	148	1.42342	0.0333333	0.158697
GO_REGULATION_OF_TYPE_I_INTERFERON_PRODUCTION	50	1.4227	0	0.15909
GO_NEGATIVE_REGULATION_OF_INTRINSIC_APOPTOTIC_SIGNALING_PATHWAY	38	1.42268	0	0.158558
GO_NEGATIVE_REGULATION_OF_INTRACELLULAR_TRANSPORT	55	1.42263	0	0.158029
GO_REGULATION_OF_GROWTH	241	1.42178	0	0.159549
GO_REGULATION_OF_INTRACELLULAR_PROTEIN_TRANSPORT	148	1.42142	0	0.159021
GO_POSITIVE_REGULATION_OF_TYROSINE_PHOSPHORYLATION_OF_STAT3_PROTEIN	25	1.42047	0	0.160963
GO_POSITIVE_REGULATION_OF_STEM_CELL_DIFFERENTIATION	24	1.4201	0	0.160376
GO_FEMALE_SEX_DIFFERENTIATION	62	1.41701	0	0.162896
GO_DIGESTIVE_SYSTEM_DEVELOPMENT	57	1.41666	0	0.162365
GO_REGULATION_OF_MAPK_CASCADE	379	1.41629	0	0.162152
GO_NEURAL_PRECURSOR_CELL_PROLIFERATION	26	1.4128	0.0166667	0.168476
GO_RESPONSE_TO_CYTOKINE	416	1.41251	0	0.169726
GO_IMMUNE_RESPONSE	416	1.41203	0	0.170722
GO_REGULATION_OF_CYTOKINE_BIOSYNTHETIC_PROCESS	51	1.41143	0	0.171024
GO_NEURON_DIFFERENTIATION	299	1.41092	0	0.170787
GO_REGULATION_OF_DNA_METABOLIC_PROCESS	179	1.41069	0	0.170243
GO_POSITIVE_REGULATION_OF_TYPE_I_INTERFERON_PRODUCTION	37	1.40798	0	0.17178
GO_STEROL_HOMEOSTASIS	15	1.40749	0.0166667	0.172091
GO_REGULATION_OF_GTPASE_ACTIVITY	286	1.40746	0	0.171548
GO_NEGATIVE_REGULATION_OF_EPITHELIAL_CELL_PROLIFERATION	49	1.40725	0	0.171425
GO_POSITIVE_REGULATION_OF_CELL_CYCLE	136	1.40702	0	0.170888
GO_DIGESTIVE_TRACT_MORPHOGENESIS	22	1.40692	0	0.170776
GO_CELL_ACTIVATION_INVOLVED_IN_IMMUNE_RESPONSE	74	1.40568	0	0.172065
GO_CELL_CHEMOTAXIS	111	1.40408	0	0.173173
GO_CELLULAR_RESPONSE_TO_CYTOKINE_STIMULUS	348	1.40358	0	0.173167
GO_ORGAN_MORPHOGENESIS	320	1.403	0	0.173424
GO_TRANSMEMBRANE_RECEPTOR_PROTEIN_SERINE_THREONINE_KINASE_SIGNALING_PATHWAY	112	1.40232	0	0.173297
GO_CARTILAGE_DEVELOPMENT	70	1.40221	0	0.173062
GO_RESPONSE_TO_ESTRADIOL	89	1.40117	0	0.174553
GO_REGULATION_OF_CALCIUM_ION_TRANSMEMBRANE_TRANSPORTER_ACTIVITY	31	1.40105	0.04	0.174465
GO_HEART_DEVELOPMENT	193	1.40046	0	0.174446
GO_VASCULATURE_DEVELOPMENT	228	1.39999	0	0.1743
GO_REGULATION_OF_CARTILAGE_DEVELOPMENT	34	1.39721	0	0.176192
GO_OVULATION_CYCLE	62	1.39663	0.0333333	0.176457
GO_POSITIVE_REGULATION_OF_CELL_DIFFERENTIATION	362	1.39563	0	0.176886
GO_CELL_PROJECTION_ORGANIZATION	266	1.39474	0	0.177439
GO_TRANSMEMBRANE_RECEPTOR_PROTEIN_TYROSINE_KINASE_SIGNALING_PATHWAY	319	1.39403	0	0.177412
GO_ANDROGEN_RECEPTOR_SIGNALING_PATHWAY	26	1.39334	0.0333333	0.177172
GO_POSITIVE_REGULATION_OF_CELL_CYCLE_ARREST	34	1.3931	0	0.17707
GO_SENSORY_PERCEPTION	142	1.39248	0	0.177729
GO_REGULATION_OF_EPIDERMAL_GROWTH_FACTOR_ACTIVATED_RECEPTOR_ACTIVITY	15	1.39177	0	0.177627
GO_POSITIVE_REGULATION_OF_CYCLIN_DEPENDENT_PROTEIN_KINASE_ACTIVITY	17	1.39144	0.0166667	0.177486
GO_POSITIVE_REGULATION_OF_ESTABLISHMENT_OF_PROTEIN_LOCALIZATION	210	1.38988	0	0.177752
GO_REGULATION_OF_PROTEIN_COMPLEX_DISASSEMBLY	65	1.38857	0.0333333	0.178957
GO_NEURON_PROJECTION_MORPHOGENESIS	149	1.38831	0	0.179207
GO_POSITIVE_REGULATION_OF_LOCOMOTION	231	1.38807	0	0.178967
GO_PATTERN_RECOGNITION_RECEPTOR_SIGNALING_PATHWAY	57	1.38765	0	0.178448
GO_CARDIAC_SEPTUM_MORPHOGENESIS	19	1.38673	0.025	0.180031
GO_NEGATIVE_REGULATION_OF_DNA_BIOSYNTHETIC_PROCESS	17	1.38602	0	0.18018
GO_VISUAL_BEHAVIOR	21	1.3859	0.0166667	0.179662
GO_RESPIRATORY_SYSTEM_DEVELOPMENT	77	1.38425	0	0.181934
GO_PROTEIN_LOCALIZATION_TO_ORGANELLE	110	1.38391	0	0.18216
GO_CELLULAR_RESPONSE_TO_EXTERNAL_STIMULUS	141	1.38369	0	0.182478
GO_CELLULAR_RESPONSE_TO_ABIOTIC_STIMULUS	155	1.38157	0	0.184026
GO_REGULATION_OF_MUSCLE_TISSUE_DEVELOPMENT	54	1.38137	0	0.183979
GO_ADENYLATE_CYCLASE_INHIBITING_G_PROTEIN_COUPLED_RECEPTOR_SIGNALING_PATHWAY	32	1.38118	0	0.183459
GO_INTRINSIC_APOPTOTIC_SIGNALING_PATHWAY_IN_RESPONSE_TO_DNA_DAMAGE	43	1.37927	0	0.185567
GO_RESPONSE_TO_INTERLEUKIN_1	75	1.3792	0	0.185046
GO_NEURON_PROJECTION_DEVELOPMENT	194	1.37881	0	0.18682
GO_REGULATION_OF_EXTRINSIC_APOPTOTIC_SIGNALING_PATHWAY_IN_ABSENCE_OF_LIGAND	37	1.37852	0	0.186705
GO_REGULATION_OF_T_CELL_APOPTOTIC_PROCESS	15	1.37749	0	0.187075
GO_CELL_DEVELOPMENT	496	1.37618	0	0.187328
GO_REGULATION_OF_ORGANELLE_ORGANIZATION	416	1.37565	0	0.187272
GO_POSITIVE_REGULATION_OF_GROWTH	112	1.37561	0	0.186755
GO_RESPONSE_TO_FIBROBLAST_GROWTH_FACTOR	66	1.37419	0	0.188797
GO_MYD88_INDEPENDENT_TOLL_LIKE_RECEPTOR_SIGNALING_PATHWAY	21	1.37299	0.0142857	0.18948
GO_CELLULAR_RESPONSE_TO_ORGANIC_CYCLIC_COMPOUND	231	1.3725	0	0.19003
GO_POSITIVE_REGULATION_OF_LIPID_KINASE_ACTIVITY	28	1.3712	0	0.191501
GO_MIDBRAIN_DEVELOPMENT	41	1.37114	0	0.190979
GO_ESTABLISHMENT_OF_PROTEIN_LOCALIZATION_TO_ORGANELLE	63	1.37101	0	0.190461
GO_ENDOCRINE_PANCREAS_DEVELOPMENT	15	1.37032	0	0.189944
GO_ENDOTHELIAL_CELL_DIFFERENTIATION	33	1.37016	0	0.189789
GO_REGULATION_OF_HEART_MORPHOGENESIS	16	1.36925	0	0.191529
GO_LYMPHOCYTE_ACTIVATION_INVOLVED_IN_IMMUNE_RESPONSE	57	1.36818	0	0.192145
GO_MESONEPHROS_DEVELOPMENT	40	1.36756	0	0.191969
GO_POSITIVE_REGULATION_OF_PHOSPHOLIPID_METABOLIC_PROCESS	30	1.36657	0	0.191456
GO_LOCALIZATION_WITHIN_MEMBRANE	30	1.36645	0	0.190945
GO_POSITIVE_REGULATION_OF_INTERFERON_GAMMA_PRODUCTION	38	1.3656	0.0166667	0.191522
GO_RESPONSE_TO_LITHIUM_ION	19	1.36375	0.025	0.194279
GO_IMMUNE_SYSTEM_DEVELOPMENT	267	1.36337	0	0.194099
GO_ENDOCHONDRAL_BONE_MORPHOGENESIS	24	1.36306	0	0.194474
GO_CYTOPLASMIC_SEQUESTERING_OF_PROTEIN	15	1.36302	0	0.194338
GO_REGULATION_OF_CALCIUM_MEDIATED_SIGNALING	34	1.3623	0	0.194521
GO_NEGATIVE_REGULATION_OF_GENE_EXPRESSION	399	1.36093	0	0.195305
GO_CIRCULATORY_SYSTEM_DEVELOPMENT	350	1.35912	0	0.198636
GO_NEGATIVE_REGULATION_OF_SMOOTH_MUSCLE_CELL_PROLIFERATION	15	1.35717	0	0.201247
GO_DETECTION_OF_VISIBLE_LIGHT	16	1.35649	0	0.202105
GO_ACTIN_FILAMENT_BUNDLE_ORGANIZATION	25	1.35535	0	0.203044
GO_POSITIVE_REGULATION_OF_CYTOKINE_PRODUCTION	181	1.35507	0	0.202855
GO_CYTOKINE_MEDIATED_SIGNALING_PATHWAY	285	1.35362	0	0.203739
GO_REGULATION_OF_GLYCOPROTEIN_METABOLIC_PROCESS	19	1.35336	0	0.203435
GO_POSITIVE_REGULATION_OF_HEART_GROWTH	16	1.3528	0	0.204747
GO_NEGATIVE_REGULATION_OF_EPITHELIAL_CELL_DIFFERENTIATION	16	1.35264	0	0.204471
GO_NCRNA_TRANSCRIPTION	42	1.3522	0	0.203951
GO_STEM_CELL_PROLIFERATION	24	1.35054	0.0142857	0.204986
GO_LEUKOCYTE_ACTIVATION	218	1.35032	0	0.204712
GO_LEUKOCYTE_CHEMOTAXIS	83	1.34979	0	0.204523
GO_POSITIVE_REGULATION_OF_TRANSFERASE_ACTIVITY	377	1.34969	0	0.204008
GO_POSITIVE_REGULATION_OF_VASCULATURE_DEVELOPMENT	77	1.34915	0	0.203495
GO_LABYRINTHINE_LAYER_DEVELOPMENT	23	1.34644	0	0.205173
GO_PEPTIDE_SECRETION	19	1.34633	0	0.204998
GO_REGULATION_OF_TRANSPORTER_ACTIVITY	80	1.34532	0	0.205238
GO_NEGATIVE_REGULATION_OF_BINDING	52	1.34412	0	0.206326
GO_LOCOMOTION	499	1.34378	0	0.206367
GO_CELLULAR_RESPONSE_TO_NUTRIENT	21	1.34312	0	0.205856
GO_TISSUE_MIGRATION	41	1.34264	0.0333333	0.205913
GO_CELL_CYCLE_PROCESS	375	1.34144	0	0.20743
GO_POSITIVE_REGULATION_OF_KIDNEY_DEVELOPMENT	18	1.34079	0.02	0.207271
GO_TOLL_LIKE_RECEPTOR_SIGNALING_PATHWAY	52	1.34002	0	0.207911
GO_TUBE_DEVELOPMENT	214	1.33967	0	0.208169
GO_POSITIVE_REGULATION_OF_ERK1_AND_ERK2_CASCADE	118	1.33944	0	0.207969
GO_PROTEIN_LOCALIZATION	368	1.33806	0	0.209286
GO_REGULATION_OF_KINASE_ACTIVITY	405	1.33708	0	0.211627
GO_LYMPHOCYTE_ACTIVATION	189	1.33625	0	0.211787
GO_G_PROTEIN_COUPLED_RECEPTOR_SIGNALING_PATHWAY	275	1.33596	0.025	0.212461
GO_MESENCHYME_DEVELOPMENT	79	1.33543	0	0.212594
GO_MESENCHYMAL_CELL_DIFFERENTIATION	63	1.33537	0	0.212083
GO_POSITIVE_REGULATION_OF_TELOMERASE_ACTIVITY	16	1.33506	0	0.211575
GO_REGULATION_OF_STEM_CELL_DIFFERENTIATION	42	1.33491	0	0.211958
GO_REGULATION_OF_PROTEIN_TYROSINE_KINASE_ACTIVITY	32	1.3349	0.0166667	0.211453
GO_POSITIVE_REGULATION_OF_CARTILAGE_DEVELOPMENT	19	1.33474	0.02	0.211179
GO_POSITIVE_REGULATION_OF_TYROSINE_PHOSPHORYLATION_OF_STAT5_PROTEIN	15	1.33284	0	0.216433
GO_RESPONSE_TO_GLUCAGON	42	1.33146	0	0.21919
GO_REGULATION_OF_MITOTIC_CELL_CYCLE	208	1.32783	0	0.223677
GO_POSITIVE_REGULATION_OF_MITOTIC_CELL_CYCLE	63	1.32741	0	0.223378
GO_NUCLEAR_IMPORT	39	1.32655	0	0.224105
GO_REGULATION_OF_CELL_GROWTH	152	1.32649	0	0.22389
GO_NEGATIVE_REGULATION_OF_CELL_DIFFERENTIATION	211	1.32459	0	0.224771
GO_REGULATION_OF_ORGAN_FORMATION	18	1.32437	0	0.224472
GO_REGULATION_OF_CATION_CHANNEL_ACTIVITY	36	1.32312	0.025	0.225399
GO_BLOOD_VESSEL_MORPHOGENESIS	174	1.32312	0.025	0.224874
GO_CELL_CYCLE	447	1.32288	0	0.225445
GO_NEURON_DEVELOPMENT	230	1.31919	0	0.231283
GO_FERTILIZATION	23	1.31907	0	0.230749
GO_RESPONSE_TO_RADIATION	197	1.31884	0	0.230209
GO_REGULATION_OF_CELLULAR_LOCALIZATION	481	1.31864	0	0.230354
GO_REGULATION_OF_CELLULAR_COMPONENT_MOVEMENT	367	1.31795	0	0.231341
GO_CELLULAR_RESPONSE_TO_OXYGEN_LEVELS	80	1.31715	0	0.231944
GO_CELLULAR_RESPONSE_TO_STEROID_HORMONE_STIMULUS	92	1.31646	0.025	0.232225
GO_CARDIAC_VENTRICLE_DEVELOPMENT	46	1.31635	0	0.231698
GO_AMIDE_TRANSPORT	21	1.31344	0.025	0.234511
GO_G_PROTEIN_COUPLED_RECEPTOR_SIGNALING_PATHWAY_COUPLED_TO_CYCLIC_NUCLEOTIDE_SECOND_MESSENGER	68	1.31318	0.02	0.234872
GO_TISSUE_MORPHOGENESIS	218	1.31214	0	0.236415
GO_CELLULAR_RESPONSE_TO_ESTRADIOL_STIMULUS	15	1.31213	0.0333333	0.235885
GO_SKELETAL_SYSTEM_MORPHOGENESIS	71	1.31089	0	0.239687
GO_EMBRYONIC_PLACENTA_DEVELOPMENT	37	1.3105	0	0.23976
GO_GENITALIA_DEVELOPMENT	24	1.3096	0.025	0.240793
GO_RESPONSE_TO_TOPOLOGICALLY_INCORRECT_PROTEIN	52	1.30891	0	0.241428
GO_PANCREAS_DEVELOPMENT	24	1.3087	0	0.241387
GO_RESPONSE_TO_ABIOTIC_STIMULUS	496	1.30691	0	0.245657
GO_MULTICELLULAR_ORGANISMAL_MACROMOLECULE_METABOLIC_PROCESS	44	1.30521	0	0.24851
GO_REGULATION_OF_TYROSINE_PHOSPHORYLATION_OF_STAT5_PROTEIN	18	1.30498	0	0.248473
GO_NEGATIVE_REGULATION_OF_G_PROTEIN_COUPLED_RECEPTOR_PROTEIN_SIGNALING_PATHWAY	22	1.30487	0	0.247927
GO_GOLGI_VESICLE_TRANSPORT	48	1.29849	0	0.249987
GO_REGULATION_OF_CYTOSKELETON_ORGANIZATION	193	1.29831	0	0.249738

## Sheet: NTRK2
NAME	SIZE	NES	NOM p-val	FDR q-val
GO_REGULATION_OF_SODIUM_ION_TRANSMEMBRANE_TRANSPORT	16	2.91333	0	0
GO_RESPONSE_TO_INTERLEUKIN_4	19	2.72316	0	0
GO_ANTIGEN_RECEPTOR_MEDIATED_SIGNALING_PATHWAY	120	2.56819	0	0
GO_T_CELL_RECEPTOR_SIGNALING_PATHWAY	106	2.52294	0	0
GO_ASSOCIATIVE_LEARNING	24	2.51301	0	0
GO_REGULATION_OF_RECEPTOR_SIGNALING_PATHWAY_VIA_STAT	87	2.4427	0	0
GO_RESPONSE_TO_NERVE_GROWTH_FACTOR	22	2.42035	0	0
GO_RESPONSE_TO_LITHIUM_ION	15	2.40866	0	0
GO_POSITIVE_REGULATION_OF_TYROSINE_PHOSPHORYLATION_OF_STAT_PROTEIN	46	2.39915	0	0
GO_SERINE_PHOSPHORYLATION_OF_STAT_PROTEIN	22	2.37997	0	0
GO_NEUROMUSCULAR_PROCESS	21	2.34375	0	0
GO_STRIATED_MUSCLE_ADAPTATION	22	2.3247	0	0
GO_INTERFERON_GAMMA_MEDIATED_SIGNALING_PATHWAY	34	2.2925	0	0
GO_NATURAL_KILLER_CELL_ACTIVATION	39	2.27199	0	0
GO_REGULATION_OF_PEPTIDYL_SERINE_PHOSPHORYLATION_OF_STAT_PROTEIN	20	2.25971	0	0
GO_PROTEIN_ADP_RIBOSYLATION	20	2.23528	0	0
GO_REGULATION_OF_CYCLASE_ACTIVITY	19	2.21946	0	0
GO_REGULATION_OF_DENDRITE_MORPHOGENESIS	22	2.20034	0	0
GO_ATP_DEPENDENT_CHROMATIN_REMODELING	15	2.1915	0	0
GO_REGULATION_OF_GLIOGENESIS	45	2.15805	0	0
GO_POSITIVE_REGULATION_OF_PROTEIN_BINDING	42	2.15383	0	0
GO_RECEPTOR_SIGNALING_PATHWAY_VIA_STAT	98	2.15147	0	0
GO_POSITIVE_REGULATION_OF_LEUKOCYTE_PROLIFERATION	68	2.13191	0	0
GO_STEM_CELL_PROLIFERATION	41	2.11731	0	0
GO_MULTICELLULAR_ORGANISMAL_RESPONSE_TO_STRESS	32	2.09637	0	0
GO_NEGATIVE_REGULATION_OF_CELL_POPULATION_PROLIFERATION	228	2.09298	0	0
GO_NATURAL_KILLER_CELL_ACTIVATION_INVOLVED_IN_IMMUNE_RESPONSE	17	2.08191	0	0
GO_MECHANORECEPTOR_DIFFERENTIATION	17	2.06912	0	0
GO_BRANCHING_INVOLVED_IN_MAMMARY_GLAND_DUCT_MORPHOGENESIS	17	2.05059	0	0
GO_CHROMATIN_REMODELING	32	2.04985	0	0
GO_REGULATION_OF_SYNAPTIC_PLASTICITY	55	2.04745	0	0
GO_POSITIVE_REGULATION_OF_T_CELL_PROLIFERATION	47	2.0454	0	0
GO_REGULATION_OF_GLYCOPROTEIN_BIOSYNTHETIC_PROCESS	16	2.04481	0	0
GO_TYROSINE_PHOSPHORYLATION_OF_STAT_PROTEIN	54	2.03685	0	0
GO_MAMMARY_GLAND_DUCT_MORPHOGENESIS	23	2.01262	0	0
GO_POSITIVE_REGULATION_OF_PEPTIDYL_SERINE_PHOSPHORYLATION	62	1.98354	0	0
GO_REGULATION_OF_LYMPHOCYTE_CHEMOTAXIS	18	1.97372	0	0
GO_MYELOID_CELL_DEVELOPMENT	20	1.97345	0	0
GO_NUCLEAR_TRANSPORT	68	1.97262	0	0
GO_POSITIVE_REGULATION_OF_MYELOID_CELL_DIFFERENTIATION	44	1.97036	0	0
GO_REGULATION_OF_T_CELL_APOPTOTIC_PROCESS	16	1.96838	0	0
GO_MUSCLE_CELL_PROLIFERATION	102	1.96349	0	0
GO_POSITIVE_REGULATION_OF_FAT_CELL_DIFFERENTIATION	16	1.96079	0	0
GO_REGULATION_OF_LYASE_ACTIVITY	16	1.95673	0	0
GO_TISSUE_REMODELING	62	1.95269	0	0
GO_NUCLEOTIDE_EXCISION_REPAIR_PREINCISION_COMPLEX_STABILIZATION	19	1.95073	0	0
GO_NUCLEAR_EXPORT	28	1.94854	0	0
GO_SODIUM_ION_TRANSMEMBRANE_TRANSPORT	31	1.94805	0	0
GO_LYMPHOCYTE_HOMEOSTASIS	33	1.94796	0	0
GO_POSITIVE_REGULATION_OF_CELL_DEVELOPMENT	178	1.94794	0	0
GO_VIRAL_GENE_EXPRESSION	41	1.94471	0	0
GO_MYELOID_LEUKOCYTE_DIFFERENTIATION	87	1.9417	0	0
GO_HISTONE_H3_ACETYLATION	19	1.9388	0	0
GO_PROTEIN_KINASE_B_SIGNALING	140	1.93759	0	0
GO_POSITIVE_REGULATION_OF_RESPONSE_TO_CYTOKINE_STIMULUS	26	1.93377	0	0
GO_REGULATION_OF_DENDRITIC_SPINE_DEVELOPMENT	17	1.92613	0	0
GO_REGULATION_OF_PROTEIN_COMPLEX_DISASSEMBLY	20	1.91817	0	0
GO_POSITIVE_REGULATION_OF_GLIAL_CELL_DIFFERENTIATION	16	1.90494	0	0
GO_POSITIVE_REGULATION_OF_SYNAPTIC_TRANSMISSION	59	1.90323	0	0
GO_PROTEIN_CONTAINING_COMPLEX_DISASSEMBLY	49	1.90264	0	0
GO_POSITIVE_REGULATION_OF_TELOMERE_MAINTENANCE	26	1.89258	0	0
GO_POSITIVE_REGULATION_OF_BINDING	81	1.89111	0	0
GO_REGULATION_OF_TRANS_SYNAPTIC_SIGNALING	149	1.89098	0	0
GO_ACID_SECRETION	38	1.88599	0	0
GO_NEUROBLAST_PROLIFERATION	27	1.88397	0	0
GO_REGULATION_OF_SYMBIOSIS_ENCOMPASSING_MUTUALISM_THROUGH_PARASITISM	63	1.8839	0	0
GO_BLOOD_VESSEL_REMODELING	16	1.87894	0	0
GO_RESPONSE_TO_INTERFERON_GAMMA	91	1.87847	0	0
GO_MAINTENANCE_OF_CELL_NUMBER	56	1.87816	0	0
GO_B_CELL_ACTIVATION	118	1.87623	0	0
GO_PERIPHERAL_NERVOUS_SYSTEM_DEVELOPMENT	30	1.87541	0	0
GO_POSITIVE_REGULATION_OF_VIRAL_TRANSCRIPTION	25	1.87431	0	0
GO_PROTEIN_IMPORT	43	1.87212	0	0
GO_SMOOTH_MUSCLE_CELL_PROLIFERATION	74	1.87134	0	0
GO_MAMMARY_GLAND_EPITHELIUM_DEVELOPMENT	42	1.8712	0	0
GO_NUCLEOTIDE_EXCISION_REPAIR	77	1.86791	0	0
GO_POSITIVE_REGULATION_OF_AUTOPHAGY	35	1.8673	0	0
GO_SPINDLE_ASSEMBLY	31	1.85981	0	0
GO_REGULATION_OF_OSTEOBLAST_DIFFERENTIATION	53	1.84782	0	0
GO_INNATE_IMMUNE_RESPONSE	287	1.84497	0	0
GO_POSITIVE_REGULATION_OF_CELL_POPULATION_PROLIFERATION	377	1.84039	0	0
GO_NEGATIVE_REGULATION_OF_SYNAPTIC_TRANSMISSION	19	1.83921	0	0
GO_POSITIVE_REGULATION_OF_PHAGOCYTOSIS	20	1.83427	0	0
GO_TRANSCRIPTION_INITIATION_FROM_RNA_POLYMERASE_II_PROMOTER	106	1.8332	0	0
GO_ANTIGEN_PROCESSING_AND_PRESENTATION_OF_PEPTIDE_ANTIGEN	63	1.82677	0	0
GO_VISUAL_BEHAVIOR	18	1.82561	0	0
GO_REGULATION_OF_PEPTIDYL_SERINE_PHOSPHORYLATION	74	1.82514	0	0
GO_DNA_METABOLIC_PROCESS	272	1.82198	0	0
GO_REGULATION_OF_NUCLEOCYTOPLASMIC_TRANSPORT	43	1.82008	0	0
GO_TRANSCRIPTION_COUPLED_NUCLEOTIDE_EXCISION_REPAIR	56	1.8194	0	0
GO_POSITIVE_REGULATION_OF_MUSCLE_CELL_APOPTOTIC_PROCESS	17	1.81497	0	0
GO_WNT_SIGNALING_PATHWAY_CALCIUM_MODULATING_PATHWAY	28	1.81052	0	0
GO_SCHWANN_CELL_DIFFERENTIATION	17	1.81028	0	0
GO_POSITIVE_REGULATION_OF_MACROAUTOPHAGY	24	1.8066	0	0
GO_REGULATION_OF_DNA_TEMPLATED_TRANSCRIPTION_INITIATION	20	1.80641	0	0
GO_LEUKOCYTE_PROLIFERATION	147	1.80471	0	0
GO_CELLULAR_PROTEIN_COMPLEX_DISASSEMBLY	16	1.80185	0	0
GO_PROTEIN_DEPOLYMERIZATION	16	1.80185	0	0
GO_REGULATION_OF_TELOMERASE_ACTIVITY	28	1.79819	0	0
GO_PEPTIDYL_SERINE_MODIFICATION	170	1.79721	0	0
GO_FC_RECEPTOR_SIGNALING_PATHWAY	117	1.79541	0	0
GO_PROSTATE_GLAND_DEVELOPMENT	22	1.79533	0	0
GO_DNA_REPLICATION_INITIATION	22	1.79338	0	0
GO_GLIAL_CELL_DEVELOPMENT	46	1.78865	0	0
GO_REGULATION_OF_STEM_CELL_PROLIFERATION	25	1.78773	0	0
GO_ENSHEATHMENT_OF_NEURONS	38	1.78439	0	0
GO_POSITIVE_REGULATION_OF_MULTI_ORGANISM_PROCESS	57	1.78315	0	0
GO_CYTOPLASMIC_TRANSLATIONAL_INITIATION	17	1.7813	0	0
GO_POSITIVE_REGULATION_OF_COLD_INDUCED_THERMOGENESIS	38	1.781	0	0
GO_TRANSMEMBRANE_RECEPTOR_PROTEIN_TYROSINE_KINASE_SIGNALING_PATHWAY	315	1.77654	0	0
GO_MYOTUBE_DIFFERENTIATION	34	1.77212	0	0
GO_CYTOPLASMIC_TRANSLATION	20	1.77042	0	0
GO_NEUROTROPHIN_TRK_RECEPTOR_SIGNALING_PATHWAY	19	1.76986	0	0
GO_IMMUNE_RESPONSE_REGULATING_CELL_SURFACE_RECEPTOR_SIGNALING_PATHWAY	183	1.76836	0	0
GO_RNA_DEPENDENT_DNA_BIOSYNTHETIC_PROCESS	36	1.76508	0	0
GO_REGULATION_OF_TRANSCRIPTION_INITIATION_FROM_RNA_POLYMERASE_II_PROMOTER	15	1.76072	0	0
GO_POSITIVE_REGULATION_OF_IMMUNE_SYSTEM_PROCESS	397	1.75775	0	0
GO_MAINTENANCE_OF_LOCATION_IN_CELL	19	1.75534	0	0
GO_RESPONSE_TO_VIRUS	103	1.75399	0	0.00268998
GO_NEGATIVE_REGULATION_OF_MULTI_ORGANISM_PROCESS	31	1.75302	0	0.00266756
GO_METAL_ION_TRANSPORT	218	1.75157	0	0.00264552
GO_POSITIVE_REGULATION_OF_MUSCLE_HYPERTROPHY	17	1.73963	0	0.010096
GO_IMPORT_INTO_NUCLEUS	40	1.73549	0	0.0100139
GO_SODIUM_ION_TRANSPORT	39	1.73526	0	0.00993313
GO_REGULATION_OF_PROTEIN_DEPOLYMERIZATION	15	1.73406	0	0.00985367
GO_MACROPHAGE_DIFFERENTIATION	20	1.73334	0	0.00977546
GO_CILIARY_BASAL_BODY_PLASMA_MEMBRANE_DOCKING	19	1.73245	0	0.00969849
GO_LONG_TERM_SYNAPTIC_POTENTIATION	29	1.731	0	0.00962272
GO_CHROMATIN_ORGANIZATION	175	1.73063	0	0.00954813
GO_CELLULAR_RESPONSE_TO_BIOTIC_STIMULUS	98	1.72799	0	0.00947468
GO_REGULATION_OF_CELL_FATE_COMMITMENT	15	1.72683	0	0.00940235
GO_DNA_GEOMETRIC_CHANGE	40	1.72619	0	0.00933112
GO_REGULATION_OF_CELL_DEVELOPMENT	270	1.72328	0	0.00926096
GO_POSITIVE_REGULATION_OF_DNA_TEMPLATED_TRANSCRIPTION_INITIATION	19	1.72231	0	0.00919185
GO_NEGATIVE_REGULATION_OF_EPITHELIAL_CELL_DIFFERENTIATION	16	1.72213	0	0.00912377
GO_POSITIVE_REGULATION_OF_NEURON_DIFFERENTIATION	112	1.72048	0	0.00905668
GO_REGULATION_OF_OLIGODENDROCYTE_DIFFERENTIATION	15	1.72036	0	0.00899057
GO_REGULATION_OF_TELOMERE_CAPPING	20	1.71842	0	0.00892542
GO_INTERSPECIES_INTERACTION_BETWEEN_ORGANISMS	280	1.71836	0	0.00886121
GO_RESPONSE_TO_CARBOHYDRATE	93	1.71424	0	0.00879792
GO_PROTEOLYSIS	449	1.70696	0	0.00873552
GO_POSITIVE_REGULATION_OF_PEPTIDYL_TYROSINE_PHOSPHORYLATION	105	1.70682	0	0.008674
GO_CHROMATIN_ASSEMBLY_OR_DISASSEMBLY	38	1.7063	0	0.00861334
GO_DENDRITE_MORPHOGENESIS	41	1.70607	0	0.00855353
GO_PROTEIN_CONTAINING_COMPLEX_LOCALIZATION	31	1.70411	0	0.00849454
GO_CHROMOSOME_ORGANIZATION	311	1.70295	0	0.00843636
GO_CELL_MATURATION	42	1.70244	0	0.00837897
GO_REGULATION_OF_OSTEOCLAST_DIFFERENTIATION	31	1.70196	0	0.00832235
GO_NEGATIVE_REGULATION_OF_MUSCLE_TISSUE_DEVELOPMENT	26	1.70194	0	0.0082665
GO_ADRENERGIC_RECEPTOR_SIGNALING_PATHWAY	15	1.70169	0	0.00821139
GO_RESPONSE_TO_DSRNA	26	1.69981	0	0.00815701
GO_POSITIVE_REGULATION_OF_VIRAL_PROCESS	36	1.69959	0	0.00810334
GO_ACTIN_FILAMENT_BASED_MOVEMENT	55	1.69792	0	0.00805038
GO_ADULT_BEHAVIOR	29	1.69522	0	0.0100767
GO_POSITIVE_REGULATION_OF_CELL_DIFFERENTIATION	341	1.69363	0	0.0100117
GO_IMMUNE_RESPONSE_REGULATING_SIGNALING_PATHWAY	233	1.69122	0	0.00994754
GO_NEGATIVE_REGULATION_OF_SUPRAMOLECULAR_FIBER_ORGANIZATION	25	1.69097	0	0.00988418
GO_RESPONSE_TO_CHEMOKINE	69	1.689	0	0.0115392
GO_T_CELL_CHEMOTAXIS	18	1.68763	0	0.0114667
GO_POSITIVE_REGULATION_OF_LEUKOCYTE_CHEMOTAXIS	46	1.68734	0	0.011395
GO_DEFENSE_RESPONSE_TO_VIRUS	65	1.68446	0	0.0113242
GO_REGULATION_OF_VIRAL_TRANSCRIPTION	32	1.68394	0	0.0112543
GO_POSITIVE_REGULATION_OF_TRANSFERASE_ACTIVITY	333	1.68274	0	0.0111853
GO_NEGATIVE_REGULATION_OF_SECRETION	63	1.68173	0	0.0111171
GO_POSITIVE_REGULATION_OF_IMMUNE_RESPONSE	293	1.6803	0	0.0110497
GO_POSITIVE_REGULATION_OF_LYMPHOCYTE_CHEMOTAXIS	15	1.67868	0	0.0109831
GO_ARACHIDONIC_ACID_SECRETION	17	1.676	0	0.0109174
GO_POSITIVE_REGULATION_OF_NEURON_PROJECTION_DEVELOPMENT	84	1.67253	0	0.0108524
GO_POSITIVE_REGULATION_OF_MYELOID_LEUKOCYTE_DIFFERENTIATION	29	1.66861	0	0.0107882
GO_SYNAPSE_ASSEMBLY	46	1.66293	0	0.0126077
GO_REGULATION_OF_TRANSPORTER_ACTIVITY	83	1.66208	0	0.012534
GO_OSTEOBLAST_DIFFERENTIATION	87	1.66193	0	0.0124611
GO_REGULATION_OF_MACROPHAGE_DERIVED_FOAM_CELL_DIFFERENTIATION	15	1.66148	0	0.0123891
GO_B_CELL_PROLIFERATION	61	1.66095	0	0.0123179
GO_FC_EPSILON_RECEPTOR_SIGNALING_PATHWAY	83	1.66035	0	0.0122475
GO_REGULATION_OF_PROTEIN_LOCALIZATION_TO_NUCLEUS	50	1.66018	0	0.0121779
GO_REGULATION_OF_MUSCLE_ORGAN_DEVELOPMENT	68	1.66016	0	0.0121091
GO_POSITIVE_REGULATION_OF_SMOOTH_MUSCLE_CELL_PROLIFERATION	52	1.65777	0	0.0120411
GO_SYNAPTIC_SIGNALING	204	1.65761	0	0.0119738
GO_ANTIGEN_PROCESSING_AND_PRESENTATION_OF_PEPTIDE_OR_POLYSACCHARIDE_ANTIGEN_VIA_MHC_CLASS_II	25	1.65742	0	0.0119073
GO_POSITIVE_REGULATION_OF_CELL_PROJECTION_ORGANIZATION	106	1.65702	0	0.0118415
GO_DENDRITIC_CELL_MIGRATION	17	1.65442	0	0.0117764
GO_REGULATION_OF_TELOMERE_MAINTENANCE_VIA_TELOMERE_LENGTHENING	28	1.65402	0	0.0117121
GO_EYE_MORPHOGENESIS	51	1.65237	0	0.0116484
GO_DNA_TEMPLATED_TRANSCRIPTION_INITIATION	131	1.65228	0	0.0115855
GO_REGULATION_OF_HEMOPOIESIS	193	1.65043	0	0.0115232
GO_REGULATION_OF_RNA_METABOLIC_PROCESS	36	1.64525	0	0.0114615
GO_MUSCLE_ADAPTATION	50	1.64386	0	0.0114006
GO_ENTRY_INTO_OTHER_ORGANISM_INVOLVED_IN_SYMBIOTIC_INTERACTION	40	1.64276	0	0.0113403
GO_NEGATIVE_REGULATION_OF_HORMONE_SECRETION	22	1.64249	0	0.0112806
GO_NUCLEOTIDE_EXCISION_REPAIR_DNA_INCISION	34	1.64211	0	0.0112215
GO_AXON_REGENERATION	17	1.64199	0	0.0111631
GO_REGULATION_OF_TISSUE_REMODELING	26	1.63708	0	0.0111052
GO_REGULATION_OF_PROTEIN_MATURATION	18	1.63641	0	0.011048
GO_MUSCLE_FIBER_DEVELOPMENT	20	1.63576	0	0.0109913
GO_DEVELOPMENTAL_MATURATION	72	1.6348	0	0.0109352
GO_FAT_CELL_DIFFERENTIATION	69	1.63463	0	0.0108797
GO_REGULATION_OF_PROTEIN_IMPORT	27	1.63456	0	0.0108248
GO_REGULATION_OF_MYELOID_LEUKOCYTE_DIFFERENTIATION	52	1.63325	0	0.0107704
GO_REGULATION_OF_CYCLIN_DEPENDENT_PROTEIN_KINASE_ACTIVITY	44	1.63143	0	0.0107165
GO_ADAPTIVE_THERMOGENESIS	61	1.62991	0	0.0122558
GO_REGULATION_OF_CELL_CYCLE_G2_M_PHASE_TRANSITION	82	1.62914	0	0.0121951
GO_CELL_CYCLE_G2_M_PHASE_TRANSITION	99	1.62909	0	0.0121351
GO_NEGATIVE_REGULATION_OF_RESPONSE_TO_WOUNDING	23	1.62635	0	0.0120756
GO_DNA_REPAIR	189	1.62535	0	0.0120167
GO_REGULATION_OF_KINASE_ACTIVITY	399	1.62501	0	0.0119583
GO_RESPONSE_TO_NICOTINE	21	1.62221	0	0.0119006
GO_GLIOGENESIS	106	1.61767	0	0.0118433
GO_MICROTUBULE_ORGANIZING_CENTER_ORGANIZATION	21	1.61744	0	0.0117867
GO_NEGATIVE_REGULATION_OF_BINDING	56	1.61492	0	0.0117306
GO_IMMUNE_SYSTEM_DEVELOPMENT	385	1.61456	0	0.011675
GO_REGULATION_OF_NEUROBLAST_PROLIFERATION	18	1.61397	0	0.0116199
GO_OSTEOCLAST_DIFFERENTIATION	40	1.61282	0	0.0115653
GO_REGULATION_OF_CELLULAR_COMPONENT_BIOGENESIS	251	1.61149	0	0.0115113
GO_POSITIVE_REGULATION_OF_UBIQUITIN_DEPENDENT_PROTEIN_CATABOLIC_PROCESS	41	1.61118	0	0.0114578
GO_REGULATION_OF_TRANSFERASE_ACTIVITY	440	1.61014	0	0.0114047
GO_POSITIVE_REGULATION_OF_DEFENSE_RESPONSE	188	1.60757	0	0.0113522
GO_CELL_MORPHOGENESIS_INVOLVED_IN_NEURON_DIFFERENTIATION	168	1.60744	0	0.0113001
GO_FATTY_ACID_DERIVATIVE_TRANSPORT	25	1.60613	0	0.0112485
GO_REGULATION_OF_AUTOPHAGY_OF_MITOCHONDRION	16	1.60578	0	0.0111973
GO_ACTIVATION_OF_MAPKK_ACTIVITY	36	1.60459	0	0.0111467
GO_GLIAL_CELL_PROLIFERATION	21	1.60294	0	0.0125384
GO_POSITIVE_REGULATION_OF_TELOMERE_MAINTENANCE_VIA_TELOMERE_LENGTHENING	21	1.60189	0	0.0124822
GO_REGULATION_OF_CARDIAC_MUSCLE_CELL_DIFFERENTIATION	22	1.60169	0	0.0124264
GO_REGULATION_OF_DENDRITE_DEVELOPMENT	37	1.59669	0	0.0137939
GO_TELOMERE_MAINTENANCE_VIA_TELOMERE_LENGTHENING	38	1.59406	0	0.0149337
GO_REGULATION_OF_LEUKOCYTE_PROLIFERATION	104	1.59342	0	0.0162781
GO_ORGANELLE_ASSEMBLY	127	1.593	0	0.0175243
GO_REGULATION_OF_SIGNALING_RECEPTOR_ACTIVITY	286	1.59299	0	0.0174478
GO_CELLULAR_COMPONENT_MORPHOGENESIS	325	1.59254	0	0.0173719
GO_CELL_MORPHOGENESIS_INVOLVED_IN_DIFFERENTIATION	223	1.5925	0	0.0172967
GO_REGULATION_OF_VASCULAR_SMOOTH_MUSCLE_CELL_PROLIFERATION	26	1.5902	0	0.0172222
GO_JNK_CASCADE	110	1.59007	0	0.0171483
GO_GLIAL_CELL_DIFFERENTIATION	82	1.58745	0	0.017075
GO_ACTION_POTENTIAL	48	1.5869	0	0.0170023
GO_CATION_TRANSPORT	261	1.58684	0	0.0169303
GO_SYNAPTIC_TRANSMISSION_GLUTAMATERGIC	41	1.58581	0	0.0168588
GO_REGULATION_OF_LYMPHOCYTE_APOPTOTIC_PROCESS	26	1.58388	0	0.016788
GO_REGULATION_OF_CATABOLIC_PROCESS	297	1.58016	0	0.0180571
GO_REGULATION_OF_ANATOMICAL_STRUCTURE_MORPHOGENESIS	361	1.57987	0	0.0179819
GO_NEGATIVE_REGULATION_OF_CELL_CYCLE_G2_M_PHASE_TRANSITION	49	1.57932	0	0.0179073
GO_CELL_CHEMOTAXIS	157	1.57596	0	0.0178333
GO_CATION_TRANSMEMBRANE_TRANSPORT	195	1.57538	0	0.0177599
GO_REGULATION_OF_PEPTIDYL_TYROSINE_PHOSPHORYLATION	131	1.5749	0	0.0176871
GO_REGULATION_OF_ENDOTHELIAL_CELL_CHEMOTAXIS	16	1.5746	0	0.0176149
GO_T_HELPER_1_TYPE_IMMUNE_RESPONSE	25	1.56962	0	0.0185937
GO_ANTIGEN_PROCESSING_AND_PRESENTATION	71	1.5679	0	0.0185185
GO_RESPONSE_TO_AXON_INJURY	24	1.56675	0	0.0184438
GO_POSITIVE_REGULATION_OF_CHEMOKINE_PRODUCTION	20	1.56639	0	0.0183697
GO_INORGANIC_ION_TRANSMEMBRANE_TRANSPORT	206	1.56548	0	0.0182962
GO_ION_TRANSPORT	376	1.5651	0	0.0182233
GO_DEFENSE_RESPONSE_TO_GRAM_POSITIVE_BACTERIUM	16	1.56475	0	0.018151
GO_CYTOKINE_MEDIATED_SIGNALING_PATHWAY	434	1.56439	0	0.0180793
GO_POSITIVE_REGULATION_OF_ERK1_AND_ERK2_CASCADE	112	1.56381	0	0.0192684
GO_POSITIVE_REGULATION_OF_CELL_MORPHOGENESIS_INVOLVED_IN_DIFFERENTIATION	49	1.56362	0	0.0191928
GO_NUCLEOSOME_ORGANIZATION	32	1.56153	0	0.0191178
GO_PROTEIN_LOCALIZATION_TO_CELL_PERIPHERY	72	1.55972	0	0.0190435
GO_REGULATION_OF_CARDIAC_MUSCLE_TISSUE_DEVELOPMENT	50	1.55864	0	0.0189696
GO_NUCLEUS_ORGANIZATION	21	1.55855	0	0.0188964
GO_POSITIVE_REGULATION_OF_LYMPHOCYTE_MIGRATION	22	1.5581	0	0.0188237
GO_REGULATION_OF_CELL_MORPHOGENESIS	129	1.55771	0	0.0187516
GO_REGULATION_OF_PROTEIN_COMPLEX_ASSEMBLY	137	1.55665	0	0.01868
GO_REGULATION_OF_IMMUNE_RESPONSE	360	1.55578	0	0.0197513
GO_ACTIN_MEDIATED_CELL_CONTRACTION	43	1.55479	0	0.0196765
GO_POSITIVE_REGULATION_OF_RESPONSE_TO_EXTERNAL_STIMULUS	134	1.55463	0	0.0196022
GO_REGULATION_OF_RESPONSE_TO_CYTOKINE_STIMULUS	76	1.55017	0	0.0195285
GO_REGULATION_OF_FAT_CELL_DIFFERENTIATION	38	1.54956	0	0.0194554
GO_REGULATION_OF_CELL_CYCLE_PHASE_TRANSITION	167	1.54917	0	0.0193828
GO_AXIS_ELONGATION	19	1.54906	0	0.0193107
GO_POSITIVE_REGULATION_OF_KINASE_ACTIVITY	303	1.54874	0	0.0192392
GO_DEFENSE_RESPONSE_TO_OTHER_ORGANISM	111	1.54851	0	0.0191682
GO_REGULATION_OF_METAL_ION_TRANSPORT	117	1.54828	0	0.0210455
GO_REGULATION_OF_CHONDROCYTE_DIFFERENTIATION	19	1.54671	0	0.0209684
GO_NEURON_MIGRATION	51	1.54616	0	0.0208919
GO_POSTTRANSCRIPTIONAL_REGULATION_OF_GENE_EXPRESSION	182	1.54614	0	0.0208159
GO_PROTEIN_LOCALIZATION_TO_CELL_SURFACE	16	1.54565	0	0.0207405
GO_LOCALIZATION_WITHIN_MEMBRANE	39	1.54464	0	0.0206656
GO_POSITIVE_REGULATION_OF_OXIDOREDUCTASE_ACTIVITY	23	1.54452	0	0.0205913
GO_REGULATION_OF_LEUKOCYTE_DIFFERENTIATION	113	1.54435	0	0.0214902
GO_PEPTIDYL_TYROSINE_MODIFICATION	195	1.54349	0	0.0214134
GO_REGULATION_OF_DNA_BIOSYNTHETIC_PROCESS	55	1.5433	0	0.0213372
GO_REGULATION_OF_SYNAPTIC_TRANSMISSION_GLUTAMATERGIC	35	1.54292	0	0.0222239
GO_REGULATION_OF_NEUROTRANSMITTER_LEVELS	98	1.53881	0	0.0232765
GO_SYNAPSE_ORGANIZATION	116	1.5384	0	0.0231946
GO_NEURON_DIFFERENTIATION	366	1.53783	0	0.0231132
GO_LYMPHOCYTE_ACTIVATION	280	1.53686	0	0.0241516
GO_ACTIVATION_OF_IMMUNE_RESPONSE	228	1.53368	0	0.0254006
GO_MACROAUTOPHAGY	56	1.53226	0	0.0253124
GO_EPITHELIAL_CELL_APOPTOTIC_PROCESS	55	1.52883	0	0.027372
GO_PROTEIN_DNA_COMPLEX_SUBUNIT_ORGANIZATION	99	1.52743	0	0.0272776
GO_POSITIVE_REGULATION_OF_MUSCLE_TISSUE_DEVELOPMENT	38	1.52698	0	0.0271839
GO_REGULATION_OF_CELLULAR_COMPONENT_MOVEMENT	356	1.52678	0	0.0270908
GO_COVALENT_CHROMATIN_MODIFICATION	119	1.52514	0	0.0269983
GO_EPIDERMAL_GROWTH_FACTOR_RECEPTOR_SIGNALING_PATHWAY	50	1.52191	0	0.0269065
GO_REGULATION_OF_PROTEIN_SERINE_THREONINE_KINASE_ACTIVITY	263	1.52107	0	0.0268153
GO_ENZYME_LINKED_RECEPTOR_PROTEIN_SIGNALING_PATHWAY	428	1.52075	0	0.0267247
GO_INSULIN_SECRETION	77	1.5202	0	0.0266347
GO_DNA_BIOSYNTHETIC_PROCESS	99	1.51974	0	0.0265453
GO_RNA_SPLICING_VIA_TRANSESTERIFICATION_REACTIONS	31	1.51815	0	0.0264566
GO_REGULATION_OF_GENE_EXPRESSION_EPIGENETIC	91	1.51742	0	0.0263684
GO_CYTOKINE_SECRETION	67	1.51628	0	0.0282459
GO_REGULATION_OF_STRIATED_MUSCLE_CELL_DIFFERENTIATION	43	1.516	0	0.0281523
GO_INOSITOL_LIPID_MEDIATED_SIGNALING	102	1.51193	0	0.0291159
GO_NEGATIVE_REGULATION_OF_CYTOSKELETON_ORGANIZATION	29	1.51112	0	0.0290201
GO_REGULATION_OF_GENE_SILENCING	49	1.50798	0	0.0301794
GO_INNATE_IMMUNE_RESPONSE_ACTIVATING_CELL_SURFACE_RECEPTOR_SIGNALING_PATHWAY	63	1.50729	0	0.0300808
GO_CELL_CYCLE_PROCESS	420	1.50602	0	0.0309614
GO_NEUROTROPHIN_SIGNALING_PATHWAY	22	1.50579	0	0.0318363
GO_POSITIVE_REGULATION_OF_STEM_CELL_PROLIFERATION	19	1.50541	0	0.0317332
GO_CELLULAR_RESPONSE_TO_NITROGEN_COMPOUND	277	1.50419	0	0.0316309
GO_ADENYLATE_CYCLASE_INHIBITING_G_PROTEIN_COUPLED_RECEPTOR_SIGNALING_PATHWAY	32	1.50405	0	0.0315292
GO_MYELOID_CELL_DIFFERENTIATION	152	1.50351	0	0.0314281
GO_POSITIVE_REGULATION_OF_EPITHELIAL_CELL_APOPTOTIC_PROCESS	21	1.50346	0	0.0313277
GO_B_CELL_MEDIATED_IMMUNITY	45	1.50268	0	0.0312279
GO_NEGATIVE_REGULATION_OF_CELL_DEATH	381	1.50267	0	0.0311288
GO_NEGATIVE_REGULATION_OF_LYMPHOCYTE_APOPTOTIC_PROCESS	18	1.50241	0	0.0310303
GO_REGULATION_OF_GROWTH	238	1.50171	0	0.0309324
GO_REGULATION_OF_LEUKOCYTE_MIGRATION	81	1.50089	0	0.0308351
GO_PROTEIN_AUTOPHOSPHORYLATION	126	1.49663	0	0.0342828
GO_POSITIVE_REGULATION_OF_TELOMERASE_ACTIVITY	20	1.49656	0	0.0341756
GO_POSITIVE_REGULATION_OF_ESTABLISHMENT_OF_PROTEIN_LOCALIZATION	147	1.49564	0	0.0340692
GO_REGULATION_OF_MAPK_CASCADE	357	1.49463	0	0.0339634
GO_CELL_PROJECTION_ASSEMBLY	106	1.49377	0	0.0346984
GO_PROTEIN_CONTAINING_COMPLEX_ASSEMBLY	492	1.49311	0	0.0345913
GO_SIGNAL_TRANSDUCTION_BY_PROTEIN_PHOSPHORYLATION	471	1.49306	0	0.0344849
GO_PYRIMIDINE_CONTAINING_COMPOUND_CATABOLIC_PROCESS	16	1.49267	0	0.0343791
GO_REGULATION_OF_BMP_SIGNALING_PATHWAY	28	1.49129	0	0.0351039
GO_TELOMERE_MAINTENANCE_VIA_SEMI_CONSERVATIVE_REPLICATION	21	1.48927	0	0.0370793
GO_POSITIVE_REGULATION_OF_ORGANELLE_ORGANIZATION	220	1.4889	0	0.0369666
GO_POSITIVE_REGULATION_OF_MITOTIC_NUCLEAR_DIVISION	29	1.48844	0	0.0368546
GO_TRANSCRIPTION_ELONGATION_FROM_RNA_POLYMERASE_II_PROMOTER	29	1.48657	0	0.0367432
GO_MYELOID_CELL_APOPTOTIC_PROCESS	15	1.48593	0	0.0366326
GO_RESPONSE_TO_WOUNDING	263	1.48568	0	0.0365226
GO_ANATOMICAL_STRUCTURE_HOMEOSTASIS	150	1.48436	0	0.0372258
GO_CELLULAR_DEFENSE_RESPONSE	19	1.48335	0	0.0371146
GO_REGULATION_OF_CELLULAR_RESPONSE_TO_HEAT	29	1.4829	0	0.0378119
GO_POSITIVE_REGULATION_OF_MAPK_CASCADE	283	1.48178	0	0.038505
GO_POSITIVE_REGULATION_OF_LOCOMOTION	243	1.48004	0	0.0400444
GO_POSITIVE_REGULATION_OF_CHROMOSOME_ORGANIZATION	65	1.4789	0	0.0399263
GO_CELLULAR_PROTEIN_CONTAINING_COMPLEX_ASSEMBLY	242	1.47809	0	0.0398088
GO_NON_CANONICAL_WNT_SIGNALING_PATHWAY	89	1.47735	0	0.0415695
GO_REGULATION_OF_MAP_KINASE_ACTIVITY	191	1.4771	0	0.041448
GO_RESPONSE_TO_PROSTAGLANDIN_E	16	1.47565	0	0.0431363
GO_POSITIVE_REGULATION_OF_CATABOLIC_PROCESS	140	1.47484	0	0.0430109
GO_EPITHELIAL_TO_MESENCHYMAL_TRANSITION	49	1.47331	0	0.044866
GO_REGULATION_OF_GRANULOCYTE_CHEMOTAXIS	17	1.47314	0	0.0447364
GO_T_CELL_APOPTOTIC_PROCESS	27	1.47244	0	0.0446074
GO_REGULATION_OF_CELL_MORPHOGENESIS_INVOLVED_IN_DIFFERENTIATION	82	1.4723	0	0.0453991
GO_CELLULAR_MACROMOLECULE_CATABOLIC_PROCESS	283	1.47212	0	0.0460466
GO_POSITIVE_REGULATION_OF_MAP_KINASE_ACTIVITY	164	1.47154	0	0.0459151
GO_REGULATION_OF_GLUCOSE_TRANSMEMBRANE_TRANSPORT	31	1.47129	0	0.0457843
GO_POSITIVE_REGULATION_OF_DNA_BIOSYNTHETIC_PROCESS	39	1.47095	0	0.0473346
GO_T_CELL_ACTIVATION	211	1.47041	0	0.0472005
GO_REGULATION_OF_PROTEIN_MODIFICATION_BY_SMALL_PROTEIN_CONJUGATION_OR_REMOVAL	73	1.469	0	0.0486457
GO_RESPONSE_TO_PEPTIDE	224	1.46836	0	0.049355
GO_NEGATIVE_REGULATION_OF_INTRACELLULAR_TRANSPORT	20	1.46776	0	0.0492163
GO_MITOTIC_RECOMBINATION	15	1.46766	0	0.0490785
GO_MAMMARY_GLAND_EPITHELIAL_CELL_PROLIFERATION	16	1.46677	0	0.0489414
GO_POSITIVE_REGULATION_OF_DNA_BINDING_TRANSCRIPTION_FACTOR_ACTIVITY	132	1.46459	0	0.0496419
GO_POSITIVE_REGULATION_OF_TRANSCRIPTION_BY_RNA_POLYMERASE_II	343	1.46413	0	0.049504
GO_ENDOMEMBRANE_SYSTEM_ORGANIZATION	53	1.46021	0	0.0493669
GO_POSITIVE_REGULATION_OF_CHEMOTAXIS	74	1.45975	0	0.0501148
GO_REGULATION_OF_DEVELOPMENTAL_GROWTH	128	1.45939	0	0.0506886
GO_POSITIVE_REGULATION_OF_CELL_CYCLE_PHASE_TRANSITION	40	1.45875	0	0.0505493
GO_REGULATION_OF_CYTOSKELETON_ORGANIZATION	150	1.45844	0	0.0511544
GO_POSITIVE_REGULATION_OF_TUMOR_NECROSIS_FACTOR_SUPERFAMILY_CYTOKINE_PRODUCTION	35	1.4584	0	0.0510146
GO_REGULATION_OF_CARTILAGE_DEVELOPMENT	30	1.45807	0	0.0508756
GO_POSITIVE_REGULATION_OF_LEUKOCYTE_MIGRATION	63	1.45788	0	0.0507373
GO_LIPOPOLYSACCHARIDE_MEDIATED_SIGNALING_PATHWAY	25	1.45744	0	0.0514673
GO_PHOSPHATIDYLINOSITOL_3_KINASE_SIGNALING	82	1.45624	0	0.0520266
GO_POSITIVE_REGULATION_OF_CELLULAR_COMPONENT_ORGANIZATION	387	1.45545	0	0.0536142
GO_CARBOHYDRATE_TRANSPORT	46	1.4554	0	0.0534701
GO_RESPONSE_TO_INTERLEUKIN_1	121	1.45538	0	0.0533267
GO_HISTONE_H3_DEACETYLATION	16	1.45534	0	0.0531841
GO_NEGATIVE_REGULATION_OF_BMP_SIGNALING_PATHWAY	16	1.45357	0	0.0529013
GO_STEM_CELL_DIFFERENTIATION	95	1.45259	0	0.0526214
GO_POSITIVE_REGULATION_OF_PROTEIN_CATABOLIC_PROCESS	72	1.45186	0	0.0531868
GO_CELL_PROJECTION_ORGANIZATION	361	1.44945	0	0.0554079
GO_ADAPTIVE_IMMUNE_RESPONSE	148	1.44914	0	0.0561008
GO_POSITIVE_REGULATION_OF_RNA_BIOSYNTHETIC_PROCESS	473	1.44792	0	0.0559544
GO_LEUKOCYTE_APOPTOTIC_PROCESS	60	1.44771	0	0.0558086
GO_PHAGOCYTOSIS	91	1.44752	0	0.0556637
GO_MUSCLE_HYPERTROPHY	41	1.44698	0	0.0555195
GO_RESPONSE_TO_X_RAY	16	1.44621	0	0.0562032
GO_AMEBOIDAL_TYPE_CELL_MIGRATION	156	1.44585	0	0.0560583
GO_ACTIN_FILAMENT_BASED_PROCESS	220	1.4458	0	0.0559142
GO_REGULATION_OF_TRANSMEMBRANE_TRANSPORT	190	1.44494	0	0.0557708
GO_TISSUE_MIGRATION	126	1.44376	0	0.0580843
GO_LYMPHOCYTE_DIFFERENTIATION	163	1.44333	0	0.0579361
GO_SPINDLE_ORGANIZATION	44	1.4431	0	0.0577887
GO_REGULATION_OF_CHEMOTAXIS	95	1.44212	0	0.057642
GO_RECEPTOR_METABOLIC_PROCESS	56	1.44054	0	0.0573509
GO_CELL_CYCLE_PHASE_TRANSITION	227	1.43988	0	0.0572064
GO_RESPONSE_TO_FATTY_ACID	43	1.43973	0	0.058024
GO_LEUKOCYTE_ACTIVATION_INVOLVED_IN_INFLAMMATORY_RESPONSE	18	1.43902	0	0.0585263
GO_REGULATION_OF_ORGANELLE_ORGANIZATION	382	1.43858	0	0.0583799
GO_INTERLEUKIN_2_PRODUCTION	22	1.43753	0	0.0582343
GO_DIGESTIVE_TRACT_MORPHOGENESIS	23	1.43672	0	0.0580895
GO_REGULATION_OF_PHAGOCYTOSIS	27	1.4364	0	0.059534
GO_REGENERATION	81	1.43444	0	0.0608186
GO_VESICLE_LOCALIZATION	54	1.43432	0	0.0606684
GO_IMMUNOGLOBULIN_PRODUCTION_INVOLVED_IN_IMMUNOGLOBULIN_MEDIATED_IMMUNE_RESPONSE	27	1.43303	0	0.0611554
GO_GLUTAMATE_RECEPTOR_SIGNALING_PATHWAY	43	1.43287	0	0.0610052
GO_COCHLEA_DEVELOPMENT	18	1.4328	0	0.0608557
GO_POSITIVE_REGULATION_OF_ACTIVATED_T_CELL_PROLIFERATION	15	1.43259	0	0.0607069
GO_POSITIVE_REGULATION_OF_GLIOGENESIS	30	1.43215	0	0.0611891
GO_MEGAKARYOCYTE_DIFFERENTIATION	36	1.43158	0	0.0610402
GO_ENDOTHELIAL_CELL_APOPTOTIC_PROCESS	32	1.43065	0	0.060892
GO_REGULATION_OF_ORGANELLE_ASSEMBLY	41	1.42972	0	0.0631735
GO_SPECIFICATION_OF_SYMMETRY	31	1.42938	0	0.0630209
GO_RESPONSE_TO_NITROGEN_COMPOUND	424	1.42911	0	0.063593
GO_B_CELL_DIFFERENTIATION	67	1.42863	0	0.0634401
GO_POSITIVE_REGULATION_OF_PROTEOLYSIS_INVOLVED_IN_CELLULAR_PROTEIN_CATABOLIC_PROCESS	49	1.42854	0	0.063288
GO_POSITIVE_REGULATION_OF_CELLULAR_PROTEIN_CATABOLIC_PROCESS	51	1.42825	0	0.0631366
GO_MONOVALENT_INORGANIC_CATION_TRANSPORT	91	1.42726	0	0.0637029
GO_CILIUM_ORGANIZATION	44	1.42674	0	0.0635512
GO_POSITIVE_REGULATION_OF_CARDIAC_MUSCLE_TISSUE_DEVELOPMENT	30	1.42661	0	0.0634002
GO_CELL_PART_MORPHOGENESIS	187	1.42639	0	0.06325
GO_LEUKOCYTE_HOMEOSTASIS	46	1.42619	0	0.0638107
GO_FATTY_ACID_TRANSPORT	48	1.42525	0	0.0642696
GO_NEGATIVE_REGULATION_OF_REPRODUCTIVE_PROCESS	19	1.42474	0	0.0648253
GO_ENDOTHELIAL_CELL_CHEMOTAXIS	17	1.42348	0	0.0652797
GO_REGULATION_OF_NEURON_DIFFERENTIATION	176	1.42312	0	0.0658304
GO_CENTRAL_NERVOUS_SYSTEM_NEURON_DEVELOPMENT	29	1.42252	0	0.0662803
GO_REGULATION_OF_NEURON_PROJECTION_DEVELOPMENT	134	1.42078	0	0.0689729
GO_REGULATION_OF_POSTSYNAPTIC_MEMBRANE_POTENTIAL	46	1.41941	0	0.0688124
GO_REGULATION_OF_REPRODUCTIVE_PROCESS	51	1.41856	0	0.0700252
GO_REGULATION_OF_EPITHELIAL_CELL_MIGRATION	102	1.41812	0	0.0698631
GO_REPRODUCTIVE_SYSTEM_DEVELOPMENT	165	1.41675	0	0.0697017
GO_DEVELOPMENT_OF_PRIMARY_SEXUAL_CHARACTERISTICS	81	1.41646	0	0.0700051
GO_TRANSLATIONAL_INITIATION	47	1.41496	0	0.070467
GO_INSULIN_RECEPTOR_SIGNALING_PATHWAY	58	1.41413	0	0.0710383
GO_RESPONSE_TO_GROWTH_FACTOR	304	1.41399	0	0.0708761
GO_BROWN_FAT_CELL_DIFFERENTIATION	16	1.41278	0	0.072456
GO_POSITIVE_REGULATION_OF_INTERLEUKIN_2_PRODUCTION	15	1.41228	0	0.0722917
GO_RESPONSE_TO_VITAMIN_D	18	1.41209	0	0.0719653
GO_REGULATION_OF_DEFENSE_RESPONSE	266	1.41168	0	0.0718033
GO_POSITIVE_REGULATION_OF_DEVELOPMENTAL_PROCESS	467	1.40941	0	0.0737999
GO_POSITIVE_REGULATION_OF_PROTEIN_KINASE_B_SIGNALING	107	1.40926	0	0.0736345
GO_NEURON_PROJECTION_REGENERATION	19	1.40903	0	0.0741418
GO_MODULATION_OF_TRANSCRIPTION_IN_OTHER_ORGANISM_INVOLVED_IN_SYMBIOTIC_INTERACTION	18	1.40835	0	0.0746469
GO_INTERFERON_GAMMA_PRODUCTION	45	1.40723	0	0.0750562
GO_NEGATIVE_REGULATION_OF_PROTEIN_MODIFICATION_PROCESS	209	1.40687	0	0.0756007
GO_STRESS_ACTIVATED_PROTEIN_KINASE_SIGNALING_CASCADE	151	1.40649	0	0.0754331
GO_HEMATOPOIETIC_STEM_CELL_DIFFERENTIATION	42	1.40639	0	0.0752662
GO_WOUND_HEALING	225	1.4061	0	0.0751001
GO_ANTIGEN_PROCESSING_AND_PRESENTATION_OF_EXOGENOUS_PEPTIDE_ANTIGEN_VIA_MHC_CLASS_I	38	1.4058	0	0.0749346
GO_REGULATION_OF_TELOMERE_MAINTENANCE	38	1.40489	0	0.0754735
GO_ANATOMICAL_STRUCTURE_MATURATION	47	1.4044	0	0.0767119
GO_MICROTUBULE_CYTOSKELETON_ORGANIZATION_INVOLVED_IN_MITOSIS	37	1.40387	0	0.0771379
GO_REGULATION_OF_CATION_CHANNEL_ACTIVITY	51	1.40329	0	0.0776684
GO_REGULATION_OF_LEUKOCYTE_APOPTOTIC_PROCESS	44	1.40317	0	0.0774992
GO_POSITIVE_REGULATION_OF_EPITHELIAL_CELL_MIGRATION	77	1.40273	0	0.0773307
GO_POSITIVE_REGULATION_OF_NEURON_APOPTOTIC_PROCESS	32	1.4027	0	0.077163
GO_POSITIVE_REGULATION_OF_OSTEOBLAST_DIFFERENTIATION	33	1.40199	0	0.076996
GO_ION_TRANSMEMBRANE_TRANSPORT	255	1.40114	0	0.0768297
GO_REGULATION_OF_CHROMATIN_ORGANIZATION	48	1.401	0	0.0780014
GO_FIBROBLAST_PROLIFERATION	48	1.40091	0	0.0778337
GO_ACTIVATION_OF_MAPK_ACTIVITY	99	1.39971	0	0.078249
GO_NEGATIVE_REGULATION_OF_SMOOTH_MUSCLE_CELL_PROLIFERATION	19	1.39546	0	0.0820147
GO_INTERLEUKIN_1_MEDIATED_SIGNALING_PATHWAY	65	1.39534	0	0.0818398
GO_REGULATION_OF_SYNAPSE_ASSEMBLY	23	1.39524	0	0.0816657
GO_IMMUNE_EFFECTOR_PROCESS	340	1.39501	0	0.0814923
GO_REGULATION_OF_SYSTEM_PROCESS	182	1.3935	0	0.0819979
GO_B_CELL_HOMEOSTASIS	16	1.39344	0	0.0818245
GO_RESPONSE_TO_PROSTAGLANDIN	20	1.39303	0	0.0823272
GO_OLIGODENDROCYTE_DIFFERENTIATION	37	1.39217	0	0.0821539
GO_AMINO_ACID_TRANSPORT	16	1.39163	0	0.0825242
GO_PEPTIDE_HORMONE_SECRETION	89	1.39134	0	0.0830223
GO_FILOPODIUM_ASSEMBLY	16	1.38912	0	0.0857183
GO_G_PROTEIN_COUPLED_RECEPTOR_SIGNALING_PATHWAY_COUPLED_TO_CYCLIC_NUCLEOTIDE_SECOND_MESSENGER	73	1.38905	0	0.0855397
GO_TRANSMEMBRANE_TRANSPORT	349	1.38831	0	0.0859865
GO_POSITIVE_REGULATION_OF_HYDROLASE_ACTIVITY	262	1.38814	0	0.085808
GO_CELL_CELL_ADHESION_MEDIATED_BY_CADHERIN	23	1.38773	0	0.0861923
GO_POSITIVE_REGULATION_OF_PROTEIN_COMPLEX_ASSEMBLY	97	1.38771	0	0.0860142
GO_SIGNAL_RELEASE_FROM_SYNAPSE	33	1.38701	0	0.0871569
GO_T_CELL_MIGRATION	33	1.38674	0	0.0869775
GO_PROTEIN_LOCALIZATION_TO_NUCLEUS	77	1.38441	0	0.0874563
GO_REGULATION_OF_DNA_BINDING	55	1.38239	0	0.0886767
GO_DNA_CONFORMATION_CHANGE	71	1.38233	0	0.0884954
GO_NEGATIVE_REGULATION_OF_PROTEIN_SERINE_THREONINE_KINASE_ACTIVITY	60	1.38228	0	0.0883147
GO_ORGANELLE_LOCALIZATION	124	1.38001	0	0.0900924
GO_NEGATIVE_REGULATION_OF_ORGANELLE_ORGANIZATION	105	1.3798	0	0.0899093
GO_SOMATIC_STEM_CELL_POPULATION_MAINTENANCE	33	1.37932	0	0.0897269
GO_REGULATION_OF_CELL_CYCLE_PROCESS	260	1.37835	0	0.0895453
GO_POSITIVE_REGULATION_OF_INTERFERON_GAMMA_PRODUCTION	36	1.3783	0	0.0893644
GO_RNA_CAPPING	27	1.3764	0	0.0923595
GO_REGULATION_OF_HORMONE_SECRETION	90	1.37491	0	0.0937596
GO_POSITIVE_REGULATION_OF_CELL_DEATH	297	1.37434	0	0.0953623
GO_GRANULOCYTE_MIGRATION	70	1.37403	0	0.0951712
GO_RESPONSE_TO_AMYLOID_BETA	26	1.37377	0	0.0949809
GO_POSITIVE_REGULATION_OF_NUCLEAR_DIVISION	34	1.37369	0	0.0947913
GO_RESPONSE_TO_VITAMIN	46	1.37298	0	0.0946024
GO_SIGNAL_RELEASE	137	1.37144	0	0.0949539
GO_MAMMARY_GLAND_MORPHOGENESIS	31	1.3712	0	0.0961598
GO_ERBB_SIGNALING_PATHWAY	62	1.36979	0	0.0982155
GO_NEGATIVE_REGULATION_OF_NUCLEOBASE_CONTAINING_COMPOUND_METABOLIC_PROCESS	49	1.36903	0	0.0991629
GO_PATHWAY_RESTRICTED_SMAD_PROTEIN_PHOSPHORYLATION	37	1.36902	0	0.0989677
GO_NEGATIVE_REGULATION_OF_NEURON_DEATH	99	1.36896	0	0.0987732
GO_REGULATION_OF_JUN_KINASE_ACTIVITY	51	1.36893	0	0.0985796
GO_CELL_SURFACE_RECEPTOR_SIGNALING_PATHWAY_INVOLVED_IN_CELL_CELL_SIGNALING	236	1.36834	0	0.0988923
GO_REGULATION_OF_PEPTIDE_HORMONE_SECRETION	74	1.36757	0	0.10048
GO_TELOMERE_ORGANIZATION	88	1.36691	0	0.100813
GO_MEIOTIC_CELL_CYCLE	73	1.36663	0	0.101647
GO_PROTEIN_MODIFICATION_BY_SMALL_PROTEIN_REMOVAL	139	1.36489	0	0.103722
GO_RHYTHMIC_PROCESS	121	1.36378	0	0.104141
GO_ODONTOGENESIS	50	1.36331	0	0.105299
GO_PHOTORECEPTOR_CELL_DIFFERENTIATION	18	1.36324	0	0.105096
GO_ERBB2_SIGNALING_PATHWAY	23	1.36257	0	0.10767
GO_CELLULAR_RESPONSE_TO_FATTY_ACID	29	1.36227	0	0.107463
GO_CELLULAR_PROTEIN_CATABOLIC_PROCESS	227	1.3615	0	0.108368
GO_REGULATION_OF_HEART_GROWTH	40	1.36113	0	0.10816
GO_REGULATION_OF_CELLULAR_PROTEIN_CATABOLIC_PROCESS	80	1.35904	0	0.109123
GO_CELL_JUNCTION_ORGANIZATION	112	1.35842	0	0.108916
GO_CELLULAR_RESPONSE_TO_ALCOHOL	41	1.35799	0	0.108709
GO_REGULATION_OF_EPITHELIAL_CELL_APOPTOTIC_PROCESS	42	1.35724	0	0.110324
GO_REGULATION_OF_POSTTRANSCRIPTIONAL_GENE_SILENCING	43	1.35523	0	0.110869
GO_REGULATION_OF_INNATE_IMMUNE_RESPONSE	162	1.35458	0	0.111262
GO_GROWTH	332	1.35431	0	0.111617
GO_POSITIVE_REGULATION_OF_CELLULAR_COMPONENT_BIOGENESIS	161	1.3541	0	0.112125
GO_RNA_CATABOLIC_PROCESS	78	1.35324	0	0.114193
GO_REGULATION_OF_MEGAKARYOCYTE_DIFFERENTIATION	27	1.35209	0	0.115174
GO_ENDOPLASMIC_RETICULUM_TO_GOLGI_VESICLE_MEDIATED_TRANSPORT	23	1.35132	0	0.11496
GO_CELLULAR_RESPONSE_TO_DNA_DAMAGE_STIMULUS	285	1.35002	0	0.115251
GO_CYTOSKELETON_ORGANIZATION	302	1.34948	0	0.116457
GO_REGULATION_OF_INSULIN_SECRETION	68	1.34905	0	0.116241
GO_HEART_GROWTH	47	1.34893	0	0.116026
GO_RESPONSE_TO_BMP	63	1.34888	0	0.115812
GO_EAR_MORPHOGENESIS	32	1.34614	0	0.11782
GO_OSSIFICATION	153	1.34609	0	0.117604
GO_RESPONSE_TO_ORGANIC_CYCLIC_COMPOUND	391	1.34591	0	0.117862
GO_CELLULAR_RESPONSE_TO_HEAT	48	1.3458	0	0.117646
GO_CELL_ACTIVATION	485	1.34573	0	0.118564
GO_HUMORAL_IMMUNE_RESPONSE	67	1.34452	0	0.119442
GO_RESPONSE_TO_CADMIUM_ION	33	1.34406	0	0.120503
GO_REGULATION_OF_CELLULAR_CATABOLIC_PROCESS	255	1.34371	0	0.120865
GO_EMBRYONIC_ORGAN_DEVELOPMENT	134	1.34314	0	0.121659
GO_REGULATION_OF_POSTSYNAPTIC_MEMBRANE_NEUROTRANSMITTER_RECEPTOR_LEVELS	21	1.34295	0	0.121929
GO_MESENCHYMAL_CELL_DIFFERENTIATION	80	1.33992	0	0.123243
GO_REGULATION_OF_MUSCLE_ADAPTATION	40	1.3393	0	0.123598
GO_DNA_REPLICATION	114	1.33787	0	0.125068
GO_MESENCHYME_DEVELOPMENT	97	1.3372	0	0.125957
GO_OVARIAN_FOLLICLE_DEVELOPMENT	29	1.33654	0	0.126305
GO_NEGATIVE_REGULATION_OF_LEUKOCYTE_APOPTOTIC_PROCESS	29	1.33532	0	0.126541
GO_CARBOHYDRATE_TRANSMEMBRANE_TRANSPORT	44	1.33244	0	0.130262
GO_POSITIVE_REGULATION_OF_BLOOD_VESSEL_ENDOTHELIAL_CELL_MIGRATION	38	1.33165	0	0.13003
GO_POSITIVE_REGULATION_OF_EXTRINSIC_APOPTOTIC_SIGNALING_PATHWAY	27	1.33151	0	0.129798
GO_ACUTE_INFLAMMATORY_RESPONSE	34	1.33043	0	0.130136
GO_REGULATION_OF_ACUTE_INFLAMMATORY_RESPONSE	17	1.33019	0	0.129676
GO_REGULATION_OF_MYELOID_CELL_DIFFERENTIATION	97	1.32912	0	0.131553
GO_CELL_JUNCTION_ASSEMBLY	104	1.32857	0	0.131886
GO_HEMATOPOIETIC_PROGENITOR_CELL_DIFFERENTIATION	71	1.3281	0	0.132131
GO_RESPONSE_TO_ELECTRICAL_STIMULUS	18	1.32729	0	0.134139
GO_POSITIVE_REGULATION_OF_OSSIFICATION	40	1.32623	0	0.134907
GO_STRIATED_MUSCLE_CELL_PROLIFERATION	37	1.3251	0	0.135723
GO_RESPONSE_TO_ABIOTIC_STIMULUS	478	1.32441	0	0.135485
GO_RESPONSE_TO_HEAT	64	1.32392	0	0.136332
GO_NEURON_DEVELOPMENT	294	1.32304	0	0.138571
GO_REGULATION_OF_BEHAVIOR	17	1.32076	0	0.143493
GO_BETA_CATENIN_TCF_COMPLEX_ASSEMBLY	17	1.32027	0	0.142997
GO_REGULATION_OF_PHOSPHATIDYLINOSITOL_3_KINASE_SIGNALING	70	1.3199	0	0.143056
GO_NEURON_APOPTOTIC_PROCESS	116	1.31987	0	0.14281
GO_RESPONSE_TO_OXYGEN_LEVELS	189	1.31865	0	0.145197
GO_G_PROTEIN_COUPLED_RECEPTOR_SIGNALING_PATHWAY	308	1.31742	0	0.148158
GO_CELL_DIVISION	173	1.31656	0	0.148347
GO_POSITIVE_REGULATION_OF_CARDIAC_MUSCLE_CELL_PROLIFERATION	18	1.31638	0	0.150199
GO_FEMALE_SEX_DIFFERENTIATION	51	1.31588	0	0.149943
GO_REGULATION_OF_ION_TRANSMEMBRANE_TRANSPORT	159	1.31574	0	0.15015
GO_REGULATION_OF_DNA_TEMPLATED_TRANSCRIPTION_IN_RESPONSE_TO_STRESS	72	1.31302	0	0.153864
GO_REGULATION_OF_BODY_FLUID_LEVELS	192	1.31296	0	0.153603
GO_REGULATION_OF_MONONUCLEAR_CELL_MIGRATION	21	1.3129	0	0.153342
GO_EXECUTION_PHASE_OF_APOPTOSIS	32	1.31191	0	0.153625
GO_TEMPERATURE_HOMEOSTASIS	71	1.31047	0	0.156391
GO_NERVOUS_SYSTEM_PROCESS	278	1.30995	0	0.157504
GO_REGULATION_OF_MACROPHAGE_ACTIVATION	23	1.30806	0	0.162218
GO_NEGATIVE_REGULATION_OF_LIPID_LOCALIZATION	23	1.30762	0	0.162665
GO_PRODUCTION_OF_MOLECULAR_MEDIATOR_OF_IMMUNE_RESPONSE	82	1.30746	0	0.162657
GO_NEGATIVE_REGULATION_OF_RESPONSE_TO_CYTOKINE_STIMULUS	17	1.30704	0	0.163955
GO_CALCIUM_DEPENDENT_CELL_CELL_ADHESION_VIA_PLASMA_MEMBRANE_CELL_ADHESION_MOLECULES	25	1.3058	0	0.164585
GO_RESPONSE_TO_TEMPERATURE_STIMULUS	82	1.30539	0	0.165375
GO_POSITIVE_REGULATION_OF_LEUKOCYTE_DIFFERENTIATION	69	1.30524	0	0.165632
GO_REGULATION_OF_STEM_CELL_DIFFERENTIATION	49	1.30495	0	0.165785
GO_POSITIVE_REGULATION_OF_DEPHOSPHORYLATION	24	1.30485	0	0.165511
GO_VASCULAR_ENDOTHELIAL_GROWTH_FACTOR_RECEPTOR_SIGNALING_PATHWAY	57	1.30043	0	0.173188
GO_ANION_TRANSPORT	130	1.29992	0	0.172618
GO_NEGATIVE_REGULATION_OF_RNA_BIOSYNTHETIC_PROCESS	299	1.29976	0	0.17286
GO_INTRACELLULAR_PROTEIN_TRANSPORT	180	1.29869	0	0.173594
GO_ACTIN_FILAMENT_ORGANIZATION	108	1.29807	0	0.174278
GO_MRNA_METABOLIC_PROCESS	72	1.29717	0	0.174437
GO_POSITIVE_REGULATION_OF_CELL_ACTIVATION	141	1.29692	0	0.174642
GO_NEGATIVE_REGULATION_OF_TRANSPORT	136	1.29667	0	0.174358
GO_REGULATION_OF_DNA_REPLICATION	54	1.29588	0	0.174696
GO_REGULATION_OF_HEMATOPOIETIC_PROGENITOR_CELL_DIFFERENTIATION	41	1.29557	0	0.174413
GO_INNER_EAR_MORPHOGENESIS	28	1.29487	0	0.176228
GO_RESPONSE_TO_STEROL	15	1.29457	0	0.176562
GO_REGULATION_OF_RESPONSE_TO_INTERFERON_GAMMA	16	1.29429	0	0.177279
GO_REGULATION_OF_CHROMOSOME_ORGANIZATION	112	1.29398	0	0.177962
GO_COAGULATION	145	1.29373	0	0.177676
GO_CELLULAR_RESPONSE_TO_PEPTIDE	173	1.29219	0	0.180614
GO_EMBRYO_DEVELOPMENT_ENDING_IN_BIRTH_OR_EGG_HATCHING	186	1.29152	0	0.181695
GO_REGULATION_OF_NEUROTRANSMITTER_RECEPTOR_ACTIVITY	24	1.29071	0	0.183138
GO_REGULATION_OF_CELL_CYCLE	400	1.28947	0	0.184379
GO_HEART_TRABECULA_MORPHOGENESIS	17	1.28874	0	0.184086
GO_POSITIVE_REGULATION_OF_CYTOKINE_PRODUCTION	165	1.28747	0	0.185211
GO_REGULATION_OF_MEMBRANE_POTENTIAL	151	1.28721	0	0.185933
GO_NEGATIVE_REGULATION_OF_MULTICELLULAR_ORGANISMAL_PROCESS	354	1.28622	0	0.186545
GO_MULTICELLULAR_ORGANISMAL_HOMEOSTASIS	157	1.2861	0	0.186249
GO_ORGANELLE_FISSION	138	1.28525	0	0.185955
GO_NEGATIVE_REGULATION_OF_EPITHELIAL_CELL_PROLIFERATION	46	1.28457	0	0.186739
GO_PROTEASOMAL_PROTEIN_CATABOLIC_PROCESS	153	1.28417	0	0.187455
GO_TAXIS	274	1.28404	0	0.187663
GO_CENTRAL_NERVOUS_SYSTEM_DEVELOPMENT	306	1.28388	0	0.187369
GO_REGULATION_OF_MULTICELLULAR_ORGANISM_GROWTH	32	1.2833	0	0.18748
GO_POSITIVE_REGULATION_OF_PROTEOLYSIS	133	1.28242	0	0.189943
GO_INFLAMMATORY_RESPONSE	285	1.28221	0	0.190222
GO_REGULATION_OF_LYMPHOCYTE_MIGRATION	29	1.28195	0	0.189631
GO_NEGATIVE_REGULATION_OF_ESTABLISHMENT_OF_PROTEIN_LOCALIZATION	45	1.28129	0	0.190224
GO_NEGATIVE_REGULATION_OF_WNT_SIGNALING_PATHWAY	79	1.2809	0	0.189929
GO_NOTCH_SIGNALING_PATHWAY	62	1.28017	0	0.190455
GO_POSITIVE_REGULATION_OF_INTRACELLULAR_SIGNAL_TRANSDUCTION	449	1.27901	0	0.191444
GO_DEFENSE_RESPONSE_TO_BACTERIUM	44	1.27892	0	0.191986
GO_NEGATIVE_REGULATION_OF_NEURON_APOPTOTIC_PROCESS	68	1.27753	0	0.193658
GO_PROTEIN_PROCESSING	45	1.27727	0	0.194194
GO_REGULATION_OF_G_PROTEIN_COUPLED_RECEPTOR_SIGNALING_PATHWAY	58	1.27654	0	0.1952
GO_SYNAPTIC_VESICLE_CYCLE	41	1.27651	0	0.194901
GO_CELLULAR_RESPONSE_TO_ORGANIC_CYCLIC_COMPOUND	224	1.2764	0	0.194603
GO_RESPONSE_TO_RADIATION	189	1.27582	0	0.195209
GO_INTERLEUKIN_1_BETA_PRODUCTION	24	1.27499	0	0.19659
GO_FOREBRAIN_DEVELOPMENT	120	1.27497	0	0.196291
GO_REGULATION_OF_MULTI_ORGANISM_PROCESS	105	1.2748	0	0.195993
GO_ADENYLATE_CYCLASE_ACTIVATING_G_PROTEIN_COUPLED_RECEPTOR_SIGNALING_PATHWAY	38	1.27461	0	0.196181
GO_T_CELL_HOMEOSTASIS	18	1.27423	0	0.195588
GO_NUCLEOTIDE_EXCISION_REPAIR_DNA_GAP_FILLING	21	1.27389	0	0.196651
GO_MEIOTIC_CELL_CYCLE_PROCESS	51	1.27346	0	0.19773
GO_REGULATION_OF_ION_TRANSPORT	214	1.27334	0	0.198323
GO_DEVELOPMENT_OF_PRIMARY_FEMALE_SEXUAL_CHARACTERISTICS	44	1.27324	0	0.198414
GO_POSITIVE_REGULATION_OF_INTRACELLULAR_PROTEIN_TRANSPORT	54	1.27285	0	0.198116
GO_PEPTIDYL_AMINO_ACID_MODIFICATION	438	1.27279	0	0.198299
GO_TRANSMISSION_OF_NERVE_IMPULSE	32	1.27247	0	0.198002
GO_REGULATION_OF_NUCLEOBASE_CONTAINING_COMPOUND_METABOLIC_PROCESS	141	1.27224	0	0.198633
GO_LEUKOCYTE_MIGRATION	191	1.27108	0	0.202006
GO_PROTEIN_POLYUBIQUITINATION	100	1.27042	0	0.203853
GO_CHEMOKINE_PRODUCTION	30	1.26948	0	0.205355
GO_FACE_DEVELOPMENT	21	1.26912	0	0.205928
GO_NEGATIVE_REGULATION_OF_PROTEIN_METABOLIC_PROCESS	307	1.26847	0	0.206544
GO_DEVELOPMENTAL_CELL_GROWTH	71	1.26791	0	0.206377
GO_DIVALENT_INORGANIC_CATION_TRANSPORT	150	1.26715	0	0.208316
GO_CARDIAC_VENTRICLE_DEVELOPMENT	45	1.26668	0	0.208009
GO_POSITIVE_REGULATION_OF_CYTOKINE_SECRETION	38	1.26432	0	0.211847
GO_MODIFICATION_DEPENDENT_MACROMOLECULE_CATABOLIC_PROCESS	211	1.26404	0	0.211535
GO_IN_UTERO_EMBRYONIC_DEVELOPMENT	114	1.26354	0	0.212227
GO_RESPONSE_TO_ALCOHOL	118	1.26349	0	0.211916
GO_BONE_REMODELING	32	1.26297	0	0.213292
GO_REGULATION_OF_WNT_SIGNALING_PATHWAY	136	1.26295	0	0.212981
GO_NEGATIVE_REGULATION_OF_EPITHELIAL_CELL_MIGRATION	23	1.26261	0	0.213879
GO_REGULATION_OF_SECRETION	224	1.26245	0	0.213963
GO_REGULATION_OF_ACTIN_FILAMENT_BASED_PROCESS	119	1.26196	0	0.214777
GO_REGULATION_OF_UBIQUITIN_DEPENDENT_PROTEIN_CATABOLIC_PROCESS	59	1.26176	0	0.214466
GO_NEGATIVE_REGULATION_OF_G_PROTEIN_COUPLED_RECEPTOR_SIGNALING_PATHWAY	16	1.26108	0	0.213911
GO_RESPONSE_TO_MORPHINE	17	1.26042	0	0.214534
GO_RESPONSE_TO_AMMONIUM_ION	58	1.26	0	0.213919
GO_NEGATIVE_REGULATION_OF_GROWTH	86	1.25982	0	0.214413
GO_ANTERIOR_POSTERIOR_PATTERN_SPECIFICATION	53	1.25967	0	0.214106
GO_SUBSTRATE_ADHESION_DEPENDENT_CELL_SPREADING	38	1.25907	0	0.215115
GO_HORMONE_TRANSPORT	107	1.25894	0	0.215236
GO_ERK1_AND_ERK2_CASCADE	154	1.25893	0	0.21493
GO_MUSCLE_ORGAN_DEVELOPMENT	143	1.25892	0	0.214625
GO_POSITIVE_REGULATION_OF_ENDOTHELIAL_CELL_MIGRATION	58	1.25776	0	0.217525
GO_POSITIVE_REGULATION_OF_T_HELPER_1_TYPE_IMMUNE_RESPONSE	15	1.25749	0	0.217217
GO_NEGATIVE_REGULATION_OF_PROTEIN_CATABOLIC_PROCESS	44	1.25681	0	0.218153
GO_DNA_TEMPLATED_TRANSCRIPTION_ELONGATION	41	1.25647	0	0.217845
GO_POSITIVE_REGULATION_OF_TRANSPORT	292	1.25589	0	0.217538
GO_BASE_EXCISION_REPAIR	24	1.25508	0	0.217712
GO_POSITIVE_REGULATION_OF_LYMPHOCYTE_ACTIVATION	124	1.25461	0	0.21859
GO_EPIDERMIS_DEVELOPMENT	87	1.25398	0	0.219476
GO_RAS_PROTEIN_SIGNAL_TRANSDUCTION	150	1.25294	0	0.21953
GO_INTRACELLULAR_TRANSPORT	285	1.25278	0	0.220032
GO_PEPTIDE_SECRETION	176	1.24829	0	0.227174
GO_REGULATION_OF_RAS_PROTEIN_SIGNAL_TRANSDUCTION	81	1.24686	0	0.229139
GO_FOAM_CELL_DIFFERENTIATION	19	1.24634	0	0.22964
GO_LEUKOCYTE_CHEMOTAXIS	109	1.24456	0	0.231319
GO_REGULATION_OF_RESPONSE_TO_EXTERNAL_STIMULUS	261	1.24399	0	0.231941
GO_REGULATION_OF_ERYTHROCYTE_DIFFERENTIATION	15	1.24397	0	0.231622
GO_TOLL_LIKE_RECEPTOR_SIGNALING_PATHWAY	58	1.24394	0	0.231304
GO_POSITIVE_REGULATION_OF_PROTEIN_SERINE_THREONINE_KINASE_ACTIVITY	192	1.2439	0	0.230987
GO_CELLULAR_MACROMOLECULE_LOCALIZATION	355	1.24387	0	0.230355
GO_PROTEIN_K63_LINKED_UBIQUITINATION	19	1.24362	0	0.230782
GO_POSITIVE_REGULATION_OF_MITOTIC_CELL_CYCLE	77	1.24316	0	0.233669
GO_PROTEIN_FOLDING	41	1.24287	0	0.234442
GO_ODONTOGENESIS_OF_DENTIN_CONTAINING_TOOTH	38	1.24218	0	0.236209
GO_CIRCADIAN_RHYTHM	86	1.24212	0	0.235888
GO_REGULATION_OF_ENDOTHELIAL_CELL_MIGRATION	78	1.24149	0	0.236326
GO_POSITIVE_REGULATION_OF_ORGAN_GROWTH	29	1.2392	0	0.239725
GO_NEGATIVE_REGULATION_OF_DNA_BIOSYNTHETIC_PROCESS	17	1.23741	0	0.24316
GO_PROTEIN_DEPHOSPHORYLATION	102	1.23707	0	0.242505
GO_NEGATIVE_REGULATION_OF_MOLECULAR_FUNCTION	322	1.23479	0	0.247148
GO_REGULATION_OF_SMALL_GTPASE_MEDIATED_SIGNAL_TRANSDUCTION	101	1.23445	0	0.247996
GO_REGULATION_OF_HYDROLASE_ACTIVITY	380	1.23433	0	0.247663
GO_CELLULAR_RESPONSE_TO_OXYGEN_CONTAINING_COMPOUND	452	1.23416	0	0.247429
GO_EPITHELIUM_DEVELOPMENT	367	1.23376	0	0.247871
GO_MICROTUBULE_CYTOSKELETON_ORGANIZATION	111	1.23372	0	0.247541

## Sheet: DDR2
NAME	SIZE	ES	NOM p-val	FDR q-val
GO_SERINE_PHOSPHORYLATION_OF_STAT_PROTEIN	22	0.610196	0	0
GO_REGULATION_OF_CIRCADIAN_RHYTHM	50	0.472905	0	0
GO_LIPOPOLYSACCHARIDE_MEDIATED_SIGNALING_PATHWAY	25	0.53668	0	0
GO_REGULATION_OF_PEPTIDYL_SERINE_PHOSPHORYLATION_OF_STAT_PROTEIN	20	0.602644	0	0
GO_MITOTIC_G1_S_TRANSITION_CHECKPOINT	26	0.654229	0	0
GO_REGULATION_OF_VIRAL_LIFE_CYCLE	21	0.607111	0	0
GO_NUCLEOTIDE_BINDING_DOMAIN_LEUCINE_RICH_REPEAT_CONTAINING_RECEPTOR_SIGNALING_PATHWAY	23	0.525464	0	0
GO_REGULATION_OF_MYELOID_LEUKOCYTE_DIFFERENTIATION	53	0.457683	0	0
GO_MICROTUBULE_ORGANIZING_CENTER_ORGANIZATION	23	0.587167	0	0
GO_MODULATION_OF_PROCESS_OF_OTHER_ORGANISM	37	0.422561	0	0
GO_MYELOID_CELL_APOPTOTIC_PROCESS	16	0.508043	0	0
GO_VESICLE_LOCALIZATION	47	0.452833	0	0
GO_REGULATION_OF_CELL_SUBSTRATE_ADHESION	84	0.36416	0	0
GO_CELLULAR_RESPONSE_TO_MOLECULE_OF_BACTERIAL_ORIGIN	92	0.398637	0	0
GO_RECEPTOR_INTERNALIZATION	33	0.502135	0	0
GO_REGULATION_OF_LIPID_STORAGE	19	0.476067	0	0.0105315
GO_REGULATION_OF_RECEPTOR_SIGNALING_PATHWAY_VIA_STAT	87	0.39047	0	0.009912
GO_PHOSPHATIDYLINOSITOL_ACYL_CHAIN_REMODELING	15	0.451224	0	0.00936133
GO_HISTONE_H3_ACETYLATION	20	0.454513	0	0.00886863
GO_RECEPTOR_METABOLIC_PROCESS	59	0.457653	0	0.0140494
GO_REGULATION_OF_VIRAL_GENOME_REPLICATION	15	0.581678	0	0.0133804
GO_REGULATION_OF_CYCLASE_ACTIVITY	18	0.527163	0	0.0127722
GO_POSITIVE_REGULATION_OF_MACROAUTOPHAGY	24	0.502641	0	0.0171074
GO_REGULATION_OF_MYELOID_CELL_DIFFERENTIATION	87	0.409581	0	0.0382531
GO_MICROTUBULE_POLYMERIZATION_OR_DEPOLYMERIZATION	30	0.499929	0	0.0367229
GO_RESPONSE_TO_ELECTRICAL_STIMULUS	15	0.530257	0	0.0592807
GO_NEGATIVE_REGULATION_OF_CELL_CYCLE_G1_S_PHASE_TRANSITION	35	0.547254	0	0.0612511
GO_PROTEIN_DEPOLYMERIZATION	19	0.517042	0	0.0570269
GO_CELLULAR_PROTEIN_COMPLEX_DISASSEMBLY	19	0.517042	0	0.0590636
GO_CELLULAR_DEFENSE_RESPONSE	18	0.520567	0	0.0639982
GO_EMBRYO_IMPLANTATION	21	0.449329	0	0.0619337
GO_REGULATION_OF_PROTEIN_DEPOLYMERIZATION	17	0.568666	0	0.0751882
GO_POSITIVE_REGULATION_OF_CELL_CYCLE_ARREST	27	0.549668	0	0.0729097
GO_REGULATION_OF_CELL_ADHESION_MEDIATED_BY_INTEGRIN	26	0.420182	0	0.0707653
GO_CELL_MATURATION	43	0.394893	0	0.0867432
GO_ACUTE_PHASE_RESPONSE	17	0.585718	0	0.0870465
GO_REGULATION_OF_MACROPHAGE_DERIVED_FOAM_CELL_DIFFERENTIATION	17	0.572475	0	0.0846939
GO_RESPONSE_TO_DSRNA	26	0.497539	0	0.0824651
GO_BASE_EXCISION_REPAIR	24	0.529638	0	0.0803506
GO_REGULATION_OF_AUTOPHAGY_OF_MITOCHONDRION	18	0.578894	0	0.0783419
GO_NEGATIVE_REGULATION_OF_OSTEOBLAST_DIFFERENTIATION	16	0.390117	0	0.0883448
GO_CELL_ADHESION_MEDIATED_BY_INTEGRIN	43	0.36807	0	0.0862414
GO_NATURAL_KILLER_CELL_ACTIVATION_INVOLVED_IN_IMMUNE_RESPONSE	17	0.542651	0	0.0842358
GO_NEGATIVE_REGULATION_OF_HORMONE_SECRETION	18	0.409137	0	0.0845409
GO_POSITIVE_REGULATION_OF_EPITHELIAL_TO_MESENCHYMAL_TRANSITION	29	0.474414	0	0.0864067
GO_REGULATION_OF_MICROTUBULE_POLYMERIZATION	16	0.5562	0	0.0845283
GO_RECEPTOR_MEDIATED_ENDOCYTOSIS	60	0.395747	0	0.0848078
GO_CYTOKINE_METABOLIC_PROCESS	33	0.41906	0.25	0.0876224
GO_POSITIVE_REGULATION_OF_NITRIC_OXIDE_METABOLIC_PROCESS	18	0.446693	0	0.0858342
GO_ERBB2_SIGNALING_PATHWAY	23	0.371997	0	0.0841175
GO_POSITIVE_REGULATION_OF_MYELOID_CELL_DIFFERENTIATION	48	0.4616	0	0.0846241
GO_REGULATION_OF_TUMOR_NECROSIS_FACTOR_MEDIATED_SIGNALING_PATHWAY	24	0.501216	0.2	0.0899125
GO_MESENCHYME_MORPHOGENESIS	30	0.312537	0	0.088216
GO_ANOIKIS	20	0.472041	0	0.0928233
GO_HISTONE_H3_DEACETYLATION	19	0.521767	0	0.0938352
GO_MICROTUBULE_POLYMERIZATION	26	0.485565	0	0.0921596
GO_CIRCADIAN_RHYTHM	95	0.313754	0	0.0905428
GO_RECEPTOR_SIGNALING_PATHWAY_VIA_STAT	100	0.338335	0	0.0908775
GO_RHYTHMIC_PROCESS	133	0.331647	0	0.0893372
GO_SMOOTH_MUSCLE_CELL_MIGRATION	28	0.556465	0	0.0878482
GO_DNA_DAMAGE_RESPONSE_SIGNAL_TRANSDUCTION_BY_P53_CLASS_MEDIATOR	39	0.455642	0	0.0864081
GO_DENDRITIC_CELL_MIGRATION	19	0.630065	0	0.0850144
GO_NEGATIVE_REGULATION_OF_CELL_SUBSTRATE_ADHESION	21	0.466328	0	0.0852151
GO_MUSCLE_CELL_MIGRATION	31	0.525656	0	0.087274
GO_REGULATION_OF_MICROTUBULE_BASED_PROCESS	50	0.410586	0	0.0984029
GO_REGULATION_OF_MICROTUBULE_CYTOSKELETON_ORGANIZATION	44	0.471155	0	0.108606
GO_REGULATION_OF_CELL_SUBSTRATE_JUNCTION_ORGANIZATION	26	0.422798	0	0.114819
GO_REGULATION_OF_OSTEOCLAST_DIFFERENTIATION	31	0.452073	0	0.113131
GO_CYTOSKELETON_DEPENDENT_INTRACELLULAR_TRANSPORT	35	0.410787	0.166667	0.111491
GO_SOMATIC_DIVERSIFICATION_OF_IMMUNE_RECEPTORS	34	0.404135	0	0.117123
GO_POSITIVE_REGULATION_OF_RECEPTOR_SIGNALING_PATHWAY_VIA_STAT	58	0.360772	0	0.123898
GO_DEFENSE_RESPONSE_TO_BACTERIUM	46	0.333465	0	0.13527
GO_POSITIVE_REGULATION_OF_PROTEIN_TYROSINE_KINASE_ACTIVITY	30	0.495438	0	0.135725
GO_HISTONE_DEACETYLATION	35	0.45694	0	0.145903
GO_SENSORY_PERCEPTION_OF_PAIN	30	0.432786	0	0.14689
GO_POSITIVE_REGULATION_OF_INTRACELLULAR_TRANSPORT	86	0.364781	0	0.146404
GO_CELLULAR_RESPONSE_TO_OSMOTIC_STRESS	16	0.511652	0	0.147553
GO_REGULATION_OF_CHROMATIN_ORGANIZATION	50	0.405356	0	0.147821
GO_POSITIVE_REGULATION_OF_LYMPHOCYTE_CHEMOTAXIS	16	0.457041	0	0.150743
GO_REGULATION_OF_INTRACELLULAR_TRANSPORT	114	0.340763	0	0.148859
GO_AUTOPHAGY_OF_MITOCHONDRION	20	0.567043	0	0.155191
GO_POSITIVE_REGULATION_OF_PEPTIDYL_TYROSINE_PHOSPHORYLATION	111	0.339057	0	0.162494
GO_ENDOCYTOSIS	128	0.359332	0	0.162567
GO_RESPONSE_TO_MINERALOCORTICOID	18	0.578495	0	0.161971
GO_REGULATION_OF_HISTONE_MODIFICATION	44	0.398238	0	0.160065
GO_POSITIVE_REGULATION_OF_AUTOPHAGY	40	0.388243	0	0.158204
GO_DEFENSE_RESPONSE_TO_VIRUS	70	0.283599	0	0.157678
GO_PHOSPHOLIPASE_C_ACTIVATING_G_PROTEIN_COUPLED_RECEPTOR_SIGNALING_PATHWAY	22	0.558872	0	0.171931
GO_RESPONSE_TO_INTERLEUKIN_4	19	0.408674	0	0.17
GO_POSITIVE_REGULATION_OF_REACTIVE_OXYGEN_SPECIES_BIOSYNTHETIC_PROCESS	21	0.483131	0	0.180604
GO_REGULATION_OF_GLIOGENESIS	48	0.327434	0	0.193173
GO_PROTEIN_ADP_RIBOSYLATION	23	0.410061	0.166667	0.192905
GO_FOCAL_ADHESION_ASSEMBLY	37	0.385057	0	0.201135
GO_DETECTION_OF_LIGHT_STIMULUS	18	0.486984	0	0.201074
GO_PLACENTA_DEVELOPMENT	61	0.30802	0	0.201601
GO_RESPONSE_TO_NICOTINE	22	0.444067	0	0.204591
GO_RECEPTOR_BIOSYNTHETIC_PROCESS	15	0.437551	0	0.213086
GO_REGULATION_OF_EXTRACELLULAR_MATRIX_ORGANIZATION	15	0.482808	0	0.21475
GO_PLATELET_DEGRANULATION	37	0.371481	0.125	0.213567
GO_DNA_PACKAGING	21	0.457441	0	0.212803
GO_SYNAPTIC_TRANSMISSION_GABAERGIC	19	0.403753	0	0.216138
GO_REGULATION_OF_AUTOPHAGY	97	0.309894	0	0.215364
GO_NEURON_PROJECTION_EXTENSION	52	0.427436	0	0.222133
GO_PEPTIDYL_SERINE_MODIFICATION	178	0.337736	0	0.223984
GO_RESPONSE_TO_NERVE_GROWTH_FACTOR	22	0.42329	0	0.229391
GO_CELLULAR_RESPONSE_TO_CADMIUM_ION	20	0.475508	0	0.229443
GO_CELLULAR_RESPONSE_TO_IONIZING_RADIATION	34	0.390757	0	0.227299
GO_CYTOSOLIC_TRANSPORT	19	0.473979	0.142857	0.227003
GO_OVULATION_CYCLE_PROCESS	19	0.469508	0	0.225929
GO_LIVER_REGENERATION	18	0.557971	0	0.227644
GO_REGULATION_OF_BLOOD_PRESSURE	50	0.272764	0	0.227811
GO_ENDOCARDIAL_CUSHION_DEVELOPMENT	22	0.336417	0	0.225777
GO_POSITIVE_REGULATION_OF_MYELOID_LEUKOCYTE_DIFFERENTIATION	31	0.475801	0	0.223779
GO_POSITIVE_REGULATION_OF_WOUND_HEALING	16	0.488396	0	0.223294
GO_TOLL_LIKE_RECEPTOR_SIGNALING_PATHWAY	59	0.3286	0	0.222479
GO_ANTIGEN_PROCESSING_AND_PRESENTATION_OF_PEPTIDE_OR_POLYSACCHARIDE_ANTIGEN_VIA_MHC_CLASS_II	27	0.40973	0	0.223343
GO_POSITIVE_REGULATION_OF_I_KAPPAB_KINASE_NF_KAPPAB_SIGNALING	70	0.319529	0	0.22323
GO_INTERACTION_WITH_HOST	59	0.368594	0	0.232308
GO_MYELOID_LEUKOCYTE_DIFFERENTIATION	89	0.343467	0	0.23128
GO_REGULATION_OF_NIK_NF_KAPPAB_SIGNALING	46	0.349694	0	0.229353
GO_ANTIMICROBIAL_HUMORAL_RESPONSE	21	0.427779	0	0.237573
GO_TUMOR_NECROSIS_FACTOR_BIOSYNTHETIC_PROCESS	19	0.43056	0	0.237908
GO_SIGNAL_TRANSDUCTION_BY_P53_CLASS_MEDIATOR	101	0.310626	0	0.236868
GO_DEVELOPMENT_OF_PRIMARY_FEMALE_SEXUAL_CHARACTERISTICS	45	0.381652	0	0.235745
GO_B_CELL_PROLIFERATION	64	0.302956	0	0.245042
GO_CIRCADIAN_REGULATION_OF_GENE_EXPRESSION	35	0.360914	0	0.24399
GO_OVARIAN_FOLLICLE_DEVELOPMENT	30	0.449561	0	0.244164
GO_DNA_RECOMBINATION	81	0.329309	0	0.242256
GO_MUSCLE_ADAPTATION	50	0.38888	0.2	0.24842
GO_ANTIMICROBIAL_HUMORAL_IMMUNE_RESPONSE_MEDIATED_BY_ANTIMICROBIAL_PEPTIDE	18	0.474202	0	0.246632
