# Supplementary material for: Growth factor signaling predicts therapy resistance mechanisms and defines neuroblastoma subtypes
Source: Oncogene. 2021 Sep 23;40(44):6258–72. doi: 10.1038/s41388-021-02018-7 (PMC8566230; doi:10.1038/s41388-021-02018-7)
Supplement: Supplementary file 8 — Table S7 [file 41388_2021_2018_MOESM8_ESM.xlsx]

## Sheet: EPOR top 100
	NB data set	Versteeg				NRC				Kocak				For all data sets
Gene set name	GO identifier	unfav	fav	not sign	prognostic score	unfav	fav	not sign	prognostic score	high	low	not sign	prognostic score	Mean	P value	q value
GO_BASE_EXCISION_REPAIR	GO:0006284	18	0	19	1	11	1	15	0.916667	23	3	13	0.884615	0.9333	2e-06	0.00016
GO_NON_RECOMBINATIONAL_REPAIR	GO:0000726	17	2	35	0.894737	13	0	22	1	33	6	28	0.846154	0.9133	6e-06	0.000231
GO_DOUBLE_STRAND_BREAK_REPAIR	GO:0006302	52	2	86	0.962963	41	3	53	0.931818	89	18	48	0.831776	0.9067	9e-06	0.000231
GO_INTERSTRAND_CROSS_LINK_REPAIR	GO:0036297	11	0	24	1	12	1	20	0.923077	22	7	12	0.758621	0.8933	1.8e-05	0.00035
GO_TRANSCRIPTION_COUPLED_NUCLEOTIDE_EXCISION_REPAIR	GO:0006283	23	2	46	0.92	16	2	27	0.888889	41	10	20	0.803922	0.87	5.9e-05	0.000911
GO_NEGATIVE_REGULATION_OF_DNA_REPLICATION	GO:0008156	21	2	28	0.913043	17	3	23	0.85	30	6	17	0.833333	0.8633	8.1e-05	0.001051
GO_RNA_SPLICING_VIA_TRANSESTERIFICATION_REACTIONS	GO:0000375	90	11	143	0.891089	64	11	108	0.853333	148	29	81	0.836158	0.86	9.5e-05	0.001057
GO_NUCLEOTIDE_EXCISION_REPAIR	GO:0006289	37	4	65	0.902439	27	4	45	0.870968	60	18	32	0.769231	0.8467	0.000178	0.001571
GO_DNA_REPAIR	GO:0006281	145	18	253	0.889571	118	20	176	0.855072	246	70	138	0.778481	0.8433	0.000208	0.001571
GO_DNA_BIOSYNTHETIC_PROCESS	GO:0071897	45	7	57	0.865385	36	6	48	0.857143	63	16	33	0.797468	0.8433	0.000208	0.001571
GO_SNRNA_METABOLIC_PROCESS	GO:0016073	26	4	43	0.866667	14	3	41	0.823529	44	9	24	0.830189	0.84	0.000242	0.001571
GO_GENE_SILENCING_BY_RNA	GO:0031047	38	3	65	0.926829	28	7	44	0.8	67	18	47	0.788235	0.84	0.000242	0.001571
GO_NUCLEOTIDE_EXCISION_REPAIR_DNA_GAP_FILLING	GO:0006297	9	1	14	0.9	9	1	8	0.9	15	6	3	0.714286	0.8367	0.000282	0.001687
GO_DNA_SYNTHESIS_INVOLVED_IN_DNA_REPAIR	GO:0000731	28	5	37	0.848485	26	4	31	0.866667	38	12	21	0.76	0.8267	0.00044	0.002445
GO_DNA_METABOLIC_PROCESS	GO:0006259	233	31	395	0.882576	192	43	285	0.817021	376	122	220	0.75502	0.82	0.000588	0.003051
GO_NUCLEOTIDE_EXCISION_REPAIR_DNA_INCISION	GO:0033683	13	2	23	0.866667	12	2	13	0.857143	21	8	9	0.724138	0.8167	0.000679	0.003106
GO_CELLULAR_RESPONSE_TO_INTERLEUKIN_4	GO:0071353	6	0	18	1	5	0	10	1	5	6	14	0.454545	0.8167	0.000679	0.003106
GO_RNA_SPLICING	GO:0008380	116	20	191	0.852941	80	20	152	0.8	185	48	119	0.793991	0.8133	0.000782	0.00338
GO_NCRNA_TRANSCRIPTION	GO:0098781	30	5	44	0.857143	13	4	46	0.764706	45	11	28	0.803571	0.8067	0.001034	0.004022
GO_MEIOTIC_CHROMOSOME_SEGREGATION	GO:0045132	18	3	32	0.857143	16	4	29	0.8	28	10	21	0.736842	0.8	0.00136	0.005037
GO_REGULATION_OF_ENDOTHELIAL_CELL_CHEMOTAXIS	GO:2001026	2	0	14	1	3	1	11	0.75	5	3	9	0.625	0.7933	0.001779	0.006288
GO_GENE_SILENCING	GO:0016458	51	10	96	0.836066	41	12	71	0.773585	104	32	62	0.764706	0.79	0.00203	0.006864
GO_REGULATION_OF_RNA_STABILITY	GO:0043487	38	8	82	0.826087	32	7	65	0.820513	60	26	50	0.697674	0.7833	0.002633	0.008533
GO_EMBRYONIC_DIGESTIVE_TRACT_DEVELOPMENT	GO:0048566	7	2	22	0.777778	8	1	18	0.888889	10	5	18	0.666667	0.78	0.002993	0.009311
GO_MITOTIC_SPINDLE_ORGANIZATION	GO:0007052	27	9	27	0.75	21	5	27	0.807692	31	18	18	0.632653	0.73	0.017339	0.043497
GO_INTRINSIC_APOPTOTIC_SIGNALING_PATHWAY_BY_P53_CLASS_MEDIATOR	GO:0072332	13	4	34	0.764706	11	3	31	0.785714	22	13	16	0.628571	0.7267	0.01928	0.046857
GO_PEPTIDYL_LYSINE_MODIFICATION	GO:0018205	71	23	175	0.755319	62	26	132	0.704545	139	59	103	0.70202	0.72	0.023744	0.055956
GO_POSITIVE_REGULATION_OF_CELL_DIVISION	GO:0051781	28	9	73	0.756757	28	10	67	0.736842	43	26	59	0.623188	0.7067	0.035424	0.078712
GO_RESPONSE_TO_X_RAY	GO:0010165	11	3	16	0.785714	7	4	10	0.636364	15	7	8	0.681818	0.7033	0.039018	0.082011
GO_REGULATION_OF_POSITIVE_CHEMOTAXIS	GO:0050926	4	1	17	0.8	5	1	14	0.833333	5	6	13	0.454545	0.6933	0.051714	0.095758
GO_NIK_NF_KAPPAB_SIGNALING	GO:0038061	15	5	58	0.75	12	4	46	0.75	28	21	33	0.571429	0.69	0.056653	0.102462
GO_CHROMATIN_MODIFICATION	GO:0016568	126	51	298	0.711864	106	52	220	0.670886	215	121	186	0.639881	0.6733	0.087598	0.13903
GO_REGULATION_OF_GLIAL_CELL_DIFFERENTIATION	GO:0045685	8	4	40	0.666667	5	2	40	0.714286	15	10	32	0.6	0.66	0.121188	0.174534
GO_ANTIGEN_PROCESSING_AND_PRESENTATION_OF_EXOGENOUS_PEPTIDE_ANTIGEN_VIA_MHC_CLASS_I	GO:0042590	11	4	45	0.733333	8	3	33	0.727273	19	18	27	0.513514	0.6567	0.130997	0.18523
GO_DEOXYRIBONUCLEOTIDE_METABOLIC_PROCESS	GO:0009262	9	3	20	0.75	6	4	17	0.6	14	9	11	0.608696	0.6533	0.141413	0.192942
GO_PROTEIN_ACETYLATION	GO:0006473	22	10	74	0.6875	19	11	56	0.633333	42	28	50	0.6	0.64	0.189543	0.249843
GO_REGULATION_OF_MRNA_METABOLIC_PROCESS	GO:1903311	28	15	59	0.651163	22	13	47	0.628571	51	29	37	0.6375	0.64	0.189543	0.249843
GO_COVALENT_CHROMATIN_MODIFICATION	GO:0016569	72	37	195	0.66055	64	37	145	0.633663	132	83	115	0.613953	0.6333	0.217734	0.273115
GO_REGULATION_OF_SYMBIOSIS_ENCOMPASSING_MUTUALISM_THROUGH_PARASITISM	GO:0043903	36	8	141	0.818182	18	13	117	0.580645	56	62	83	0.474576	0.6233	0.265498	0.303644
GO_MODULATION_OF_TRANSCRIPTION_IN_OTHER_ORGANISM_INVOLVED_IN_SYMBIOTIC_INTERACTION	GO:0052312	2	1	18	0.666667	3	1	12	0.75	7	9	6	0.4375	0.62	0.282921	0.314325
GO_PROTEIN_ACYLATION	GO:0043543	28	17	89	0.622222	25	14	73	0.641026	51	36	63	0.586207	0.6167	0.301105	0.325236
GO_REGENERATION	GO:0031099	27	9	105	0.75	21	13	91	0.617647	36	47	73	0.433735	0.6	0.403492	0.402302
GO_RESPONSE_TO_FIBROBLAST_GROWTH_FACTOR	GO:0071774	19	12	71	0.612903	16	13	63	0.551724	34	19	61	0.641509	0.6	0.403492	0.402302
GO_RESPONSE_TO_AXON_INJURY	GO:0048678	11	4	30	0.733333	9	5	27	0.642857	11	15	20	0.423077	0.5967	0.426234	0.414353
GO_NEGATIVE_REGULATION_OF_MULTI_ORGANISM_PROCESS	GO:0043901	21	5	103	0.807692	15	12	87	0.555556	29	49	67	0.371795	0.58	0.550612	0.509775
GO_MAINTENANCE_OF_CELL_NUMBER	GO:0098727	22	12	85	0.647059	14	13	73	0.518519	41	33	56	0.554054	0.5733	0.604952	0.540772
GO_SOMATIC_STEM_CELL_POPULATION_MAINTENANCE	GO:0035019	11	7	39	0.611111	7	6	34	0.538462	20	17	28	0.540541	0.5633	0.690671	0.603522
GO_REGULATION_OF_RESPONSE_TO_INTERFERON_GAMMA	GO:0060330	2	0	20	1	1	2	12	0.333333	4	7	11	0.363636	0.5633	0.690671	0.603522
GO_REGULATION_OF_BLOOD_VESSEL_ENDOTHELIAL_CELL_MIGRATION	GO:0043535	8	2	38	0.8	5	4	32	0.555556	7	16	27	0.304348	0.5533	0.780571	0.659837
GO_REGULATION_OF_FATTY_ACID_TRANSPORT	GO:2000191	3	1	20	0.75	4	6	12	0.4	6	6	15	0.5	0.55	0.811275	0.678418
GO_REGULATION_OF_MYOTUBE_DIFFERENTIATION	GO:0010830	7	2	37	0.777778	4	4	32	0.5	10	18	27	0.357143	0.5467	0.842273	0.689511
GO_POSITIVE_REGULATION_OF_B_CELL_ACTIVATION	GO:0050871	14	2	52	0.875	7	11	40	0.388889	16	27	26	0.372093	0.5467	0.842273	0.689511
GO_HORMONE_BIOSYNTHETIC_PROCESS	GO:0042446	3	4	33	0.428571	5	3	26	0.625	12	9	27	0.571429	0.5433	0.873518	0.693199
GO_DEFENSE_RESPONSE_TO_BACTERIUM	GO:0042742	15	6	137	0.714286	13	14	126	0.481481	36	46	107	0.439024	0.5433	0.873518	0.693199
GO_GAMMA_AMINOBUTYRIC_ACID_SIGNALING_PATHWAY	GO:0007214	5	2	13	0.714286	3	3	13	0.5	3	5	14	0.375	0.53	>0,999999	0.7777
GO_ACTIVATION_OF_MAPK_ACTIVITY	GO:0000187	23	10	93	0.69697	17	25	78	0.404762	33	38	64	0.464789	0.52	0.904963	0.710899
GO_REGULATION_OF_CHEMOTAXIS	GO:0050920	25	10	130	0.714286	19	17	109	0.527778	31	69	79	0.31	0.5167	0.873518	0.693199
GO_NEGATIVE_REGULATION_OF_DEFENSE_RESPONSE	GO:0031348	18	9	97	0.666667	13	13	87	0.5	28	54	57	0.341463	0.5033	0.750207	0.641138
GO_NEGATIVE_REGULATION_OF_RESPONSE_TO_CYTOKINE_STIMULUS	GO:0060761	5	2	33	0.714286	3	3	28	0.5	8	20	13	0.285714	0.5	0.720226	0.622355
GO_REGULATION_OF_B_CELL_ACTIVATION	GO:0050864	18	7	77	0.72	11	17	56	0.392857	21	39	44	0.35	0.4867	0.604952	0.540772
GO_NEGATIVE_REGULATION_OF_INFLAMMATORY_RESPONSE	GO:0050728	13	8	63	0.619048	9	10	64	0.473684	18	32	46	0.36	0.4833	0.57748	0.52836
GO_NECROTIC_CELL_DEATH	GO:0070265	5	3	19	0.625	5	7	13	0.416667	9	14	5	0.391304	0.48	0.550612	0.509775
GO_FATTY_ACID_TRANSPORT	GO:0015908	5	5	42	0.5	7	5	30	0.583333	10	19	26	0.344828	0.4733	0.4988	0.473069
GO_CARBOHYDRATE_TRANSPORT	GO:0008643	13	9	59	0.590909	9	13	48	0.409091	18	26	48	0.409091	0.47	0.473904	0.455007
GO_MONOVALENT_INORGANIC_CATION_TRANSPORT	GO:0015672	45	46	261	0.494505	48	56	233	0.461538	88	114	206	0.435644	0.4633	0.426234	0.414353
GO_PLATELET_DEGRANULATION	GO:0002576	14	7	77	0.666667	9	14	63	0.391304	18	39	50	0.315789	0.46	0.403492	0.402302
GO_PROTEIN_DEPHOSPHORYLATION	GO:0006470	27	29	117	0.482143	21	26	92	0.446809	46	58	80	0.442308	0.4567	0.381495	0.395585
GO_MONOCARBOXYLIC_ACID_TRANSPORT	GO:0015718	14	13	79	0.518519	14	18	61	0.4375	25	36	54	0.409836	0.4567	0.381495	0.395585
GO_PHOSPHATIDYLINOSITOL_3_PHOSPHATE_BIOSYNTHETIC_PROCESS	GO:0036092	4	4	35	0.5	5	6	28	0.454545	9	14	26	0.391304	0.4467	0.320055	0.340969
GO_REGULATION_OF_B_CELL_PROLIFERATION	GO:0030888	9	3	39	0.75	5	12	33	0.294118	9	22	23	0.290323	0.4433	0.301105	0.325236
GO_PROTEIN_KINASE_B_SIGNALING	GO:0043491	5	3	25	0.625	2	3	24	0.4	6	15	13	0.285714	0.44	0.282921	0.314325
GO_NEGATIVE_REGULATION_OF_LOCOMOTION	GO:0040013	33	25	178	0.568966	23	30	160	0.433962	41	91	125	0.310606	0.4367	0.265498	0.303644
GO_POSITIVE_REGULATION_OF_NF_KAPPAB_TRANSCRIPTION_FACTOR_ACTIVITY	GO:0051092	16	10	96	0.615385	9	16	75	0.36	27	55	47	0.329268	0.4367	0.265498	0.303644
GO_REGULATION_OF_RESPONSE_TO_CYTOKINE_STIMULUS	GO:0060759	16	8	100	0.666667	8	19	80	0.296296	26	51	58	0.337662	0.4367	0.265498	0.303644
GO_LIPID_LOCALIZATION	GO:0010876	27	30	180	0.473684	31	38	136	0.449275	55	95	106	0.366667	0.43	0.232913	0.283026
GO_PEPTIDYL_SERINE_MODIFICATION	GO:0018209	21	24	93	0.466667	21	30	62	0.411765	38	54	54	0.413043	0.43	0.232913	0.283026
GO_ANTIGEN_RECEPTOR_MEDIATED_SIGNALING_PATHWAY	GO:0050851	23	18	127	0.560976	16	25	92	0.390244	33	68	72	0.326733	0.4267	0.217734	0.273115
GO_POSITIVE_REGULATION_OF_B_CELL_PROLIFERATION	GO:0030890	5	1	27	0.833333	2	9	23	0.181818	6	17	13	0.26087	0.4233	0.203281	0.263486
GO_POSITIVE_REGULATION_OF_SECRETION	GO:0051047	41	36	253	0.532468	29	52	219	0.358025	67	135	162	0.331683	0.4067	0.141413	0.192942
GO_REGULATION_OF_TRANSCRIPTION_FACTOR_IMPORT_INTO_NUCLEUS	GO:0042990	16	12	62	0.571429	6	15	59	0.285714	22	42	30	0.34375	0.4	0.121188	0.174534
GO_SODIUM_ION_TRANSPORT	GO:0006814	10	15	89	0.4	12	19	82	0.387097	25	38	68	0.396825	0.3967	0.111966	0.167453
GO_REGULATION_OF_FAT_CELL_DIFFERENTIATION	GO:0045598	15	16	60	0.483871	7	13	65	0.35	19	34	49	0.358491	0.3967	0.111966	0.167453
GO_POSITIVE_REGULATION_OF_PROTEIN_SECRETION	GO:0050714	22	13	154	0.628571	11	32	125	0.255814	33	85	88	0.279661	0.39	0.095193	0.148062
GO_SODIUM_ION_TRANSMEMBRANE_TRANSPORT	GO:0035725	7	10	56	0.411765	7	12	51	0.368421	15	25	42	0.375	0.3867	0.087598	0.13903
GO_REGULATION_OF_PROTEIN_MATURATION	GO:1903317	7	7	55	0.5	6	12	45	0.333333	13	26	40	0.333333	0.3867	0.087598	0.13903
GO_POSITIVE_REGULATION_OF_TYROSINE_PHOSPHORYLATION_OF_STAT3_PROTEIN	GO:0042517	2	3	24	0.4	3	5	22	0.375	6	11	19	0.352941	0.3767	0.067714	0.114481
GO_I_KAPPAB_KINASE_NF_KAPPAB_SIGNALING	GO:0007249	6	5	52	0.545455	5	10	37	0.333333	10	32	28	0.238095	0.3733	0.061979	0.107113
GO_POSITIVE_REGULATION_OF_TRANSCRIPTION_FACTOR_IMPORT_INTO_NUCLEUS	GO:0042993	10	5	34	0.666667	2	9	30	0.181818	9	24	18	0.272727	0.3733	0.061979	0.107113
GO_RESPONSE_TO_STEROL	GO:0036314	1	2	19	0.333333	2	2	13	0.5	3	8	12	0.272727	0.3667	0.051714	0.095758
GO_NEGATIVE_REGULATION_OF_TRANSPORT	GO:0051051	43	61	295	0.413462	38	64	251	0.372549	77	163	204	0.320833	0.3667	0.051714	0.095758
GO_REGULATION_OF_TYROSINE_PHOSPHORYLATION_OF_STAT3_PROTEIN	GO:0042516	3	4	29	0.428571	3	6	27	0.333333	7	14	22	0.333333	0.3633	0.047143	0.094008
GO_LYMPHOCYTE_MEDIATED_IMMUNITY	GO:0002449	12	13	82	0.48	10	16	58	0.384615	17	60	41	0.220779	0.36	0.042917	0.087834
GO_POSITIVE_REGULATION_OF_FAT_CELL_DIFFERENTIATION	GO:0045600	4	9	31	0.307692	5	6	29	0.454545	8	18	23	0.307692	0.3567	0.039018	0.082011
GO_ADAPTIVE_IMMUNE_RESPONSE_BASED_ON_SOMATIC_RECOMBINATION_OF_IMMUNE_RECEPTORS_BUILT_FROM_IMMUNOGLOBULIN_SUPERFAMILY_DOMAINS	GO:0002460	13	12	95	0.52	8	18	72	0.307692	18	66	45	0.214286	0.3467	0.029081	0.066518
GO_NEGATIVE_REGULATION_OF_ION_TRANSPORT	GO:0043271	11	19	78	0.366667	15	24	56	0.384615	16	50	58	0.242424	0.33	0.017339	0.043497
GO_LONG_CHAIN_FATTY_ACID_TRANSPORT	GO:0015909	1	3	34	0.25	3	4	23	0.428571	6	15	20	0.285714	0.3233	0.013964	0.037449
GO_PHOSPHATIDYLINOSITOL_3_KINASE_SIGNALING	GO:0014065	3	3	17	0.5	1	5	15	0.166667	4	12	7	0.25	0.3067	0.007937	0.022045
GO_AMMONIUM_TRANSPORT	GO:0015696	4	8	33	0.333333	4	13	27	0.235294	10	22	24	0.3125	0.2933	0.004928	0.014194
GO_ORGANIC_HYDROXY_COMPOUND_TRANSPORT	GO:0015850	7	21	101	0.25	11	28	85	0.282051	27	50	69	0.350649	0.2933	0.004928	0.014194
GO_NEUROTROPHIN_SIGNALING_PATHWAY	GO:0038179	0	6	17	0	3	4	13	0.428571	4	8	11	0.333333	0.2533	0.001034	0.004022

## Sheet: Random gene sets
	Versteeg				NRC				Kocak
	unfav	fav	not sign	prognostic score	unfav	fav	not sign	prognostic score	high	low	not sign	prognostic score
Random1	11	6	43	0.647059	8	6	30	0.571429	18	14	31	0.5625
Random2	11	6	47	0.647059	7	8	39	0.466667	22	16	25	0.578947
Random3	9	10	69	0.473684	9	12	47	0.428571	22	32	35	0.407407
Random4	13	7	68	0.65	10	8	53	0.555556	24	25	41	0.489796
Random5	14	11	55	0.56	3	7	49	0.3	21	27	37	0.4375
Random6	8	11	64	0.421053	6	11	44	0.352941	23	22	42	0.511111
Random7	17	15	51	0.53125	12	13	32	0.48	25	25	40	0.5
Random8	13	11	57	0.541667	15	12	45	0.555556	28	24	37	0.538462
Random9	30	19	89	0.612245	18	16	75	0.529412	39	40	63	0.493671
Random10	17	10	100	0.62963	15	9	78	0.625	32	33	63	0.492308
Random11	24	16	106	0.6	19	21	71	0.475	42	48	64	0.466667
Random12	27	18	135	0.6	27	23	101	0.54	54	57	77	0.486486
Random13	35	29	168	0.546875	28	26	130	0.518519	67	67	115	0.5
Random14	39	37	251	0.513158	39	41	188	0.4875	98	107	152	0.478049
Random15	47	23	201	0.671429	30	27	142	0.526316	68	73	127	0.48227
Random16	38	21	125	0.644068	18	19	99	0.486486	44	46	92	0.488889
Random17	21	18	104	0.538462	16	12	91	0.571429	39	36	80	0.52
Random18	22	18	134	0.55	21	20	92	0.512195	49	48	86	0.505155
Random19	55	46	242	0.544554	37	37	175	0.5	93	101	169	0.479381
Random20	61	38	271	0.616162	38	29	210	0.567164	102	100	169	0.50495
