# Supplementary material for: Growth factor signaling predicts therapy resistance mechanisms and defines neuroblastoma subtypes
Source: Oncogene. 2021 Sep 23;40(44):6258–72. doi: 10.1038/s41388-021-02018-7 (PMC8566230; doi:10.1038/s41388-021-02018-7)
Supplement: Supplementary file 9 — Table S8 [file 41388_2021_2018_MOESM9_ESM.xlsx]

## Sheet: Mutations
Gene	Target_rate	CCLE_rate	ratio
ALK	0.1	0.23913	2.3913
ATRX	0.1	0.0652174	0.652174
TTN	0.0875	0.565217	6.45963
MUC16	0.0875	0.456522	5.21739
FLG	0.0375	0.347826	9.27536
AHNAK2	0.0375	0.108696	2.89855
RYR1	0.0333333	0.217391	6.52174
MUC17	0.0333333	0.195652	5.86957
FCGBP	0.0333333	0.130435	3.91304
MUC4	0.0333333	0.108696	3.26087
FAT2	0.0333333	0.0869565	2.6087
ABCA13	0.0291667	0.195652	6.70807
HMCN1	0.0291667	0.195652	6.70807
KIAA1109	0.0291667	0.0869565	2.98137
LRP1B	0.0291667	0.0652174	2.23602
TNXB	0.0291667	0.0434783	1.49068
FMN2	0.0291667	0.0434783	1.49068
AHNAK	0.025	0.130435	5.21739
APOB	0.025	0.108696	4.34783
FBN2	0.025	0.0869565	3.47826
SPTA1	0.025	0.0652174	2.6087
SYNE2	0.025	0.0652174	2.6087
USH2A	0.0208333	0.152174	7.30435
DNAH5	0.0208333	0.152174	7.30435
FLG2	0.0208333	0.152174	7.30435
DNAH3	0.0208333	0.130435	6.26087
FREM2	0.0208333	0.108696	5.21739
SVEP1	0.0208333	0.108696	5.21739
TNC	0.0208333	0.0869565	4.17391
SI	0.0208333	0.0869565	4.17391
DOCK8	0.0208333	0.0869565	4.17391
NLRP3	0.0208333	0.0652174	3.13043
MUC5B	0.0208333	0.0652174	3.13043
ADAMTS7	0.0208333	0.0652174	3.13043
TCHH	0.0208333	0.0434783	2.08696
OBSCN	0.0166667	0.282609	16.9565
SYNE1	0.0166667	0.282609	16.9565
DNAH2	0.0166667	0.173913	10.4348
HSPG2	0.0166667	0.130435	7.82609
MDN1	0.0166667	0.130435	7.82609
FRAS1	0.0166667	0.130435	7.82609
RELN	0.0166667	0.108696	6.52174
VCAN	0.0166667	0.0869565	5.21739
XIRP2	0.0166667	0.0869565	5.21739
INTS1	0.0166667	0.0652174	3.91304
ATP10B	0.0166667	0.0652174	3.91304
NCOR2	0.0166667	0.0652174	3.91304
DNAH1	0.0166667	0.0652174	3.91304
DMXL1	0.0166667	0.0652174	3.91304
ADAMTS12	0.0166667	0.0434783	2.6087
SIPA1L3	0.0166667	0.0434783	2.6087
SPHKAP	0.0166667	0.0434783	2.6087
TDRD6	0.0166667	0.0434783	2.6087
CSPG4	0.0166667	0.0434783	2.6087
DYNC2H1	0.0166667	0.0434783	2.6087
RP1	0.0166667	0.0434783	2.6087
KCNJ12	0.0166667	0.0217391	1.30435
KDM5A	0.0166667	0.0217391	1.30435
MYH2	0.0166667	0.0217391	1.30435
TRIO	0.0166667	0.0217391	1.30435
FAM47C	0.0166667	0.0217391	1.30435
USP6	0.0166667	0.0217391	1.30435
MYO1F	0.0166667	0.0217391	1.30435
PMFBP1	0.0166667	0.0217391	1.30435
CR2	0.0166667	0.0217391	1.30435
PLIN4	0.0166667	0.0217391	1.30435
STK36	0.0166667	0.0217391	1.30435
DNAH11	0.0125	0.195652	15.6522
ZFHX4	0.0125	0.195652	15.6522
CDH23	0.0125	0.152174	12.1739
ATM	0.0125	0.152174	12.1739
ADAMTSL1	0.0125	0.108696	8.69565
ZFHX3	0.0125	0.108696	8.69565
PCLO	0.0125	0.108696	8.69565
HERC1	0.0125	0.108696	8.69565
BPTF	0.0125	0.108696	8.69565
PLEC	0.0125	0.108696	8.69565
FANCM	0.0125	0.0869565	6.95652
RYR3	0.0125	0.0869565	6.95652
CADPS2	0.0125	0.0869565	6.95652
HRNR	0.0125	0.0869565	6.95652
ROS1	0.0125	0.0869565	6.95652
COL6A6	0.0125	0.0869565	6.95652
CPAMD8	0.0125	0.0869565	6.95652
COL5A3	0.0125	0.0869565	6.95652
SPEG	0.0125	0.0869565	6.95652
ACACA	0.0125	0.0869565	6.95652
PKHD1L1	0.0125	0.0869565	6.95652
CNTNAP2	0.0125	0.0869565	6.95652
ITGB4	0.0125	0.0869565	6.95652
CMYA5	0.0125	0.0652174	5.21739
ABCC9	0.0125	0.0652174	5.21739
TLN2	0.0125	0.0652174	5.21739
DDX60	0.0125	0.0652174	5.21739
OR2T1	0.0125	0.0652174	5.21739
DCHS2	0.0125	0.0652174	5.21739
A2M	0.0125	0.0652174	5.21739
CELSR2	0.0125	0.0652174	5.21739
NLRP5	0.0125	0.0652174	5.21739
SPEF2	0.0125	0.0652174	5.21739
DPP10	0.0125	0.0652174	5.21739
LAMC3	0.0125	0.0652174	5.21739
PTPRH	0.0125	0.0434783	3.47826
BSN	0.0125	0.0434783	3.47826
AKAP4	0.0125	0.0434783	3.47826
GPC2	0.0125	0.0434783	3.47826
NLRP4	0.0125	0.0434783	3.47826
COL11A1	0.0125	0.0434783	3.47826
PKDREJ	0.0125	0.0434783	3.47826
LLGL2	0.0125	0.0434783	3.47826
TMC1	0.0125	0.0434783	3.47826
EP400	0.0125	0.0434783	3.47826
ATP8B1	0.0125	0.0434783	3.47826
MACF1	0.0125	0.0434783	3.47826
CSMD2	0.0125	0.0434783	3.47826
MAGEC1	0.0125	0.0434783	3.47826
DRP2	0.0125	0.0434783	3.47826
CACNA1A	0.0125	0.0434783	3.47826
SIGLEC1	0.0125	0.0434783	3.47826
SEC14L5	0.0125	0.0434783	3.47826
PZP	0.0125	0.0434783	3.47826
PHRF1	0.0125	0.0434783	3.47826
SLC4A4	0.0125	0.0434783	3.47826
COL4A1	0.0125	0.0434783	3.47826
PCDH9	0.0125	0.0434783	3.47826
CUL9	0.0125	0.0434783	3.47826
LRRIQ1	0.0125	0.0434783	3.47826
AHR	0.0125	0.0434783	3.47826
SAMD9L	0.0125	0.0434783	3.47826
EPPK1	0.0125	0.0434783	3.47826
IRF5	0.0125	0.0217391	1.73913
ZNF560	0.0125	0.0217391	1.73913
MTUS2	0.0125	0.0217391	1.73913
STAG1	0.0125	0.0217391	1.73913
CHEK2	0.0125	0.0217391	1.73913
GLIS3	0.0125	0.0217391	1.73913
SGSM1	0.0125	0.0217391	1.73913
ZNF292	0.0125	0.0217391	1.73913
NEDD4L	0.0125	0.0217391	1.73913
ABCA9	0.0125	0.0217391	1.73913
OR5F1	0.0125	0.0217391	1.73913
ZNF831	0.0125	0.0217391	1.73913
PRIM2	0.0125	0.0217391	1.73913
ZCCHC14	0.0125	0.0217391	1.73913
GUCY2D	0.0125	0.0217391	1.73913
AXL	0.0125	0.0217391	1.73913
ZNF814	0.0125	0.0217391	1.73913
SDK1	0.0125	0.0217391	1.73913
OSBPL3	0.0125	0.0217391	1.73913
CACNA1B	0.0125	0.0217391	1.73913
SBF1	0.0125	0.0217391	1.73913
GABRG1	0.0125	0.0217391	1.73913
HUWE1	0.0125	0.0217391	1.73913
CEP290	0.0125	0.0217391	1.73913
NEDD9	0.0125	0.0217391	1.73913
TANC1	0.0125	0.0217391	1.73913
FCRL6	0.0125	0.0217391	1.73913
TP53	0.00833333	0.369565	44.3478
MYH13	0.00833333	0.195652	23.4783
CUBN	0.00833333	0.195652	23.4783
PDE4DIP	0.00833333	0.173913	20.8696
NF1	0.00833333	0.173913	20.8696
ALMS1	0.00833333	0.173913	20.8696
FAT4	0.00833333	0.152174	18.2609
MYO3B	0.00833333	0.152174	18.2609
DNAH7	0.00833333	0.152174	18.2609
VPS13C	0.00833333	0.130435	15.6522
MKI67	0.00833333	0.130435	15.6522
CHD6	0.00833333	0.130435	15.6522
FBN3	0.00833333	0.130435	15.6522
DNAH9	0.00833333	0.130435	15.6522
DOCK3	0.00833333	0.130435	15.6522
SHANK2	0.00833333	0.130435	15.6522
RNF213	0.00833333	0.130435	15.6522
ABCA5	0.00833333	0.130435	15.6522
LAMA5	0.00833333	0.108696	13.0435
LRP2	0.00833333	0.108696	13.0435
AKAP13	0.00833333	0.108696	13.0435
CELSR3	0.00833333	0.108696	13.0435
FCRL5	0.00833333	0.108696	13.0435
SLFN11	0.00833333	0.108696	13.0435
TTC3	0.00833333	0.108696	13.0435
LPA	0.00833333	0.108696	13.0435
ARAP2	0.00833333	0.108696	13.0435
PXDNL	0.00833333	0.108696	13.0435
COL7A1	0.00833333	0.108696	13.0435
SRCAP	0.00833333	0.108696	13.0435
PI4KA	0.00833333	0.0869565	10.4348
VPS13A	0.00833333	0.0869565	10.4348
MYH14	0.00833333	0.0869565	10.4348
ZSCAN5B	0.00833333	0.0869565	10.4348
ADCY10	0.00833333	0.0869565	10.4348
NRAS	0.00833333	0.0869565	10.4348
MYO10	0.00833333	0.0869565	10.4348
COL28A1	0.00833333	0.0869565	10.4348
BCLAF1	0.00833333	0.0869565	10.4348
A2ML1	0.00833333	0.0869565	10.4348
PKHD1	0.00833333	0.0869565	10.4348
GPR179	0.00833333	0.0869565	10.4348
NBAS	0.00833333	0.0869565	10.4348
ARID1A	0.00833333	0.0869565	10.4348
LRRCC1	0.00833333	0.0869565	10.4348
SALL3	0.00833333	0.0869565	10.4348
MGAM	0.00833333	0.0869565	10.4348
SORL1	0.00833333	0.0869565	10.4348
UTP20	0.00833333	0.0869565	10.4348
PLXNA2	0.00833333	0.0869565	10.4348
TG	0.00833333	0.0869565	10.4348
PLEKHA7	0.00833333	0.0869565	10.4348
COL1A1	0.00833333	0.0869565	10.4348
PIKFYVE	0.00833333	0.0869565	10.4348
ZNF804B	0.00833333	0.0869565	10.4348
NLRP14	0.00833333	0.0869565	10.4348
DSC2	0.00833333	0.0869565	10.4348
COL12A1	0.00833333	0.0869565	10.4348
ACACB	0.00833333	0.0869565	10.4348
NFATC1	0.00833333	0.0869565	10.4348
ZNF529	0.00833333	0.0869565	10.4348
NAV2	0.00833333	0.0652174	7.82609
STAB2	0.00833333	0.0652174	7.82609
PASK	0.00833333	0.0652174	7.82609
TBC1D1	0.00833333	0.0652174	7.82609
SLC26A9	0.00833333	0.0652174	7.82609
ITGA5	0.00833333	0.0652174	7.82609
C1S	0.00833333	0.0652174	7.82609
SYNRG	0.00833333	0.0652174	7.82609
MYO3A	0.00833333	0.0652174	7.82609
NOTCH1	0.00833333	0.0652174	7.82609
PRKD1	0.00833333	0.0652174	7.82609
DSCAML1	0.00833333	0.0652174	7.82609
PIK3R5	0.00833333	0.0652174	7.82609
MYO15A	0.00833333	0.0652174	7.82609
SCN4A	0.00833333	0.0652174	7.82609
DSP	0.00833333	0.0652174	7.82609
GBF1	0.00833333	0.0652174	7.82609
MGA	0.00833333	0.0652174	7.82609
KIF2B	0.00833333	0.0652174	7.82609
PDIA5	0.00833333	0.0652174	7.82609
NLRP8	0.00833333	0.0652174	7.82609
TRPM6	0.00833333	0.0652174	7.82609
FCRL2	0.00833333	0.0652174	7.82609
AOX1	0.00833333	0.0652174	7.82609
RAD50	0.00833333	0.0652174	7.82609
ZFYVE9	0.00833333	0.0652174	7.82609
RIMS1	0.00833333	0.0652174	7.82609
C2CD2	0.00833333	0.0652174	7.82609
ABCB11	0.00833333	0.0652174	7.82609
MYOM3	0.00833333	0.0652174	7.82609
CSMD3	0.00833333	0.0652174	7.82609
C2CD3	0.00833333	0.0652174	7.82609
MECOM	0.00833333	0.0652174	7.82609
ARHGEF11	0.00833333	0.0652174	7.82609
TDRD5	0.00833333	0.0652174	7.82609
PKD1	0.00833333	0.0652174	7.82609
TRO	0.00833333	0.0652174	7.82609
MYH3	0.00833333	0.0652174	7.82609
COL27A1	0.00833333	0.0652174	7.82609
TEX15	0.00833333	0.0652174	7.82609
CACNA1S	0.00833333	0.0652174	7.82609
THADA	0.00833333	0.0652174	7.82609
NWD1	0.00833333	0.0652174	7.82609
WDR70	0.00833333	0.0652174	7.82609
NLRP11	0.00833333	0.0652174	7.82609
TRPV5	0.00833333	0.0652174	7.82609
ZNF746	0.00833333	0.0652174	7.82609
ZNF99	0.00833333	0.0652174	7.82609
MYOM1	0.00833333	0.0652174	7.82609
TET1	0.00833333	0.0652174	7.82609
ERN1	0.00833333	0.0652174	7.82609
KRT10	0.00833333	0.0652174	7.82609
SLIT2	0.00833333	0.0652174	7.82609
CDH9	0.00833333	0.0652174	7.82609
KCNH3	0.00833333	0.0652174	7.82609
DAB2	0.00833333	0.0652174	7.82609
GPRIN3	0.00833333	0.0652174	7.82609
KRT6C	0.00833333	0.0652174	7.82609
KALRN	0.00833333	0.0652174	7.82609
UGT2A3	0.00833333	0.0652174	7.82609
SASH1	0.00833333	0.0652174	7.82609
NLRC5	0.00833333	0.0652174	7.82609
POLD1	0.00833333	0.0652174	7.82609
LINGO2	0.00833333	0.0652174	7.82609
MON2	0.00833333	0.0434783	5.21739
DNAH10	0.00833333	0.0434783	5.21739
KIAA0319	0.00833333	0.0434783	5.21739
KLK14	0.00833333	0.0434783	5.21739
C7	0.00833333	0.0434783	5.21739
USP53	0.00833333	0.0434783	5.21739
GALNT13	0.00833333	0.0434783	5.21739
SPAG17	0.00833333	0.0434783	5.21739
GOLIM4	0.00833333	0.0434783	5.21739
CFI	0.00833333	0.0434783	5.21739
INPP5D	0.00833333	0.0434783	5.21739
PDZD2	0.00833333	0.0434783	5.21739
PLAG1	0.00833333	0.0434783	5.21739
BCAN	0.00833333	0.0434783	5.21739
UTRN	0.00833333	0.0434783	5.21739
TNRC6C	0.00833333	0.0434783	5.21739
GAL3ST1	0.00833333	0.0434783	5.21739
ACAN	0.00833333	0.0434783	5.21739
HIVEP2	0.00833333	0.0434783	5.21739
PRAMEF12	0.00833333	0.0434783	5.21739
LILRA4	0.00833333	0.0434783	5.21739
NDST3	0.00833333	0.0434783	5.21739
ZSWIM3	0.00833333	0.0434783	5.21739
RORC	0.00833333	0.0434783	5.21739
ALS2	0.00833333	0.0434783	5.21739
PAPPA2	0.00833333	0.0434783	5.21739
PALB2	0.00833333	0.0434783	5.21739
NR3C2	0.00833333	0.0434783	5.21739
ZNF700	0.00833333	0.0434783	5.21739
CNTNAP5	0.00833333	0.0434783	5.21739
SH3TC2	0.00833333	0.0434783	5.21739
BRWD3	0.00833333	0.0434783	5.21739
HPS3	0.00833333	0.0434783	5.21739
RNF43	0.00833333	0.0434783	5.21739
GLI3	0.00833333	0.0434783	5.21739
ITGA10	0.00833333	0.0434783	5.21739
ZEB2	0.00833333	0.0434783	5.21739
PTGER4	0.00833333	0.0434783	5.21739
KIF21B	0.00833333	0.0434783	5.21739
MUC21	0.00833333	0.0434783	5.21739
IRF8	0.00833333	0.0434783	5.21739
ATP10A	0.00833333	0.0434783	5.21739
CDH5	0.00833333	0.0434783	5.21739
LAMA3	0.00833333	0.0434783	5.21739
OR5T1	0.00833333	0.0434783	5.21739
NOTCH3	0.00833333	0.0434783	5.21739
PLEKHH2	0.00833333	0.0434783	5.21739
HELB	0.00833333	0.0434783	5.21739
LUZP2	0.00833333	0.0434783	5.21739
COL3A1	0.00833333	0.0434783	5.21739
CTTNBP2	0.00833333	0.0434783	5.21739
IL18RAP	0.00833333	0.0434783	5.21739
ZNF462	0.00833333	0.0434783	5.21739
STAB1	0.00833333	0.0434783	5.21739
F5	0.00833333	0.0434783	5.21739
ST18	0.00833333	0.0434783	5.21739
BMPER	0.00833333	0.0434783	5.21739
SREBF2	0.00833333	0.0434783	5.21739
FAM135B	0.00833333	0.0434783	5.21739
TJP3	0.00833333	0.0434783	5.21739
CDYL	0.00833333	0.0434783	5.21739
WDR81	0.00833333	0.0434783	5.21739
ITGA2	0.00833333	0.0434783	5.21739
DIAPH2	0.00833333	0.0434783	5.21739
TMPRSS6	0.00833333	0.0434783	5.21739
NCAM1	0.00833333	0.0434783	5.21739
PTPRT	0.00833333	0.0434783	5.21739
RFPL2	0.00833333	0.0434783	5.21739
KCNH4	0.00833333	0.0434783	5.21739
TGM6	0.00833333	0.0434783	5.21739
DOCK5	0.00833333	0.0434783	5.21739
NLRP9	0.00833333	0.0434783	5.21739
KANK1	0.00833333	0.0434783	5.21739
WNK4	0.00833333	0.0434783	5.21739
NKTR	0.00833333	0.0434783	5.21739
ATP8B3	0.00833333	0.0434783	5.21739
AOC3	0.00833333	0.0434783	5.21739
FEM1A	0.00833333	0.0434783	5.21739
ADAM28	0.00833333	0.0434783	5.21739
ZNF208	0.00833333	0.0434783	5.21739
OVGP1	0.00833333	0.0434783	5.21739
PGLYRP3	0.00833333	0.0434783	5.21739
MMP1	0.00833333	0.0434783	5.21739
RASGRP3	0.00833333	0.0434783	5.21739
BARD1	0.00833333	0.0434783	5.21739
VPS13D	0.00833333	0.0434783	5.21739
UGT8	0.00833333	0.0434783	5.21739
SCAF1	0.00833333	0.0434783	5.21739
GDF5	0.00833333	0.0434783	5.21739
TSC1	0.00833333	0.0434783	5.21739
SRRM2	0.00833333	0.0434783	5.21739
C2orf16	0.00833333	0.0434783	5.21739
GPRASP1	0.00833333	0.0434783	5.21739
RTTN	0.00833333	0.0434783	5.21739
COL4A3	0.00833333	0.0434783	5.21739
MYBPC1	0.00833333	0.0434783	5.21739
MPRIP	0.00833333	0.0434783	5.21739
SIN3B	0.00833333	0.0434783	5.21739
TRIM58	0.00833333	0.0434783	5.21739
SEC16A	0.00833333	0.0434783	5.21739
MYH7	0.00833333	0.0434783	5.21739
CD33	0.00833333	0.0217391	2.6087
ACSS3	0.00833333	0.0217391	2.6087
MAN2A1	0.00833333	0.0217391	2.6087
DCTN1	0.00833333	0.0217391	2.6087
HTT	0.00833333	0.0217391	2.6087
TPCN1	0.00833333	0.0217391	2.6087
ADAMTS6	0.00833333	0.0217391	2.6087
MAP4	0.00833333	0.0217391	2.6087
PIGQ	0.00833333	0.0217391	2.6087
PRB3	0.00833333	0.0217391	2.6087
SORCS3	0.00833333	0.0217391	2.6087
TP63	0.00833333	0.0217391	2.6087
OR14J1	0.00833333	0.0217391	2.6087
R3HDM1	0.00833333	0.0217391	2.6087
SSH3	0.00833333	0.0217391	2.6087
DNHD1	0.00833333	0.0217391	2.6087
GABRE	0.00833333	0.0217391	2.6087
CDH12	0.00833333	0.0217391	2.6087
TRAFD1	0.00833333	0.0217391	2.6087
FAM171B	0.00833333	0.0217391	2.6087
ERN2	0.00833333	0.0217391	2.6087
SP110	0.00833333	0.0217391	2.6087
MYOT	0.00833333	0.0217391	2.6087
ENPP1	0.00833333	0.0217391	2.6087
NKX6-1	0.00833333	0.0217391	2.6087
CD19	0.00833333	0.0217391	2.6087
PEX6	0.00833333	0.0217391	2.6087
CCDC13	0.00833333	0.0217391	2.6087
PRKCG	0.00833333	0.0217391	2.6087
AHCTF1	0.00833333	0.0217391	2.6087
TDRD1	0.00833333	0.0217391	2.6087
PAX5	0.00833333	0.0217391	2.6087
TPR	0.00833333	0.0217391	2.6087
ARHGEF17	0.00833333	0.0217391	2.6087
MUSK	0.00833333	0.0217391	2.6087
RIOK2	0.00833333	0.0217391	2.6087
EVC2	0.00833333	0.0217391	2.6087
RLF	0.00833333	0.0217391	2.6087
SYCP2L	0.00833333	0.0217391	2.6087
HK2	0.00833333	0.0217391	2.6087
NLGN1	0.00833333	0.0217391	2.6087
TMEM63A	0.00833333	0.0217391	2.6087
RASAL2	0.00833333	0.0217391	2.6087
ANK3	0.00833333	0.0217391	2.6087
KRT1	0.00833333	0.0217391	2.6087
FOXP2	0.00833333	0.0217391	2.6087
ENPP2	0.00833333	0.0217391	2.6087
NEK5	0.00833333	0.0217391	2.6087
OR5B21	0.00833333	0.0217391	2.6087
TROAP	0.00833333	0.0217391	2.6087
ADAM30	0.00833333	0.0217391	2.6087
PLA2G4A	0.00833333	0.0217391	2.6087
MYH4	0.00833333	0.0217391	2.6087
OR1S1	0.00833333	0.0217391	2.6087
OR5AR1	0.00833333	0.0217391	2.6087
PARD3	0.00833333	0.0217391	2.6087
CACNA1F	0.00833333	0.0217391	2.6087
MET	0.00833333	0.0217391	2.6087
PABPC3	0.00833333	0.0217391	2.6087
TOPBP1	0.00833333	0.0217391	2.6087
LRRC8E	0.00833333	0.0217391	2.6087
MPND	0.00833333	0.0217391	2.6087
ZNF264	0.00833333	0.0217391	2.6087
HNRNPU	0.00833333	0.0217391	2.6087
LRRC37A3	0.00833333	0.0217391	2.6087
PIK3CA	0.00833333	0.0217391	2.6087
FKBP10	0.00833333	0.0217391	2.6087
GALNT4	0.00833333	0.0217391	2.6087
PRKAA2	0.00833333	0.0217391	2.6087
ZNF780B	0.00833333	0.0217391	2.6087
GABRA6	0.00833333	0.0217391	2.6087
ZC3HC1	0.00833333	0.0217391	2.6087
FRYL	0.00833333	0.0217391	2.6087
CDH10	0.00833333	0.0217391	2.6087
PINK1	0.00833333	0.0217391	2.6087
EXOC1	0.00833333	0.0217391	2.6087
DSG4	0.00833333	0.0217391	2.6087
C3	0.00833333	0.0217391	2.6087
PGM3	0.00833333	0.0217391	2.6087
FXR2	0.00833333	0.0217391	2.6087
ECEL1	0.00833333	0.0217391	2.6087
PFAS	0.00833333	0.0217391	2.6087
LPAR4	0.00833333	0.0217391	2.6087
ADAMTS20	0.00833333	0.0217391	2.6087
AGXT2	0.00833333	0.0217391	2.6087
NES	0.00833333	0.0217391	2.6087
TBC1D9B	0.00833333	0.0217391	2.6087
UNC93B1	0.00833333	0.0217391	2.6087
IFT88	0.00833333	0.0217391	2.6087
CRB1	0.00833333	0.0217391	2.6087
MYCBP2	0.00833333	0.0217391	2.6087
DNMBP	0.00833333	0.0217391	2.6087
PNPLA7	0.00833333	0.0217391	2.6087
ACSM1	0.00833333	0.0217391	2.6087
TCERG1	0.00833333	0.0217391	2.6087
SLC4A1	0.00833333	0.0217391	2.6087
IRS4	0.00833333	0.0217391	2.6087
FRMPD1	0.00833333	0.0217391	2.6087
ARR3	0.00833333	0.0217391	2.6087
LAMB2	0.00833333	0.0217391	2.6087
MSLNL	0.00833333	0.0217391	2.6087
KCNA4	0.00833333	0.0217391	2.6087
TAF1L	0.00833333	0.0217391	2.6087
NCAPH	0.00833333	0.0217391	2.6087
SLC4A9	0.00833333	0.0217391	2.6087
OR4A5	0.00833333	0.0217391	2.6087
SLC9A2	0.00833333	0.0217391	2.6087
HERC3	0.00833333	0.0217391	2.6087
WNK2	0.00833333	0.0217391	2.6087
PYHIN1	0.00833333	0.0217391	2.6087
SLC22A5	0.00833333	0.0217391	2.6087
IRS1	0.00833333	0.0217391	2.6087
CCDC39	0.00833333	0.0217391	2.6087
TMC6	0.00833333	0.0217391	2.6087
PPP2R5B	0.00833333	0.0217391	2.6087
TRPS1	0.00833333	0.0217391	2.6087
OR14A16	0.00833333	0.0217391	2.6087
CRHR1	0.00833333	0.0217391	2.6087
ZNF318	0.00833333	0.0217391	2.6087
SLCO3A1	0.00833333	0.0217391	2.6087
RALBP1	0.00833333	0.0217391	2.6087
SIX1	0.00833333	0.0217391	2.6087
DLGAP4	0.00833333	0.0217391	2.6087
LRP6	0.00833333	0.0217391	2.6087
BCAS1	0.00833333	0.0217391	2.6087
MEF2C	0.00833333	0.0217391	2.6087
ABCA12	0.00833333	0.0217391	2.6087
URGCP	0.00833333	0.0217391	2.6087
PCDHA6	0.00833333	0.0217391	2.6087
TM9SF4	0.00833333	0.0217391	2.6087
PLXNB2	0.00833333	0.0217391	2.6087
DEPDC5	0.00833333	0.0217391	2.6087
CD163	0.00833333	0.0217391	2.6087
HSPA4	0.00833333	0.0217391	2.6087
MST1	0.00833333	0.0217391	2.6087
PLA2G4D	0.00833333	0.0217391	2.6087
TEAD4	0.00833333	0.0217391	2.6087
MYPN	0.00833333	0.0217391	2.6087
ZNF442	0.00833333	0.0217391	2.6087
SP2	0.00833333	0.0217391	2.6087
USP43	0.00833333	0.0217391	2.6087
NDST4	0.00833333	0.0217391	2.6087
NEK11	0.00833333	0.0217391	2.6087
ALDH18A1	0.00833333	0.0217391	2.6087
SLC45A3	0.00833333	0.0217391	2.6087
CHL1	0.00833333	0.0217391	2.6087
ITPKB	0.00833333	0.0217391	2.6087
HEPH	0.00833333	0.0217391	2.6087
MBOAT1	0.00833333	0.0217391	2.6087
SON	0.00833333	0.0217391	2.6087
PLCXD2	0.00833333	0.0217391	2.6087
PLEKHG3	0.00833333	0.0217391	2.6087
WDR72	0.00833333	0.0217391	2.6087
CBX2	0.00833333	0.0217391	2.6087
OR6Q1	0.00833333	0.0217391	2.6087
RAPGEF6	0.00833333	0.0217391	2.6087
LTBP1	0.00833333	0.0217391	2.6087
LRRC7	0.00833333	0.0217391	2.6087
OR52D1	0.00833333	0.0217391	2.6087
KLF4	0.00833333	0.0217391	2.6087
AVPR1A	0.00833333	0.0217391	2.6087
PTPRM	0.00833333	0.0217391	2.6087
BAIAP3	0.00833333	0.0217391	2.6087
PITPNM1	0.00833333	0.0217391	2.6087
TNN	0.00833333	0.0217391	2.6087
FAM50B	0.00833333	0.0217391	2.6087
CIDEC	0.00833333	0.0217391	2.6087
MX2	0.00833333	0.0217391	2.6087
EOMES	0.00833333	0.0217391	2.6087
CLINT1	0.00833333	0.0217391	2.6087
RP1L1	0.00416667	0.217391	52.1739
CACNA1H	0.00416667	0.195652	46.9565
VWF	0.00416667	0.195652	46.9565
PKD1L1	0.00416667	0.195652	46.9565
KIAA2026	0.00416667	0.173913	41.7391
VPS13B	0.00416667	0.152174	36.5217
ANKRD11	0.00416667	0.152174	36.5217
FAT1	0.00416667	0.152174	36.5217
DNAH8	0.00416667	0.152174	36.5217
FAT3	0.00416667	0.130435	31.3043
ARHGAP31	0.00416667	0.130435	31.3043
MYO7B	0.00416667	0.130435	31.3043
MYO9A	0.00416667	0.130435	31.3043
RYR2	0.00416667	0.130435	31.3043
ASH1L	0.00416667	0.130435	31.3043
COL4A5	0.00416667	0.130435	31.3043
LAMA1	0.00416667	0.130435	31.3043
KIF20B	0.00416667	0.130435	31.3043
HEATR5A	0.00416667	0.130435	31.3043
CEP250	0.00416667	0.108696	26.087
GUCY2C	0.00416667	0.108696	26.087
MYO5B	0.00416667	0.108696	26.087
AKAP3	0.00416667	0.108696	26.087
EHBP1L1	0.00416667	0.108696	26.087
ASPM	0.00416667	0.108696	26.087
ITPR3	0.00416667	0.108696	26.087
TRIOBP	0.00416667	0.108696	26.087
SIGLEC12	0.00416667	0.108696	26.087
LRRK1	0.00416667	0.108696	26.087
TAF1	0.00416667	0.108696	26.087
ABCC4	0.00416667	0.108696	26.087
CSMD1	0.00416667	0.108696	26.087
TEX14	0.00416667	0.108696	26.087
DST	0.00416667	0.108696	26.087
IGSF10	0.00416667	0.108696	26.087
CABIN1	0.00416667	0.108696	26.087
MED12	0.00416667	0.108696	26.087
ARID4A	0.00416667	0.108696	26.087
LRBA	0.00416667	0.108696	26.087
TSHZ2	0.00416667	0.0869565	20.8696
SH3TC1	0.00416667	0.0869565	20.8696
TECTA	0.00416667	0.0869565	20.8696
VPS18	0.00416667	0.0869565	20.8696
AHDC1	0.00416667	0.0869565	20.8696
PPFIA2	0.00416667	0.0869565	20.8696
CNGA3	0.00416667	0.0869565	20.8696
ATP9B	0.00416667	0.0869565	20.8696
COL6A3	0.00416667	0.0869565	20.8696
ZNF786	0.00416667	0.0869565	20.8696
MYO18A	0.00416667	0.0869565	20.8696
GOLGB1	0.00416667	0.0869565	20.8696
PLXNB1	0.00416667	0.0869565	20.8696
ITGAM	0.00416667	0.0869565	20.8696
ANKRD24	0.00416667	0.0869565	20.8696
SPTBN1	0.00416667	0.0869565	20.8696
UNC13C	0.00416667	0.0869565	20.8696
KIF21A	0.00416667	0.0869565	20.8696
TIAM2	0.00416667	0.0869565	20.8696
DOCK2	0.00416667	0.0869565	20.8696
DDX24	0.00416667	0.0869565	20.8696
ABCC11	0.00416667	0.0869565	20.8696
ABCA7	0.00416667	0.0869565	20.8696
MYH11	0.00416667	0.0869565	20.8696
PTPN13	0.00416667	0.0869565	20.8696
CCDC88A	0.00416667	0.0869565	20.8696
SH3BP1	0.00416667	0.0869565	20.8696
THBS2	0.00416667	0.0869565	20.8696
FILIP1	0.00416667	0.0869565	20.8696
TMC4	0.00416667	0.0869565	20.8696
IFT172	0.00416667	0.0869565	20.8696
DNAH17	0.00416667	0.0869565	20.8696
PRKDC	0.00416667	0.0869565	20.8696
HERC2	0.00416667	0.0869565	20.8696
PLCB2	0.00416667	0.0869565	20.8696
OR5B3	0.00416667	0.0869565	20.8696
ALPK2	0.00416667	0.0869565	20.8696
ELMO1	0.00416667	0.0869565	20.8696
MADD	0.00416667	0.0869565	20.8696
BYSL	0.00416667	0.0869565	20.8696
PREX2	0.00416667	0.0869565	20.8696
QRICH2	0.00416667	0.0869565	20.8696
SV2C	0.00416667	0.0869565	20.8696
NBPF14	0.00416667	0.0869565	20.8696
RPTN	0.00416667	0.0869565	20.8696
TRRAP	0.00416667	0.0869565	20.8696
CEP350	0.00416667	0.0869565	20.8696
ABLIM3	0.00416667	0.0652174	15.6522
RPAP1	0.00416667	0.0652174	15.6522
SLCO5A1	0.00416667	0.0652174	15.6522
TACC2	0.00416667	0.0652174	15.6522
ADNP	0.00416667	0.0652174	15.6522
NRAP	0.00416667	0.0652174	15.6522
ARHGEF4	0.00416667	0.0652174	15.6522
TTF2	0.00416667	0.0652174	15.6522
MSR1	0.00416667	0.0652174	15.6522
SNX33	0.00416667	0.0652174	15.6522
AKNA	0.00416667	0.0652174	15.6522
ZFC3H1	0.00416667	0.0652174	15.6522
PCDHGA2	0.00416667	0.0652174	15.6522
COPA	0.00416667	0.0652174	15.6522
NPSR1	0.00416667	0.0652174	15.6522
KCNT1	0.00416667	0.0652174	15.6522
CELSR1	0.00416667	0.0652174	15.6522
TBC1D17	0.00416667	0.0652174	15.6522
RB1CC1	0.00416667	0.0652174	15.6522
PACSIN2	0.00416667	0.0652174	15.6522
DOCK1	0.00416667	0.0652174	15.6522
NCOA3	0.00416667	0.0652174	15.6522
CLTCL1	0.00416667	0.0652174	15.6522
FNIP2	0.00416667	0.0652174	15.6522
TPO	0.00416667	0.0652174	15.6522
NFATC2	0.00416667	0.0652174	15.6522
ZCCHC2	0.00416667	0.0652174	15.6522
ZNF98	0.00416667	0.0652174	15.6522
PCM1	0.00416667	0.0652174	15.6522
IFIH1	0.00416667	0.0652174	15.6522
TLR6	0.00416667	0.0652174	15.6522
RNF169	0.00416667	0.0652174	15.6522
ILK	0.00416667	0.0652174	15.6522
ADD1	0.00416667	0.0652174	15.6522
SMARCA4	0.00416667	0.0652174	15.6522
INSR	0.00416667	0.0652174	15.6522
PLCG1	0.00416667	0.0652174	15.6522
NLRP7	0.00416667	0.0652174	15.6522
ERBB4	0.00416667	0.0652174	15.6522
LAMC2	0.00416667	0.0652174	15.6522
KDM2B	0.00416667	0.0652174	15.6522
GUCY2F	0.00416667	0.0652174	15.6522
POU6F2	0.00416667	0.0652174	15.6522
TCHHL1	0.00416667	0.0652174	15.6522
ABCA6	0.00416667	0.0652174	15.6522
ZNF682	0.00416667	0.0652174	15.6522
OR4C15	0.00416667	0.0652174	15.6522
CRYBG3	0.00416667	0.0652174	15.6522
MAP1B	0.00416667	0.0652174	15.6522
NGEF	0.00416667	0.0652174	15.6522
NDST1	0.00416667	0.0652174	15.6522
USP20	0.00416667	0.0652174	15.6522
ATP13A5	0.00416667	0.0652174	15.6522
CREBBP	0.00416667	0.0652174	15.6522
GPR158	0.00416667	0.0652174	15.6522
MXRA5	0.00416667	0.0652174	15.6522
RBM47	0.00416667	0.0652174	15.6522
TTC21A	0.00416667	0.0652174	15.6522
SMTN	0.00416667	0.0652174	15.6522
IL16	0.00416667	0.0652174	15.6522
FAM83B	0.00416667	0.0652174	15.6522
ZNF225	0.00416667	0.0652174	15.6522
SYCP1	0.00416667	0.0652174	15.6522
CNTN4	0.00416667	0.0652174	15.6522
NALCN	0.00416667	0.0652174	15.6522
SLC4A8	0.00416667	0.0652174	15.6522
NEO1	0.00416667	0.0652174	15.6522
CDON	0.00416667	0.0652174	15.6522
HAL	0.00416667	0.0652174	15.6522
DOCK9	0.00416667	0.0652174	15.6522
IQCA1	0.00416667	0.0652174	15.6522
SEZ6L2	0.00416667	0.0652174	15.6522
HCFC1	0.00416667	0.0652174	15.6522
PIK3C2A	0.00416667	0.0652174	15.6522
NUP98	0.00416667	0.0652174	15.6522
XIRP1	0.00416667	0.0652174	15.6522
ADAMTS2	0.00416667	0.0652174	15.6522
SLAMF6	0.00416667	0.0652174	15.6522
ANKRD26	0.00416667	0.0652174	15.6522
PCDH12	0.00416667	0.0652174	15.6522
IQGAP2	0.00416667	0.0652174	15.6522
TAB3	0.00416667	0.0652174	15.6522
ATP1A2	0.00416667	0.0652174	15.6522
OR2C1	0.00416667	0.0652174	15.6522
LGALS8	0.00416667	0.0652174	15.6522
OTOP3	0.00416667	0.0652174	15.6522
COL20A1	0.00416667	0.0652174	15.6522
TET2	0.00416667	0.0652174	15.6522
CSF1R	0.00416667	0.0652174	15.6522
EPB41L3	0.00416667	0.0652174	15.6522
PDZRN3	0.00416667	0.0652174	15.6522
HEATR5B	0.00416667	0.0652174	15.6522
MTTP	0.00416667	0.0652174	15.6522
CFH	0.00416667	0.0652174	15.6522
GC	0.00416667	0.0652174	15.6522
KRBA1	0.00416667	0.0652174	15.6522
KDM5B	0.00416667	0.0652174	15.6522
PPP2R5E	0.00416667	0.0652174	15.6522
GRIN2B	0.00416667	0.0652174	15.6522
PRUNE2	0.00416667	0.0652174	15.6522
LRP4	0.00416667	0.0652174	15.6522
PEG3	0.00416667	0.0652174	15.6522
ZNF679	0.00416667	0.0652174	15.6522
NLRP12	0.00416667	0.0652174	15.6522
LMTK3	0.00416667	0.0652174	15.6522
ABCA4	0.00416667	0.0652174	15.6522
EXPH5	0.00416667	0.0652174	15.6522
DSG3	0.00416667	0.0652174	15.6522
XDH	0.00416667	0.0652174	15.6522
PGLYRP2	0.00416667	0.0652174	15.6522
CYP20A1	0.00416667	0.0652174	15.6522
AKAP6	0.00416667	0.0652174	15.6522
DYNC1H1	0.00416667	0.0652174	15.6522
LYST	0.00416667	0.0652174	15.6522
PTPRZ1	0.00416667	0.0652174	15.6522
NCOA2	0.00416667	0.0652174	15.6522
FGA	0.00416667	0.0652174	15.6522
LAYN	0.00416667	0.0652174	15.6522
PCDHA11	0.00416667	0.0652174	15.6522
SDK2	0.00416667	0.0652174	15.6522
ZNF44	0.00416667	0.0652174	15.6522
DSG2	0.00416667	0.0652174	15.6522
TMEM132B	0.00416667	0.0652174	15.6522
TNRC18	0.00416667	0.0652174	15.6522
MMRN1	0.00416667	0.0652174	15.6522
FAM160A2	0.00416667	0.0652174	15.6522
SLC4A1AP	0.00416667	0.0652174	15.6522
POLK	0.00416667	0.0652174	15.6522
SCN5A	0.00416667	0.0652174	15.6522
CAMSAP1	0.00416667	0.0434783	10.4348
ITGA2B	0.00416667	0.0434783	10.4348
NLRP1	0.00416667	0.0434783	10.4348
NTRK2	0.00416667	0.0434783	10.4348
MAP7	0.00416667	0.0434783	10.4348
MYLK	0.00416667	0.0434783	10.4348
OR6C6	0.00416667	0.0434783	10.4348
ARFGEF1	0.00416667	0.0434783	10.4348
LDLR	0.00416667	0.0434783	10.4348
KRTAP4-7	0.00416667	0.0434783	10.4348
INPP5F	0.00416667	0.0434783	10.4348
OGFR	0.00416667	0.0434783	10.4348
POLE	0.00416667	0.0434783	10.4348
CNTF	0.00416667	0.0434783	10.4348
PRDM15	0.00416667	0.0434783	10.4348
PCDHB11	0.00416667	0.0434783	10.4348
CRNN	0.00416667	0.0434783	10.4348
BEST3	0.00416667	0.0434783	10.4348
COMMD8	0.00416667	0.0434783	10.4348
MMS19	0.00416667	0.0434783	10.4348
CCDC149	0.00416667	0.0434783	10.4348
TSC2	0.00416667	0.0434783	10.4348
TNFAIP8	0.00416667	0.0434783	10.4348
LARP1	0.00416667	0.0434783	10.4348
COL11A2	0.00416667	0.0434783	10.4348
SDS	0.00416667	0.0434783	10.4348
WDR27	0.00416667	0.0434783	10.4348
CRIM1	0.00416667	0.0434783	10.4348
GMEB2	0.00416667	0.0434783	10.4348
COL8A2	0.00416667	0.0434783	10.4348
TULP4	0.00416667	0.0434783	10.4348
SVOPL	0.00416667	0.0434783	10.4348
DTNBP1	0.00416667	0.0434783	10.4348
NUP210L	0.00416667	0.0434783	10.4348
HDAC4	0.00416667	0.0434783	10.4348
HK3	0.00416667	0.0434783	10.4348
KCNU1	0.00416667	0.0434783	10.4348
CRB2	0.00416667	0.0434783	10.4348
PNKD	0.00416667	0.0434783	10.4348
GPR149	0.00416667	0.0434783	10.4348
LAMB1	0.00416667	0.0434783	10.4348
OR12D2	0.00416667	0.0434783	10.4348
STK11IP	0.00416667	0.0434783	10.4348
HDLBP	0.00416667	0.0434783	10.4348
VIL1	0.00416667	0.0434783	10.4348
SIK2	0.00416667	0.0434783	10.4348
TNIK	0.00416667	0.0434783	10.4348
TCTE1	0.00416667	0.0434783	10.4348
SALL1	0.00416667	0.0434783	10.4348
FBLN2	0.00416667	0.0434783	10.4348
MFSD9	0.00416667	0.0434783	10.4348
CDH15	0.00416667	0.0434783	10.4348
ITGA7	0.00416667	0.0434783	10.4348
NOS1	0.00416667	0.0434783	10.4348
PCDHGB2	0.00416667	0.0434783	10.4348
SREBF1	0.00416667	0.0434783	10.4348
GRM3	0.00416667	0.0434783	10.4348
PARP10	0.00416667	0.0434783	10.4348
AP1M1	0.00416667	0.0434783	10.4348
GPSM1	0.00416667	0.0434783	10.4348
NEBL	0.00416667	0.0434783	10.4348
NTF4	0.00416667	0.0434783	10.4348
WWP1	0.00416667	0.0434783	10.4348
ASB10	0.00416667	0.0434783	10.4348
SPATS2	0.00416667	0.0434783	10.4348
USP34	0.00416667	0.0434783	10.4348
PDS5B	0.00416667	0.0434783	10.4348
TRIM31	0.00416667	0.0434783	10.4348
MLLT3	0.00416667	0.0434783	10.4348
TMEM184B	0.00416667	0.0434783	10.4348
CLASP1	0.00416667	0.0434783	10.4348
ZBTB38	0.00416667	0.0434783	10.4348
RPH3A	0.00416667	0.0434783	10.4348
SRGAP1	0.00416667	0.0434783	10.4348
USP40	0.00416667	0.0434783	10.4348
MOCS1	0.00416667	0.0434783	10.4348
ZC3H4	0.00416667	0.0434783	10.4348
ARFGEF2	0.00416667	0.0434783	10.4348
CYP27A1	0.00416667	0.0434783	10.4348
SLC9A4	0.00416667	0.0434783	10.4348
NUP210	0.00416667	0.0434783	10.4348
ACTN2	0.00416667	0.0434783	10.4348
TBCK	0.00416667	0.0434783	10.4348
TEP1	0.00416667	0.0434783	10.4348
MPL	0.00416667	0.0434783	10.4348
IDE	0.00416667	0.0434783	10.4348
DIDO1	0.00416667	0.0434783	10.4348
SLC22A2	0.00416667	0.0434783	10.4348
LTF	0.00416667	0.0434783	10.4348
MPO	0.00416667	0.0434783	10.4348
RAD51AP2	0.00416667	0.0434783	10.4348
DNM1L	0.00416667	0.0434783	10.4348
HIVEP1	0.00416667	0.0434783	10.4348
DPY19L1	0.00416667	0.0434783	10.4348
MASTL	0.00416667	0.0434783	10.4348
GNPDA2	0.00416667	0.0434783	10.4348
CENPF	0.00416667	0.0434783	10.4348
SLTM	0.00416667	0.0434783	10.4348
KCNS3	0.00416667	0.0434783	10.4348
SNX8	0.00416667	0.0434783	10.4348
MYH8	0.00416667	0.0434783	10.4348
ZNF219	0.00416667	0.0434783	10.4348
VAV3	0.00416667	0.0434783	10.4348
ABTB2	0.00416667	0.0434783	10.4348
SRBD1	0.00416667	0.0434783	10.4348
GEMIN5	0.00416667	0.0434783	10.4348
EXD3	0.00416667	0.0434783	10.4348
FRMD4B	0.00416667	0.0434783	10.4348
FBN1	0.00416667	0.0434783	10.4348
AGT	0.00416667	0.0434783	10.4348
SMPD1	0.00416667	0.0434783	10.4348
TBC1D22A	0.00416667	0.0434783	10.4348
GPR137	0.00416667	0.0434783	10.4348
FCRL1	0.00416667	0.0434783	10.4348
OVOL2	0.00416667	0.0434783	10.4348
MYBL1	0.00416667	0.0434783	10.4348
TNRC6A	0.00416667	0.0434783	10.4348
EP300	0.00416667	0.0434783	10.4348
PRKCQ	0.00416667	0.0434783	10.4348
SGCG	0.00416667	0.0434783	10.4348
DCHS1	0.00416667	0.0434783	10.4348
DSG1	0.00416667	0.0434783	10.4348
OR2G2	0.00416667	0.0434783	10.4348
KRT3	0.00416667	0.0434783	10.4348
BRD3	0.00416667	0.0434783	10.4348
IPO5	0.00416667	0.0434783	10.4348
MMP27	0.00416667	0.0434783	10.4348
ERCC6L	0.00416667	0.0434783	10.4348
GABRA1	0.00416667	0.0434783	10.4348
TNK2	0.00416667	0.0434783	10.4348
SIAH1	0.00416667	0.0434783	10.4348
IL7R	0.00416667	0.0434783	10.4348
MLLT10	0.00416667	0.0434783	10.4348
C9	0.00416667	0.0434783	10.4348
PDE6C	0.00416667	0.0434783	10.4348
STT3A	0.00416667	0.0434783	10.4348
OR10H3	0.00416667	0.0434783	10.4348
CDC42BPG	0.00416667	0.0434783	10.4348
TPTE	0.00416667	0.0434783	10.4348
DMBT1	0.00416667	0.0434783	10.4348
CACNA1C	0.00416667	0.0434783	10.4348
BDP1	0.00416667	0.0434783	10.4348
RBMX2	0.00416667	0.0434783	10.4348
PTPN23	0.00416667	0.0434783	10.4348
DDX42	0.00416667	0.0434783	10.4348
POLQ	0.00416667	0.0434783	10.4348
CCDC57	0.00416667	0.0434783	10.4348
PRSS23	0.00416667	0.0434783	10.4348
PIGO	0.00416667	0.0434783	10.4348
SRCIN1	0.00416667	0.0434783	10.4348
CDYL2	0.00416667	0.0434783	10.4348
LY9	0.00416667	0.0434783	10.4348
L1TD1	0.00416667	0.0434783	10.4348
STYK1	0.00416667	0.0434783	10.4348
DCDC1	0.00416667	0.0434783	10.4348
NPAS3	0.00416667	0.0434783	10.4348
SPAG9	0.00416667	0.0434783	10.4348
ANO3	0.00416667	0.0434783	10.4348
ADAMTS5	0.00416667	0.0434783	10.4348
KRT31	0.00416667	0.0434783	10.4348
SNCAIP	0.00416667	0.0434783	10.4348
GOLGA3	0.00416667	0.0434783	10.4348
UBQLNL	0.00416667	0.0434783	10.4348
CDH7	0.00416667	0.0434783	10.4348
KIF20A	0.00416667	0.0434783	10.4348
ALDH1A2	0.00416667	0.0434783	10.4348
SOX6	0.00416667	0.0434783	10.4348
FAM83F	0.00416667	0.0434783	10.4348
CYP2A7	0.00416667	0.0434783	10.4348
CAPN12	0.00416667	0.0434783	10.4348
TRIP4	0.00416667	0.0434783	10.4348
AGBL5	0.00416667	0.0434783	10.4348
MBD5	0.00416667	0.0434783	10.4348
OR2A14	0.00416667	0.0434783	10.4348
EVI5	0.00416667	0.0434783	10.4348
ASXL3	0.00416667	0.0434783	10.4348
SLC26A4	0.00416667	0.0434783	10.4348
OR2T12	0.00416667	0.0434783	10.4348
GOLGA6B	0.00416667	0.0434783	10.4348
SNRK	0.00416667	0.0434783	10.4348
KRT27	0.00416667	0.0434783	10.4348
ZFP64	0.00416667	0.0434783	10.4348
ABCA2	0.00416667	0.0434783	10.4348
MAEL	0.00416667	0.0434783	10.4348
KNDC1	0.00416667	0.0434783	10.4348
GPD2	0.00416667	0.0434783	10.4348
SLC5A8	0.00416667	0.0434783	10.4348
TCF20	0.00416667	0.0434783	10.4348
CDH19	0.00416667	0.0434783	10.4348
SLC4A10	0.00416667	0.0434783	10.4348
PRPF19	0.00416667	0.0434783	10.4348
NCAPD3	0.00416667	0.0434783	10.4348
RAG1	0.00416667	0.0434783	10.4348
KIF26B	0.00416667	0.0434783	10.4348
SKIV2L	0.00416667	0.0434783	10.4348
ABCC6	0.00416667	0.0434783	10.4348
GRIPAP1	0.00416667	0.0434783	10.4348
LRP12	0.00416667	0.0434783	10.4348
TYRO3	0.00416667	0.0434783	10.4348
SELE	0.00416667	0.0434783	10.4348
C6	0.00416667	0.0434783	10.4348
WDR59	0.00416667	0.0434783	10.4348
SLC6A8	0.00416667	0.0434783	10.4348
AZU1	0.00416667	0.0434783	10.4348
FRRS1	0.00416667	0.0434783	10.4348
HTR3D	0.00416667	0.0434783	10.4348
CD101	0.00416667	0.0434783	10.4348
SPTBN2	0.00416667	0.0434783	10.4348
PKN2	0.00416667	0.0434783	10.4348
RAB3IP	0.00416667	0.0434783	10.4348
PDE8B	0.00416667	0.0434783	10.4348
PPARGC1A	0.00416667	0.0434783	10.4348
SERPINA11	0.00416667	0.0434783	10.4348
MYT1L	0.00416667	0.0434783	10.4348
UGT2B10	0.00416667	0.0434783	10.4348
MYH1	0.00416667	0.0434783	10.4348
NAV3	0.00416667	0.0434783	10.4348
CBL	0.00416667	0.0434783	10.4348
GPR156	0.00416667	0.0434783	10.4348
ATP12A	0.00416667	0.0434783	10.4348
CBLC	0.00416667	0.0434783	10.4348
SLC4A2	0.00416667	0.0434783	10.4348
WDR24	0.00416667	0.0434783	10.4348
ZNF706	0.00416667	0.0434783	10.4348
ACBD5	0.00416667	0.0434783	10.4348
B4GALNT3	0.00416667	0.0434783	10.4348
MED23	0.00416667	0.0434783	10.4348
ZNF585A	0.00416667	0.0434783	10.4348
P2RX2	0.00416667	0.0434783	10.4348
CTNND2	0.00416667	0.0434783	10.4348
PLSCR5	0.00416667	0.0434783	10.4348
CCDC87	0.00416667	0.0434783	10.4348
RECQL5	0.00416667	0.0434783	10.4348
NPM1	0.00416667	0.0434783	10.4348
ATG2A	0.00416667	0.0434783	10.4348
PLCG2	0.00416667	0.0434783	10.4348
TBCD	0.00416667	0.0434783	10.4348
TRIM3	0.00416667	0.0434783	10.4348
RNF103	0.00416667	0.0434783	10.4348
PCSK5	0.00416667	0.0434783	10.4348
RREB1	0.00416667	0.0434783	10.4348
THSD7A	0.00416667	0.0434783	10.4348
GMCL1	0.00416667	0.0434783	10.4348
FZD2	0.00416667	0.0434783	10.4348
SUCLG2	0.00416667	0.0434783	10.4348
SP100	0.00416667	0.0434783	10.4348
MAN2B1	0.00416667	0.0434783	10.4348
NDUFV1	0.00416667	0.0434783	10.4348
ITGAX	0.00416667	0.0434783	10.4348
HYDIN	0.00416667	0.0434783	10.4348
MYO1D	0.00416667	0.0434783	10.4348
CCNK	0.00416667	0.0434783	10.4348
PAX6	0.00416667	0.0434783	10.4348
ADAM29	0.00416667	0.0434783	10.4348
C1orf61	0.00416667	0.0434783	10.4348
SIPA1L2	0.00416667	0.0434783	10.4348
NOX1	0.00416667	0.0434783	10.4348
PUS10	0.00416667	0.0434783	10.4348
HCN1	0.00416667	0.0434783	10.4348
TRIM47	0.00416667	0.0434783	10.4348
NR2C1	0.00416667	0.0434783	10.4348
WAS	0.00416667	0.0434783	10.4348
EVPL	0.00416667	0.0434783	10.4348
PHKB	0.00416667	0.0434783	10.4348
HADHA	0.00416667	0.0434783	10.4348
TSKS	0.00416667	0.0434783	10.4348
RAPGEF2	0.00416667	0.0434783	10.4348
SRRM1	0.00416667	0.0434783	10.4348
IVL	0.00416667	0.0434783	10.4348
GRAMD1C	0.00416667	0.0434783	10.4348
RBM22	0.00416667	0.0434783	10.4348
ARSD	0.00416667	0.0434783	10.4348
IQSEC3	0.00416667	0.0434783	10.4348
VCAM1	0.00416667	0.0434783	10.4348
BTD	0.00416667	0.0434783	10.4348
F13B	0.00416667	0.0434783	10.4348
ABI3BP	0.00416667	0.0434783	10.4348
FAM114A1	0.00416667	0.0434783	10.4348
DLG5	0.00416667	0.0434783	10.4348
ZIC5	0.00416667	0.0434783	10.4348
FRY	0.00416667	0.0434783	10.4348
ARMC4	0.00416667	0.0434783	10.4348
SLC16A6	0.00416667	0.0434783	10.4348
TLL2	0.00416667	0.0434783	10.4348
PIK3C2G	0.00416667	0.0434783	10.4348
KCNH2	0.00416667	0.0434783	10.4348
CR1L	0.00416667	0.0434783	10.4348
AFG3L2	0.00416667	0.0434783	10.4348
TNFRSF8	0.00416667	0.0434783	10.4348
PLK1	0.00416667	0.0434783	10.4348
GPR101	0.00416667	0.0434783	10.4348
TET3	0.00416667	0.0434783	10.4348
CCNT1	0.00416667	0.0434783	10.4348
ROCK2	0.00416667	0.0434783	10.4348
DENND1A	0.00416667	0.0434783	10.4348
TLE6	0.00416667	0.0434783	10.4348
AHRR	0.00416667	0.0434783	10.4348
SLFN5	0.00416667	0.0434783	10.4348
OR5M8	0.00416667	0.0434783	10.4348
NBPF1	0.00416667	0.0434783	10.4348
KIAA1549	0.00416667	0.0434783	10.4348
EIF3A	0.00416667	0.0434783	10.4348
DPYSL5	0.00416667	0.0434783	10.4348
KIF16B	0.00416667	0.0434783	10.4348
MFN1	0.00416667	0.0434783	10.4348
SLC22A15	0.00416667	0.0434783	10.4348
DUS3L	0.00416667	0.0434783	10.4348
SLC25A31	0.00416667	0.0434783	10.4348
PTF1A	0.00416667	0.0434783	10.4348
CHST3	0.00416667	0.0434783	10.4348
SPINK5	0.00416667	0.0434783	10.4348
CHRD	0.00416667	0.0434783	10.4348
ITGAE	0.00416667	0.0434783	10.4348
ANKS6	0.00416667	0.0434783	10.4348
MAST2	0.00416667	0.0434783	10.4348
CCDC40	0.00416667	0.0434783	10.4348
SLC44A3	0.00416667	0.0434783	10.4348
FBXO39	0.00416667	0.0434783	10.4348
WDR48	0.00416667	0.0434783	10.4348
ABCC2	0.00416667	0.0434783	10.4348
ACE	0.00416667	0.0434783	10.4348
NYNRIN	0.00416667	0.0434783	10.4348
SPRYD3	0.00416667	0.0434783	10.4348
DLX5	0.00416667	0.0434783	10.4348
CYFIP1	0.00416667	0.0434783	10.4348
NEK8	0.00416667	0.0434783	10.4348
SLC5A1	0.00416667	0.0217391	5.21739
SIRT3	0.00416667	0.0217391	5.21739
KIAA0586	0.00416667	0.0217391	5.21739
CARD11	0.00416667	0.0217391	5.21739
CACNA1E	0.00416667	0.0217391	5.21739
CFTR	0.00416667	0.0217391	5.21739
TFEC	0.00416667	0.0217391	5.21739
ZSCAN18	0.00416667	0.0217391	5.21739
UBC	0.00416667	0.0217391	5.21739
IL2RG	0.00416667	0.0217391	5.21739
VILL	0.00416667	0.0217391	5.21739
SMARCC2	0.00416667	0.0217391	5.21739
HS3ST1	0.00416667	0.0217391	5.21739
ADAM7	0.00416667	0.0217391	5.21739
MPDU1	0.00416667	0.0217391	5.21739
KCNN3	0.00416667	0.0217391	5.21739
DLGAP3	0.00416667	0.0217391	5.21739
PLEKHG2	0.00416667	0.0217391	5.21739
FSCN2	0.00416667	0.0217391	5.21739
WDR73	0.00416667	0.0217391	5.21739
STAM2	0.00416667	0.0217391	5.21739
OR10H1	0.00416667	0.0217391	5.21739
SIRPB2	0.00416667	0.0217391	5.21739
OPN5	0.00416667	0.0217391	5.21739
PRG4	0.00416667	0.0217391	5.21739
MCOLN1	0.00416667	0.0217391	5.21739
ZNF341	0.00416667	0.0217391	5.21739
CAB39	0.00416667	0.0217391	5.21739
ZNF844	0.00416667	0.0217391	5.21739
DDX5	0.00416667	0.0217391	5.21739
SLC5A5	0.00416667	0.0217391	5.21739
OR6C70	0.00416667	0.0217391	5.21739
CAMK2G	0.00416667	0.0217391	5.21739
TINAG	0.00416667	0.0217391	5.21739
COL13A1	0.00416667	0.0217391	5.21739
TEX2	0.00416667	0.0217391	5.21739
MAP4K5	0.00416667	0.0217391	5.21739
KPNB1	0.00416667	0.0217391	5.21739
TAF15	0.00416667	0.0217391	5.21739
RASGRP1	0.00416667	0.0217391	5.21739
EIF5	0.00416667	0.0217391	5.21739
ZBTB7A	0.00416667	0.0217391	5.21739
WNK1	0.00416667	0.0217391	5.21739
COL5A2	0.00416667	0.0217391	5.21739
ADAM22	0.00416667	0.0217391	5.21739
OTOL1	0.00416667	0.0217391	5.21739
KIFC3	0.00416667	0.0217391	5.21739
CAPN1	0.00416667	0.0217391	5.21739
CHST4	0.00416667	0.0217391	5.21739
PIGC	0.00416667	0.0217391	5.21739
BTBD2	0.00416667	0.0217391	5.21739
SLC2A7	0.00416667	0.0217391	5.21739
POC5	0.00416667	0.0217391	5.21739
C8orf58	0.00416667	0.0217391	5.21739
GIMAP7	0.00416667	0.0217391	5.21739
SMG7	0.00416667	0.0217391	5.21739
CARD6	0.00416667	0.0217391	5.21739
GABRR2	0.00416667	0.0217391	5.21739
PRR23A	0.00416667	0.0217391	5.21739
MFSD2B	0.00416667	0.0217391	5.21739
ACSF2	0.00416667	0.0217391	5.21739
INPP5B	0.00416667	0.0217391	5.21739
CASP1	0.00416667	0.0217391	5.21739
DDN	0.00416667	0.0217391	5.21739
FREM1	0.00416667	0.0217391	5.21739
PDCD11	0.00416667	0.0217391	5.21739
OPHN1	0.00416667	0.0217391	5.21739
AFAP1L1	0.00416667	0.0217391	5.21739
MATK	0.00416667	0.0217391	5.21739
L1CAM	0.00416667	0.0217391	5.21739
JMJD7-PLA2G4B	0.00416667	0.0217391	5.21739
HLA-DQA1	0.00416667	0.0217391	5.21739
VIT	0.00416667	0.0217391	5.21739
ARPP21	0.00416667	0.0217391	5.21739
DHX37	0.00416667	0.0217391	5.21739
NOXA1	0.00416667	0.0217391	5.21739
TUBB8	0.00416667	0.0217391	5.21739
EPHB1	0.00416667	0.0217391	5.21739
SDHA	0.00416667	0.0217391	5.21739
DCAF15	0.00416667	0.0217391	5.21739
CYP27C1	0.00416667	0.0217391	5.21739
ZDBF2	0.00416667	0.0217391	5.21739
STK32A	0.00416667	0.0217391	5.21739
MAT1A	0.00416667	0.0217391	5.21739
TMEM99	0.00416667	0.0217391	5.21739
CNTNAP3	0.00416667	0.0217391	5.21739
ZNF425	0.00416667	0.0217391	5.21739
ZNF283	0.00416667	0.0217391	5.21739
IDH1	0.00416667	0.0217391	5.21739
HECTD1	0.00416667	0.0217391	5.21739
ZNF48	0.00416667	0.0217391	5.21739
CD320	0.00416667	0.0217391	5.21739
MCM6	0.00416667	0.0217391	5.21739
ARMC6	0.00416667	0.0217391	5.21739
SEC24D	0.00416667	0.0217391	5.21739
FPGS	0.00416667	0.0217391	5.21739
TMEM19	0.00416667	0.0217391	5.21739
MYO5A	0.00416667	0.0217391	5.21739
CYTH3	0.00416667	0.0217391	5.21739
RHPN2	0.00416667	0.0217391	5.21739
MLYCD	0.00416667	0.0217391	5.21739
RIN3	0.00416667	0.0217391	5.21739
DNAJC13	0.00416667	0.0217391	5.21739
HSP90AB1	0.00416667	0.0217391	5.21739
ZNF486	0.00416667	0.0217391	5.21739
TIA1	0.00416667	0.0217391	5.21739
INTS2	0.00416667	0.0217391	5.21739
OR52N2	0.00416667	0.0217391	5.21739
COG5	0.00416667	0.0217391	5.21739
CC2D1A	0.00416667	0.0217391	5.21739
KCNA7	0.00416667	0.0217391	5.21739
SLC10A4	0.00416667	0.0217391	5.21739
RCC1	0.00416667	0.0217391	5.21739
TUBA1B	0.00416667	0.0217391	5.21739
BMP7	0.00416667	0.0217391	5.21739
GDPD5	0.00416667	0.0217391	5.21739
ABHD15	0.00416667	0.0217391	5.21739
KLB	0.00416667	0.0217391	5.21739
DDI1	0.00416667	0.0217391	5.21739
XKR6	0.00416667	0.0217391	5.21739
USP15	0.00416667	0.0217391	5.21739
ABL2	0.00416667	0.0217391	5.21739
PLEKHA6	0.00416667	0.0217391	5.21739
NOTCH2	0.00416667	0.0217391	5.21739
CCDC112	0.00416667	0.0217391	5.21739
PTCRA	0.00416667	0.0217391	5.21739
HAO1	0.00416667	0.0217391	5.21739
PCDHB14	0.00416667	0.0217391	5.21739
CRMP1	0.00416667	0.0217391	5.21739
RBM11	0.00416667	0.0217391	5.21739
SHROOM4	0.00416667	0.0217391	5.21739
ZC3H12C	0.00416667	0.0217391	5.21739
OR51I2	0.00416667	0.0217391	5.21739
DHX8	0.00416667	0.0217391	5.21739
SLC35F3	0.00416667	0.0217391	5.21739
DENND2C	0.00416667	0.0217391	5.21739
MAP3K2	0.00416667	0.0217391	5.21739
CHST9	0.00416667	0.0217391	5.21739
OR51M1	0.00416667	0.0217391	5.21739
PRR14	0.00416667	0.0217391	5.21739
NPHP4	0.00416667	0.0217391	5.21739
WDR76	0.00416667	0.0217391	5.21739
FASTKD3	0.00416667	0.0217391	5.21739
ATXN2L	0.00416667	0.0217391	5.21739
TECPR2	0.00416667	0.0217391	5.21739
TRIM42	0.00416667	0.0217391	5.21739
STX3	0.00416667	0.0217391	5.21739
YIPF7	0.00416667	0.0217391	5.21739
LETM2	0.00416667	0.0217391	5.21739
KCTD8	0.00416667	0.0217391	5.21739
CALHM2	0.00416667	0.0217391	5.21739
OR1C1	0.00416667	0.0217391	5.21739
SNX29	0.00416667	0.0217391	5.21739
FAM71F1	0.00416667	0.0217391	5.21739
ANKS4B	0.00416667	0.0217391	5.21739
EHD2	0.00416667	0.0217391	5.21739
CROT	0.00416667	0.0217391	5.21739
GNB5	0.00416667	0.0217391	5.21739
MCOLN2	0.00416667	0.0217391	5.21739
TRIT1	0.00416667	0.0217391	5.21739
TSC22D1	0.00416667	0.0217391	5.21739
ZDHHC18	0.00416667	0.0217391	5.21739
ZBTB34	0.00416667	0.0217391	5.21739
ZNF25	0.00416667	0.0217391	5.21739
AMTN	0.00416667	0.0217391	5.21739
SPTBN4	0.00416667	0.0217391	5.21739
OR52E4	0.00416667	0.0217391	5.21739
CCNB3	0.00416667	0.0217391	5.21739
SMAD4	0.00416667	0.0217391	5.21739
RPUSD1	0.00416667	0.0217391	5.21739
DDX60L	0.00416667	0.0217391	5.21739
PREX1	0.00416667	0.0217391	5.21739
ROBO4	0.00416667	0.0217391	5.21739
CX3CL1	0.00416667	0.0217391	5.21739
BCKDHA	0.00416667	0.0217391	5.21739
UFC1	0.00416667	0.0217391	5.21739
TLR8	0.00416667	0.0217391	5.21739
TKTL2	0.00416667	0.0217391	5.21739
KDR	0.00416667	0.0217391	5.21739
COG1	0.00416667	0.0217391	5.21739
MCF2L	0.00416667	0.0217391	5.21739
ITGA8	0.00416667	0.0217391	5.21739
ARHGAP32	0.00416667	0.0217391	5.21739
EPHX1	0.00416667	0.0217391	5.21739
DDX54	0.00416667	0.0217391	5.21739
CDSN	0.00416667	0.0217391	5.21739
OR1A2	0.00416667	0.0217391	5.21739
ATP6V1B2	0.00416667	0.0217391	5.21739
PPFIA4	0.00416667	0.0217391	5.21739
TCEANC	0.00416667	0.0217391	5.21739
TRIP11	0.00416667	0.0217391	5.21739
BMS1	0.00416667	0.0217391	5.21739
OFD1	0.00416667	0.0217391	5.21739
ZNF429	0.00416667	0.0217391	5.21739
AMOTL2	0.00416667	0.0217391	5.21739
KLHL32	0.00416667	0.0217391	5.21739
ZNF483	0.00416667	0.0217391	5.21739
C1orf116	0.00416667	0.0217391	5.21739
CCNF	0.00416667	0.0217391	5.21739
KIFC2	0.00416667	0.0217391	5.21739
PWP2	0.00416667	0.0217391	5.21739
ANKRD50	0.00416667	0.0217391	5.21739
DNAJC3	0.00416667	0.0217391	5.21739
GRM5	0.00416667	0.0217391	5.21739
PALLD	0.00416667	0.0217391	5.21739
A1CF	0.00416667	0.0217391	5.21739
KCNS2	0.00416667	0.0217391	5.21739
CACNB3	0.00416667	0.0217391	5.21739
PLXNC1	0.00416667	0.0217391	5.21739
ALOX15B	0.00416667	0.0217391	5.21739
C4orf51	0.00416667	0.0217391	5.21739
UPRT	0.00416667	0.0217391	5.21739
ZDHHC13	0.00416667	0.0217391	5.21739
DUOXA2	0.00416667	0.0217391	5.21739
CD22	0.00416667	0.0217391	5.21739
HOXA1	0.00416667	0.0217391	5.21739
SSTR2	0.00416667	0.0217391	5.21739
DLC1	0.00416667	0.0217391	5.21739
DGKA	0.00416667	0.0217391	5.21739
DIS3L	0.00416667	0.0217391	5.21739
POLR2B	0.00416667	0.0217391	5.21739
PKLR	0.00416667	0.0217391	5.21739
INTS8	0.00416667	0.0217391	5.21739
KSR2	0.00416667	0.0217391	5.21739
KCNK6	0.00416667	0.0217391	5.21739
PER3	0.00416667	0.0217391	5.21739
ENPP4	0.00416667	0.0217391	5.21739
UGT2B28	0.00416667	0.0217391	5.21739
OR51B4	0.00416667	0.0217391	5.21739
DDB1	0.00416667	0.0217391	5.21739
SLFN13	0.00416667	0.0217391	5.21739
LMBRD2	0.00416667	0.0217391	5.21739
GBA2	0.00416667	0.0217391	5.21739
MAPK9	0.00416667	0.0217391	5.21739
BFSP1	0.00416667	0.0217391	5.21739
FUT11	0.00416667	0.0217391	5.21739
AGBL2	0.00416667	0.0217391	5.21739
CDC6	0.00416667	0.0217391	5.21739
ZNF552	0.00416667	0.0217391	5.21739
MSI2	0.00416667	0.0217391	5.21739
DSPP	0.00416667	0.0217391	5.21739
EIF2AK4	0.00416667	0.0217391	5.21739
PHC3	0.00416667	0.0217391	5.21739
ZNF136	0.00416667	0.0217391	5.21739
CYP4B1	0.00416667	0.0217391	5.21739
HOXB13	0.00416667	0.0217391	5.21739
DENND2A	0.00416667	0.0217391	5.21739
PLA2G6	0.00416667	0.0217391	5.21739
UMOD	0.00416667	0.0217391	5.21739
TCP11	0.00416667	0.0217391	5.21739
HDDC2	0.00416667	0.0217391	5.21739
FASTKD1	0.00416667	0.0217391	5.21739
EXTL3	0.00416667	0.0217391	5.21739
MINK1	0.00416667	0.0217391	5.21739
TEK	0.00416667	0.0217391	5.21739
SCG2	0.00416667	0.0217391	5.21739
PLXDC1	0.00416667	0.0217391	5.21739
ZNF221	0.00416667	0.0217391	5.21739
FYTTD1	0.00416667	0.0217391	5.21739
LTBP4	0.00416667	0.0217391	5.21739
SLC14A2	0.00416667	0.0217391	5.21739
MLANA	0.00416667	0.0217391	5.21739
CATSPER1	0.00416667	0.0217391	5.21739
IBTK	0.00416667	0.0217391	5.21739
ARHGAP4	0.00416667	0.0217391	5.21739
TARBP1	0.00416667	0.0217391	5.21739
BNIP2	0.00416667	0.0217391	5.21739
ANPEP	0.00416667	0.0217391	5.21739
THYN1	0.00416667	0.0217391	5.21739
ARSJ	0.00416667	0.0217391	5.21739
DGKH	0.00416667	0.0217391	5.21739
PPFIA1	0.00416667	0.0217391	5.21739
CAMTA2	0.00416667	0.0217391	5.21739
ATIC	0.00416667	0.0217391	5.21739
PDZRN4	0.00416667	0.0217391	5.21739
DHDH	0.00416667	0.0217391	5.21739
IFNAR1	0.00416667	0.0217391	5.21739
LRRC19	0.00416667	0.0217391	5.21739
STK10	0.00416667	0.0217391	5.21739
PCBP4	0.00416667	0.0217391	5.21739
PTPN3	0.00416667	0.0217391	5.21739
SMYD1	0.00416667	0.0217391	5.21739
CFHR5	0.00416667	0.0217391	5.21739
SLC9A1	0.00416667	0.0217391	5.21739
LELP1	0.00416667	0.0217391	5.21739
CDCA2	0.00416667	0.0217391	5.21739
SULT2A1	0.00416667	0.0217391	5.21739
GNAS	0.00416667	0.0217391	5.21739
EVC	0.00416667	0.0217391	5.21739
ADPRHL2	0.00416667	0.0217391	5.21739
CNNM4	0.00416667	0.0217391	5.21739
RPAP3	0.00416667	0.0217391	5.21739
ZNF732	0.00416667	0.0217391	5.21739
CDC27	0.00416667	0.0217391	5.21739
DDX46	0.00416667	0.0217391	5.21739
CLASP2	0.00416667	0.0217391	5.21739
DRD1	0.00416667	0.0217391	5.21739
NR4A3	0.00416667	0.0217391	5.21739
LRIG3	0.00416667	0.0217391	5.21739
LCT	0.00416667	0.0217391	5.21739
MYH9	0.00416667	0.0217391	5.21739
KLHL8	0.00416667	0.0217391	5.21739
PPFIBP2	0.00416667	0.0217391	5.21739
PACS1	0.00416667	0.0217391	5.21739
OR52K2	0.00416667	0.0217391	5.21739
FUT10	0.00416667	0.0217391	5.21739
ZCCHC4	0.00416667	0.0217391	5.21739
CLSPN	0.00416667	0.0217391	5.21739
CDKN1A	0.00416667	0.0217391	5.21739
MST1R	0.00416667	0.0217391	5.21739
UHRF1BP1L	0.00416667	0.0217391	5.21739
ZFR2	0.00416667	0.0217391	5.21739
TBX22	0.00416667	0.0217391	5.21739
POR	0.00416667	0.0217391	5.21739
RBAK	0.00416667	0.0217391	5.21739
KCNC2	0.00416667	0.0217391	5.21739
NNT	0.00416667	0.0217391	5.21739
MYH10	0.00416667	0.0217391	5.21739
ZMYM4	0.00416667	0.0217391	5.21739
NMBR	0.00416667	0.0217391	5.21739
CYP2C19	0.00416667	0.0217391	5.21739
OR52E8	0.00416667	0.0217391	5.21739
BRIP1	0.00416667	0.0217391	5.21739
LARP6	0.00416667	0.0217391	5.21739
GRM6	0.00416667	0.0217391	5.21739
MAPKAPK2	0.00416667	0.0217391	5.21739
RRM1	0.00416667	0.0217391	5.21739
ACTR10	0.00416667	0.0217391	5.21739
AKR1C3	0.00416667	0.0217391	5.21739
VCX3B	0.00416667	0.0217391	5.21739
SCIN	0.00416667	0.0217391	5.21739
LENG1	0.00416667	0.0217391	5.21739
PVR	0.00416667	0.0217391	5.21739
BMP1	0.00416667	0.0217391	5.21739
PHKA1	0.00416667	0.0217391	5.21739
ARMC9	0.00416667	0.0217391	5.21739
ZFP36L2	0.00416667	0.0217391	5.21739
OR2T6	0.00416667	0.0217391	5.21739
NT5C2	0.00416667	0.0217391	5.21739
EGR2	0.00416667	0.0217391	5.21739
SOX13	0.00416667	0.0217391	5.21739
RING1	0.00416667	0.0217391	5.21739
MSH6	0.00416667	0.0217391	5.21739
GGPS1	0.00416667	0.0217391	5.21739
COL17A1	0.00416667	0.0217391	5.21739
PHF11	0.00416667	0.0217391	5.21739
VPS37C	0.00416667	0.0217391	5.21739
ZNF479	0.00416667	0.0217391	5.21739
NUP205	0.00416667	0.0217391	5.21739
NETO1	0.00416667	0.0217391	5.21739
EIF4ENIF1	0.00416667	0.0217391	5.21739
PCDHA7	0.00416667	0.0217391	5.21739
LPIN1	0.00416667	0.0217391	5.21739
KATNAL2	0.00416667	0.0217391	5.21739
SPATA16	0.00416667	0.0217391	5.21739
TBX21	0.00416667	0.0217391	5.21739
FCHO1	0.00416667	0.0217391	5.21739
EIF3B	0.00416667	0.0217391	5.21739
ACSS1	0.00416667	0.0217391	5.21739
HIF1A	0.00416667	0.0217391	5.21739
PLD1	0.00416667	0.0217391	5.21739
UBR5	0.00416667	0.0217391	5.21739
TF	0.00416667	0.0217391	5.21739
TAOK2	0.00416667	0.0217391	5.21739
EPHB2	0.00416667	0.0217391	5.21739
LRP5L	0.00416667	0.0217391	5.21739
PLEKHA4	0.00416667	0.0217391	5.21739
CNN2	0.00416667	0.0217391	5.21739
PSD3	0.00416667	0.0217391	5.21739
CLTC	0.00416667	0.0217391	5.21739
WDR37	0.00416667	0.0217391	5.21739
AARSD1	0.00416667	0.0217391	5.21739
NUP160	0.00416667	0.0217391	5.21739
GPRC6A	0.00416667	0.0217391	5.21739
ELANE	0.00416667	0.0217391	5.21739
FNBP1L	0.00416667	0.0217391	5.21739
IFITM2	0.00416667	0.0217391	5.21739
URB2	0.00416667	0.0217391	5.21739
NEK9	0.00416667	0.0217391	5.21739
AQP1	0.00416667	0.0217391	5.21739
CUEDC1	0.00416667	0.0217391	5.21739
ST6GALNAC2	0.00416667	0.0217391	5.21739
STAG3	0.00416667	0.0217391	5.21739
SPOCD1	0.00416667	0.0217391	5.21739
ZNF436	0.00416667	0.0217391	5.21739
KLK8	0.00416667	0.0217391	5.21739
OR10AG1	0.00416667	0.0217391	5.21739
MGAT1	0.00416667	0.0217391	5.21739
MEFV	0.00416667	0.0217391	5.21739
PRDM4	0.00416667	0.0217391	5.21739
POLN	0.00416667	0.0217391	5.21739
DTX4	0.00416667	0.0217391	5.21739
NLRC4	0.00416667	0.0217391	5.21739
ALG6	0.00416667	0.0217391	5.21739
C4orf17	0.00416667	0.0217391	5.21739
OR4N4	0.00416667	0.0217391	5.21739
ANO2	0.00416667	0.0217391	5.21739
SUCLA2	0.00416667	0.0217391	5.21739
ATP2B1	0.00416667	0.0217391	5.21739
CDK5RAP2	0.00416667	0.0217391	5.21739
PKP2	0.00416667	0.0217391	5.21739
NRK	0.00416667	0.0217391	5.21739
AR	0.00416667	0.0217391	5.21739
FBXL13	0.00416667	0.0217391	5.21739
ZNF676	0.00416667	0.0217391	5.21739
SALL4	0.00416667	0.0217391	5.21739
DBF4	0.00416667	0.0217391	5.21739
ITGBL1	0.00416667	0.0217391	5.21739
TNFRSF1A	0.00416667	0.0217391	5.21739
FBXW9	0.00416667	0.0217391	5.21739
SLCO4A1	0.00416667	0.0217391	5.21739
ZNF687	0.00416667	0.0217391	5.21739
LPIN2	0.00416667	0.0217391	5.21739
COL15A1	0.00416667	0.0217391	5.21739
SLC9A3	0.00416667	0.0217391	5.21739
COMMD4	0.00416667	0.0217391	5.21739
CCDC153	0.00416667	0.0217391	5.21739
THNSL2	0.00416667	0.0217391	5.21739
ATP2B2	0.00416667	0.0217391	5.21739
AGPAT1	0.00416667	0.0217391	5.21739
AIFM2	0.00416667	0.0217391	5.21739
SCGB1C1	0.00416667	0.0217391	5.21739
TAZ	0.00416667	0.0217391	5.21739
RSPH4A	0.00416667	0.0217391	5.21739
DPYSL3	0.00416667	0.0217391	5.21739
ABHD2	0.00416667	0.0217391	5.21739
ZBTB40	0.00416667	0.0217391	5.21739
IL12RB1	0.00416667	0.0217391	5.21739
NR1H3	0.00416667	0.0217391	5.21739
SLC4A3	0.00416667	0.0217391	5.21739
FLT3	0.00416667	0.0217391	5.21739
MCM3AP	0.00416667	0.0217391	5.21739
GJB7	0.00416667	0.0217391	5.21739
OSBPL5	0.00416667	0.0217391	5.21739
LRP1	0.00416667	0.0217391	5.21739
WDR75	0.00416667	0.0217391	5.21739
KDM3B	0.00416667	0.0217391	5.21739
TRAF3IP2	0.00416667	0.0217391	5.21739
ZBTB39	0.00416667	0.0217391	5.21739
CLCA1	0.00416667	0.0217391	5.21739
TRPC6	0.00416667	0.0217391	5.21739
SOHLH2	0.00416667	0.0217391	5.21739
CDH4	0.00416667	0.0217391	5.21739
PPM1L	0.00416667	0.0217391	5.21739
POLI	0.00416667	0.0217391	5.21739
RLN1	0.00416667	0.0217391	5.21739
DCAF10	0.00416667	0.0217391	5.21739
C6orf118	0.00416667	0.0217391	5.21739
PLOD1	0.00416667	0.0217391	5.21739
ECT2L	0.00416667	0.0217391	5.21739
DCAF12L1	0.00416667	0.0217391	5.21739
DENND1C	0.00416667	0.0217391	5.21739
OR4C6	0.00416667	0.0217391	5.21739
GTPBP1	0.00416667	0.0217391	5.21739
AMACR	0.00416667	0.0217391	5.21739
NXPH3	0.00416667	0.0217391	5.21739
SLC12A3	0.00416667	0.0217391	5.21739
WDR63	0.00416667	0.0217391	5.21739
IL5RA	0.00416667	0.0217391	5.21739
LUM	0.00416667	0.0217391	5.21739
OTUD4	0.00416667	0.0217391	5.21739
STAT1	0.00416667	0.0217391	5.21739
WNK3	0.00416667	0.0217391	5.21739
CPM	0.00416667	0.0217391	5.21739
DLL1	0.00416667	0.0217391	5.21739
RAD54B	0.00416667	0.0217391	5.21739
WBP1	0.00416667	0.0217391	5.21739
LRG1	0.00416667	0.0217391	5.21739
DOCK4	0.00416667	0.0217391	5.21739
CHD8	0.00416667	0.0217391	5.21739
ZNF347	0.00416667	0.0217391	5.21739
JMJD8	0.00416667	0.0217391	5.21739
CYP11B2	0.00416667	0.0217391	5.21739
KRTAP4-5	0.00416667	0.0217391	5.21739
C12orf40	0.00416667	0.0217391	5.21739
CCDC54	0.00416667	0.0217391	5.21739
GGT7	0.00416667	0.0217391	5.21739
KRT4	0.00416667	0.0217391	5.21739
ITIH2	0.00416667	0.0217391	5.21739
EFCAB6	0.00416667	0.0217391	5.21739
LRFN2	0.00416667	0.0217391	5.21739
GNL1	0.00416667	0.0217391	5.21739
DEFB115	0.00416667	0.0217391	5.21739
ENPP7	0.00416667	0.0217391	5.21739
ZIC1	0.00416667	0.0217391	5.21739
LPO	0.00416667	0.0217391	5.21739
ARSG	0.00416667	0.0217391	5.21739
TRERF1	0.00416667	0.0217391	5.21739
CDH18	0.00416667	0.0217391	5.21739
ZNF551	0.00416667	0.0217391	5.21739
ARHGAP5	0.00416667	0.0217391	5.21739
SNTB1	0.00416667	0.0217391	5.21739
USP8	0.00416667	0.0217391	5.21739
ZNF217	0.00416667	0.0217391	5.21739
HARBI1	0.00416667	0.0217391	5.21739
NFASC	0.00416667	0.0217391	5.21739
FCRL3	0.00416667	0.0217391	5.21739
SMG1	0.00416667	0.0217391	5.21739
ICOSLG	0.00416667	0.0217391	5.21739
SNTG2	0.00416667	0.0217391	5.21739
LIMD1	0.00416667	0.0217391	5.21739
ARHGEF12	0.00416667	0.0217391	5.21739
PSMD9	0.00416667	0.0217391	5.21739
TRIML2	0.00416667	0.0217391	5.21739
RXFP3	0.00416667	0.0217391	5.21739
ZNF14	0.00416667	0.0217391	5.21739
ACVRL1	0.00416667	0.0217391	5.21739
GALNT5	0.00416667	0.0217391	5.21739
CYP27B1	0.00416667	0.0217391	5.21739
GZMB	0.00416667	0.0217391	5.21739
MAP7D2	0.00416667	0.0217391	5.21739
ZNF611	0.00416667	0.0217391	5.21739
ENTPD6	0.00416667	0.0217391	5.21739
EPHX3	0.00416667	0.0217391	5.21739
ZNF764	0.00416667	0.0217391	5.21739
DENND3	0.00416667	0.0217391	5.21739
ZNF621	0.00416667	0.0217391	5.21739
OR11L1	0.00416667	0.0217391	5.21739
TUBE1	0.00416667	0.0217391	5.21739
CLPTM1	0.00416667	0.0217391	5.21739
ZNF480	0.00416667	0.0217391	5.21739
OR5M11	0.00416667	0.0217391	5.21739
CLEC1A	0.00416667	0.0217391	5.21739
ACTN1	0.00416667	0.0217391	5.21739
UTP14A	0.00416667	0.0217391	5.21739
PLIN5	0.00416667	0.0217391	5.21739
ZNF624	0.00416667	0.0217391	5.21739
API5	0.00416667	0.0217391	5.21739
SLITRK4	0.00416667	0.0217391	5.21739
IQCF1	0.00416667	0.0217391	5.21739
GTSE1	0.00416667	0.0217391	5.21739
ZFP37	0.00416667	0.0217391	5.21739
CPA5	0.00416667	0.0217391	5.21739
PSMD1	0.00416667	0.0217391	5.21739
DAXX	0.00416667	0.0217391	5.21739
PRICKLE3	0.00416667	0.0217391	5.21739
CASKIN2	0.00416667	0.0217391	5.21739
SYT17	0.00416667	0.0217391	5.21739
RNF123	0.00416667	0.0217391	5.21739
PAN2	0.00416667	0.0217391	5.21739
MAD1L1	0.00416667	0.0217391	5.21739
OPA1	0.00416667	0.0217391	5.21739
HSD17B1	0.00416667	0.0217391	5.21739
GRID2	0.00416667	0.0217391	5.21739
PPID	0.00416667	0.0217391	5.21739
PDHA1	0.00416667	0.0217391	5.21739
ESPL1	0.00416667	0.0217391	5.21739
GRIN2A	0.00416667	0.0217391	5.21739
CCKBR	0.00416667	0.0217391	5.21739
GGT6	0.00416667	0.0217391	5.21739
APOM	0.00416667	0.0217391	5.21739
TMC5	0.00416667	0.0217391	5.21739
CHRNA4	0.00416667	0.0217391	5.21739
LRRC8B	0.00416667	0.0217391	5.21739
ENPEP	0.00416667	0.0217391	5.21739
FANCG	0.00416667	0.0217391	5.21739
PXDN	0.00416667	0.0217391	5.21739
RNF32	0.00416667	0.0217391	5.21739
ZDHHC17	0.00416667	0.0217391	5.21739
PDLIM1	0.00416667	0.0217391	5.21739
STAT6	0.00416667	0.0217391	5.21739
SLC24A3	0.00416667	0.0217391	5.21739
MYO5C	0.00416667	0.0217391	5.21739
PSG8	0.00416667	0.0217391	5.21739
USP36	0.00416667	0.0217391	5.21739
SLC22A10	0.00416667	0.0217391	5.21739
MOV10L1	0.00416667	0.0217391	5.21739
IGSF22	0.00416667	0.0217391	5.21739
RCOR3	0.00416667	0.0217391	5.21739
OR4C3	0.00416667	0.0217391	5.21739
ATRN	0.00416667	0.0217391	5.21739
MBD1	0.00416667	0.0217391	5.21739
NBEAL2	0.00416667	0.0217391	5.21739
NDN	0.00416667	0.0217391	5.21739
GPATCH2	0.00416667	0.0217391	5.21739
HHLA2	0.00416667	0.0217391	5.21739
RNASE12	0.00416667	0.0217391	5.21739
MYF5	0.00416667	0.0217391	5.21739
CYP2D6	0.00416667	0.0217391	5.21739
DTNA	0.00416667	0.0217391	5.21739
CUL7	0.00416667	0.0217391	5.21739
SGK1	0.00416667	0.0217391	5.21739
SLC12A5	0.00416667	0.0217391	5.21739
PRKAG3	0.00416667	0.0217391	5.21739
KRTAP4-11	0.00416667	0.0217391	5.21739
UBA6	0.00416667	0.0217391	5.21739
NECAP2	0.00416667	0.0217391	5.21739
SAG	0.00416667	0.0217391	5.21739
COG2	0.00416667	0.0217391	5.21739
WDR26	0.00416667	0.0217391	5.21739
TAS2R39	0.00416667	0.0217391	5.21739
OR51V1	0.00416667	0.0217391	5.21739
CHD2	0.00416667	0.0217391	5.21739
FZD10	0.00416667	0.0217391	5.21739
WDR11	0.00416667	0.0217391	5.21739
CHP2	0.00416667	0.0217391	5.21739
KRTAP5-8	0.00416667	0.0217391	5.21739
IFI44	0.00416667	0.0217391	5.21739
FCGR3B	0.00416667	0.0217391	5.21739
TCP11L1	0.00416667	0.0217391	5.21739
PNKP	0.00416667	0.0217391	5.21739
XRRA1	0.00416667	0.0217391	5.21739
MUC13	0.00416667	0.0217391	5.21739
ANAPC5	0.00416667	0.0217391	5.21739
PHLDB1	0.00416667	0.0217391	5.21739
GAK	0.00416667	0.0217391	5.21739
SETX	0.00416667	0.0217391	5.21739
SYCP2	0.00416667	0.0217391	5.21739
DSC1	0.00416667	0.0217391	5.21739
OR5H6	0.00416667	0.0217391	5.21739
LRRC15	0.00416667	0.0217391	5.21739
UGT2B11	0.00416667	0.0217391	5.21739
DSC3	0.00416667	0.0217391	5.21739
ADAM21	0.00416667	0.0217391	5.21739
WDHD1	0.00416667	0.0217391	5.21739
OR2M7	0.00416667	0.0217391	5.21739
SERPINA5	0.00416667	0.0217391	5.21739
RUNDC1	0.00416667	0.0217391	5.21739
RMI1	0.00416667	0.0217391	5.21739
ZNF277	0.00416667	0.0217391	5.21739
TGM2	0.00416667	0.0217391	5.21739
CUL3	0.00416667	0.0217391	5.21739
IGHMBP2	0.00416667	0.0217391	5.21739
FAM170A	0.00416667	0.0217391	5.21739
SLC7A4	0.00416667	0.0217391	5.21739
CECR2	0.00416667	0.0217391	5.21739
FAM187B	0.00416667	0.0217391	5.21739
OR1N2	0.00416667	0.0217391	5.21739
SLC38A4	0.00416667	0.0217391	5.21739
WHAMM	0.00416667	0.0217391	5.21739
TOX	0.00416667	0.0217391	5.21739
MOGAT1	0.00416667	0.0217391	5.21739
OTUD7A	0.00416667	0.0217391	5.21739
PROM2	0.00416667	0.0217391	5.21739
LRP10	0.00416667	0.0217391	5.21739
ST7	0.00416667	0.0217391	5.21739
PUS1	0.00416667	0.0217391	5.21739
RASSF5	0.00416667	0.0217391	5.21739
ASAP3	0.00416667	0.0217391	5.21739
NFIA	0.00416667	0.0217391	5.21739
IPO13	0.00416667	0.0217391	5.21739
SNAP47	0.00416667	0.0217391	5.21739
OR1I1	0.00416667	0.0217391	5.21739
ATG2B	0.00416667	0.0217391	5.21739
IKZF1	0.00416667	0.0217391	5.21739
CAPN13	0.00416667	0.0217391	5.21739
SFTPB	0.00416667	0.0217391	5.21739
ACADSB	0.00416667	0.0217391	5.21739
TLN1	0.00416667	0.0217391	5.21739
COL5A1	0.00416667	0.0217391	5.21739
KLHL5	0.00416667	0.0217391	5.21739
ARNT	0.00416667	0.0217391	5.21739
HOXB6	0.00416667	0.0217391	5.21739
GYG2	0.00416667	0.0217391	5.21739
POM121L12	0.00416667	0.0217391	5.21739
ST6GAL2	0.00416667	0.0217391	5.21739
SLC25A12	0.00416667	0.0217391	5.21739
OSMR	0.00416667	0.0217391	5.21739
CD163L1	0.00416667	0.0217391	5.21739
BCOR	0.00416667	0.0217391	5.21739
RIMS2	0.00416667	0.0217391	5.21739
PDHA2	0.00416667	0.0217391	5.21739
NDUFAF1	0.00416667	0.0217391	5.21739
CWC22	0.00416667	0.0217391	5.21739
STAMBPL1	0.00416667	0.0217391	5.21739
GPRIN2	0.00416667	0.0217391	5.21739
PDE1A	0.00416667	0.0217391	5.21739
CUX2	0.00416667	0.0217391	5.21739
PASD1	0.00416667	0.0217391	5.21739
CYP11A1	0.00416667	0.0217391	5.21739
C19orf44	0.00416667	0.0217391	5.21739
UCHL5	0.00416667	0.0217391	5.21739
BLK	0.00416667	0.0217391	5.21739
FZD6	0.00416667	0.0217391	5.21739
ZCWPW1	0.00416667	0.0217391	5.21739
CCDC88C	0.00416667	0.0217391	5.21739
ZNF862	0.00416667	0.0217391	5.21739
ZFP42	0.00416667	0.0217391	5.21739
SLC34A1	0.00416667	0.0217391	5.21739
SYTL5	0.00416667	0.0217391	5.21739
SRFBP1	0.00416667	0.0217391	5.21739
NTRK3	0.00416667	0.0217391	5.21739
HSPA2	0.00416667	0.0217391	5.21739
YIPF4	0.00416667	0.0217391	5.21739
HEATR6	0.00416667	0.0217391	5.21739
FAP	0.00416667	0.0217391	5.21739
FST	0.00416667	0.0217391	5.21739
B3GNT5	0.00416667	0.0217391	5.21739
ACOT12	0.00416667	0.0217391	5.21739
PSENEN	0.00416667	0.0217391	5.21739
LRCH1	0.00416667	0.0217391	5.21739
APAF1	0.00416667	0.0217391	5.21739
MAPK3	0.00416667	0.0217391	5.21739
KRTAP4-8	0.00416667	0.0217391	5.21739
KEAP1	0.00416667	0.0217391	5.21739
ARRDC2	0.00416667	0.0217391	5.21739
SH3GL2	0.00416667	0.0217391	5.21739
GSTA4	0.00416667	0.0217391	5.21739
QSOX1	0.00416667	0.0217391	5.21739
ZNF358	0.00416667	0.0217391	5.21739
OR5T3	0.00416667	0.0217391	5.21739
APOL4	0.00416667	0.0217391	5.21739
SMOX	0.00416667	0.0217391	5.21739
RGL3	0.00416667	0.0217391	5.21739
ST14	0.00416667	0.0217391	5.21739
FAM172A	0.00416667	0.0217391	5.21739
DDX20	0.00416667	0.0217391	5.21739
HEPHL1	0.00416667	0.0217391	5.21739
TDRKH	0.00416667	0.0217391	5.21739
SLC19A1	0.00416667	0.0217391	5.21739
VANGL1	0.00416667	0.0217391	5.21739
LNX1	0.00416667	0.0217391	5.21739
GRIK5	0.00416667	0.0217391	5.21739
CDKL1	0.00416667	0.0217391	5.21739
TMPRSS2	0.00416667	0.0217391	5.21739
DUOX1	0.00416667	0.0217391	5.21739
PITPNM3	0.00416667	0.0217391	5.21739
EGR1	0.00416667	0.0217391	5.21739
NPTX2	0.00416667	0.0217391	5.21739
PITX2	0.00416667	0.0217391	5.21739
SLC12A7	0.00416667	0.0217391	5.21739
LDHC	0.00416667	0.0217391	5.21739
KCNH8	0.00416667	0.0217391	5.21739
AP4E1	0.00416667	0.0217391	5.21739
CA11	0.00416667	0.0217391	5.21739
STAT3	0.00416667	0.0217391	5.21739
FAM131A	0.00416667	0.0217391	5.21739
SLC6A19	0.00416667	0.0217391	5.21739
PSG4	0.00416667	0.0217391	5.21739
PRDM9	0.00416667	0.0217391	5.21739
RTN1	0.00416667	0.0217391	5.21739
NPC2	0.00416667	0.0217391	5.21739
HECW1	0.00416667	0.0217391	5.21739
RIMBP2	0.00416667	0.0217391	5.21739
FCHSD2	0.00416667	0.0217391	5.21739
CAPZB	0.00416667	0.0217391	5.21739
E2F7	0.00416667	0.0217391	5.21739
LRPAP1	0.00416667	0.0217391	5.21739
XPC	0.00416667	0.0217391	5.21739
ZC3H7A	0.00416667	0.0217391	5.21739
RASGRF1	0.00416667	0.0217391	5.21739
NLRP2	0.00416667	0.0217391	5.21739
KIT	0.00416667	0.0217391	5.21739
PDCD1LG2	0.00416667	0.0217391	5.21739
FOXR2	0.00416667	0.0217391	5.21739
FAM71A	0.00416667	0.0217391	5.21739
PRDM2	0.00416667	0.0217391	5.21739
SLAIN2	0.00416667	0.0217391	5.21739
ANAPC2	0.00416667	0.0217391	5.21739
TAS1R1	0.00416667	0.0217391	5.21739
PVRIG	0.00416667	0.0217391	5.21739
TRPC5	0.00416667	0.0217391	5.21739
SLC6A17	0.00416667	0.0217391	5.21739
CYP2C8	0.00416667	0.0217391	5.21739
HS6ST2	0.00416667	0.0217391	5.21739
MAGI3	0.00416667	0.0217391	5.21739
DTX2	0.00416667	0.0217391	5.21739
PSG6	0.00416667	0.0217391	5.21739
TTC39C	0.00416667	0.0217391	5.21739
SH2B1	0.00416667	0.0217391	5.21739
HOOK3	0.00416667	0.0217391	5.21739
ZNF646	0.00416667	0.0217391	5.21739
TGM4	0.00416667	0.0217391	5.21739
TGFBR1	0.00416667	0.0217391	5.21739
TUBGCP2	0.00416667	0.0217391	5.21739
EIF2AK3	0.00416667	0.0217391	5.21739
BTN3A2	0.00416667	0.0217391	5.21739
PPBP	0.00416667	0.0217391	5.21739
NUCB2	0.00416667	0.0217391	5.21739
GLI1	0.00416667	0.0217391	5.21739
SORD	0.00416667	0.0217391	5.21739
PLCZ1	0.00416667	0.0217391	5.21739
PRPF8	0.00416667	0.0217391	5.21739
GYS1	0.00416667	0.0217391	5.21739
APCDD1	0.00416667	0.0217391	5.21739
SAMD4A	0.00416667	0.0217391	5.21739
PELI1	0.00416667	0.0217391	5.21739
SAGE1	0.00416667	0.0217391	5.21739
JAKMIP3	0.00416667	0.0217391	5.21739
RABGEF1	0.00416667	0.0217391	5.21739
SHH	0.00416667	0.0217391	5.21739
REST	0.00416667	0.0217391	5.21739
SF1	0.00416667	0.0217391	5.21739
OR14I1	0.00416667	0.0217391	5.21739
PLA2R1	0.00416667	0.0217391	5.21739
STX5	0.00416667	0.0217391	5.21739
CLCA4	0.00416667	0.0217391	5.21739
ATP6V1C2	0.00416667	0.0217391	5.21739
TULP2	0.00416667	0.0217391	5.21739
RHBDF2	0.00416667	0.0217391	5.21739
FOXK2	0.00416667	0.0217391	5.21739
RFX2	0.00416667	0.0217391	5.21739
PCDHB16	0.00416667	0.0217391	5.21739
PTPN21	0.00416667	0.0217391	5.21739
TDP1	0.00416667	0.0217391	5.21739
MPP3	0.00416667	0.0217391	5.21739
FAM168A	0.00416667	0.0217391	5.21739
GMPPB	0.00416667	0.0217391	5.21739
DCAF13	0.00416667	0.0217391	5.21739
PCDHGA6	0.00416667	0.0217391	5.21739
ROBO1	0.00416667	0.0217391	5.21739
SH3BP5L	0.00416667	0.0217391	5.21739
BCL11A	0.00416667	0.0217391	5.21739
ASXL1	0.00416667	0.0217391	5.21739
OPLAH	0.00416667	0.0217391	5.21739
IGSF11	0.00416667	0.0217391	5.21739
ANXA6	0.00416667	0.0217391	5.21739
TBX18	0.00416667	0.0217391	5.21739
SYNPO	0.00416667	0.0217391	5.21739
RNF25	0.00416667	0.0217391	5.21739
SETMAR	0.00416667	0.0217391	5.21739
PEX11A	0.00416667	0.0217391	5.21739
NR4A2	0.00416667	0.0217391	5.21739
C7orf57	0.00416667	0.0217391	5.21739
CPXM1	0.00416667	0.0217391	5.21739
KIAA1217	0.00416667	0.0217391	5.21739
PAXIP1	0.00416667	0.0217391	5.21739
PRSS35	0.00416667	0.0217391	5.21739
TBXAS1	0.00416667	0.0217391	5.21739
CEP70	0.00416667	0.0217391	5.21739
SV2A	0.00416667	0.0217391	5.21739
CLVS2	0.00416667	0.0217391	5.21739
KRT34	0.00416667	0.0217391	5.21739
FANCI	0.00416667	0.0217391	5.21739
CCDC144A	0.00416667	0.0217391	5.21739
TBX15	0.00416667	0.0217391	5.21739
TTC31	0.00416667	0.0217391	5.21739
SIM2	0.00416667	0.0217391	5.21739
IER5	0.00416667	0.0217391	5.21739
FLNC	0.00416667	0.0217391	5.21739
GTPBP10	0.00416667	0.0217391	5.21739
PLCB4	0.00416667	0.0217391	5.21739
PSD2	0.00416667	0.0217391	5.21739
QPCTL	0.00416667	0.0217391	5.21739
SH3BGR	0.00416667	0.0217391	5.21739
TAS2R60	0.00416667	0.0217391	5.21739
PPP3R1	0.00416667	0.0217391	5.21739
OTOA	0.00416667	0.0217391	5.21739
CLDN25	0.00416667	0.0217391	5.21739
NCAPD2	0.00416667	0.0217391	5.21739
TRIM55	0.00416667	0.0217391	5.21739
C8orf74	0.00416667	0.0217391	5.21739
KCNN4	0.00416667	0.0217391	5.21739
PRR23B	0.00416667	0.0217391	5.21739
MAGEA4	0.00416667	0.0217391	5.21739
TBL2	0.00416667	0.0217391	5.21739
CYP2E1	0.00416667	0.0217391	5.21739
PTPRG	0.00416667	0.0217391	5.21739
OR13C4	0.00416667	0.0217391	5.21739
PRSS16	0.00416667	0.0217391	5.21739

## Sheet: Mutations in cell lines
Gene	Cell line 1	Cell line 2	Cell line 3
ALK	KELLY	SHSY5Y	SKNSH
TTN	SHSY5Y	SKNAS	SKNBE2
RYR1	KELLY	SKNAS
MUC17	SHSY5Y	SKNSH
ATRX	SKNBE2
MUC16	SKNBE2
AHNAK2	SKNAS
MUC4	KELLY
FAT2	KELLY
HMCN1	SKNAS
KIAA1109	SKNBE2
AHNAK	KELLY
FBN2	SKNAS
SPTA1	KELLY
FLG2	SKNAS
DNAH3	KELLY
NLRP3	KELLY
MUC5B	SKNBE2

## Sheet: DSigDB drugs
Drug	Number_of_targets	FDA_approved	Targets
ponatinib	41	yes	['NTRK1', 'NTRK2', 'ABL2', 'MAPK12', 'MAPK14', 'MERTK', 'BLK', 'ITK', 'LYN', 'MUSK', 'ABL1', 'PTK2B', 'BTK', 'KIT', 'FLT3', 'TXK', 'ERBB4', 'FGFR2', 'MAPK11', 'FGFR1', 'FGR', 'RET', 'TYK2', 'FGFR3', 'JAK3', 'DDR2', 'HCK', 'JAK1', 'CSK', 'JAK2', 'FES', 'FRK', 'SRC', 'EGFR', 'KDR', 'LCK', 'TEK', 'FER', 'FLT1', 'NTRK3', 'EPHA2']
nintedanib	37	yes	['NTRK1', 'NTRK2', 'MAPK10', 'MERTK', 'BLK', 'ITK', 'LYN', 'AXL', 'MET', 'MUSK', 'IGF1R', 'ALK', 'ABL1', 'PTK2B', 'BTK', 'KIT', 'FLT3', 'TXK', 'FGFR2', 'FGFR1', 'FGR', 'RET', 'TYK2', 'FGFR3', 'JAK3', 'DDR2', 'MAPK8', 'JAK1', 'JAK2', 'SRC', 'PTK2', 'KDR', 'LCK', 'INSR', 'FER', 'FLT1', 'NTRK3']
crizotinib	36	yes	['NTRK1', 'NTRK2', 'SYK', 'ABL2', 'MERTK', 'BLK', 'MAPK7', 'TYRO3', 'LYN', 'TIE1', 'AXL', 'MET', 'MUSK', 'IGF1R', 'ALK', 'ABL1', 'PTK2B', 'KIT', 'FLT3', 'TXK', 'FGR', 'TYK2', 'JAK3', 'DDR2', 'JAK1', 'JAK2', 'FES', 'FRK', 'SRC', 'PTK2', 'LCK', 'INSR', 'TEK', 'FER', 'NTRK3', 'EPHA2']
sunitinib	34	yes	['NTRK1', 'NTRK2', 'ABL2', 'MERTK', 'BLK', 'TYRO3', 'ITK', 'LYN', 'AXL', 'MET', 'MUSK', 'ALK', 'ABL1', 'PTK2B', 'KIT', 'FLT3', 'FGFR2', 'FGFR1', 'FGR', 'RET', 'TYK2', 'FGFR3', 'HCK', 'JAK1', 'JAK2', 'FES', 'FRK', 'EGFR', 'PTK2', 'KDR', 'LCK', 'INSR', 'FLT1', 'NTRK3']
bosutinib	33	yes	['NTRK1', 'SYK', 'ABL2', 'MERTK', 'BLK', 'TYRO3', 'LYN', 'MAPK4', 'AXL', 'ERBB3', 'ALK', 'ABL1', 'PTK2B', 'BTK', 'KIT', 'FLT3', 'TXK', 'ERBB4', 'FGR', 'RET', 'MAPK6', 'DDR2', 'HCK', 'CSK', 'JAK2', 'FES', 'FRK', 'SRC', 'EGFR', 'PTK2', 'LCK', 'FER', 'EPHA2']
dasatinib	28	yes	['MAPK13', 'ABL2', 'MAPK12', 'MAPK14', 'BLK', 'LYN', 'ERBB3', 'ABL1', 'BTK', 'KIT', 'TXK', 'ERBB4', 'MAPK11', 'FGFR1', 'FGR', 'RET', 'TYK2', 'JAK3', 'DDR2', 'HCK', 'CSK', 'JAK2', 'FRK', 'SRC', 'EGFR', 'LCK', 'TEC', 'EPHA2']
cabozantinib	26	yes	['NTRK1', 'NTRK2', 'MERTK', 'BLK', 'TYRO3', 'LYN', 'AXL', 'MET', 'MUSK', 'PTK2B', 'BTK', 'KIT', 'FLT3', 'FGR', 'RET', 'DDR2', 'HCK', 'FRK', 'SRC', 'KDR', 'LCK', 'TEK', 'FER', 'FLT1', 'NTRK3', 'EPHA2']
dabrafenib	26	yes	['NTRK2', 'ABL2', 'MAPK10', 'BLK', 'ITK', 'LYN', 'TIE1', 'AXL', 'MET', 'ERBB3', 'ABL1', 'BTK', 'KIT', 'FGR', 'TYK2', 'JAK3', 'MAPK8', 'HCK', 'JAK1', 'CSK', 'JAK2', 'FRK', 'SRC', 'EGFR', 'LCK', 'TEK']
vandetanib	22	yes	['ABL2', 'BLK', 'TYRO3', 'LYN', 'AXL', 'ERBB3', 'ABL1', 'KIT', 'FLT3', 'ERBB4', 'FGFR1', 'FGR', 'RET', 'DDR2', 'HCK', 'FRK', 'SRC', 'EGFR', 'KDR', 'LCK', 'TEK', 'FLT1']
sorafenib	21	yes	['MAPK13', 'NTRK2', 'MAPK14', 'MERTK', 'TIE1', 'AXL', 'MUSK', 'ABL1', 'KIT', 'FLT3', 'FGFR2', 'MAPK11', 'FGFR1', 'RET', 'DDR2', 'FRK', 'KDR', 'LCK', 'TEK', 'FLT1', 'NTRK3']
nilotinib	20	yes	['NTRK2', 'ABL2', 'MAPK14', 'BLK', 'LYN', 'TIE1', 'ABL1', 'KIT', 'FLT3', 'MAPK11', 'FGR', 'RET', 'DDR2', 'MAPK8', 'HCK', 'FRK', 'LCK', 'TEK', 'NTRK3', 'EPHA2']
regorafenib	17	yes	['NTRK1', 'MAPK14', 'LYN', 'KIT', 'FGFR2', 'MAPK11', 'FGFR1', 'RET', 'FGFR3', 'DDR2', 'FRK', 'KDR', 'LCK', 'TEK', 'FLT1', 'NTRK3', 'EPHA2']
palbociclib	14	yes	['NTRK1', 'NTRK2', 'MAPK10', 'MAPK7', 'PIK3CG', 'ABL1', 'BTK', 'FLT3', 'RET', 'JAK3', 'MAPK8', 'JAK2', 'MAPK9', 'PIK3CB']
axitinib	14	yes	['ABL2', 'TIE1', 'AXL', 'MET', 'ABL1', 'KIT', 'FLT3', 'FGFR2', 'FGFR1', 'RET', 'FGFR3', 'KDR', 'TEK', 'FLT1']
erlotinib	14	yes	['ABL2', 'MERTK', 'BLK', 'LYN', 'TIE1', 'ABL1', 'FLT3', 'ERBB4', 'RET', 'JAK3', 'JAK2', 'SRC', 'EGFR', 'LCK']
lenvatinib	13	yes	['MET', 'ABL1', 'KIT', 'ERBB4', 'FGFR2', 'FGFR1', 'FGR', 'RET', 'FGFR3', 'FRK', 'EGFR', 'KDR', 'LCK']
pazopanib	12	yes	['TIE1', 'ABL1', 'KIT', 'FLT3', 'FGFR2', 'FGFR1', 'RET', 'FGFR3', 'DDR2', 'FRK', 'KDR', 'FLT1']
ceritinib	11	yes	['LYN', 'IGF1R', 'ALK', 'FLT3', 'FGFR2', 'RET', 'FGFR3', 'JAK2', 'EGFR', 'LCK', 'INSR']
ibrutinib	10	yes	['NTRK1', 'BTK', 'ERBB4', 'FGFR1', 'CSK', 'SRC', 'EGFR', 'LCK', 'TEK', 'FLT1']
vemurafenib	10	yes	['BLK', 'AXL', 'ABL1', 'KIT', 'FLT3', 'FGR', 'HCK', 'CSK', 'SRC', 'LCK']
neratinib	9	yes	['MERTK', 'BLK', 'AXL', 'ERBB3', 'BTK', 'ERBB4', 'CSK', 'EGFR', 'LCK']
gefitinib	9	yes	['LYN', 'MET', 'ERBB3', 'ABL1', 'FLT3', 'ERBB4', 'EGFR', 'KDR', 'LCK']
fostamatinib	8	yes	['IGF1R', 'ZAP70', 'BTK', 'DDR2', 'JAK2', 'LCK', 'INSR', 'EPHA2']
ruxolitinib	7	yes	['NTRK2', 'RET', 'TYK2', 'JAK3', 'JAK1', 'JAK2', 'NTRK3']
imatinib	7	yes	['ABL2', 'BLK', 'LYN', 'ABL1', 'KIT', 'DDR2', 'LCK']
hexachlorophene	5	yes	['MAPK14', 'EGFR', 'MAPK3', 'LCK', 'MAPK1']
afatinib	5	yes	['BLK', 'ABL1', 'ERBB4', 'EGFR', 'LCK']
tofacitinib	5	yes	['TYK2', 'JAK3', 'JAK1', 'JAK2', 'LCK']
zafirlukast	4	yes	['MAPK14', 'EGFR', 'MAPK3', 'MAPK1']
celecoxib	2	yes	['MAPK14', 'STAT3']
isotretinoin	2	yes	['MAPK14', 'MAPK1']
triamterene	2	yes	['CTSG', 'JAK2']
mebendazole	2	yes	['ABL1', 'KDR']
lapatinib	2	yes	['ERBB4', 'EGFR']
levodopa	2	yes	['EGFR', 'LCK']
dobutamine	2	yes	['EGFR', 'LCK']
tamoxifen	2	yes	['EGFR', 'LCK']
etoposide	2	yes	['MAPK3', 'MAPK1']
triclocarban	1	yes	['NLRP3']
clomiphene citrate	1	yes	['NLRP3']
succimer	1	yes	['PTPN11']
diethylstilbestrol	1	yes	['MAPK14']
digoxin	1	yes	['STAT3']
digitoxin	1	yes	['STAT3']
niclosamide	1	yes	['STAT3']
ouabain	1	yes	['STAT3']
bortezomib	1	yes	['CTSG']
miltefosine	1	yes	['AKT1']
topotecan	1	yes	['AKT1']
imatinib mesylate	1	yes	['ABL1']
biotin	1	yes	['ABL1']
tacrolimus	1	yes	['MTOR']
metformin hydrochloride	1	yes	['MTOR']
sirolimus	1	yes	['MTOR']
irinotecan	1	yes	['MMP1']
doxazosin	1	yes	['MMP1']
prazosin	1	yes	['MMP1']
thioridazine	1	yes	['EGFR']
miconazole	1	yes	['EGFR']
erlotinib hydrochloride	1	yes	['EGFR']
chlorpromazine	1	yes	['EGFR']
dacomitinib	1	yes	['EGFR']
fluphenazine	1	yes	['EGFR']
methyldopa	1	yes	['EGFR']
disulfiram	1	yes	['MAPK3']
itraconazole	1	yes	['KDR']
sorafenib tosylate	1	yes	['KDR']
pazopanib hydrochloride	1	yes	['KDR']
ergotamine	1	yes	['LCK']
doxorubicin	1	yes	['LCK']
troglitazone	1	yes	['MAPK1']
dicumarol	1	yes	['MAPK1']
amlexanox	1	yes	['FLT1']
