# Supplementary material for: Growth factor signaling predicts therapy resistance mechanisms and defines neuroblastoma subtypes
Source: Oncogene. 2021 Sep 23;40(44):6258–72. doi: 10.1038/s41388-021-02018-7 (PMC8566230; doi:10.1038/s41388-021-02018-7)
Supplement: Supplementary file 10 — Table S9 [file 41388_2021_2018_MOESM10_ESM.xlsx]

## Sheet: Лист1
Cell line	Drug	Concentration	Growth factor	rep_1	rep_2	rep_3	p-val	mean_fold_change
Kelly	Axit	10 uM	BSA	109.116	87.4804	103.404	1	1
Kelly	Axit	10 uM	EPO	197.653	161.228	172.809	0.0035316	1.7723
Kelly	Axit	10 uM	NGF	147.731	150.587	145.579	0.00194106	1.47966
Kelly	Axit	10 uM	HGF	115.857	90.7635	75.7875	0.683428	0.94136
Kelly	Axit	10 uM	IGF-1	56.5136	78.5638	36.9194	0.0354041	0.573323
Kelly	Axit	10 uM	BDNF	144.171	140.336	143.427	0.00291981	1.42645
Kelly	Axit	10 uM	SCF	118.2	105.04	93.47	0.594382	1.0557
Kelly	Cabz	5 uM	BSA	102.458	105.343	92.1992	1	1
Kelly	Cabz	5 uM	EPO	115.089	116.948	122.141	0.0160997	1.18059
Kelly	Cabz	5 uM	NGF	154.648	131.887	112.46	0.061813	1.32999
Kelly	Cabz	5 uM	HGF	93.0693	71.5918	88.7662	0.113245	0.844758
Kelly	Cabz	5 uM	IGF-1	54.6458	107.159	57.0449	0.198652	0.7295
Kelly	Cabz	5 uM	BDNF	108.934	108.421	110.729	0.0818728	1.09361
Kelly	Cabz	5 uM	SCF	103.22	91.94	108.5	0.85601	1.0122
Kelly	Criz	1 uM	BSA	123.691	93.2031	83.1058	1	1
Kelly	Criz	1 uM	EPO	310.49	331.245	452.412	0.00448849	3.64716
Kelly	Criz	1 uM	NGF	316.099	297.868	286.649	0.000178169	3.00206
Kelly	Criz	1 uM	HGF	104.559	80.8057	150.038	0.644573	1.11801
Kelly	Criz	1 uM	IGF-1	178.943	169.87	179.379	0.00378152	1.76064
Kelly	Criz	1 uM	BDNF	367.708	382.292	306.844	0.000643598	3.52281
Kelly	Criz	1 uM	SCF	88.25	135.67	97.8	0.721621	1.0724
Kelly	Das	500 nM	BSA	112.625	88.3193	99.0561	1	1
Kelly	Das	500 nM	EPO	258	192	264	0.00461377	2.38
Kelly	Das	500 nM	NGF	126	174	192	0.0376601	1.64
Kelly	Das	500 nM	HGF	186.734	205.57	200.832	0.000412878	1.97712
Kelly	Das	500 nM	IGF-1	319.505	251.676	305.755	0.000921557	2.92312
Kelly	Das	500 nM	BDNF	86.5758	89.5779	84.1898	0.140374	0.867812
Kelly	Das	500 nM	SCF	84.65	99.47	103.21	0.664393	0.957767
Kelly	DMSO	0.2%	BSA	102.766	98.9196	98.3146	1	1
Kelly	DMSO	0.2%	EPO	89.7959	86.7347	98.9796	0.106639	0.918367
Kelly	DMSO	0.2%	NGF	119.388	115.306	136.735	0.0238944	1.2381
Kelly	DMSO	0.2%	HGF	127.593	132.996	110.42	0.0271016	1.23669
Kelly	DMSO	0.2%	IGF-1	154.703	145.683	121.515	0.0153336	1.40634
Kelly	DMSO	0.2%	BDNF	98.8764	92.8695	90.0173	0.109203	0.939211
Kelly	DMSO	0.2%	SCF	89.34	101.27	76.94	0.20543	0.891833
Kelly	Im	25 uM	BSA	93.1774	104.391	102.432	1	1
Kelly	Im	25 uM	EPO	207.692	172.028	172.028	0.00247303	1.83916
Kelly	Im	25 uM	NGF	127.972	121.678	125.874	0.00302698	1.25175
Kelly	Im	25 uM	HGF	116.76	178.248	206.554	0.0658018	1.67187
Kelly	Im	25 uM	IGF-1	137.76	162.431	134.7	0.00886832	1.44964
Kelly	Im	25 uM	BDNF	132.648	203.599	159.64	0.0357069	1.65296
Kelly	Im	25 uM	SCF	123.98	132.41	145.11	0.00864412	1.33833
Kelly	Vin	5 nM	BSA	117.124	86.5397	96.3366	1	1
Kelly	Vin	5 nM	EPO	84.2105	73.6842	110.526	0.499378	0.894737
Kelly	Vin	5 nM	NGF	63.1579	78.9474	68.4211	0.0423528	0.701754
Kelly	Vin	5 nM	HGF	82.4109	102.92	100.733	0.697505	0.953546
Kelly	Vin	5 nM	IGF-1	205.52	175.002	218.112	0.00313587	1.99545
Kelly	Vin	5 nM	BDNF	79.6316	117.019	63.7534	0.508089	0.868013
Kelly	Vin	5 nM	SCF	98.52	111.34	87.67	0.945502	0.991767
LAN-1	Axit	5 uM	BSA	122.385	103.162	74.453	1	1
LAN-1	Axit	5 uM	EPO	187.049	170.355	161.755	0.00981671	1.73053
LAN-1	Axit	5 uM	NGF	191.096	155.052	130.517	0.0585208	1.58889
LAN-1	Axit	5 uM	HGF	119.805	94.4606	64.8792	0.758505	0.930484
LAN-1	Axit	5 uM	IGF-1	107.56	109.06	78.93	0.934781	0.985167
LAN-1	Axit	5 uM	BDNF	122.55	114.797	99.2412	0.475954	1.12196
LAN-1	Axit	5 uM	SCF	108.979	126.179	114.797	0.323895	1.16652
LAN-1	Cabz	5 uM	BSA	94.2627	92.1274	113.61	1	1
LAN-1	Cabz	5 uM	EPO	200.451	133.66	146.992	0.048562	1.60368
LAN-1	Cabz	5 uM	NGF	166.236	185.322	132.515	0.0220749	1.61358
LAN-1	Cabz	5 uM	HGF	177.068	155.976	170.819	0.00183822	1.67954
LAN-1	Cabz	5 uM	IGF-1	128.15	110.08	130.01	0.0714021	1.22747
LAN-1	Cabz	5 uM	BDNF	134.962	119.495	120.042	0.0432766	1.24833
LAN-1	Cabz	5 uM	SCF	104.835	96.8406	78.7692	0.561258	0.934815
LAN-1	Criz	2.5 uM	BSA	113.721	89.6957	96.583	1	1
LAN-1	Criz	2.5 uM	EPO	202.809	271.407	248.099	0.00274909	2.40772
LAN-1	Criz	2.5 uM	NGF	350.553	328.019	397.831	0.000287039	3.58801
LAN-1	Criz	2.5 uM	HGF	184.97	275.604	219.821	0.00975596	2.26798
LAN-1	Criz	2.5 uM	IGF-1	210.07	185.4	163.7	0.00470914	1.8639
LAN-1	Criz	2.5 uM	BDNF	250.861	171.825	272.622	0.0138021	2.31769
LAN-1	Criz	2.5 uM	SCF	159.342	120.404	145.258	0.036197	1.41668
LAN-1	Das	5 nM	BSA	106.004	99.1118	94.8845	1	1
LAN-1	Das	5 nM	EPO	231.818	196.023	255.682	0.00192291	2.27841
LAN-1	Das	5 nM	NGF	300	259.091	260.795	0.000228054	2.73295
LAN-1	Das	5 nM	HGF	117.403	124.816	145.452	0.0314125	1.29224
LAN-1	Das	5 nM	IGF-1	126.519	160.077	126.419	0.0319661	1.37672
LAN-1	Das	5 nM	BDNF	96.7677	88.1528	94.2434	0.167743	0.930546
LAN-1	Das	5 nM	SCF	98.5709	83.1441	111.193	0.800028	0.976359
LAN-1	DMSO	0.2%	BSA	92.9271	95.3846	111.688	1	1
LAN-1	DMSO	0.2%	EPO	111.714	90.6289	97.6572	1	1
LAN-1	DMSO	0.2%	NGF	85.82	91.3687	90.6289	0.155464	0.892725
LAN-1	DMSO	0.2%	HGF	116.663	142.458	121.079	0.0541418	1.26733
LAN-1	DMSO	0.2%	IGF-1	156.72	188.93	133.05	0.0258884	1.59567
LAN-1	DMSO	0.2%	BDNF	106.893	73.1269	80.9191	0.331171	0.869797
LAN-1	DMSO	0.2%	SCF	94.6454	102.897	88.3117	0.55064	0.952847
LAN-1	Im	20 uM	BSA	90.8329	99.0833	110.084	1	1
LAN-1	Im	20 uM	EPO	113.095	127.381	123.81	0.0382075	1.21429
LAN-1	Im	20 uM	NGF	145.238	114.286	144.048	0.0404662	1.34524
LAN-1	Im	20 uM	HGF	117.038	71.9356	70.0891	0.450432	0.863541
LAN-1	Im	20 uM	IGF-1	117.431	122.106	110.555	0.062248	1.16697
LAN-1	Im	20 uM	BDNF	96.3724	103.562	104.269	0.830133	1.01401
LAN-1	Im	20 uM	SCF	88.4364	105.251	104.466	0.941024	0.993845
LAN-1	Vin	5 nM	BSA	108.874	105.174	85.9518	1	1
LAN-1	Vin	5 nM	EPO	142.703	145.946	163.784	0.00626859	1.50811
LAN-1	Vin	5 nM	NGF	100.541	77.8378	98.9189	0.499159	0.924324
LAN-1	Vin	5 nM	HGF	101.902	110.591	135.476	0.264008	1.1599
LAN-1	Vin	5 nM	IGF-1	131.4	91.3365	75.118	0.970497	0.992849
LAN-1	Vin	5 nM	BDNF	86.6061	81.2536	85.7051	0.101138	0.845216
LAN-1	Vin	5 nM	SCF	127.968	136.013	84.6753	0.405357	1.16219
SH-SY5Y	Axit	2.5 uM	BSA	97.467	95.3347	107.198	1	1
SH-SY5Y	Axit	2.5 uM	EPO	112.006	153.877	149.612	0.0492787	1.38498
SH-SY5Y	Axit	2.5 uM	NGF	139.92	147.402	123.714	0.00935897	1.37012
SH-SY5Y	Axit	2.5 uM	HGF	98.9403	77.0354	111.114	0.706001	0.956966
SH-SY5Y	Axit	2.5 uM	IGF-1	68.2	75.01	98.78	0.124241	0.806633
SH-SY5Y	Axit	2.5 uM	BDNF	117.395	88.1235	106.151	0.696448	1.0389
SH-SY5Y	Axit	2.5 uM	SCF	105.958	110.028	106.423	0.125894	1.0747
SH-SY5Y	Cabz	2.5 uM	BSA	87.5731	114.521	107.007	1	1.03034
SH-SY5Y	Cabz	2.5 uM	EPO	122.201	109.274	150.333	0.170844	1.27269
SH-SY5Y	Cabz	2.5 uM	NGF	209.833	162.016	175.967	0.00816838	1.82606
SH-SY5Y	Cabz	2.5 uM	HGF	139.884	156.959	155.374	0.00794644	1.50739
SH-SY5Y	Cabz	2.5 uM	IGF-1	141.5	170.21	104.76	0.156897	1.38823
SH-SY5Y	Cabz	2.5 uM	BDNF	94.3514	137.936	109.226	0.513903	1.13838
SH-SY5Y	Cabz	2.5 uM	SCF	99.8035	70.8465	72.6696	0.150079	0.811066
SH-SY5Y	Criz	2.5 uM	BSA	96.5617	115.865	87.5731	1	1
SH-SY5Y	Criz	2.5 uM	EPO	145.631	144.01	122.201	0.0296066	1.37281
SH-SY5Y	Criz	2.5 uM	NGF	124.854	216.022	209.833	0.0522594	1.8357
SH-SY5Y	Criz	2.5 uM	HGF	192.446	189.351	139.884	0.0175921	1.73894
SH-SY5Y	Criz	2.5 uM	IGF-1	85.34	128.13	89.09	0.960089	1.00853
SH-SY5Y	Criz	2.5 uM	BDNF	118.96	139.398	94.3514	0.319434	1.1757
SH-SY5Y	Criz	2.5 uM	SCF	113.655	133.106	114.539	0.123048	1.20433
SH-SY5Y	Das	25 nM	BSA	100.192	95.3425	104.466	1	1
SH-SY5Y	Das	25 nM	EPO	313.636	303.409	344.318	6.20867e-05	3.20455
SH-SY5Y	Das	25 nM	NGF	231.818	245.455	173.864	0.00610738	2.17045
SH-SY5Y	Das	25 nM	HGF	103.233	121.068	66.7397	0.862752	0.970137
SH-SY5Y	Das	25 nM	IGF-1	120	143.425	140.301	0.011407	1.34575
SH-SY5Y	Das	25 nM	BDNF	121.808	124.192	145.808	0.0192792	1.30603
SH-SY5Y	Das	25 nM	SCF	176.219	167.178	164.301	9.99932e-05	1.69233
SH-SY5Y	DMSO	0.2%	BSA	95.4396	102.675	101.886	1	1
SH-SY5Y	DMSO	0.2%	EPO	97.3958	104.688	85.9375	0.536879	0.960069
SH-SY5Y	DMSO	0.2%	NGF	135.417	131.25	125.521	0.00111447	1.30729
SH-SY5Y	DMSO	0.2%	HGF	103.925	101.425	122.21	0.256226	1.09187
SH-SY5Y	DMSO	0.2%	IGF-1	172.988	147.928	180.75	0.00271104	1.67222
SH-SY5Y	DMSO	0.2%	BDNF	100.11	99.4519	119.119	0.414377	1.06227
SH-SY5Y	DMSO	0.2%	SCF	124.907	126.946	122.736	0.000662055	1.24863
SH-SY5Y	Im	25 uM	BSA	105.873	102.906	91.2212	1	1
SH-SY5Y	Im	25 uM	EPO	176.364	183.636	137.273	0.0120429	1.65758
SH-SY5Y	Im	25 uM	NGF	192.727	250.909	176.364	0.0098363	2.06667
SH-SY5Y	Im	25 uM	HGF	100.661	97.0871	118.948	0.530459	1.05566
SH-SY5Y	Im	25 uM	IGF-1	100.844	95.3748	102.241	0.922205	0.994866
SH-SY5Y	Im	25 uM	BDNF	113.329	74.9516	96.0896	0.685719	0.947902
SH-SY5Y	Im	25 uM	SCF	102.507	113.653	116.953	0.152302	1.11038
SH-SY5Y	Vin	25 nM	BSA	111.388	101.311	87.3014	1	1
SH-SY5Y	Vin	25 nM	EPO	131.25	150	166.406	0.0162223	1.49219
SH-SY5Y	Vin	25 nM	NGF	189.844	206.25	227.344	0.00112278	2.07812
SH-SY5Y	Vin	25 nM	HGF	84.4809	130.826	109.852	0.608449	1.08386
SH-SY5Y	Vin	25 nM	IGF-1	130.177	108.845	89.6584	0.521641	1.0956
SH-SY5Y	Vin	25 nM	BDNF	113.083	120.591	97.5238	0.345934	1.10399
SH-SY5Y	Vin	25 nM	SCF	105.138	107.521	79.5154	0.829701	0.973914
SK-N-AS	Axit	5 uM	BSA	99.2315	98.8473	101.921	1	1
SK-N-AS	Axit	5 uM	EPO	94.6878	108.453	98.5591	0.899439	1.00567
SK-N-AS	Axit	5 uM	NGF	89.4044	104.995	93.9097	0.456498	0.961031
SK-N-AS	Axit	5 uM	HGF	104.769	96.6464	55.0833	0.400215	0.854994
SK-N-AS	Axit	5 uM	IGF-1	47.028	47.5628	51.6406	8.05977e-06	0.487438
SK-N-AS	Axit	5 uM	BDNF	88.2997	98.463	100.48	0.335893	0.957477
SK-N-AS	Axit	5 uM	SCF	105.92	93.74	97.45	0.809041	0.990367
SK-N-AS	Cabz	7.5 uM	BSA	96.9843	99.7501	103.266	1	1
SK-N-AS	Cabz	7.5 uM	EPO	101.833	99.7001	95.6181	0.7309	0.990503
SK-N-AS	Cabz	7.5 uM	NGF	92.7691	95.8181	99.117	0.187523	0.959014
SK-N-AS	Cabz	7.5 uM	HGF	103.126	121.323	98.8114	0.338199	1.07753
SK-N-AS	Cabz	7.5 uM	IGF-1	95.9532	63.9007	94.8643	0.229854	0.849061
SK-N-AS	Cabz	7.5 uM	BDNF	108.097	136.971	127.008	0.050116	1.24025
SK-N-AS	Cabz	7.5 uM	SCF	96.85	107.11	86.66	0.639348	0.968733
SK-N-AS	Criz	5 uM	BSA	96.825	111.203	91.9721	1	1
SK-N-AS	Criz	5 uM	EPO	85.6221	82.3438	100.981	0.272652	0.896489
SK-N-AS	Criz	5 uM	NGF	79.7625	85.777	56.2468	0.0714943	0.739288
SK-N-AS	Criz	5 uM	HGF	58.3271	101.05	159.302	0.844843	1.06227
SK-N-AS	Criz	5 uM	IGF-1	130.795	127.869	132.033	0.00688467	1.30233
SK-N-AS	Criz	5 uM	BDNF	104.466	97.4445	106.97	0.669637	1.0296
SK-N-AS	Criz	5 uM	SCF	115.56	117.89	83.67	0.670674	1.05707
SK-N-AS	Das	50 nM	BSA	100.255	95.6027	104.142	1	1
SK-N-AS	Das	50 nM	EPO	116.981	103.774	101.887	0.231275	1.07547
SK-N-AS	Das	50 nM	NGF	109.434	107.547	96.2264	0.41151	1.04403
SK-N-AS	Das	50 nM	HGF	135.681	146.81	119.204	0.0155997	1.33898
SK-N-AS	Das	50 nM	IGF-1	252.221	248.655	203.053	0.00109683	2.34643
SK-N-AS	Das	50 nM	BDNF	99.6425	120.761	131.849	0.149001	1.17417
SK-N-AS	Das	50 nM	SCF	67.99	93.42	86.75	0.0969686	0.8272
SK-N-AS	DMSO	0.2%	BSA	106.294	96.3466	97.3594	1	1
SK-N-AS	DMSO	0.2%	EPO	84.1772	105.696	75.9494	0.292869	0.886076
SK-N-AS	DMSO	0.2%	NGF	93.6709	103.165	88.6076	0.412496	0.951477
SK-N-AS	DMSO	0.2%	HGF	134.959	134.707	95.556	0.18179	1.21741
SK-N-AS	DMSO	0.2%	IGF-1	192.096	180.744	166.517	0.000580708	1.79786
SK-N-AS	DMSO	0.2%	BDNF	98.8836	95.6246	108.3	0.859036	1.00936
SK-N-AS	DMSO	0.2%	SCF	67.78	89.92	78.12	0.0399932	0.786067
SK-N-AS	Im	20 uM	BSA	105.638	102.258	92.1038	1	1
SK-N-AS	Im	20 uM	EPO	88.0645	91.9355	127.742	0.855271	1.02581
SK-N-AS	Im	20 uM	NGF	116.129	111.29	104.516	0.114017	1.10645
SK-N-AS	Im	20 uM	HGF	80.9314	117.763	171.459	0.428924	1.23384
SK-N-AS	Im	20 uM	IGF-1	111.413	130.411	159.817	0.0818763	1.3388
SK-N-AS	Im	20 uM	BDNF	109.198	117.88	84.0753	0.750682	1.03718
SK-N-AS	Im	20 uM	SCF	116.34	128.36	91.72	0.351595	1.1214
SK-N-AS	Vin	5 nM	BSA	102.024	101.164	96.8114	1	1
SK-N-AS	Vin	5 nM	EPO	64.5161	100	70.9677	0.123033	0.784946
SK-N-AS	Vin	5 nM	NGF	80.6452	90.3226	93.5484	0.0479913	0.88172
SK-N-AS	Vin	5 nM	HGF	115.651	129.201	125.923	0.00578709	1.23592
SK-N-AS	Vin	5 nM	IGF-1	226.731	215.051	216.228	7.88557e-06	2.19337
SK-N-AS	Vin	5 nM	BDNF	85.3874	97.3103	102.3	0.396402	0.949991
SK-N-AS	Vin	5 nM	SCF	112.53	87.72	91.68	0.74948	0.9731
SK-N-BE	Axit	5 uM	BSA	96.4537	109.752	93.794	1	1
SK-N-BE	Axit	5 uM	EPO	150.72	142.506	133.142	0.00400811	1.42123
SK-N-BE	Axit	5 uM	NGF	87.6141	140.808	136.584	0.289684	1.21669
SK-N-BE	Axit	5 uM	HGF	111.082	75.6767	114.211	0.981777	1.00323
SK-N-BE	Axit	5 uM	IGF-1	240.313	301.252	224.12	0.00294137	2.55228
SK-N-BE	Axit	5 uM	BDNF	76.5606	141.747	91.8383	0.875721	1.03382
SK-N-BE	Axit	5 uM	SCF	132.282	185.163	128.918	0.0609817	1.48787
SK-N-BE	Cabz	7.5 uM	BSA	102.551	87.4294	110.02	1	1
SK-N-BE	Cabz	7.5 uM	EPO	195.525	177.975	227.83	0.00331882	2.00443
SK-N-BE	Cabz	7.5 uM	NGF	199.099	181.274	191.584	0.000421447	1.90652
SK-N-BE	Cabz	7.5 uM	HGF	262.563	195.204	286.849	0.00627859	2.48205
SK-N-BE	Cabz	7.5 uM	IGF-1	339.132	326.256	282.221	0.000306254	3.1587
SK-N-BE	Cabz	7.5 uM	BDNF	310.722	230.625	291.523	0.00208617	2.77623
SK-N-BE	Cabz	7.5 uM	SCF	270.857	200.015	281.9	0.00469587	2.50924
SK-N-BE	Criz	5 uM	BSA	93.0046	102.73	104.265	1	1
SK-N-BE	Criz	5 uM	EPO	75.0896	220.969	72.0184	0.669049	1.22692
SK-N-BE	Criz	5 uM	NGF	145.726	264.477	107.337	0.20103	1.72513
SK-N-BE	Criz	5 uM	HGF	87.4765	94.3354	84.8661	0.0697701	0.888927
SK-N-BE	Criz	5 uM	IGF-1	341.256	268.572	263.453	0.00166383	2.91094
SK-N-BE	Criz	5 uM	BDNF	463.078	443.116	359.171	0.000551954	4.21788
SK-N-BE	Criz	5 uM	SCF	96.5876	129.347	137.536	0.178902	1.21157
SK-N-BE	Das	500 nM	BSA	110.373	101.605	88.0222	1	1
SK-N-BE	Das	500 nM	EPO	136.364	125.455	128.182	0.0146104	1.3
SK-N-BE	Das	500 nM	NGF	81.8182	81.8182	87.2727	0.0724636	0.836364
SK-N-BE	Das	500 nM	HGF	121.455	131.66	81.2093	0.531306	1.11441
SK-N-BE	Das	500 nM	IGF-1	196.627	162.462	195.333	0.00279658	1.84807
SK-N-BE	Das	500 nM	BDNF	81.353	77.8747	113.348	0.521555	0.908586
SK-N-BE	Das	500 nM	SCF	132.824	148.304	156.238	0.00840658	1.45789
SK-N-BE	DMSO	0.2%	BSA	103.376	92.4622	104.162	1	1
SK-N-BE	DMSO	0.2%	EPO	123.364	141.121	94.3925	0.237231	1.19626
SK-N-BE	DMSO	0.2%	NGF	116.822	89.7196	92.5234	0.975142	0.996885
SK-N-BE	DMSO	0.2%	HGF	104.101	104.031	118.917	0.221147	1.09016
SK-N-BE	DMSO	0.2%	IGF-1	135.332	136.903	145.634	0.0013665	1.3929
SK-N-BE	DMSO	0.2%	BDNF	99.447	102.503	111.496	0.439618	1.04482
SK-N-BE	DMSO	0.2%	SCF	102.328	113.941	133.586	0.16761	1.16618
SK-N-BE	Im	25 uM	BSA	105.152	103.175	91.6737	1	1
SK-N-BE	Im	25 uM	EPO	207.489	252.423	191.63	0.00329938	2.17181
SK-N-BE	Im	25 uM	NGF	167.841	171.806	196.916	0.00141241	1.78855
SK-N-BE	Im	25 uM	HGF	118.483	105.793	84.4205	0.801504	1.02899
SK-N-BE	Im	25 uM	IGF-1	127.913	126.15	117.254	0.0112479	1.23772
SK-N-BE	Im	25 uM	BDNF	107.823	110.455	90.0174	0.73677	1.02765
SK-N-BE	Im	25 uM	SCF	79.3579	74.3622	76.9936	0.00652379	0.769046
SK-N-BE	Vin	20 nM	BSA	96.2157	89.2538	114.531	1	1
SK-N-BE	Vin	20 nM	EPO	212.36	171.91	128.09	0.0498805	1.70787
SK-N-BE	Vin	20 nM	NGF	138.202	141.573	131.461	0.0102154	1.37079
SK-N-BE	Vin	20 nM	HGF	102.627	99.0264	90.8242	0.777843	0.974927
SK-N-BE	Vin	20 nM	IGF-1	96.6958	108.929	142.238	0.363061	1.15954
SK-N-BE	Vin	20 nM	BDNF	117.431	100.427	76.1603	0.894755	0.980061
SK-N-BE	Vin	20 nM	SCF	134.836	113.93	134.536	0.0533303	1.27767
SK-N-SH	Axit	10 uM	BSA	88.691	105.245	106.064	1	1
SK-N-SH	Axit	10 uM	EPO	207.615	157.376	166.836	0.00926507	1.77275
SK-N-SH	Axit	10 uM	NGF	124.932	112.506	117.39	0.0528967	1.18276
SK-N-SH	Axit	10 uM	HGF	98.6938	116.9	74.746	0.822623	0.967801
SK-N-SH	Axit	10 uM	IGF-1	64.6186	61.0224	54.3783	0.00335327	0.600065
SK-N-SH	Axit	10 uM	BDNF	110.538	109.438	109.592	0.157149	1.09856
SK-N-SH	Axit	10 uM	SCF	67.01	104.52	78.99	0.255058	0.835067
SK-N-SH	Cabz	5 uM	BSA	97.1283	99.9362	102.936	1	1
SK-N-SH	Cabz	5 uM	EPO	109.253	110.785	110.338	0.00431729	1.10126
SK-N-SH	Cabz	5 uM	NGF	152.84	149.266	156.222	3.5646e-05	1.52776
SK-N-SH	Cabz	5 uM	HGF	84.6084	100.634	98.359	0.35896	0.945337
SK-N-SH	Cabz	5 uM	IGF-1	52.9651	66.4441	59.5179	0.000678544	0.596424
SK-N-SH	Cabz	5 uM	BDNF	144.735	143.969	169.177	0.00337891	1.52627
SK-N-SH	Cabz	5 uM	SCF	123.4	137.08	111.47	0.0341386	1.23983
SK-N-SH	Criz	1 uM	BSA	89.5214	108.632	101.847	1	1
SK-N-SH	Criz	1 uM	EPO	104.644	111.888	115.822	0.171441	1.10785
SK-N-SH	Criz	1 uM	NGF	205.78	233.938	191.434	0.00128127	2.10384
SK-N-SH	Criz	1 uM	HGF	94.3478	67.2391	86.4493	0.151954	0.826787
SK-N-SH	Criz	1 uM	IGF-1	111.087	66.558	94.7826	0.551645	0.908092
SK-N-SH	Criz	1 uM	BDNF	124.235	117.242	123.58	0.022731	1.21686
SK-N-SH	Criz	1 uM	SCF	108.76	73.05	104.06	0.725899	0.9529
SK-N-SH	Das	500 nM	BSA	83.4438	95.9305	120.626	1	1
SK-N-SH	Das	500 nM	EPO	121.708	132.384	122.776	0.0886452	1.25623
SK-N-SH	Das	500 nM	NGF	99.2883	119.573	128.114	0.322094	1.15658
SK-N-SH	Das	500 nM	HGF	153.549	146.404	154.017	0.0101612	1.51323
SK-N-SH	Das	500 nM	IGF-1	180.956	191.263	242.563	0.00879	2.04927
SK-N-SH	Das	500 nM	BDNF	98.8487	100.837	99.4168	0.979493	0.997008
SK-N-SH	Das	500 nM	SCF	122.5	127.8	87.34	0.495448	1.12547
SK-N-SH	DMSO	0.2%	BSA	105.288	96.9437	97.7679	1	1
SK-N-SH	DMSO	0.2%	EPO	79.6209	89.0995	97.1564	0.117692	0.886256
SK-N-SH	DMSO	0.2%	NGF	118.957	109.005	130.806	0.0457049	1.19589
SK-N-SH	DMSO	0.2%	HGF	92.4339	79.533	108.349	0.494869	0.934387
SK-N-SH	DMSO	0.2%	IGF-1	131.668	127.368	107.507	0.0484417	1.22181
SK-N-SH	DMSO	0.2%	BDNF	100.91	95.3984	121.566	0.517074	1.05958
SK-N-SH	DMSO	0.2%	SCF	89.91	99.12	95.23	0.23588	0.947533
SK-N-SH	Im	25 uM	BSA	107.279	103.154	89.5667	1	1
SK-N-SH	Im	25 uM	EPO	116.216	132.432	113.514	0.0600712	1.20721
SK-N-SH	Im	25 uM	NGF	127.027	105.405	97.2973	0.393018	1.0991
SK-N-SH	Im	25 uM	HGF	108.438	171.914	148.489	0.0899623	1.42947
SK-N-SH	Im	25 uM	IGF-1	97.2922	150.378	81.0453	0.680688	1.09572
SK-N-SH	Im	25 uM	BDNF	110.347	87.8683	120.035	0.607399	1.06083
SK-N-SH	Im	25 uM	SCF	77.83	103.12	113.56	0.885041	0.9817
SK-N-SH	Vin	5 nM	BSA	99.4319	104.301	96.2668	1	1
SK-N-SH	Vin	5 nM	EPO	158.599	152.866	145.223	0.000321619	1.52229
SK-N-SH	Vin	5 nM	NGF	120.382	143.312	122.293	0.0205032	1.28662
SK-N-SH	Vin	5 nM	HGF	85.4386	98.2506	109.365	0.766877	0.976846
SK-N-SH	Vin	5 nM	IGF-1	130.898	146.72	147.955	0.00217599	1.41857
SK-N-SH	Vin	5 nM	BDNF	92.6343	101.282	100.211	0.614286	0.980425
SK-N-SH	Vin	5 nM	SCF	89.01	79.65	95.74	0.0853275	0.881333
